# Supplementary material for: Integrating Network Pharmacology and Metabolomics Study on Anti-rheumatic Mechanisms and Antagonistic Effects Against Methotrexate-Induced Toxicity of Qing-Luo-Yin
Source: Front Pharmacol. 2018 Dec 18;9:1472. doi: 10.3389/fphar.2018.01472 (PMC6305420; doi:10.3389/fphar.2018.01472)
Supplement: FILE S1 — Ingredient information of QLY. [file Data_Sheet_1.ZIP]

Archive with 14 entries (13 files):
- Supplementary/
- Supplementary/S1 Ingredient information of QLY.xlsx
- Supplementary/S10 Identified metabolites under positive mode.xlsx
- Supplementary/S11 Discriminating metabolites among groups under negative mode.xlsx
- Supplementary/S12 Discriminating metabolites among groups under positive mode.xlsx
- Supplementary/S13 Effects of QLY on adenosine metabolism in CIA rats..tif
- Supplementary/S2 Biological function enrichment analysis of known anti-RA targets and predicted targets of QLY.xlsx
- Supplementary/S3 HPLC-UV chromatograms and quantitative results of QLY chemical composition.docx
- Supplementary/S4 Histological examinations of main organs of rats.tif
- Supplementary/S5 Immunohistochemical examinations of spleen and thymus of rats.tif
- Supplementary/S6 Distribution of CD4+CD25+ cells in peripheral blood of rats.tif
- Supplementary/S7 Raw spectrometric data under negative mode.csv
- Supplementary/S8 Raw spectrometric data under positive mode.csv
- Supplementary/S9 Identified metabolites under negative mode.xlsx
