# Supplementary material for: Integrating Network Pharmacology and Metabolomics Study on Anti-rheumatic Mechanisms and Antagonistic Effects Against Methotrexate-Induced Toxicity of Qing-Luo-Yin
Source: Front Pharmacol. 2018 Dec 18;9:1472. doi: 10.3389/fphar.2018.01472 (PMC6305420; doi:10.3389/fphar.2018.01472)
Supplement: FILE S1 — Ingredient information of QLY. [file Data_Sheet_1.ZIP › Supplementary/S1 Ingredient information of QLY.xlsx]

## Sheet: Sheet1
Kushen (Sophora flavescens Ait.)
Name	CID	Reference	MW	AlogP	HBA	HBD	TPSA	nRB	Salerts	nARomRing	Druglikeness
Matrine	91466	Liu W, Tang J.H. et al. LiShiZhen Medicine and materia Medica Research. 2006, Vol 17, Issue 5.	248.19	-1.906	3	0	23.55	0	0	0	0.587
Sophoridine	165549	Zhang C., Ma Y. et al. Advance on Chemical Constituents in Sophora flavescens. Chinese Journal of Experimental Traditional Medical Formulae. 2014, Vol 20, Issue 4.	248.19	-1.906	3	0	23.55	0	0	0	0.587
Isomatrine	5271984	Zhou J.J., Xie G.R., Yan X.J. Chemical composition of traditional Chinese medicine. Science Press, 2009	248.19	-1.906	3	0	23.55	0	0	0	0.587
Sophocarpine	115269	Zhang C., Ma Y. et al. Advance on Chemical Constituents in Sophora flavescens. Chinese Journal of Experimental Traditional Medical Formulae. 2014, Vol 20, Issue 4.	246.17	-0.748	3	0	23.55	0	0	0	0.653
Sophoramine	169014	Zhou J.J., Xie G.R., Yan X.J. Chemical composition of traditional Chinese medicine. Science Press, 2009	244.16	-0.932	3	0	23.55	0	0	0	0.643
Sophoranol	3083801	Zhang C., Ma Y. et al. Advance on Chemical Constituents in Sophora flavescens. Chinese Journal of Experimental Traditional Medical Formulae. 2014, Vol 20, Issue 4.	264.18	-2.345	4	1	43.78	0	0	0	0.616
Oxymatrine	114850	Liu W, Tang J.H. et al. LiShiZhen Medicine and materia Medica Research. 2006, Vol 17, Issue 5.	264.18	-2.311	2	0	43.37	0	1	0	0.55
N-oxysophocarpine	618688	Zhou J.J., Xie G.R., Yan X.J. Chemical composition of traditional Chinese medicine. Science Press, 2009	262.17	-1.153	2	0	43.37	0	1	0	0.632
N-methylcytisine	234566	Zhang C., Ma Y. et al. Advance on Chemical Constituents in Sophora flavescens. Chinese Journal of Experimental Traditional Medical Formulae. 2014, Vol 20, Issue 4.	204.13	-0.652	3	0	23.55	0	0	0	0.598
Rhombifoline	547355	Zhang C., Ma Y. et al. Advance on Chemical Constituents in Sophora flavescens. Chinese Journal of Experimental Traditional Medical Formulae. 2014, Vol 20, Issue 4.	244.16	-0.323	3	0	23.55	3	1	0	0.733
Lupanine	442956	Zhou J.J., Xie G.R., Yan X.J. Chemical composition of traditional Chinese medicine. Science Press, 2009	248.19	-2.643	3	0	23.55	0	0	0	0.524
Anagyrine	442938	Zhou J.J., Xie G.R., Yan X.J. Chemical composition of traditional Chinese medicine. Science Press, 2009	244.16	-1.669	3	0	23.55	0	0	0	0.601
Baptifoline	442943	Zhang C., Ma Y. et al. Advance on Chemical Constituents in Sophora flavescens. Chinese Journal of Experimental Traditional Medical Formulae. 2014, Vol 20, Issue 4.	260.15	-1.892	4	1	43.78	0	0	0	0.654
Mamanine	323274	Zhou J.J., Xie G.R., Yan X.J. Chemical composition of traditional Chinese medicine. Science Press, 2009	262.17	-2.129	4	2	52.57	2	0	0	0.69
Isoanhydroicaritin	5322079	Zhang C., Ma Y. et al. Advance on Chemical Constituents in Sophora flavescens. Chinese Journal of Experimental Traditional Medical Formulae. 2014, Vol 20, Issue 4.	368.13	1.066	6	3	96.22	4	2	2	0.709
Kushenol C	5481237	Li W., Liang H. et al. Main Flavonoids from Sophora flavescenes. Acta Phamaceutica Sinica. 2008, Vol 43, Issue 8.	438.17	1.348	7	5	127.45	6	2	2	0.44
Kushenol G	44259516	Zhou J.J., Xie G.R., Yan X.J. Chemical composition of traditional Chinese medicine. Science Press, 2009	456.18	0.375	8	6	147.68	7	2	2	0.352
Isoxanthohumol	513197	Zhou J.J., Xie G.R., Yan X.J. Chemical composition of traditional Chinese medicine. Science Press, 2009	354.15	1.592	5	2	75.99	4	1	2	0.899
Kurarinone	11982640	Zhou J.J., Xie G.R., Yan X.J. Chemical composition of traditional Chinese medicine. Science Press, 2009	438.2	1.939	6	3	96.22	7	1	2	0.639
Kurarinol	44563198	Liu W, Tang J.H. et al. LiShiZhen Medicine and materia Medica Research. 2006, Vol 17, Issue 5.	456.21	0.966	7	4	116.45	8	1	2	0.511
Sophoraflavanone	509245	Zhao Y.Y., Wang B. et al. Studies on the Constituents of the Flavonoids from the Roots of Sophora Flavescens Ait. Journal of Integrative Plant Biology. 1993, Vol 35, Issue 4.	340.13	1.528	5	3	86.99	3	1	2	0.806
Kushenol A	44563121	Zhou J.J., Xie G.R., Yan X.J. Chemical composition of traditional Chinese medicine. Science Press, 2009	408.19	2.438	5	3	86.99	6	1	2	0.678
Kushenol B	5318891	Zhang C., Ma Y. et al. Advance on Chemical Constituents in Sophora flavescens. Chinese Journal of Experimental Traditional Medical Formulae. 2014, Vol 20, Issue 4.	492.25	3.557	6	4	107.22	8	1	2	0.367
Kushenol E	9979767	Zhang C., Ma Y. et al. Advance on Chemical Constituents in Sophora flavescens. Chinese Journal of Experimental Traditional Medical Formulae. 2014, Vol 20, Issue 4.	424.19	2.646	6	4	107.22	5	1	2	0.565
Kushenol F	10455036	Zhang C., Ma Y. et al. Advance on Chemical Constituents in Sophora flavescens. Chinese Journal of Experimental Traditional Medical Formulae. 2014, Vol 20, Issue 4.	424.19	1.875	6	4	107.22	6	1	2	0.587
Kushenol M	180948	Zhang C., Ma Y. et al. Advance on Chemical Constituents in Sophora flavescens. Chinese Journal of Experimental Traditional Medical Formulae. 2014, Vol 20, Issue 4.	508.25	2.904	7	5	127.45	8	1	2	0.346
Kushenol N	381851	Zhou J.J., Xie G.R., Yan X.J. Chemical composition of traditional Chinese medicine. Science Press, 2009	454.2	1.287	7	4	116.45	7	1	2	0.537
Formononetin	5280378	Li D., Zuo H.J. et al. Journal of Shenyang Pharmaceutical University. 2004, Vol 21, Issue 5.	268.07	0.24	4	1	55.76	2	1	2	0.887
Xanthohumol	639665	Zhang C., Ma Y. et al. Advance on Chemical Constituents in Sophora flavescens. Chinese Journal of Experimental Traditional Medical Formulae. 2014, Vol 20, Issue 4.	354.15	2.007	5	3	86.99	6	3	2	0.544
Kuraridin	9954815	Zhou J.J., Xie G.R., Yan X.J. Chemical composition of traditional Chinese medicine. Science Press, 2009	438.2	2.354	6	4	107.22	9	3	2	0.349
Kushenol D	5318893	Zhang C., Ma Y. et al. Advance on Chemical Constituents in Sophora flavescens. Chinese Journal of Experimental Traditional Medical Formulae. 2014, Vol 20, Issue 4.	452.22	2.418	6	3	96.22	10	3	2	0.373
Trifolirhizin	442827	Zhou J.J., Xie G.R., Yan X.J. Chemical composition of traditional Chinese medicine. Science Press, 2009	446.12	-2.981	10	4	136.3	3	0	2	0.442
Kushenin	5318889	Zhou J.J., Xie G.R., Yan X.J. Chemical composition of traditional Chinese medicine. Science Press, 2009	286.08	-0.756	5	2	68.15	1	0	2	0.842
Maackiain	363863	Zhao Y.Y., Wang B. et al. Studies on the Constituents of the Flavonoids from the Roots of Sophora Flavescens Ait. Journal of Integrative Plant Biology. 1993, Vol 35, Issue 4.	284.07	-0.89	5	1	57.15	0	0	2	0.805
(+)-Terpinen-4-ol	2724161	Zhou J.J., Xie G.R., Yan X.J. Chemical composition of traditional Chinese medicine. Science Press, 2009	154.14	1.122	1	1	20.23	1	1	0	0.591
1,6-DIMETHYLNAPHTHALENE	11328	Zhou J.J., Xie G.R., Yan X.J. Chemical composition of traditional Chinese medicine. Science Press, 2009	156.09	2.841	0	0	0	0	0	2	0.495
1H,1H,9H-Hexadecafluoro-1-nonanol	9779	Zhou J.J., Xie G.R., Yan X.J. Chemical composition of traditional Chinese medicine. Science Press, 2009	432	3.596	1	1	20.23	8	1	0	0.504
2,3-Dimethyl-4H-chromen-4-one	378233	Zhou J.J., Xie G.R., Yan X.J. Chemical composition of traditional Chinese medicine. Science Press, 2009	174.07	1.25	2	0	26.3	0	1	1	0.584
2,4',6'-Trihydroxy-3'-prenylchalcone	11992148	Zhou J.J., Xie G.R., Yan X.J. Chemical composition of traditional Chinese medicine. Science Press, 2009	324.14	2.505	4	3	77.76	5	3	2	0.545
2,4-DECADIENAL	5283349	Zhou J.J., Xie G.R., Yan X.J. Chemical composition of traditional Chinese medicine. Science Press, 2009	152.12	0.079	1	0	17.07	6	4	0	0.308
2,4-Dimethyl-1H-imidazole	70259	Zhou J.J., Xie G.R., Yan X.J. Chemical composition of traditional Chinese medicine. Science Press, 2009	96.07	-1.082	2	1	24.39	0	0	1	0.514
2,6-DIMETHYLNAPHTHALEN	11387	Zhou J.J., Xie G.R., Yan X.J. Chemical composition of traditional Chinese medicine. Science Press, 2009	156.09	2.841	0	0	0	0	0	2	0.495
4-Aminobutanoic acid	119	Zhou J.J., Xie G.R., Yan X.J. Chemical composition of traditional Chinese medicine. Science Press, 2009	103.06	-1.231	3	2	63.32	3	0	0	0.544
4-Ethyltoluene	12160	Zhou J.J., Xie G.R., Yan X.J. Chemical composition of traditional Chinese medicine. Science Press, 2009	120.09	1.961	0	0	0	1	0	1	0.526
4-Methylimidazole	13195	Zhou J.J., Xie G.R., Yan X.J. Chemical composition of traditional Chinese medicine. Science Press, 2009	82.05	-1.161	2	1	24.39	0	0	1	0.496
5alpha,9alpha-Dihydroxymatrine	5316791	Zhou J.J., Xie G.R., Yan X.J. Chemical composition of traditional Chinese medicine. Science Press, 2009	280.18	-2.568	5	2	64.01	0	0	0	0.587
9alpha-Hydroxysophoramine	5318343	Zhou J.J., Xie G.R., Yan X.J. Chemical composition of traditional Chinese medicine. Science Press, 2009	260.15	-1.155	4	1	43.78	0	0	0	0.71
ALPHA-PINENE	6654	Zhou J.J., Xie G.R., Yan X.J. Chemical composition of traditional Chinese medicine. Science Press, 2009	136.13	1.516	0	0	0	0	1	0	0.468
Aspartic acid	424	Zhou J.J., Xie G.R., Yan X.J. Chemical composition of traditional Chinese medicine. Science Press, 2009	133.04	-1.352	5	3	100.62	3	0	0	0.511
BETA-CARYOPHYLLENE	5281515	Zhou J.J., Xie G.R., Yan X.J. Chemical composition of traditional Chinese medicine. Science Press, 2009	204.19	3.229	0	0	0	0	1	0	0.462
BETA-SITOSTEROL	222284	Li D., Zuo H.J. et al. Journal of Shenyang Pharmaceutical University. 2004, Vol 21, Issue 5.	414.39	1.3	1	1	20.23	6	1	0	0.742
CAMPHENE	6616	Zhou J.J., Xie G.R., Yan X.J. Chemical composition of traditional Chinese medicine. Science Press, 2009	136.13	1.387	0	0	0	0	1	0	0.469
Camphor	2537	Zhou J.J., Xie G.R., Yan X.J. Chemical composition of traditional Chinese medicine. Science Press, 2009	152.12	0.969	1	0	17.07	0	0	0	0.526
CHEMBL243362	44428631	Zhang C., Ma Y. et al. Advance on Chemical Constituents in Sophora flavescens. Chinese Journal of Experimental Traditional Medical Formulae. 2014, Vol 20, Issue 4.	438.2	2.354	6	4	107.22	9	3	2	0.349
CHEMBL388661	44428630	Zhou J.J., Xie G.R., Yan X.J. Chemical composition of traditional Chinese medicine. Science Press, 2009	472.21	0.314	8	5	136.68	8	1	2	0.418
CHEMBL516688	44584091	Zhang C., Ma Y. et al. Advance on Chemical Constituents in Sophora flavescens. Chinese Journal of Experimental Traditional Medical Formulae. 2014, Vol 20, Issue 4.	472.21	0.314	8	5	136.68	8	1	2	0.418
CYTISINE	22407	Zhou J.J., Xie G.R., Yan X.J. Chemical composition of traditional Chinese medicine. Science Press, 2009	190.11	-1.188	3	1	32.34	0	0	0	0.607
Decanal	8175	Zhou J.J., Xie G.R., Yan X.J. Chemical composition of traditional Chinese medicine. Science Press, 2009	156.15	-2.122	1	0	17.07	8	2	0	0.391
Decanoic acid	2969	Zhou J.J., Xie G.R., Yan X.J. Chemical composition of traditional Chinese medicine. Science Press, 2009	172.15	-2.17	2	1	37.3	8	1	0	0.501
Delta7-Dehydrosophoramine	5316467	Zhou J.J., Xie G.R., Yan X.J. Chemical composition of traditional Chinese medicine. Science Press, 2009	242.14	-0.609	3	0	23.55	0	0	0	0.652
Dipentene	22311	Zhou J.J., Xie G.R., Yan X.J. Chemical composition of traditional Chinese medicine. Science Press, 2009	136.13	2.142	0	0	0	1	1	0	0.488
Dodecyl alcohol	8193	Zhou J.J., Xie G.R., Yan X.J. Chemical composition of traditional Chinese medicine. Science Press, 2009	186.2	-3.277	1	1	20.23	10	1	0	0.385
ETHYLBENZENE	7500	Zhou J.J., Xie G.R., Yan X.J. Chemical composition of traditional Chinese medicine. Science Press, 2009	106.08	1.515	0	0	0	1	0	1	0.516
Eucalyptol	2758	Zhou J.J., Xie G.R., Yan X.J. Chemical composition of traditional Chinese medicine. Science Press, 2009	154.14	1.311	1	0	9.23	0	0	0	0.524
GERANIOL	637566	Zhou J.J., Xie G.R., Yan X.J. Chemical composition of traditional Chinese medicine. Science Press, 2009	154.14	2.34	1	1	20.23	4	1	0	0.608
Geranylacetone	1549778	Zhou J.J., Xie G.R., Yan X.J. Chemical composition of traditional Chinese medicine. Science Press, 2009	194.17	2.825	1	0	17.07	6	1	0	0.557
HEXANAL	6184	Zhou J.J., Xie G.R., Yan X.J. Chemical composition of traditional Chinese medicine. Science Press, 2009	100.09	-0.97	1	0	17.07	4	2	0	0.441
HEXANOIC ACID	8892	Zhou J.J., Xie G.R., Yan X.J. Chemical composition of traditional Chinese medicine. Science Press, 2009	116.08	-1.018	2	1	37.3	4	1	0	0.565
Isokurarinone	10410874	Zhou J.J., Xie G.R., Yan X.J. Chemical composition of traditional Chinese medicine. Science Press, 2009	438.2	1.939	6	3	96.22	7	1	2	0.639
Kosamol A	5318844	Zhou J.J., Xie G.R., Yan X.J. Chemical composition of traditional Chinese medicine. Science Press, 2009	526.26	1.479	8	6	147.68	9	1	2	0.308
Kuraramine	11447394	Zhou J.J., Xie G.R., Yan X.J. Chemical composition of traditional Chinese medicine. Science Press, 2009	222.14	-1.112	4	2	52.57	2	0	0	0.72
Kushenol L	5318899	Zhou J.J., Xie G.R., Yan X.J. Chemical composition of traditional Chinese medicine. Science Press, 2009	440.18	1.994	7	5	127.45	5	1	2	0.495
Kushenquinone A	5318903	Zhou J.J., Xie G.R., Yan X.J. Chemical composition of traditional Chinese medicine. Science Press, 2009	290.15	1.832	4	1	63.6	6	3	0	0.591
lauric acid	3893	Zhou J.J., Xie G.R., Yan X.J. Chemical composition of traditional Chinese medicine. Science Press, 2009	200.18	-2.746	2	1	37.3	10	1	0	0.443
Lehmanine	3041752	Zhou J.J., Xie G.R., Yan X.J. Chemical composition of traditional Chinese medicine. Science Press, 2009	246.17	-0.862	3	0	23.55	0	1	0	0.625
Leontine	476484	Zhou J.J., Xie G.R., Yan X.J. Chemical composition of traditional Chinese medicine. Science Press, 2009	248.19	-1.906	3	0	23.55	0	0	0	0.587
Linalool	6549	Zhou J.J., Xie G.R., Yan X.J. Chemical composition of traditional Chinese medicine. Science Press, 2009	154.14	2.469	1	1	20.23	4	1	0	0.6
Lupanin	91471	Zhang C., Ma Y. et al. Advance on Chemical Constituents in Sophora flavescens. Chinese Journal of Experimental Traditional Medical Formulae. 2014, Vol 20, Issue 4.	248.19	-2.643	3	0	23.55	0	0	0	0.524
METHYLEUGENOL	7127	Zhou J.J., Xie G.R., Yan X.J. Chemical composition of traditional Chinese medicine. Science Press, 2009	178.1	1.239	2	0	18.46	4	1	1	0.678
Monolupine	10246	Zhou J.J., Xie G.R., Yan X.J. Chemical composition of traditional Chinese medicine. Science Press, 2009	244.16	-1.669	3	0	23.55	0	0	0	0.601
M-XYLENE	7929	Zhou J.J., Xie G.R., Yan X.J. Chemical composition of traditional Chinese medicine. Science Press, 2009	106.08	2.296	0	0	0	0	0	1	0.465
MYRCENE	31253	Zhou J.J., Xie G.R., Yan X.J. Chemical composition of traditional Chinese medicine. Science Press, 2009	136.13	3.094	0	0	0	4	2	0	0.413
NONANAL	31289	Zhou J.J., Xie G.R., Yan X.J. Chemical composition of traditional Chinese medicine. Science Press, 2009	142.14	-1.834	1	0	17.07	7	2	0	0.411
NONANOIC ACID	8158	Zhou J.J., Xie G.R., Yan X.J. Chemical composition of traditional Chinese medicine. Science Press, 2009	158.13	-1.882	2	1	37.3	7	1	0	0.527
NSC649972	1715306	Zhou J.J., Xie G.R., Yan X.J. Chemical composition of traditional Chinese medicine. Science Press, 2009	298.08	-0.826	5	0	46.15	1	0	2	0.808
Octanoic acid	379	Zhou J.J., Xie G.R., Yan X.J. Chemical composition of traditional Chinese medicine. Science Press, 2009	144.12	-1.594	2	1	37.3	6	1	0	0.549
P-CYMENE	7463	Zhou J.J., Xie G.R., Yan X.J. Chemical composition of traditional Chinese medicine. Science Press, 2009	134.11	2.227	0	0	0	1	0	1	0.535
Pentadecane	12391	Zhou J.J., Xie G.R., Yan X.J. Chemical composition of traditional Chinese medicine. Science Press, 2009	212.25	-3.641	0	0	0	12	1	0	0.311
P-XYLENE	7809	Zhou J.J., Xie G.R., Yan X.J. Chemical composition of traditional Chinese medicine. Science Press, 2009	106.08	2.296	0	0	0	0	0	1	0.465
Sabinen	18818	Zhou J.J., Xie G.R., Yan X.J. Chemical composition of traditional Chinese medicine. Science Press, 2009	136.13	1.03	0	0	0	1	1	0	0.503
Stigmasterin	5280794	Zhou J.J., Xie G.R., Yan X.J. Chemical composition of traditional Chinese medicine. Science Press, 2009	412.37	1.257	1	1	20.23	5	1	0	0.768
Terpineol	17100	Zhou J.J., Xie G.R., Yan X.J. Chemical composition of traditional Chinese medicine. Science Press, 2009	154.14	1.122	1	1	20.23	1	1	0	0.591
Vexibinol	72936	Zhao Y.Y., Wang B. et al. Studies on the Constituents of the Flavonoids from the Roots of Sophora Flavescens Ait. Journal of Integrative Plant Biology. 1993, Vol 35, Issue 4.	424.19	1.875	6	4	107.22	6	1	2	0.587
Naringenin	932	Zhang C., Ma Y. et al. Advance on Chemical Constituents in Sophora flavescens. Chinese Journal of Experimental Traditional Medical Formulae. 2014, Vol 20, Issue 4.	272.07	-0.154	5	3	86.99	1	0	2	0.753
Quercetin	5280343	Zhang H.Q., Zhu Z.H. et al. Analysis and evaluation of alkaloids and flavonoids in flower of Sophora flavescens from Shanxi province. China Journal of Chinese Materia Medica. 2016, Vol.41, No.24:4621-4627.	302.04	-1.244	7	5	127.45	1	2	2	0.458
Daidzein	5281708	Zhang C., Ma Y. et al. Advance on Chemical Constituents in Sophora flavescens. Chinese Journal of Experimental Traditional Medical Formulae. 2014, Vol 20, Issue 4.	254.06	0.176	4	2	66.76	1	1	2	0.8
Leachianone A	44593449	Zhang C., Ma Y. et al. Advance on Chemical Constituents in Sophora flavescens. Chinese Journal of Experimental Traditional Medical Formulae. 2014, Vol 20, Issue 4.	438.2	1.939	6	3	96.22	7	1	2	0.639
Oxysophocarpine	161544	Zhang C., Ma Y. et al. Advance on Chemical Constituents in Sophora flavescens. Chinese Journal of Experimental Traditional Medical Formulae. 2014, Vol 20, Issue 4.	262.17	-1.153	2	0	43.37	0	1	0	0.632
Sophoflavescenol	9929189	Zhang C., Ma Y. et al. Advance on Chemical Constituents in Sophora flavescens. Chinese Journal of Experimental Traditional Medical Formulae. 2014, Vol 20, Issue 4.	368.13	1.066	6	3	96.22	4	2	2	0.709
(+)-allomatrine	7000681	Zhang C., Ma Y. et al. Advance on Chemical Constituents in Sophora flavescens. Chinese Journal of Experimental Traditional Medical Formulae. 2014, Vol 20, Issue 4.	248.19	-1.906	3	0	23.55	0	0	0	0.587
12-ethylsophoramine	623329	Zhang C., Ma Y. et al. Advance on Chemical Constituents in Sophora flavescens. Chinese Journal of Experimental Traditional Medical Formulae. 2014, Vol 20, Issue 4.	272.19	-0.821	3	0	23.55	1	0	0	0.725
Medicagol	5319322	Zhang C., Ma Y. et al. Advance on Chemical Constituents in Sophora flavescens. Chinese Journal of Experimental Traditional Medical Formulae. 2014, Vol 20, Issue 4.	296.03	-0.657	6	1	74.22	0	2	3	0.605
Noranhydroicaritin	5318624	Zhao Y.Y., Wang B. et al. Studies on the Constituents of the Flavonoids from the Roots of Sophora Flavescens Ait. Journal of Integrative Plant Biology. 1993, Vol 35, Issue 4.	354.11	1.001	6	4	107.22	3	2	2	0.615
Calycosin	5280448	Zhang C., Ma Y. et al. Advance on Chemical Constituents in Sophora flavescens. Chinese Journal of Experimental Traditional Medical Formulae. 2014, Vol 20, Issue 4.	284.07	-0.323	5	2	75.99	2	1	2	0.863
Leachianone G	5275227	Zhang C., Ma Y. et al. Advance on Chemical Constituents in Sophora flavescens. Chinese Journal of Experimental Traditional Medical Formulae. 2014, Vol 20, Issue 4.	356.13	0.965	6	4	107.22	3	1	2	0.685
Pterocarpin	454895	Zhang C., Ma Y. et al. Advance on Chemical Constituents in Sophora flavescens. Chinese Journal of Experimental Traditional Medical Formulae. 2014, Vol 20, Issue 4.	298.08	-0.826	5	0	46.15	1	0	2	0.808
Kushenol T	44563122	Zhang C., Ma Y. et al. Advance on Chemical Constituents in Sophora flavescens. Chinese Journal of Experimental Traditional Medical Formulae. 2014, Vol 20, Issue 4.	426.2	1.464	6	4	107.22	7	1	2	0.569
Citrusinol	44259051	Zhang C., Ma Y. et al. Advance on Chemical Constituents in Sophora flavescens. Chinese Journal of Experimental Traditional Medical Formulae. 2014, Vol 20, Issue 4.	352.09	0.148	6	3	96.22	1	1	2	0.741
6-O-acetyltrifolirhizin	44257443	Li D., Zuo H.J. et al. Journal of Shenyang Pharmaceutical University. 2004, Vol 21, Issue 5.	488.13	-2.602	11	3	142.37	5	2	2	0.423
Kushenol U	42608062	Zhang C., Ma Y. et al. Advance on Chemical Constituents in Sophora flavescens. Chinese Journal of Experimental Traditional Medical Formulae. 2014, Vol 20, Issue 4.	422.21	2.502	5	2	75.99	7	1	2	0.709
Kushenol R	42607847	Zhang C., Ma Y. et al. Advance on Chemical Constituents in Sophora flavescens. Chinese Journal of Experimental Traditional Medical Formulae. 2014, Vol 20, Issue 4.	422.21	2.502	5	2	75.99	7	1	2	0.709
(+)-9alpha-hydroxymatrine	15385684	Zhang C., Ma Y. et al. Advance on Chemical Constituents in Sophora flavescens. Chinese Journal of Experimental Traditional Medical Formulae. 2014, Vol 20, Issue 4.	264.18	-2.128	4	1	43.78	0	0	0	0.636
2,4-dihydroxybenzoic acid	1491	Li D., Zuo H.J. et al. Journal of Shenyang Pharmaceutical University. 2004, Vol 21, Issue 5.	154.03	-0.158	4	3	77.76	1	0	1	0.575
5,6-dehydrolupanine	14379237	Zhang C., Ma Y. et al. Advance on Chemical Constituents in Sophora flavescens. Chinese Journal of Experimental Traditional Medical Formulae. 2014, Vol 20, Issue 4.	246.17	-1.74	3	0	23.55	0	0	0	0.598
4-hydroxy isolonchocarpin	14353465	Zhang C., Ma Y. et al. Advance on Chemical Constituents in Sophora flavescens. Chinese Journal of Experimental Traditional Medical Formulae. 2014, Vol 20, Issue 4.	322.12	1.238	4	1	55.76	1	0	2	0.913
Kushenol S	10854625	Zhang C., Ma Y. et al. Advance on Chemical Constituents in Sophora flavescens. Chinese Journal of Experimental Traditional Medical Formulae. 2014, Vol 20, Issue 4.	340.13	1.528	5	3	86.99	3	1	2	0.806
Kushenol P	10742453	Zhang C., Ma Y. et al. Advance on Chemical Constituents in Sophora flavescens. Chinese Journal of Experimental Traditional Medical Formulae. 2014, Vol 20, Issue 4.	456.21	0.966	7	4	116.45	8	1	2	0.511
Kushenol X	10599228	Zhang C., Ma Y. et al. Advance on Chemical Constituents in Sophora flavescens. Chinese Journal of Experimental Traditional Medical Formulae. 2014, Vol 20, Issue 4.	440.18	1.223	7	5	127.45	6	1	2	0.49
Kushenol V	10572194	Zhang C., Ma Y. et al. Advance on Chemical Constituents in Sophora flavescens. Chinese Journal of Experimental Traditional Medical Formulae. 2014, Vol 20, Issue 4.	386.14	0.466	7	4	116.45	4	1	2	0.659
2-Methoxykurarinone	11982641	Zhou J.J., Xie G.R., Yan X.J. Chemical composition of traditional Chinese medicine. Science Press, 2009	452.22	2.004	6	2	85.22	8	1	2	0.665
Biochanin A	5280373	Zhou J.J., Xie G.R., Yan X.J. Chemical composition of traditional Chinese medicine. Science Press, 2009	284.07	-0.323	5	2	75.99	2	1	2	0.863
Norkurarinol	12146484	Zhou J.J., Xie G.R., Yan X.J. Chemical composition of traditional Chinese medicine. Science Press, 2009	442.2	0.901	7	5	127.45	7	1	2	0.47
Norkurarinone	6565899	Zhou J.J., Xie G.R., Yan X.J. Chemical composition of traditional Chinese medicine. Science Press, 2009	424.19	1.875	6	4	107.22	6	1	2	0.587
Sophoranol N-oxide	285668	Zhou J.J., Xie G.R., Yan X.J. Chemical composition of traditional Chinese medicine. Science Press, 2009	280.18	-2.75	3	1	63.6	0	1	0	0.569

## Sheet: Sheet2
Qingfengteng (Sinomenium acuturn (Thunb.) Rehder & E.H. Wilson)
Name	CID	Reference	MW	AlogP	HBA	HBD	TPSA	nRB	Salerts	nARomRing	Druglikeness
Sinomenine	5459308	Zhou J.J., Xie G.R., Yan X.J. Chemical composition of traditional Chinese medicine. Science Press, 2009	329.16	-0.319	5	1	59	2	1	1	0.9
Disinomenine	5316941	Zhou J.J., Xie G.R., Yan X.J. Chemical composition of traditional Chinese medicine. Science Press, 2009	656.31	-1.029	10	2	118	5	1	2	0.492
Acutumine	10200848	Zhou J.J., Xie G.R., Yan X.J. Chemical composition of traditional Chinese medicine. Science Press, 2009	397.13	-1.363	7	1	85.3	3	2	0	0.676
Tuduranine	363262	Zhou J.J., Xie G.R., Yan X.J. Chemical composition of traditional Chinese medicine. Science Press, 2009	297.14	0.127	4	2	50.72	2	0	2	0.916
Magnoflorine	73337	Zhou J.J., Xie G.R., Yan X.J. Chemical composition of traditional Chinese medicine. Science Press, 2009	342.17	-1.255	4	2	58.92	2	1	2	0.832
Isosinomenine	11551643	Zhou J.J., Xie G.R., Yan X.J. Chemical composition of traditional Chinese medicine. Science Press, 2009	329.16	-0.591	5	1	59	2	1	1	0.891
Michelalbine	10378981	Zhou J.J., Xie G.R., Yan X.J. Chemical composition of traditional Chinese medicine. Science Press, 2009	281.11	-0.082	4	2	50.72	0	0	2	0.802
Stepharine	98455	Zhou J.J., Xie G.R., Yan X.J. Chemical composition of traditional Chinese medicine. Science Press, 2009	297.14	-0.233	4	1	47.56	2	0	1	0.93
Stepharanine	10358881	Zhou J.J., Xie G.R., Yan X.J. Chemical composition of traditional Chinese medicine. Science Press, 2009	324.12	-2.455	4	2	61.93	2	1	3	0.61
Bianfugenine	9577267	Zhou J.J., Xie G.R., Yan X.J. Chemical composition of traditional Chinese medicine. Science Press, 2009	187.1	0.961	0	1	32.59	1	2	1	0.609
Palmatine	19009	Zhou J.J., Xie G.R., Yan X.J. Chemical composition of traditional Chinese medicine. Science Press, 2009	352.15	-2.326	4	0	39.93	4	1	3	0.603
Epiberberine	160876	Zhou J.J., Xie G.R., Yan X.J. Chemical composition of traditional Chinese medicine. Science Press, 2009	336.12	-2.525	4	0	39.93	2	1	3	0.574
Cheilanthifoline	590762	Zhou J.J., Xie G.R., Yan X.J. Chemical composition of traditional Chinese medicine. Science Press, 2009	325.13	0.07	5	1	51.16	1	0	2	0.907
Menisporohine	150032	Zhou J.J., Xie G.R., Yan X.J. Chemical composition of traditional Chinese medicine. Science Press, 2009	321.1	-0.645	5	0	57.12	3	0	3	0.755
Dauricumine	11741544	Zhou J.J., Xie G.R., Yan X.J. Chemical composition of traditional Chinese medicine. Science Press, 2009	397.13	-1.363	7	1	85.3	3	2	0	0.676
Acutuminine	9977155	Zhou J.J., Xie G.R., Yan X.J. Chemical composition of traditional Chinese medicine. Science Press, 2009	381.13	-0.531	6	0	65.07	3	2	0	0.68
Tetrahydropalmatine	72301	Zhou J.J., Xie G.R., Yan X.J. Chemical composition of traditional Chinese medicine. Science Press, 2009	355.18	0.334	5	0	40.16	4	0	2	0.893
Lupeol	259846	Zhou J.J., Xie G.R., Yan X.J. Chemical composition of traditional Chinese medicine. Science Press, 2009	426.39	3.231	1	1	20.23	1	1	0	0.584
Lupenone	92158	Zhou J.J., Xie G.R., Yan X.J. Chemical composition of traditional Chinese medicine. Science Press, 2009	424.37	3.801	1	0	17.07	1	1	0	0.476
Alnusonol	14009033	Zhou J.J., Xie G.R., Yan X.J. Chemical composition of traditional Chinese medicine. Science Press, 2009	312.14	0.03	4	3	77.76	0	0	2	0.73
Alnusone	342344	Zhou J.J., Xie G.R., Yan X.J. Chemical composition of traditional Chinese medicine. Science Press, 2009	262.14	3.078	1	0	17.07	6	2	2	0.593
Acetyloleanolic acid	21337502	Zhou J.J., Xie G.R., Yan X.J. Chemical composition of traditional Chinese medicine. Science Press, 2009	498.37	2.185	4	2	74.6	2	1	0	0.617
N-trans-feruloyl tyramine	5280537	Zhou J.J., Xie G.R., Yan X.J. Chemical composition of traditional Chinese medicine. Science Press, 2009	313.13	0.784	5	3	78.79	7	1	2	0.749
Daucosterol	5742590	Zhou J.J., Xie G.R., Yan X.J. Chemical composition of traditional Chinese medicine. Science Press, 2009	576.44	-0.447	6	4	99.38	9	1	0	0.351
Stigmasterol	5280794	Zhou J.J., Xie G.R., Yan X.J. Chemical composition of traditional Chinese medicine. Science Press, 2009	412.37	1.257	1	1	20.23	5	1	0	0.768
Syringin	5316860	Zhou J.J., Xie G.R., Yan X.J. Chemical composition of traditional Chinese medicine. Science Press, 2009	372.14	-2.424	9	5	138.07	7	0	1	0.428
(-)-8-Oxotetrahydropalmatine	49769861	Zhou J.J., Xie G.R., Yan X.J. Chemical composition of traditional Chinese medicine. Science Press, 2009	313.1	-0.584	6	4	101.23	0	1	2	0.591
Acetamide, N-(1,7-dimethoxy-2-phenanthrenyl)- (9CI)	178	Zhou J.J., Xie G.R., Yan X.J. Chemical composition of traditional Chinese medicine. Science Press, 2009	59.04	-0.625	2	1	43.09	0	0	0	0.464
Caffeine	2519	Zhou J.J., Xie G.R., Yan X.J. Chemical composition of traditional Chinese medicine. Science Press, 2009	194.08	-0.96	6	0	56.22	0	0	1	0.617
(+)-menisperine	161487	Zhou J.J., Xie G.R., Yan X.J. Chemical composition of traditional Chinese medicine. Science Press, 2009	356.19	-1.19	4	1	47.92	3	1	2	0.878
Dehydrodiscretine	155189	Zhou J.J., Xie G.R., Yan X.J. Chemical composition of traditional Chinese medicine. Science Press, 2009	338.14	-1.583	4	1	50.93	3	1	3	0.729
Menisdaurilide	155054	Zhou J.J., Xie G.R., Yan X.J. Chemical composition of traditional Chinese medicine. Science Press, 2009	152.05	-0.307	3	1	46.53	0	2	0	0.499
Salicylal dehyde	6998	Zhou J.J., Xie G.R., Yan X.J. Chemical composition of traditional Chinese medicine. Science Press, 2009	122.04	0.452	2	1	37.3	1	1	1	0.595
Palmitic acid	985	Zhou J.J., Xie G.R., Yan X.J. Chemical composition of traditional Chinese medicine. Science Press, 2009	256.24	-3.898	2	1	37.3	14	1	0	0.336
(-)-stepholidine	6917970	Zhou J.J., Xie G.R., Yan X.J. Chemical composition of traditional Chinese medicine. Science Press, 2009	327.15	0.205	5	2	62.16	2	0	2	0.923
Liriodenine	10144	Zhou J.J., Xie G.R., Yan X.J. Chemical composition of traditional Chinese medicine. Science Press, 2009	275.06	-0.345	4	0	47.89	0	0	3	0.645
Allantoin	204	Zhou J.J., Xie G.R., Yan X.J. Chemical composition of traditional Chinese medicine. Science Press, 2009	158.04	-1.241	7	4	113.32	2	1	0	0.441
Aristolochic acid	2236	Zhou J.J., Xie G.R., Yan X.J. Chemical composition of traditional Chinese medicine. Science Press, 2009	341.05	0.575	5	1	108.13	3	3	3	0.577
N,O-diace-tylmichelalbine	9837558	Zhou J.J., Xie G.R., Yan X.J. Chemical composition of traditional Chinese medicine. Science Press, 2009	233.07	-0.032	5	1	97.77	8	2	0	0.618
N-acetylstepharine	288411	Zhou J.J., Xie G.R., Yan X.J. Chemical composition of traditional Chinese medicine. Science Press, 2009	339.15	-0.438	5	0	55.84	3	0	1	0.879
Acutumidine	442840	Zhou J.J., Xie G.R., Yan X.J. Chemical composition of traditional Chinese medicine. Science Press, 2009	383.11	-1.899	7	2	94.09	3	2	0	0.625
Sinoacutine	5408233	Zhou J.J., Xie G.R., Yan X.J. Chemical composition of traditional Chinese medicine. Science Press, 2009	327.15	-0.154	5	1	59	2	1	1	0.904
Sitosterol	222284	Zhou J.J., Xie G.R., Yan X.J. Chemical composition of traditional Chinese medicine. Science Press, 2009	414.39	1.3	1	1	20.23	6	1	0	0.742
Sinactine	5321317	Zhou J.J., Xie G.R., Yan X.J. Chemical composition of traditional Chinese medicine. Science Press, 2009	339.15	0.135	5	0	40.16	2	0	2	0.876
Bisinomenine	24829009	Zhou J.J., Xie G.R., Yan X.J. Chemical composition of traditional Chinese medicine. Science Press, 2009	656.31	-1.029	10	2	118	5	1	2	0.492
Diversine	21787	Zhou J.J., Xie G.R., Yan X.J. Chemical composition of traditional Chinese medicine. Science Press, 2009	357.24	0	2	1	30.74	6	2	0	0.729
(+)-Syringaresinol	443023	Zhou J.J., Xie G.R., Yan X.J. Chemical composition of traditional Chinese medicine. Science Press, 2009	418.16	-1.703	8	2	95.84	6	0	2	0.724

## Sheet: Sheet3
Huangbai (Phellodendron chinense C. K. Schneid.)
Name	CID	Reference	MW	AlogP	HBA	HBD	TPSA	nRB	Salerts	nARomRing	Druglikeness
Niloticin	14021529	Zhou J.J., Xie G.R., Yan X.J. Chemical composition of traditional Chinese medicine. Science Press, 2009	456.36	2.507	3	1	49.83	4	2	0	0.621
Palmatine	19009	Lian L., Xian X.Y.，Chu D.H. et al. Study on Chemical Constituents from Phellodendron chinense. Chinese Journal of Experimental Traditional Medical Formulae, 2013.	352.15	-2.326	4	0	39.93	4	1	3	0.603
Piscidinol A	12004524	Zhou J.J., Xie G.R., Yan X.J. Chemical composition of traditional Chinese medicine. Science Press, 2009	474.37	1.74	4	3	77.76	5	1	0	0.598
Jatrorrhizine	72323	Lian L., Xian X.Y.，Chu D.H. et al. Study on Chemical Constituents from Phellodendron chinense. Chinese Journal of Experimental Traditional Medical Formulae, 2013.	338.14	-2.391	4	1	50.93	3	1	3	0.651
Columbamine	72310	Lian L., Xian X.Y.，Chu D.H. et al. Study on Chemical Constituents from Phellodendron chinense. Chinese Journal of Experimental Traditional Medical Formulae, 2013.	338.14	-2.391	4	1	50.93	3	1	3	0.651
Tetrahydropalmatine	5417	Zhou J.J., Xie G.R., Yan X.J. Chemical composition of traditional Chinese medicine. Science Press, 2009	355.18	0.334	5	0	40.16	4	0	2	0.893
Obaculactone	179651	Zhou J.J., Xie G.R., Yan X.J. Chemical composition of traditional Chinese medicine. Science Press, 2009	470.19	-0.75	8	0	100.66	1	3	1	0.454
N-(trans-p-Coumaroyl)tyramine	5372945	Lian L., Xian X.Y.，Chu D.H. et al. Study on Chemical Constituents from Phellodendron chinense. Chinese Journal of Experimental Traditional Medical Formulae, 2013.	283.12	1.283	4	3	69.56	6	1	2	0.765
Ethyl caffeate	5317238	Wang M, Ji T.F., Yang J.B., et al. Studies on the Chemical Constituents of Phellodendron chinense. Journal of Chinese Medicinal Materials, 2009, (2).	208.07	0.704	4	2	66.76	4	4	1	0.431
Stigmasterol	5280794	Wang M, Ji T.F., Yang J.B., et al. Studies on the Chemical Constituents of Phellodendron chinense. Journal of Chinese Medicinal Materials, 2009, (2).	412.37	1.257	1	1	20.23	5	1	0	0.768
Dictamnolide	44560015	Zhou J.J., Xie G.R., Yan X.J. Chemical composition of traditional Chinese medicine. Science Press, 2009	432.24	-3.047	9	6	149.07	4	0	0	0.312
Canadine	34458	Zhou J.J., Xie G.R., Yan X.J. Chemical composition of traditional Chinese medicine. Science Press, 2009	339.15	0.135	5	0	40.16	2	0	2	0.876
N-Candicine	23135	Zhou J.J., Xie G.R., Yan X.J. Chemical composition of traditional Chinese medicine. Science Press, 2009	180.14	-0.225	1	1	20.23	3	1	1	0.719
β-Sitosterol	222284	Wang M, Ji T.F., Yang J.B., et al. Studies on the Chemical Constituents of Phellodendron chinense. Journal of Chinese Medicinal Materials, 2009, (2).	414.39	1.3	1	1	20.23	6	1	0	0.742
Campesterol	51051617	Zhou J.J., Xie G.R., Yan X.J. Chemical composition of traditional Chinese medicine. Science Press, 2009	400.37	2.809	1	1	20.23	5	1	0	0.703
Menisperine	161487	Zhou J.J., Xie G.R., Yan X.J. Chemical composition of traditional Chinese medicine. Science Press, 2009	356.19	-1.19	4	1	47.92	3	1	2	0.878
Isovanillin	12127	Wang M, Ji T.F., Yang J.B., et al. Studies on the Chemical Constituents of Phellodendron chinense. Journal of Chinese Medicinal Materials, 2009, (2).	152.05	-0.046	3	1	46.53	2	1	1	0.673
Obacunone	119041	Lian L., Xian X.Y.，Chu D.H. et al. Study on Chemical Constituents from Phellodendron chinense. Chinese Journal of Experimental Traditional Medical Formulae, 2013.	454.2	0.411	7	0	91.43	1	3	1	0.486
(+) -Lyoniresinol	11711453	Wang M, Ji T.F., Yang J.B., et al. Studies on the Chemical Constituents of Phellodendron chinense. Journal of Chinese Medicinal Materials, 2009, (2).	420.18	-2.09	8	4	117.84	7	0	2	0.501
Demethyleneberberine	363209	Zhou J.J., Xie G.R., Yan X.J. Chemical composition of traditional Chinese medicine. Science Press, 2009	324.12	-2.455	4	2	61.93	2	2	3	0.547
Phellodenol D	5316782	Zhou J.J., Xie G.R., Yan X.J. Chemical composition of traditional Chinese medicine. Science Press, 2009	356.13	-0.242	6	3	96.22	2	0	2	0.799
Berberine	2353	Lian L., Xian X.Y.，Chu D.H. et al. Study on Chemical Constituents from Phellodendron chinense. Chinese Journal of Experimental Traditional Medical Formulae, 2013.	336.12	-2.525	4	0	39.93	2	1	3	0.574
Daucosterol	5742590	Zhou J.J., Xie G.R., Yan X.J. Chemical composition of traditional Chinese medicine. Science Press, 2009	576.44	-0.447	6	4	99.38	9	1	0	0.351
Dihydrokaempferol	122850	Zhou J.J., Xie G.R., Yan X.J. Chemical composition of traditional Chinese medicine. Science Press, 2009	288.06	-0.806	6	4	107.22	1	0	2	0.639
Phellochinin A	5280483	Zhou J.J., Xie G.R., Yan X.J. Chemical composition of traditional Chinese medicine. Science Press, 2009	450.35	3.755	2	0	34.14	14	1	1	0.339
N-methylflindersine	72819	Zhou J.J., Xie G.R., Yan X.J. Chemical composition of traditional Chinese medicine. Science Press, 2009	241.11	0.962	3	0	29.54	0	1	1	0.689
Phellochin	189290	Zhou J.J., Xie G.R., Yan X.J. Chemical composition of traditional Chinese medicine. Science Press, 2009	488.39	2.149	4	2	66.76	6	1	0	0.621
Friedelin	91472	Zhou J.J., Xie G.R., Yan X.J. Chemical composition of traditional Chinese medicine. Science Press, 2009	426.39	3.217	1	0	17.07	0	0	0	0.524
Dihydroniloticin	374820	Zhou J.J., Xie G.R., Yan X.J. Chemical composition of traditional Chinese medicine. Science Press, 2009	458.38	1.937	3	2	52.99	4	2	0	0.627
Cneorin NP36	325914	Zhou J.J., Xie G.R., Yan X.J. Chemical composition of traditional Chinese medicine. Science Press, 2009	456.18	-0.967	8	1	100.52	2	2	1	0.648
Sylvapine A	6654	Zhou J.J., Xie G.R., Yan X.J. Chemical composition of traditional Chinese medicine. Science Press, 2009	136.13	1.516	0	0	0	0	1	0	0.468
Cyclohexene, Limonene	31253	Zhou J.J., Xie G.R., Yan X.J. Chemical composition of traditional Chinese medicine. Science Press, 2009	136.13	3.094	0	0	0	4	2	0	0.413
NSC 319644, cis-Carveol	330573	Zhou J.J., Xie G.R., Yan X.J. Chemical composition of traditional Chinese medicine. Science Press, 2009	152.12	1.569	1	1	20.23	1	1	0	0.584
trans-Carveol	94221	Zhou J.J., Xie G.R., Yan X.J. Chemical composition of traditional Chinese medicine. Science Press, 2009	152.12	1.569	1	1	20.23	1	1	0	0.584
(+)-Carvone	16724	Zhou J.J., Xie G.R., Yan X.J. Chemical composition of traditional Chinese medicine. Science Press, 2009	150.1	1.595	1	0	17.07	1	1	0	0.536
trans-Limonene oxide	449290	Zhou J.J., Xie G.R., Yan X.J. Chemical composition of traditional Chinese medicine. Science Press, 2009	152.12	1.565	1	0	12.53	1	2	0	0.481
cis-Limonene oxide	6432449	Zhou J.J., Xie G.R., Yan X.J. Chemical composition of traditional Chinese medicine. Science Press, 2009	152.12	1.565	1	0	12.53	1	2	0	0.481
β-Elemene	6918391	Zhou J.J., Xie G.R., Yan X.J. Chemical composition of traditional Chinese medicine. Science Press, 2009	204.19	3.231	0	0	0	3	1	0	0.532
Phenllodendrine	3081405	Lian L., Xian X.Y.，Chu D.H. et al. Study on Chemical Constituents from Phellodendron chinense. Chinese Journal of Experimental Traditional Medical Formulae, 2013.	342.17	-1.15	4	2	58.92	2	1	2	0.84
Ferulic acid	445858	Wang M, Ji T.F., Yang J.B., et al. Studies on the Chemical Constituents of Phellodendron chinense. Journal of Chinese Medicinal Materials, 2009, (2).	194.06	0.267	4	2	66.76	3	1	1	0.748
Noroxyhydrastinine	89047	Zhou J.J., Xie G.R., Yan X.J. Chemical composition of traditional Chinese medicine. Science Press, 2009	191.06	-0.552	4	1	47.56	0	0	1	0.679
5-Methoxypsoralen	2355	Zhou J.J., Xie G.R., Yan X.J. Chemical composition of traditional Chinese medicine. Science Press, 2009	216.04	-0.317	4	0	44.76	1	2	2	0.626
7-Dehydrostigmasterol	5379591	Zhou J.J., Xie G.R., Yan X.J. Chemical composition of traditional Chinese medicine. Science Press, 2009	410.35	1.579	1	1	20.23	5	1	0	0.767
Adenine	190	Zhou J.J., Xie G.R., Yan X.J. Chemical composition of traditional Chinese medicine. Science Press, 2009	135.05	-2.557	5	2	75.13	0	0	2	0.461
Berberine bisulfate	12457	Zhou J.J., Xie G.R., Yan X.J. Chemical composition of traditional Chinese medicine. Science Press, 2009	433.08	-3.861	8	1	125.74	2	3	3	0.319
Canthin-6-one	97176	Zhou J.J., Xie G.R., Yan X.J. Chemical composition of traditional Chinese medicine. Science Press, 2009	220.06	-0.508	3	0	32.67	0	0	3	0.579
CHEMBL460656	44559946	Zhou J.J., Xie G.R., Yan X.J. Chemical composition of traditional Chinese medicine. Science Press, 2009	456.36	2.507	3	1	49.83	4	2	0	0.621
DL-HISTIDINE	773	Zhou J.J., Xie G.R., Yan X.J. Chemical composition of traditional Chinese medicine. Science Press, 2009	155.07	-2.492	5	3	87.71	3	0	1	0.497
Higenamine	114840	Zhou J.J., Xie G.R., Yan X.J. Chemical composition of traditional Chinese medicine. Science Press, 2009	271.12	0.39	4	4	72.72	2	1	2	0.661
Icariside C(1)	6439265	Zhou J.J., Xie G.R., Yan X.J. Chemical composition of traditional Chinese medicine. Science Press, 2009	418.26	-0.522	8	6	139.84	11	1	0	0.314
Kihadanin A	180311	Zhou J.J., Xie G.R., Yan X.J. Chemical composition of traditional Chinese medicine. Science Press, 2009	486.19	0.613	9	1	128.73	1	3	0	0.452
Magnoflorine	73337	Lian L., Xian X.Y.，Chu D.H. et al. Study on Chemical Constituents from Phellodendron chinense. Chinese Journal of Experimental Traditional Medical Formulae, 2013.	342.17	-1.255	4	2	58.92	2	1	2	0.832
Nomilin	326240	Zhou J.J., Xie G.R., Yan X.J. Chemical composition of traditional Chinese medicine. Science Press, 2009	514.22	-0.047	9	0	117.73	3	3	1	0.451
NSC302037	99981	Zhou J.J., Xie G.R., Yan X.J. Chemical composition of traditional Chinese medicine. Science Press, 2009	470.34	2.045	4	1	59.06	2	2	0	0.612
NSC322090	433073	Zhou J.J., Xie G.R., Yan X.J. Chemical composition of traditional Chinese medicine. Science Press, 2009	460.39	1.393	3	3	60.69	5	1	0	0.621
NSC653155	374818	Zhou J.J., Xie G.R., Yan X.J. Chemical composition of traditional Chinese medicine. Science Press, 2009	530.29	1.449	8	0	105.2	5	3	0	0.409
Retinoic acid	444795	Zhou J.J., Xie G.R., Yan X.J. Chemical composition of traditional Chinese medicine. Science Press, 2009	300.21	3.887	2	1	37.3	5	2	0	0.547
Sinapaldehyde	5280802	Zhou J.J., Xie G.R., Yan X.J. Chemical composition of traditional Chinese medicine. Science Press, 2009	208.07	-0.184	4	1	55.76	4	2	1	0.713
Thalifendine	5321913	Zhou J.J., Xie G.R., Yan X.J. Chemical composition of traditional Chinese medicine. Science Press, 2009	357.08	0	4	1	50.93	1	1	3	0.735
Thalphenine	5321916	Zhou J.J., Xie G.R., Yan X.J. Chemical composition of traditional Chinese medicine. Science Press, 2009	352.15	-1.611	4	0	36.92	1	1	2	0.723
Trigonelline	5570	Zhou J.J., Xie G.R., Yan X.J. Chemical composition of traditional Chinese medicine. Science Press, 2009	137.05	-3.207	2	0	43.14	1	1	1	0.407

## Sheet: Sheet4
Bixie (Dioscorea collettii var. hypoglauca (Palib.) S. J. Pei & C. T. Ting)
Name	CID	Reference	MW	AlogP	HBA	HBD	TPSA	nRB	Salerts	nARomRing	Druglikeness
Piperitol	25246299	Zhou J.J., Xie G.R., Yan X.J. Chemical composition of traditional Chinese medicine. Science Press, 2009	356.13	-0.84	6	1	66.38	3	0	2	0.931
Sesaminone	158370	Zhou J.J., Xie G.R., Yan X.J. Chemical composition of traditional Chinese medicine. Science Press, 2009	370.11	-1.333	7	1	83.45	4	1	2	0.85
Gracilin	211707	Zhou J.J., Xie G.R., Yan X.J. Chemical composition of traditional Chinese medicine. Science Press, 2009	248.14	0.989	3	0	43.37	0	3	0	0.474
(+)-Syringaresinol	443023	Zhou J.J., Xie G.R., Yan X.J. Chemical composition of traditional Chinese medicine. Science Press, 2009	418.16	-1.703	8	2	95.84	6	0	2	0.724
Kogagenin	11812629	Zhou J.J., Xie G.R., Yan X.J. Chemical composition of traditional Chinese medicine. Science Press, 2009	464.31	-0.894	6	4	99.38	0	0	0	0.463
Protogracillin	6453058	Zhou J.J., Xie G.R., Yan X.J. Chemical composition of traditional Chinese medicine. Science Press, 2009	448.32	-0.455	5	3	79.15	0	0	0	0.571
Tokorogenin-L-O-beta-D-glucopyranoside	441898	Zhou J.J., Xie G.R., Yan X.J. Chemical composition of traditional Chinese medicine. Science Press, 2009	580.36	-1.691	9	5	138.07	2	0	0	0.32
Tokoronin	11968320	Zhou J.J., Xie G.R., Yan X.J. Chemical composition of traditional Chinese medicine. Science Press, 2009	564.37	-1.118	8	4	117.84	2	1	0	0.397
Diospongin A	11652299	Zhou J.J., Xie G.R., Yan X.J. Chemical composition of traditional Chinese medicine. Science Press, 2009	296.14	0.845	3	1	46.53	4	1	2	0.941
Diospongin B	11964087	Zhou J.J., Xie G.R., Yan X.J. Chemical composition of traditional Chinese medicine. Science Press, 2009	296.14	0.845	3	1	46.53	4	1	2	0.941
Diosgenin	99474	Zhou J.J., Xie G.R., Yan X.J. Chemical composition of traditional Chinese medicine. Science Press, 2009	414.31	0.277	3	1	38.69	0	1	0	0.691
Epistephanine	5317122	Zhou J.J., Xie G.R., Yan X.J. Chemical composition of traditional Chinese medicine. Science Press, 2009	606.27	0.717	8	0	70.98	4	0	4	0.38
Diospongin B	6708616	Zhou J.J., Xie G.R., Yan X.J. Chemical composition of traditional Chinese medicine. Science Press, 2009	414.31	0.69	3	0	35.53	0	0	0	0.664
