# Supplementary material for: Integrating Network Pharmacology and Metabolomics Study on Anti-rheumatic Mechanisms and Antagonistic Effects Against Methotrexate-Induced Toxicity of Qing-Luo-Yin
Source: Front Pharmacol. 2018 Dec 18;9:1472. doi: 10.3389/fphar.2018.01472 (PMC6305420; doi:10.3389/fphar.2018.01472)
Supplement: FILE S1 — Ingredient information of QLY. [file Data_Sheet_1.ZIP › Supplementary/S10 Identified metabolites under positive mode.xlsx]

## Sheet: file explanation
表头名称	描述
id	该物质在本次定性分析中的唯一数据编号
MS2 name	二级质谱定性匹配分析得到的物质名称
MS2 score	二级匹配的打分，取值[0, 1]，越大越好
MS1 name	一级碎片离子匹配的名称，参考HMDB数据库或KEGG数据库
MS1 ppm	一级匹配的精确度，取值(-25, 25)，越接近0越好
type	匹配模式，包括二级正/反向匹配（MS2 forward/reverse）一级平均分子量/单同位素分子量匹配和无匹配等多种情况
mz	物质特征离子的质荷比
rt	该物质的色谱保留时间
K.3.amidepos	K.3.amidepos样品相对定量值
K.4.amidepos	K.4.amidepos样品相对定量值
K.5.amidepos	K.5.amidepos样品相对定量值
K.6.amidepos	K.6.amidepos样品相对定量值
K.2.amidepos	K.2.amidepos样品相对定量值
K.1.amidepos	K.1.amidepos样品相对定量值
Mean K	K样本重复实验的相对定量值均值
CIA.5.amidepos	CIA.5.amidepos样品相对定量值
CIA.2.amidepos	CIA.2.amidepos样品相对定量值
CIA.1.amidepos	CIA.1.amidepos样品相对定量值
CIA.6.amidepos	CIA.6.amidepos样品相对定量值
CIA.4.amidepos	CIA.4.amidepos样品相对定量值
CIA.3.amidepos	CIA.3.amidepos样品相对定量值
Mean CIA	CIA样本重复实验的相对定量值均值
MTX.6.amidepos	MTX.6.amidepos样品相对定量值
MTX.2.amidepos	MTX.2.amidepos样品相对定量值
MTX.5.amidepos	MTX.5.amidepos样品相对定量值
MTX.1.amidepos	MTX.1.amidepos样品相对定量值
MTX.4.amidepos	MTX.4.amidepos样品相对定量值
MTX.3.amidepos	MTX.3.amidepos样品相对定量值
Mean MTX	MTX样本重复实验的相对定量值均值
QLY.4.amidepos	QLY.4.amidepos样品相对定量值
QLY.2.amidepos	QLY.2.amidepos样品相对定量值
QLY.3.amidepos	QLY.3.amidepos样品相对定量值
QLY.5.amidepos	QLY.5.amidepos样品相对定量值
QLY.1.amidepos	QLY.1.amidepos样品相对定量值
QLY.6.amidepos	QLY.6.amidepos样品相对定量值
Mean QLY	QLY样本重复实验的相对定量值均值
QM.6.amidepos	QM.6.amidepos样品相对定量值
QM.2.amidepos	QM.2.amidepos样品相对定量值
QM.5.amidepos	QM.5.amidepos样品相对定量值
QM.3.amidepos	QM.3.amidepos样品相对定量值
QM.4.amidepos	QM.4.amidepos样品相对定量值
QM.1.amidepos	QM.1.amidepos样品相对定量值
Mean QM	QM样本重复实验的相对定量值均值
MAN.6.amidepos	MAN.6.amidepos样品相对定量值
MAN.1.amidepos	MAN.1.amidepos样品相对定量值
MAN.5.amidepos	MAN.5.amidepos样品相对定量值
MAN.2.amidepos	MAN.2.amidepos样品相对定量值
MAN.3.amidepos	MAN.3.amidepos样品相对定量值
MAN.4.amidepos	MAN.4.amidepos样品相对定量值
Mean MAN	MAN样本重复实验的相对定量值均值
MM.3.amidepos	MM.3.amidepos样品相对定量值
MM.2.amidepos	MM.2.amidepos样品相对定量值
MM.4.amidepos	MM.4.amidepos样品相对定量值
MM.5.amidepos	MM.5.amidepos样品相对定量值
MM.1.amidepos	MM.1.amidepos样品相对定量值
MM.6.amidepos	MM.6.amidepos样品相对定量值
Mean MM	MM样本重复实验的相对定量值均值
QC1	QC1样品相对定量值
QC2	QC2样品相对定量值
QC3	QC3样品相对定量值
QC4	QC4样品相对定量值
QC5	QC5样品相对定量值
QC6	QC6样品相对定量值
Mean QC	QC样本重复实验的相对定量值均值

## Sheet: Mean
id	MS2 name	MS2 score	MS1 name	MS1 ppm	type	mz	rt	K.3.amidepos	K.4.amidepos	K.5.amidepos	K.6.amidepos	K.2.amidepos	K.1.amidepos	Mean K	CIA.5.amidepos	CIA.2.amidepos	CIA.1.amidepos	CIA.6.amidepos	CIA.4.amidepos	CIA.3.amidepos	Mean CIA	MTX.6.amidepos	MTX.2.amidepos	MTX.5.amidepos	MTX.1.amidepos	MTX.4.amidepos	MTX.3.amidepos	Mean MTX	QLY.4.amidepos	QLY.2.amidepos	QLY.3.amidepos	QLY.5.amidepos	QLY.1.amidepos	QLY.6.amidepos	Mean QLY	QM.6.amidepos	QM.2.amidepos	QM.5.amidepos	QM.3.amidepos	QM.4.amidepos	QM.1.amidepos	Mean QM	QC1	QC2	QC3	QC4	QC5	QC6	Mean QC
17	Urea	0.9996			MS2 forward	61.0387	98.68	0.00171925	0.00201596	0.00222902	0.00235884	0.00200268	0.00193952	0.00204421	0.0024997	0.00198543	0.00251131	0.00221959	0.00225973	0.00254325	0.0023365	0.00232692	0.00206882	0.00257014	0.0027687	0.00188432	0.00235141	0.00232839	0.000721714	0.000941957	0.000192339	0.000684519	0.000509437	0.000740986	0.000631825	0.000641419	0.000910733	0.000328082	0.00033752	0.00033581	0.00227393	0.000804582	0.00120699	0.00117772	0.00118107	0.00115268	0.00117031	0.00116306	0.00117531
91	Diethanolamine	0.7209			MS2 forward	70.0636	356.999	3.43377e-05	3.63056e-05	4.21064e-05	4.24883e-05	3.28836e-05	3.41489e-05	3.70451e-05	4.71027e-05	0.000134147	0.000138701	5.09464e-05	5.52786e-05	3.82237e-05	7.73999e-05	3.88484e-05	7.45916e-05	4.52313e-05	4.08929e-05	2.30217e-05	4.13212e-05	4.39845e-05	1.57981e-05	4.93548e-05	8.61462e-06	1.55387e-05	1.73014e-05	1.88644e-05	2.0912e-05	1.86084e-05	2.04259e-05	1.14105e-05	1.16165e-05	1.32655e-05	4.84497e-05	2.06294e-05	2.64659e-05	2.50146e-05	2.4167e-05	2.38508e-05	2.4146e-05	3.67766e-05	2.67368e-05
165	Methylguanidine	0.9973			MS2 forward	74.0703	239.669	0.000634647	0.000524852	0.00048664	0.000476691	0.00043384	0.00044496	0.000500272	0.00045594	0.000450726	0.000432656	0.000452366	0.000488551	0.000406912	0.000447859	0.000407476	0.000362333	0.000389683	0.000456042	0.000508804	0.000449895	0.000429039	6.38644e-05	0.000104497	3.03891e-05	9.30651e-05	7.06809e-05	7.54322e-05	7.29881e-05	8.28782e-05	0.000213536	4.22249e-05	6.08987e-05	8.70907e-05	0.000320697	0.000134554	0.000197945	0.000188981	0.000192783	0.000188319	0.000191171	0.000191082	0.000191713
206	Trimethylamine N-oxide	0.9932			MS2 forward	76.0746	313.856	0.000483251	0.000740306	0.0011385	0.00100448	0.000637014	0.000507515	0.000751846	0.00119917	0.000972515	0.00179667	0.00127261	0.00154711	0.00102697	0.00130251	0.00134241	0.000632311	0.000584518	0.00132167	0.00152887	0.0015417	0.00115858	0.000375519	0.000360813	0.000148571	0.00027969	0.000413114	0.000531153	0.000351477	0.000619309	0.000256904	0.000300288	0.000272113	0.000155376	0.00117486	0.000463141	0.00103153	0.000994265	0.00100793	0.00109248	0.000800853	0.00104401	0.000995177
336	DL-2,4-Diaminobutyric acid	0.8894			MS2 reverse	83.0587	82.871	8.78451e-05	0.000105594	9.41288e-05	9.01166e-05	0.000118812	8.70135e-05	9.72517e-05	0.000118366	0.000115017	7.05191e-05	9.38887e-05	0.000183915	6.53415e-05	0.000107841	9.04767e-05	8.95324e-05	7.91459e-05	8.38154e-05	0.000101943	9.37833e-05	8.97828e-05	3.02537e-05	1.103e-05	9.34992e-06	4.09728e-05	8.94386e-06	1.32961e-05	1.89744e-05	7.47236e-06	3.29689e-05	6.87234e-06	1.76781e-05	1.41637e-05	0.000138504	3.62766e-05	3.90691e-05	5.42503e-05	4.17661e-05	3.24565e-05	4.16447e-05	3.95994e-05	4.14643e-05
463	(R)-3-Hydroxybutyric acid	0.9638			MS2 forward	87.0421	289.643	3.54877e-05	4.31343e-05	5.18703e-05	5.25949e-05	4.11071e-05	6.34003e-05	4.79324e-05	4.76422e-05	5.08855e-05	6.54285e-05	5.00296e-05	4.73193e-05	5.62313e-05	5.29227e-05	3.94508e-05	8.89474e-05	6.27492e-05	5.04306e-05	3.14909e-05	3.78172e-05	5.18143e-05	2.3564e-05	2.46877e-05	9.99806e-06	2.54504e-05	2.30511e-05	2.81272e-05	2.24797e-05	2.52516e-05	2.2446e-05	1.59019e-05	1.0061e-05	9.32221e-06	5.24226e-05	2.25676e-05	3.11419e-05	3.10499e-05	4.61872e-05	3.1032e-05	3.13367e-05	3.13298e-05	3.36796e-05
535	L-Alanine	0.9991			MS2 forward	90.0535	324.971	7.29594e-05	0.000236584	0.000404519	0.000300384	0.00017252	9.52856e-05	0.000213709	0.000231351	0.000167214	0.00050965	0.000291766	0.000287516	0.000226258	0.000285626	0.00025862	0.000432519	0.00101531	0.000477421	7.0494e-05	0.000125852	0.000396703	0.000509061	0.000310425	6.81348e-05	0.000201681	0.000173174	0.000347363	0.000268306	0.000255476	0.000522025	0.000120307	5.2404e-05	7.0313e-05	0.000881149	0.000316946	0.000374949	0.000363109	0.000373413	0.00036733	0.000355235	0.000373638	0.000367946
684	Ornithine	0.9998			MS2 reverse	97.0742	109.873	0.000182019	0.000192874	0.000149155	0.000148779	0.000147902	0.000154307	0.000162506	0.000151496	0.000107307	0.000120643	0.000138133	0.000164603	0.000152817	0.000139167	0.000124048	0.000105716	0.000130181	0.000159747	0.000146335	0.00014601	0.00013534	5.5376e-05	6.90974e-05	3.52787e-05	5.3094e-05	4.96915e-05	5.38922e-05	5.27383e-05	4.84941e-05	8.45055e-05	3.84258e-05	4.61589e-05	5.34833e-05	0.000137263	6.80551e-05	8.8874e-05	8.87171e-05	8.67762e-05	8.949e-05	9.09033e-05	9.08142e-05	8.92625e-05
688	Iminodiacetic acid	0.7869			MS2 reverse	98.0221	72.614	0.000279686	0.000406432	0.000272888	0.000255768	0.000253138	0.000288301	0.000292702	0.000221054	0.000347223	0.000251291	0.000338754	0.000269205	0.000181096	0.000268104	0.000223684	0.000396576	0.000242018	0.000272702	0.000226761	0.000474317	0.00030601	4.87814e-05	8.83279e-05	3.45858e-05	7.3424e-05	5.80849e-05	6.70493e-05	6.17089e-05	6.96022e-05	0.000134743	3.56364e-05	2.802e-05	8.44255e-05	0.000289776	0.000107034	0.000149298	0.000189001	0.000151125	0.000148934	0.000157329	0.000151081	0.000157795
745	Methyl acetoacetate	0.9958			MS2 reverse	99.0422	75.176	0.000286159	0.000314115	0.000183789	0.000200365	0.000227302	0.000224427	0.00023936	0.000244772	0.000165603	0.000171347	0.000209123	0.000272924	0.000167699	0.000205245	0.00038895	0.000166215	0.000187713	0.000242744	0.000750493	0.000277305	0.00033557	3.10955e-05	4.31937e-05	8.29751e-06	2.2977e-05	3.16529e-05	3.63009e-05	2.89196e-05	3.76243e-05	0.000101465	1.1276e-05	2.24139e-05	4.045e-05	0.000163719	6.28247e-05	0.000134632	0.000132812	0.00013639	0.000134424	0.000125645	0.000134768	0.000133112
955	Dimethylglycine	0.9994			MS2 forward	104.068	279.815	0.000183745	0.000189229	0.000191975	0.000161511	0.000195051	0.0002067	0.000188035	0.000409961	0.000167059	0.000104909	0.000269715	0.000407562	0.000426215	0.00029757	0.000332784	0.000199207	0.000310685	0.000291105	0.000404257	0.000313008	0.000308508	0.000235003	0.000200777	7.89121e-05	0.00013785	0.000145002	0.000194998	0.000165424	0.000116407	0.000216479	6.18499e-05	0.000189797	7.42966e-05	0.000125366	0.000130699	0.000169483	0.000169195	0.000171714	0.000167459	0.000169463	0.000169904	0.000169537
1164	Hypotaurine	0.9304			MS2 forward	110.025	320.545	5.25503e-05	7.37906e-05	6.21426e-05	7.5399e-05	8.83142e-05	8.07951e-05	7.21653e-05	7.28284e-05	9.34733e-05	6.18847e-05	8.77122e-05	9.86171e-05	5.49277e-05	7.82406e-05	7.29413e-05	8.76376e-05	9.0591e-05	0.000104343	5.39201e-05	0.000108447	8.63133e-05	2.704e-05	1.93928e-05	2.90464e-05	3.78654e-05	2.51956e-05	3.02497e-05	2.81317e-05	2.41233e-05	3.07959e-05	1.5831e-05	2.34577e-05	1.61842e-05	5.82574e-05	2.81083e-05	3.79176e-05	3.7336e-05	3.84276e-05	3.73344e-05	3.90704e-05	3.56492e-05	3.76225e-05
1177	Phenol, 4-amino-	0.9265			MS2 forward	110.058	132.699	0.000132186	0.00014467	0.00013191	0.000139249	0.000131306	0.000120609	0.000133322	0.000150553	0.0001238	0.000114341	0.000160601	0.000188104	0.000129927	0.000144554	0.00011533	7.81965e-05	0.000309989	0.000156342	0.000102371	0.000144885	0.000151186	0.000119257	4.23618e-05	2.44187e-05	5.08051e-05	3.83746e-05	4.83243e-05	5.39235e-05	0.000131667	5.52557e-05	4.23824e-05	6.95209e-05	8.97259e-05	0.000111535	8.33478e-05	6.51654e-05	6.56859e-05	6.74171e-05	6.56869e-05	6.7453e-05	7.35529e-05	6.74935e-05
1186	Imidazole	0.9983			MS2 reverse	110.07	292.446	0.000291012	0.000316161	0.000322536	0.000434323	0.000310484	0.000363026	0.00033959	0.000315452	0.000368317	0.000379712	0.000283621	0.000301912	0.000388482	0.000339583	0.000278858	0.00039069	0.000541664	0.000357517	0.000154471	0.000258331	0.000330255	0.000166315	0.000152645	5.36829e-05	7.90032e-05	0.000128266	0.000169675	0.000124931	0.000174602	0.000162708	0.000101912	7.81168e-05	8.71869e-05	0.000361725	0.000161042	0.000183132	0.000180515	0.000182291	0.00018292	0.000185645	0.000173868	0.000181395
1264	Cytosine	0.9826			MS2 forward	112.049	179.555	0.00215113	0.00133608	0.0023747	0.00250311	0.00197131	0.0023694	0.00211762	0.00411999	0.00457145	0.00130157	0.00414724	0.00344315	0.0048351	0.00373642	0.00273749	0.00632647	0.00115564	0.00359222	0.00402188	0.00472122	0.00375915	0.000278583	0.000165264	0.000411908	0.00021037	0.000475536	0.000348619	0.000315047	0.000649204	0.000432703	0.000255662	0.000226933	0.00046628	0.00456112	0.00109865	0.00113869	0.00113673	0.00115347	0.00113691	0.00114414	0.00108498	0.00113248
1276	.beta.-Homoproline	0.9999			MS2 reverse	112.074	269.171	0.000238849	0.00025193	0.000241079	0.000245465	0.000242242	0.000257017	0.000246097	0.00023086	0.000220196	0.000216119	0.000225677	0.000230273	0.000273101	0.000232704	0.000221156	0.000307571	0.000246142	0.000235587	0.000244196	0.000262982	0.000252939	0.000121212	0.00013313	6.2949e-05	0.000127851	8.20355e-05	0.00010334	0.000105086	0.000102231	0.000202828	7.02403e-05	7.18345e-05	7.56059e-05	0.00027378	0.000132753	0.000146577	0.00015041	0.000148381	0.000146716	0.00014821	0.000147746	0.000148007
1315	Uracil	0.9167			MS2 forward	113.033	109.405	1.30302e-05	2.24142e-05	1.88009e-05	3.10114e-05	2.11654e-05	2.63044e-05	2.21211e-05	2.31941e-05	1.84377e-05	6.33825e-05	1.53405e-05	1.45973e-05	4.61698e-05	3.0187e-05	6.5832e-05	2.40385e-05	8.31034e-05	3.55962e-05	1.13396e-05	1.77212e-05	3.96052e-05	1.30553e-06	6.743e-06	8.99288e-07	5.52135e-06	4.27145e-06	5.7793e-06	4.08665e-06	2.59649e-05	4.57344e-05	8.47222e-06	1.53133e-06	1.24756e-06	0.000147928	3.84797e-05	3.35803e-05	3.35234e-05	3.37503e-05	3.35241e-05	3.28616e-05	3.33101e-05	3.3425e-05
1323	Ethanol, 2-ethoxy-	0.9961			MS2 reverse	113.057	275.878	1.38612e-05	6.76272e-06	2.65185e-05	9.1944e-06	9.27783e-06	1.50057e-05	1.34367e-05	1.32837e-05	8.77879e-06	9.44149e-06	7.05469e-06	1.42161e-05	8.70413e-06	1.02465e-05	5.33491e-06	7.48146e-06	6.9291e-06	2.7891e-05	1.19039e-05	1.05055e-05	1.16743e-05	2.0736e-06	4.28399e-06	1.30057e-06	1.05807e-05	5.39141e-06	3.85659e-06	4.58115e-06	3.19637e-06	7.67049e-06	3.05529e-06	7.73613e-06	3.28465e-06	2.67387e-05	8.61361e-06	5.98489e-06	6.59117e-06	6.69139e-06	6.74567e-06	5.34966e-06	6.76475e-06	6.35459e-06
1368	N-Acetyl-L-alanine	0.9814			MS2 forward	114.052	244.815	1.41697e-05	2.47109e-05	1.29302e-05	1.26113e-05	1.1582e-05	1.46894e-05	1.51156e-05	1.73526e-05	1.58524e-05	3.6594e-05	1.46e-05	1.65194e-05	3.91867e-05	2.33508e-05	3.02137e-05	5.56545e-05	1.79761e-05	1.45622e-05	2.32304e-05	1.40159e-05	2.59421e-05	1.3143e-05	7.3554e-06	4.88465e-06	9.81976e-06	5.15047e-06	4.51302e-06	7.47771e-06	9.88863e-06	2.94397e-05	7.50986e-06	6.07508e-06	7.39706e-06	2.84569e-05	1.47945e-05	1.01148e-05	9.80036e-06	1.49069e-05	9.78517e-06	9.89586e-06	1.01331e-05	1.07727e-05
1374	Creatinine	0.9899			MS2 forward	114.064	324.979	2.94623e-05	4.02015e-05	0.000145696	5.22181e-05	3.04297e-05	2.38247e-05	5.36387e-05	4.894e-05	4.26e-05	9.00949e-05	5.66528e-05	4.81201e-05	5.86551e-05	5.75105e-05	4.75136e-05	6.29129e-05	0.00015908	8.88711e-05	1.85324e-05	2.46204e-05	6.69217e-05	7.55811e-05	4.962e-05	9.78572e-06	3.04985e-05	2.94601e-05	5.11884e-05	4.10223e-05	4.24592e-05	7.63503e-05	2.23221e-05	1.01342e-05	1.24143e-05	0.000133954	4.96057e-05	5.37821e-05	5.33899e-05	5.34664e-05	5.5748e-05	5.34494e-05	5.30002e-05	5.3806e-05
1416	Dihydrouracil	0.932			MS2 reverse	115.048	296.106	2.00157e-05	3.37829e-05	3.66683e-05	5.53455e-05	3.26357e-05	5.06151e-05	3.81772e-05	3.11939e-05	2.26643e-05	3.98624e-05	2.95585e-05	4.4909e-05	4.01767e-05	3.47275e-05	2.37103e-05	3.337e-05	7.98467e-05	3.48434e-05	1.13694e-05	2.76472e-05	3.51312e-05	1.00772e-05	5.53855e-06	4.33225e-06	8.1618e-06	1.23132e-05	1.85665e-05	9.83159e-06	1.64474e-05	4.87234e-05	5.1549e-06	1.33044e-05	9.38433e-06	5.28126e-05	2.43045e-05	1.84868e-05	2.04541e-05	2.07343e-05	2.09804e-05	2.12614e-05	2.12616e-05	2.05298e-05
1459	Pyrrolidine	0.9992			MS2 reverse	116.044	171.302	0.000145083	0.000158554	0.000184456	0.000172658	0.000152684	0.000132416	0.000157642	0.000198181	0.000182887	0.000194671	0.000192561	0.000177026	0.000172746	0.000186345	0.000166889	0.000167989	0.000132731	0.000175653	0.000143444	0.000177418	0.000160687	5.91718e-05	9.2082e-05	4.01153e-05	6.81205e-05	5.78251e-05	5.44352e-05	6.19583e-05	5.29623e-05	0.000104865	4.02621e-05	4.03859e-05	5.04963e-05	0.000198661	8.1272e-05	0.000111353	0.00011187	0.000112849	0.000113007	0.000112853	0.000108921	0.000111809
1468	Hydroxyacetone	1			MS2 reverse	116.068	74.8835	0.00128634	0.0014232	0.000790758	0.000906011	0.000981367	0.000988799	0.00106275	0.00115869	0.000741336	0.0007441	0.00101298	0.00124507	0.000731704	0.000938981	0.00178133	0.000739694	0.000859285	0.0010939	0.0034158	0.00124524	0.00152254	0.000156016	0.00020774	3.50418e-05	0.000139722	0.00012578	0.000148316	0.000135436	0.000145847	0.000486059	4.80236e-05	0.00010139	0.000134898	0.00073021	0.000274405	0.000599966	0.000554038	0.000545464	0.000553964	0.000551941	0.000551786	0.000559527
1470	D-Proline	0.9993			MS2 forward	116.068	290.373	0.000181421	0.000185201	0.000207453	0.000196092	0.000197883	0.000191098	0.000193191	0.000214592	0.000195748	0.000186951	0.000169026	0.000221213	0.000172049	0.000193263	0.000202701	0.000235271	0.000339586	0.000269152	9.77714e-05	0.000166536	0.000218503	0.000193657	0.000115397	3.67108e-05	5.42229e-05	6.02582e-05	9.32065e-05	9.2242e-05	0.000124952	0.000118983	5.6342e-05	6.39418e-05	4.93812e-05	0.00031497	0.000121428	0.000229034	0.000226112	0.000232094	0.000228662	0.000232226	0.000224872	0.000228833
1545	Guanidoacetic acid	0.8263			MS2 forward	118.059	329.682	0.000283205	0.000225569	0.000304264	0.000302742	0.000294832	0.000289035	0.000283274	0.000344825	0.000289727	0.000239516	0.000285626	0.000324239	0.000345254	0.000304864	0.000299011	0.000284951	0.000490854	0.000342599	0.000188472	0.000297816	0.000317284	8.05313e-05	6.65756e-05	8.32164e-05	0.000138819	0.000165623	0.000153586	0.000114725	0.000169476	0.00031018	0.000106859	0.000156525	0.000100558	0.000423721	0.00021122	0.000171473	0.000172869	0.000173678	0.000169404	0.000178788	0.000175473	0.000173614
1561	Betaine	0.9858			MS2 forward	118.084	234.376	9.97029e-05	6.51309e-05	0.000156581	9.81668e-05	5.30645e-05	5.42734e-05	8.782e-05	9.68652e-05	9.02967e-05	0.000131359	9.81433e-05	7.66386e-05	0.000124077	0.000102897	7.60723e-05	8.05542e-05	0.000121739	0.000112177	9.76513e-05	7.344e-05	9.36055e-05	6.95339e-05	4.57064e-05	2.23682e-05	5.68003e-05	4.03569e-05	4.53522e-05	4.66863e-05	5.33756e-05	3.01181e-05	4.0227e-05	3.15224e-05	4.11076e-05	0.000105945	5.03827e-05	5.55989e-05	4.79072e-05	4.90232e-05	4.71068e-05	4.68998e-05	4.77899e-05	4.90543e-05
1565	5-Aminopentanoic acid	0.9888			MS2 forward	118.084	456.201	7.59932e-05	0.000142235	0.00011946	0.000390076	0.000160962	7.30008e-05	0.000160288	0.000371188	0.00038493	0.00022447	0.0003898	0.000134809	0.00019471	0.000283318	0.000118333	0.000332617	0.00015002	2.52151e-05	0.000139719	9.90569e-05	0.00014416	9.09238e-05	6.76539e-05	2.92588e-05	9.06708e-05	7.55851e-05	7.86147e-05	7.21178e-05	0.000161934	5.20441e-05	7.15685e-05	2.92239e-05	9.26596e-05	0.000141185	9.14359e-05	7.45544e-05	8.67904e-05	8.12053e-05	8.10645e-05	8.23034e-05	4.5569e-05	7.52478e-05
1619	4-Aminobenzoate	0.8129			MS2 reverse	120.042	37.67	7.98269e-05	5.48682e-05	9.86969e-05	8.05915e-05	7.33578e-05	5.04842e-05	7.29709e-05	3.84458e-05	2.48245e-05	3.8077e-05	3.72825e-05	3.57973e-05	3.92451e-05	3.5612e-05	4.21484e-05	2.81831e-05	3.04407e-05	3.53161e-05	8.02239e-05	2.90432e-06	3.65361e-05	9.34063e-06	1.98637e-05	3.43273e-06	2.17002e-05	7.12461e-06	1.07523e-05	1.20357e-05	1.53273e-05	3.92252e-05	1.02019e-05	1.44802e-05	1.10828e-05	4.42498e-05	2.24279e-05	2.65337e-05	2.45633e-05	2.49868e-05	2.44552e-05	2.45475e-05	2.45243e-05	2.49351e-05
1626	L-Threonine	0.9174			MS2 reverse	120.063	388.461	1.71881e-05	1.56462e-05	1.59428e-05	1.55755e-05	1.661e-05	1.69527e-05	1.63192e-05	1.70804e-05	1.95e-05	3.90683e-05	1.76092e-05	1.6477e-05	2.0501e-05	2.1706e-05	1.6966e-05	2.2393e-05	2.15311e-05	3.9821e-05	1.61299e-05	1.633e-05	2.21952e-05	9.27371e-06	6.71111e-06	3.88831e-06	5.95897e-06	1.43644e-05	7.21492e-06	7.9019e-06	7.20568e-06	1.30782e-05	5.27815e-06	5.56259e-06	5.0443e-06	1.66612e-05	8.80502e-06	9.64026e-06	9.74912e-06	8.49362e-06	9.27544e-06	9.84069e-06	9.54034e-06	9.42324e-06
1746	Glutaraldehyde	0.9591			MS2 reverse	123.042	173.268	5.18729e-06	9.04213e-06	1.4219e-05	8.698e-06	7.74364e-06	5.23733e-06	8.35457e-06	1.16002e-05	8.97476e-06	1.22293e-05	9.3611e-06	7.11747e-06	5.97383e-06	9.20943e-06	6.25229e-06	6.37705e-06	9.74857e-06	9.89137e-06	7.11493e-06	7.81054e-06	7.86579e-06	2.7354e-06	3.14235e-06	1.67794e-06	3.24231e-06	2.68634e-06	2.53126e-06	2.66927e-06	2.50296e-06	4.86049e-06	2.19162e-06	1.32829e-06	1.75315e-06	7.28287e-06	3.3199e-06	5.91714e-06	5.89897e-06	6.02809e-06	6.14666e-06	5.27814e-06	6.96069e-06	6.03828e-06
1752	Nicotinamide	0.996			MS2 forward	123.054	54.265	0.00969554	0.00755354	0.0100064	0.0104778	0.0082552	0.0118605	0.0096415	0.00393733	0.00222807	0.00669836	0.00329054	0.00464346	0.00245828	0.00387601	0.00375317	0.00513663	0.00201076	0.00846216	0.00518378	0.0101409	0.00578123	0.00103592	0.00361822	0.00058553	0.00397569	0.000634647	0.00130127	0.00185855	0.0011409	0.00470397	0.000520023	0.000540198	0.000514787	0.00707852	0.0024164	0.00368401	0.00293218	0.00295573	0.00291277	0.00295907	0.00295275	0.00306608
1869	Ethanolamine	0.822			MS2 reverse	125.068	122.642	7.3311e-05	8.5996e-05	8.16188e-05	0.000106242	6.65373e-05	8.42569e-05	8.29936e-05	6.13404e-05	8.84059e-05	0.000104611	0.000181717	6.65321e-05	0.000125376	0.000104664	0.000183066	0.000190331	0.000189087	0.000106069	0.000248729	8.39195e-05	0.000166867	5.24437e-05	4.92194e-05	1.94185e-05	4.02401e-05	4.35701e-05	6.03013e-05	4.41988e-05	4.0106e-05	4.48336e-05	2.77446e-05	2.83523e-05	3.45112e-05	0.000247506	7.05089e-05	7.6759e-05	7.73214e-05	9.09348e-05	7.63379e-05	0.000102622	8.32906e-05	8.45443e-05
1871	D-Alanyl-D-alanine (D-Ala-D-Ala)	0.7647			MS2 forward	125.069	151.12	1.88139e-05	2.05658e-05	2.21957e-05	2.60541e-05	2.03206e-05	1.87498e-05	2.11167e-05	2.42937e-05	2.1921e-05	2.53849e-05	2.2917e-05	2.03757e-05	2.50734e-05	2.33276e-05	2.102e-05	2.7368e-05	2.42316e-05	2.54035e-05	1.88652e-05	1.77545e-05	2.24405e-05	9.75373e-06	1.0395e-05	3.4403e-06	8.94966e-06	9.42839e-06	1.22633e-05	9.03839e-06	9.77375e-06	1.14392e-05	5.47096e-06	5.70764e-06	6.61692e-06	3.00472e-05	1.15093e-05	1.35537e-05	1.39397e-05	1.54619e-05	1.39546e-05	1.37553e-05	1.39773e-05	1.41071e-05
1905	Taurine	0.9955			MS2 forward	126.019	253.033	0.000130647	0.000142479	0.00023085	0.000195813	0.000161893	0.000163429	0.000170852	0.000161034	0.000159428	0.000237764	0.000120071	0.000180355	0.000227172	0.000180971	0.000162473	0.000214346	0.000294899	0.000205754	9.9463e-05	0.00018137	0.000193051	0.000131946	0.000131191	3.99517e-05	0.000103694	0.000102779	0.000162774	0.000112056	8.08065e-05	0.000141721	7.19623e-05	6.50832e-05	7.33822e-05	0.000299681	0.000122106	0.000101889	0.000117558	0.000119274	0.00011759	0.000116708	0.000118855	0.000115313
1927	Quinone	0.8579			MS2 reverse	126.052	140.851	4.75611e-05	8.49158e-05	6.83097e-05	7.63697e-05	7.30223e-05	6.44016e-05	6.90967e-05	9.79319e-05	0.000100567	8.30662e-05	0.000108975	0.000115094	8.44908e-05	9.83541e-05	8.68903e-05	0.000103613	6.94221e-05	8.89836e-05	0.000107342	0.000103396	9.32744e-05	1.55464e-05	1.87074e-05	1.00289e-05	1.78587e-05	2.78462e-05	3.6969e-05	2.11595e-05	1.80102e-05	3.24658e-05	1.03054e-05	1.54514e-05	1.42837e-05	8.41384e-05	2.91092e-05	5.75852e-05	5.7483e-05	5.80168e-05	5.86123e-05	5.79432e-05	5.80756e-05	5.79527e-05
1929	5-Methylcytosine	0.8283			MS2 reverse	126.065	227.132	0.00158251	0.00155719	0.00159476	0.00154427	0.00132107	0.0015423	0.00152368	0.00147431	0.00184543	0.00178679	0.0015276	0.00146682	0.00136126	0.00157704	0.00167869	0.00278885	0.00174135	0.00144918	0.000986959	0.0013507	0.00166595	0.00022119	0.000430927	5.52892e-05	0.000220813	0.000231654	0.000289809	0.000241614	0.000286667	0.000879883	7.2031e-05	7.91341e-05	8.2351e-05	0.0019364	0.000556077	0.000841759	0.000831518	0.00084363	0.000831429	0.000853335	0.000804743	0.000834402
1978	DL-a-Hydroxybutyric acid	0.9149			MS2 reverse	127.037	148.171	0.00053126	0.000532957	0.00044864	0.000398209	0.00043943	0.000430792	0.000463548	0.000400065	0.000276791	0.000125303	0.000390516	0.000515161	0.000193024	0.00031681	0.000363704	0.000105256	0.000243538	0.000258818	0.000495207	0.000306364	0.000295481	6.75965e-05	6.74871e-05	3.04248e-05	7.91817e-05	7.5443e-05	8.46266e-05	6.746e-05	7.31258e-05	0.000253302	4.93039e-05	9.22296e-05	6.58667e-05	0.000170875	0.000117451	0.000180681	0.000180358	0.000184852	0.000182196	0.000183022	0.00019182	0.000183821
1999	5-Amino-4-carbamoylimidazole (AICA)	0.9462			MS2 reverse	127.058	113.131	3.58185e-05	4.15988e-05	3.784e-05	1.6548e-05	4.47676e-05	3.20973e-05	3.47784e-05	5.03523e-05	6.06823e-05	2.2554e-05	7.1085e-05	4.80467e-05	5.45194e-05	5.12066e-05	4.01451e-05	3.29345e-05	4.01915e-05	3.67728e-05	7.07176e-05	4.14208e-05	4.36971e-05	1.28399e-05	1.71278e-05	3.61352e-06	1.22311e-05	1.71558e-05	2.60069e-06	1.09281e-05	1.44698e-05	3.54949e-05	6.67194e-06	1.282e-05	1.76759e-05	5.02563e-05	2.28981e-05	2.7717e-05	3.21057e-05	2.4156e-05	2.58137e-05	2.55599e-05	2.81377e-05	2.72483e-05
2002	1-Naphthol	0.879			MS2 reverse	127.056	32.852	3.36756e-06	3.52891e-06	3.43047e-06	3.75293e-06	7.9564e-06	7.23461e-06	4.87848e-06	8.65265e-06	7.42438e-06	7.85217e-06	7.75312e-06	2.54716e-06	9.27434e-06	7.25064e-06	2.19081e-06	8.28992e-06	3.36226e-06	3.98157e-06	2.79644e-06	3.77822e-06	4.06654e-06	9.31305e-06	4.3108e-06	3.22346e-06	5.878e-06	7.32904e-06	8.03889e-06	6.34887e-06	4.82743e-06	3.58851e-06	5.89261e-06	2.23411e-06	2.9397e-06	4.32555e-06	3.96798e-06	3.15469e-06	3.1495e-06	3.48803e-06	3.2567e-06	3.19937e-06	2.53453e-06	3.13047e-06
2040	L-Erythro-4-Hydroxyglutamic acid	0.8498			MS2 forward	128.032	417.723	2.76847e-05	2.95597e-05	2.28348e-05	1.81878e-05	1.55851e-05	1.58457e-05	2.16163e-05	7.90667e-05	0.000128285	7.38866e-05	0.000215199	0.000129298	0.000248341	0.000145679	4.02985e-05	4.94409e-05	2.42808e-05	2.62625e-05	0.000291051	0.000114941	9.10457e-05	1.44268e-05	6.3122e-06	4.15923e-06	4.82296e-06	5.9089e-06	2.33873e-05	9.83623e-06	1.0435e-05	1.38954e-05	4.00055e-06	1.21889e-05	2.45747e-05	3.10559e-05	1.60251e-05	2.6965e-05	3.19365e-05	2.63524e-05	2.49255e-05	2.6403e-05	2.73457e-05	2.73213e-05
2113	2-Methylglutaric acid	0.9023			MS2 reverse	129.052	151.03	1.45126e-05	1.71153e-05	1.89074e-05	1.96752e-05	1.2931e-05	1.38983e-05	1.61733e-05	1.57041e-05	1.71498e-05	2.13544e-05	1.74495e-05	1.51816e-05	1.49347e-05	1.69624e-05	1.57069e-05	1.893e-05	1.70131e-05	1.87151e-05	8.84568e-06	1.75209e-05	1.61219e-05	8.93922e-06	1.16175e-05	4.70028e-06	7.20137e-06	7.46511e-06	1.1324e-05	8.54125e-06	1.24303e-05	1.20859e-05	6.93938e-06	5.84248e-06	6.34526e-06	1.62874e-05	9.98846e-06	1.27145e-05	1.2978e-05	1.17264e-05	1.27008e-05	1.14322e-05	1.25196e-05	1.23452e-05
2189	D-Pipecolinic acid	0.9992			MS2 forward	130.084	197.797	1.55013e-05	1.57221e-05	1.34838e-05	1.28444e-05	1.39165e-05	1.37669e-05	1.42058e-05	1.81085e-05	1.62607e-05	1.4783e-05	1.8316e-05	1.80298e-05	1.8463e-05	1.73268e-05	1.71627e-05	2.05448e-05	1.32971e-05	1.68729e-05	2.65542e-05	1.85125e-05	1.8824e-05	5.45743e-06	7.83554e-06	1.24741e-05	6.47226e-06	5.14346e-06	5.08357e-06	7.07773e-06	5.30656e-06	1.30803e-05	3.50136e-06	4.60639e-06	4.94439e-06	1.36585e-05	7.51626e-06	9.93247e-06	9.08659e-06	9.13499e-06	9.17473e-06	9.17395e-06	9.12762e-06	9.27173e-06
2252	N-Acetylputrescine	0.9199			MS2 forward	131.115	292.489	1.47946e-05	1.18986e-05	2.88969e-05	1.90654e-05	1.21849e-05	7.41507e-06	1.57092e-05	1.06021e-05	1.0331e-05	6.75504e-05	6.14439e-05	9.30558e-06	7.08896e-05	3.83538e-05	1.0737e-05	9.60758e-06	1.68404e-05	1.33283e-05	6.57216e-06	1.03326e-05	1.12363e-05	2.31418e-05	4.37482e-06	1.26958e-06	4.82063e-06	4.90476e-06	2.99429e-05	1.14091e-05	3.35171e-06	6.21056e-06	2.55184e-06	2.361e-06	3.42069e-06	1.41062e-05	5.33366e-06	8.31672e-06	7.56377e-06	8.0846e-06	7.9666e-06	7.97205e-06	7.65119e-06	7.92582e-06
2278	Hydroxyproline	0.75			MS2 forward	132.063	357.299	3.66884e-05	4.45354e-05	4.25274e-05	4.94191e-05	5.95829e-05	7.43706e-05	5.11873e-05	4.91833e-05	5.90213e-05	8.74428e-05	5.76527e-05	4.30973e-05	3.52865e-05	5.52807e-05	3.88758e-05	6.51739e-05	0.00010436	8.28374e-05	1.8918e-05	3.91209e-05	5.82144e-05	4.85855e-05	1.82403e-05	6.17544e-06	1.58591e-05	3.39851e-05	1.65478e-05	2.32322e-05	4.61983e-05	5.79666e-05	1.20243e-05	1.17568e-05	1.16508e-05	8.79318e-05	3.79214e-05	2.52718e-05	2.45389e-05	2.21099e-05	3.33552e-05	2.48682e-05	3.29861e-05	2.71884e-05
2282	Creatine	0.9695			MS2 forward	132.075	325.004	0.000878542	0.00321611	0.0061378	0.0040293	0.00225722	0.00116194	0.00294682	0.00303659	0.00215445	0.0075278	0.00400362	0.00369288	0.00303191	0.00390788	0.00354902	0.00622936	0.0161795	0.00668098	0.000724199	0.00145575	0.00580313	0.00811616	0.00505493	0.000957084	0.00279783	0.00247018	0.004961	0.00405953	0.00417409	0.00832223	0.00177146	0.000665546	0.000922321	0.0135086	0.00489404	0.00557862	0.00516795	0.00563174	0.00573036	0.00544909	0.00565531	0.00553551
2296	L-Leucine	0.7072			MS2 forward	132.099	142.381	0.000105385	5.32651e-05	8.03281e-05	7.98649e-05	6.66209e-05	9.19929e-05	7.95761e-05	5.36049e-05	5.83758e-05	4.30379e-05	4.425e-05	6.00612e-05	6.23363e-05	5.3611e-05	4.49688e-05	5.53463e-05	4.05049e-05	5.56941e-05	5.62207e-05	4.74511e-05	5.0031e-05	1.89092e-05	2.84598e-05	5.09325e-06	9.42547e-06	1.12364e-05	1.53491e-05	1.47455e-05	1.63914e-05	2.19879e-05	5.04567e-06	8.1547e-06	9.67516e-06	4.92088e-05	1.84106e-05	3.11474e-05	3.07443e-05	3.17756e-05	3.23176e-05	3.1219e-05	3.07447e-05	3.13248e-05
2366	D-Aspartic acid	0.9266			MS2 reverse	134.042	371.047	4.76826e-05	4.28526e-05	4.18787e-05	5.05363e-05	4.38535e-05	4.36344e-05	4.5073e-05	5.37462e-05	5.76739e-05	5.61181e-05	4.7611e-05	4.34377e-05	5.63256e-05	5.24854e-05	4.63167e-05	6.04468e-05	4.92315e-05	4.622e-05	4.06692e-05	4.81716e-05	4.85093e-05	2.00244e-05	2.09472e-05	7.43489e-06	1.53969e-05	1.68905e-05	2.3811e-05	1.74175e-05	1.71651e-05	2.94064e-05	1.30408e-05	1.36958e-05	1.19537e-05	5.11156e-05	2.27295e-05	2.54832e-05	2.54494e-05	2.62193e-05	2.81841e-05	2.65943e-05	2.58253e-05	2.62926e-05
2379	Histamine	0.9609			MS2 reverse	134.069	134.257	0.000181014	0.000119275	8.41845e-05	7.74588e-05	9.6113e-05	7.97189e-05	0.000106294	0.000102799	7.73106e-05	6.31407e-05	9.63312e-05	0.000115311	6.90506e-05	8.73239e-05	8.41745e-05	6.1225e-05	6.80178e-05	9.25528e-05	9.92633e-05	0.000118857	8.73485e-05	2.69078e-05	1.73174e-05	1.4902e-05	1.86371e-05	2.68903e-05	2.9766e-05	2.24034e-05	2.85669e-05	7.8774e-05	1.15745e-05	4.02124e-05	5.06596e-05	7.2448e-05	4.70392e-05	6.05232e-05	6.04264e-05	6.58644e-05	6.0703e-05	6.13165e-05	6.18441e-05	6.17796e-05
2385	Glycerol	1			MS2 reverse	134.078	108.021	3.16348e-05	1.93546e-05	2.09584e-05	2.04021e-05	1.6148e-05	0.000106139	3.57729e-05	4.94389e-05	2.64274e-05	1.8291e-05	2.25241e-05	4.41717e-05	2.2394e-05	3.05412e-05	1.58302e-05	3.91308e-05	1.34864e-05	1.29973e-05	2.34768e-05	4.57623e-05	2.5114e-05	1.28271e-05	8.63015e-06	6.88252e-06	5.82703e-06	4.08672e-06	5.05936e-06	7.21882e-06	4.38245e-06	1.11627e-05	1.3842e-06	1.00173e-05	1.05355e-05	0.000102334	2.33027e-05	9.43304e-06	9.41696e-06	1.02506e-05	9.44764e-06	1.0078e-05	1.1622e-05	1.00414e-05
2411	2-Hydroxyphenylacetic acid	0.8999			MS2 reverse	135.041	38.018	1.84022e-05	1.11303e-05	1.73826e-05	1.89469e-05	1.60307e-05	1.20488e-05	1.56569e-05	1.70731e-05	1.70123e-05	1.71877e-05	1.75653e-05	2.17364e-05	2.08625e-05	1.85729e-05	1.48576e-05	2.8361e-05	1.54106e-05	1.63786e-05	2.08894e-05	1.59697e-05	1.86445e-05	9.12273e-06	9.2544e-06	7.79093e-06	9.8515e-06	9.47041e-06	1.17861e-05	9.546e-06	1.11728e-05	1.47318e-05	6.77575e-06	7.85075e-06	6.73096e-06	2.4511e-05	1.19622e-05	1.57356e-05	1.50023e-05	1.59802e-05	1.50969e-05	1.47407e-05	1.52256e-05	1.52969e-05
2417	Adenine	0.9833			MS2 reverse	135.052	281.14	1.04337e-05	1.09801e-05	1.05175e-05	1.01548e-05	8.52396e-06	9.42135e-06	1.00052e-05	5.09216e-06	9.46044e-06	9.42646e-06	1.33344e-05	6.00001e-06	9.67152e-06	8.83083e-06	1.25812e-05	5.27011e-06	7.80694e-06	1.04837e-05	3.77482e-06	9.39876e-06	8.21926e-06	3.96006e-06	2.90007e-06	8.70943e-07	3.31274e-06	3.48223e-06	3.31868e-06	2.97412e-06	3.4642e-06	5.41571e-06	2.77721e-06	2.4629e-06	1.68156e-06	5.47563e-06	3.5462e-06	5.04873e-06	5.00027e-06	6.54928e-06	4.47712e-06	5.08447e-06	5.31275e-06	5.24544e-06
2438	Indole	0.9863			MS2 reverse	135.089	100.597	0.000200607	0.000221489	0.000201769	0.000191969	0.000223003	0.00026078	0.000216603	0.000194802	0.000169159	0.000182553	0.000172776	0.000204199	0.000142669	0.000177693	0.000160898	0.000115059	0.000135651	0.000163435	0.000272698	0.000197526	0.000174211	4.75115e-05	8.75021e-05	2.6793e-05	7.77269e-05	3.00439e-05	4.11601e-05	5.17896e-05	3.4801e-05	6.31034e-05	2.27785e-05	1.69445e-05	2.22493e-05	0.000108324	4.47001e-05	9.21576e-05	8.95167e-05	8.91736e-05	8.69819e-05	9.11093e-05	9.11029e-05	9.0007e-05
2465	3-Hydroxyanthranilic acid	0.6981			MS2 forward	136.037	264.716	3.05463e-05	3.17061e-05	3.25606e-05	3.34749e-05	2.76102e-05	3.03474e-05	3.10409e-05	3.33643e-05	3.49588e-05	3.59205e-05	3.13457e-05	3.26389e-05	4.11521e-05	3.48967e-05	2.43582e-05	3.20701e-05	3.72352e-05	4.08471e-05	2.50404e-05	3.18419e-05	3.18988e-05	1.14072e-05	1.26787e-05	5.18673e-06	1.11427e-05	1.1327e-05	1.2058e-05	1.06334e-05	1.28271e-05	1.56552e-05	7.45278e-06	7.67026e-06	8.42991e-06	3.03938e-05	1.37382e-05	1.76546e-05	1.65151e-05	1.67602e-05	1.68053e-05	1.70255e-05	1.63389e-05	1.685e-05
2483	Dopamine	0.9643			MS2 reverse	136.073	279.108	2.93298e-05	2.5339e-05	1.56628e-05	2.21238e-05	1.99113e-05	2.98309e-05	2.36996e-05	1.63374e-05	2.72509e-05	1.63864e-05	1.91462e-05	2.05317e-05	2.18261e-05	2.02464e-05	3.03737e-05	2.70052e-05	2.61902e-05	2.72331e-05	1.845e-05	1.66316e-05	2.4314e-05	1.27064e-05	9.45602e-06	3.46835e-06	8.31799e-06	6.03003e-06	1.03276e-05	8.3844e-06	9.9858e-06	1.40785e-05	6.90076e-06	6.1275e-06	4.38752e-06	2.58667e-05	1.12245e-05	1.50116e-05	1.44025e-05	1.47375e-05	1.42156e-05	1.46246e-05	1.46139e-05	1.46009e-05
2531	Hypoxanthine	0.86			MS2 reverse	137.044	202.062	0.000115584	0.000253184	7.54513e-05	0.000105366	0.000149705	0.000172875	0.000145361	0.000311199	0.000281796	0.000367669	0.000229962	0.000137785	0.000361055	0.000281578	0.000420579	0.000260096	0.000321843	0.000276759	0.000520407	0.000136974	0.000322776	9.69492e-05	0.000183035	7.92081e-05	6.09885e-05	9.02561e-05	7.89702e-05	9.82345e-05	0.000146684	0.000211788	7.25882e-05	3.69601e-05	0.00011554	0.000545877	0.00018824	0.000193993	0.000195603	0.000193703	0.000192771	0.000193775	0.000190919	0.000193461
2542	1-Methylnicotinamide	0.8902			MS2 forward	137.07	283.846	0.0247007	0.0161957	0.0279194	0.0283079	0.0197652	0.0216016	0.0230818	0.0313432	0.0313636	0.0371312	0.0300922	0.02958	0.0339187	0.0322381	0.0282165	0.0550089	0.0396321	0.0358434	0.0148987	0.03055	0.0340249	0.0104873	0.0143937	0.00551622	0.0170566	0.0115707	0.0156795	0.0124507	0.0102495	0.0209422	0.00492046	0.00343689	0.00573552	0.0383642	0.0139414	0.0164399	0.0167441	0.0169904	0.0167442	0.0169082	0.0169018	0.0167881
2547	2(1H)-Pyridinone	0.994			MS2 reverse	137.068	433.766	2.12944e-05	2.07727e-05	3.75488e-05	2.2274e-05	3.69809e-05	4.72867e-05	3.10263e-05	4.06381e-05	3.08343e-05	3.41288e-05	3.35425e-05	8.75655e-05	9.00525e-05	5.27936e-05	4.01525e-05	0.000108296	3.0416e-05	8.74895e-05	5.8133e-05	3.45371e-05	5.98374e-05	1.6328e-05	1.53092e-05	4.85625e-05	3.95833e-05	2.79816e-05	5.14845e-05	3.32082e-05	7.19458e-06	2.81576e-05	8.97929e-06	6.49393e-06	4.72411e-06	6.47848e-05	2.00557e-05	2.83834e-05	2.8395e-05	3.32407e-05	2.8181e-05	3.24971e-05	4.76089e-05	3.3051e-05
2559	L-homoserine	0.9028			MS2 reverse	137.093	114.947	1.35525e-05	8.52362e-06	1.58345e-05	4.82678e-05	3.62712e-05	5.48098e-05	2.95432e-05	3.0685e-05	3.56465e-05	1.34444e-05	3.29281e-05	3.90991e-05	7.6135e-06	2.65694e-05	3.44085e-05	2.70873e-05	2.68933e-05	3.27695e-05	6.19293e-05	4.46347e-05	3.79538e-05	1.31417e-05	1.45979e-05	9.41406e-06	5.27231e-06	1.42784e-05	1.43668e-05	1.18452e-05	1.28351e-05	1.03258e-05	1.00928e-05	1.14423e-05	5.31998e-06	3.03752e-05	1.33985e-05	1.51508e-05	1.48612e-05	1.6276e-05	1.8061e-05	1.53671e-05	1.62866e-05	1.60004e-05
2601	Anthranilic acid (Vitamin L1)	0.8516			MS2 reverse	138.052	344.493	3.40392e-05	4.26702e-05	5.31542e-05	4.88543e-05	3.87743e-05	2.38573e-05	4.02249e-05	4.28597e-05	4.59725e-05	3.88121e-05	4.36147e-05	3.19386e-05	3.82839e-05	4.02469e-05	3.2936e-05	4.01311e-05	3.91938e-05	5.82428e-05	3.54362e-05	3.53353e-05	4.02125e-05	1.58249e-05	1.38815e-05	5.59902e-06	1.41638e-05	1.2632e-05	2.22276e-05	1.40548e-05	1.50414e-05	1.78753e-05	1.12054e-05	9.57928e-06	1.25869e-05	3.76168e-05	1.73175e-05	2.03468e-05	2.02479e-05	2.5942e-05	2.0242e-05	1.98728e-05	2.11038e-05	2.12926e-05
2612	Tyramine	0.9069			MS2 forward	138.089	231.079	5.60188e-05	5.48728e-05	7.33835e-05	0.000153155	6.61737e-05	4.41119e-05	7.46193e-05	5.28086e-05	4.64553e-05	5.12111e-05	5.19681e-05	5.49494e-05	4.9627e-05	5.11699e-05	4.71357e-05	4.58379e-05	4.73692e-05	3.34998e-05	3.63181e-05	4.93444e-05	4.32509e-05	3.07506e-05	4.44442e-05	1.35802e-05	3.28425e-05	1.53603e-05	3.16737e-05	2.81086e-05	2.02589e-05	3.26051e-05	7.38381e-06	1.09302e-05	1.55116e-05	4.99188e-05	2.27681e-05	4.89419e-05	7.04704e-05	5.10957e-05	5.41203e-05	4.94331e-05	5.67727e-05	5.5139e-05
2650	Urocanic acid	0.919			MS2 forward	139.048	174.942	0.000121291	0.000250789	0.000152254	0.000153623	0.000180848	0.00010939	0.000161366	0.000113916	0.000130535	7.79773e-05	0.000119264	0.00013272	6.7829e-05	0.00010704	0.000137622	0.000161111	8.62937e-05	0.000124096	7.51045e-05	0.000159347	0.000123929	3.99436e-05	3.09168e-05	1.28164e-05	2.6016e-05	2.07633e-05	2.5672e-05	2.60213e-05	4.5824e-05	0.000156192	5.19842e-06	3.33297e-05	2.99376e-05	9.63284e-05	6.1135e-05	0.000102844	9.96373e-05	0.000107338	9.96595e-05	0.000100983	9.25718e-05	0.000100505
2652	Nicotinamide N-oxide	0.8574			MS2 forward	139.048	143.841	0.00385305	0.00309489	0.00245776	0.00274296	0.00283195	0.00342796	0.00306809	0.00114161	0.000837586	0.00168911	0.00107435	0.00131252	0.000887347	0.00115709	0.000791604	0.00147671	0.000423169	0.00200343	0.00151114	0.00316444	0.00156175	0.00039549	0.00129447	0.000348801	0.00127591	0.000321937	0.000396592	0.000672199	0.000431186	0.00172524	0.000479894	0.000276498	0.000292618	0.00153477	0.000790033	0.00105343	0.00108506	0.00108767	0.00107205	0.00110122	0.00116936	0.0010948
2734	L-Citrulline	0.9667			MS2 reverse	140.08	119.569	0.00194535	0.00230174	0.00178183	0.00188888	0.00186269	0.00217847	0.00199316	0.00208014	0.00175302	0.00150976	0.00220813	0.002865	0.00141746	0.00197225	0.00151686	0.0015983	0.00115707	0.00201118	0.00221498	0.00282305	0.00188691	0.000362339	0.000485655	0.000258467	0.000449601	0.000327511	0.000366003	0.000374929	0.000325608	0.00092769	0.000181581	0.000344153	0.000274254	0.00104926	0.000517092	0.000949673	0.000951236	0.000979914	0.000935151	0.000983828	0.00096089	0.000960115
2798	4,6-Dioxoheptanoic acid	0.8822			MS2 reverse	141.052	134.504	0.000198182	0.000252604	0.000211026	0.00019946	0.000200301	0.000164823	0.000204399	0.000201381	0.000239359	0.000207898	0.000222736	0.000211472	0.000171649	0.000209083	0.000173542	0.00011692	0.000210541	0.000194285	8.82069e-05	0.000167208	0.00015845	6.81818e-05	4.41115e-05	2.1196e-05	9.33967e-05	4.70016e-05	6.25604e-05	5.60747e-05	3.174e-05	7.57505e-05	2.32508e-05	1.55166e-05	2.85954e-05	9.08138e-05	4.42778e-05	8.07788e-05	8.21234e-05	8.12388e-05	8.06476e-05	8.12742e-05	7.86674e-05	8.07883e-05
2805	Picolinic acid	0.9972			MS2 reverse	141.064	281.806	0.00146775	0.00257961	0.00265131	0.00262211	0.00220895	0.00183621	0.00222766	0.00140196	0.00131034	0.00169039	0.00131838	0.00144091	0.00203359	0.00153259	0.00120744	0.0011516	0.00191334	0.00339155	0.00550809	0.00171782	0.00248164	0.000755422	0.000805396	0.000374504	0.00158958	0.000645876	0.000514552	0.000780889	0.00155282	0.00155374	0.0010547	0.000871003	0.000454613	0.0014537	0.00115676	0.0009887	0.000964395	0.000967441	0.0009509	0.000978836	0.000966863	0.000969522
2869	2-Butenoic acid, 3-methyl-	0.9163			MS2 reverse	142.084	88.724	7.79141e-05	0.00014815	9.27773e-05	0.000126763	7.99919e-05	7.51354e-05	0.000100122	0.000120972	4.39727e-05	0.000132679	6.45903e-05	0.000233557	0.000119314	0.000119181	0.000164391	0.000142122	6.58796e-05	0.000140106	0.000120336	6.57166e-05	0.000116425	2.20533e-05	2.99059e-05	3.64509e-06	7.94337e-06	1.05165e-05	1.52193e-05	1.48806e-05	2.21452e-05	3.38993e-05	4.66978e-06	1.61906e-05	1.00277e-05	0.000171733	4.3111e-05	3.88763e-05	3.79717e-05	3.85242e-05	3.8317e-05	4.03538e-05	3.68359e-05	3.84798e-05
2884	4-Hexen-1-ol, (E)-	0.9764			MS2 reverse	142.12	254.418	2.22598e-05	2.47074e-05	1.91872e-05	2.17884e-05	2.09936e-05	1.90346e-05	2.13285e-05	2.22986e-05	1.69145e-05	3.08778e-05	2.41677e-05	2.53471e-05	3.25372e-05	2.53572e-05	3.30784e-05	1.60282e-05	2.35646e-05	2.86771e-05	2.03317e-05	1.95851e-05	2.35442e-05	5.3736e-06	1.91714e-05	5.18977e-06	9.34784e-06	5.0312e-06	1.07109e-05	9.13745e-06	9.13578e-06	1.09375e-05	5.94947e-06	6.12161e-06	9.25535e-06	2.53636e-05	1.11272e-05	1.30745e-05	1.224e-05	1.23339e-05	1.28833e-05	4.87675e-06	1.32989e-05	1.14512e-05
2946	Cyclopropanecarboxylic acid, 1-amino-	1			MS2 reverse	143.079	132.544	0.00144289	0.000390064	0.000486088	0.000270333	0.000501034	0.000244681	0.000555848	0.000130605	0.000150596	0.000113491	0.000141302	0.000155719	0.000103589	0.00013255	0.000166015	0.000186041	0.000201848	0.000181467	0.000223201	0.000172029	0.000188434	9.32695e-05	0.000126616	3.20376e-05	0.000104207	3.62837e-05	4.95802e-05	7.36658e-05	0.000100461	0.000375412	5.73269e-05	0.000162529	4.80163e-05	0.000370347	0.000185682	0.000198753	0.000202793	0.00021225	0.000198815	0.000208171	0.000208079	0.00020481
2999	1,2,3-Benzenetriol	0.9084			MS2 reverse	144.063	358.647	5.00614e-05	5.31667e-05	0.000104222	7.03845e-05	5.35615e-05	5.12134e-05	6.37682e-05	8.08073e-05	6.75944e-05	7.08133e-05	4.85967e-05	6.30982e-05	6.6333e-05	6.62072e-05	4.94088e-05	6.48443e-05	9.54222e-05	7.02899e-05	2.43695e-05	6.49631e-05	6.15496e-05	2.82314e-05	2.50371e-05	1.11665e-05	2.50629e-05	2.64351e-05	4.38317e-05	2.66274e-05	3.94891e-05	4.72424e-05	2.01812e-05	1.54304e-05	2.54162e-05	9.25805e-05	4.00566e-05	3.70238e-05	3.84425e-05	4.3335e-05	3.8401e-05	4.03575e-05	4.04041e-05	3.96607e-05
3014	3-(2-Hydroxyethyl)indole	0.9584			MS2 reverse	144.078	656.077	1.37169e-05	1.68112e-05	1.96269e-05	2.00487e-05	1.74499e-05	1.8608e-05	1.77103e-05	2.00115e-05	2.2147e-05	2.74539e-05	1.80331e-05	1.93294e-05	2.44163e-05	2.18985e-05	2.63678e-05	1.97915e-05	3.26297e-05	8.25498e-05	1.43911e-05	1.33068e-05	3.15061e-05	1.06201e-05	1.10534e-05	3.26627e-06	1.68072e-05	9.14086e-06	1.22199e-05	1.0518e-05	7.87054e-06	8.39175e-06	2.33541e-05	4.13704e-06	8.60284e-06	2.46002e-05	1.28261e-05	1.12135e-05	1.04542e-05	1.04317e-05	1.12564e-05	1.12434e-05	4.04661e-06	9.7743e-06
3019	Imidazoleacetic acid	0.9989			MS2 reverse	144.078	174.131	3.12188e-05	2.54303e-05	5.95816e-05	7.13619e-05	2.03667e-05	1.13776e-05	3.65561e-05	0.000106965	8.91868e-05	0.000118323	0.000133734	9.03879e-05	9.47368e-05	0.000105556	2.42335e-05	7.00498e-05	0.000106494	0.00012696	4.98924e-05	6.01047e-05	7.29559e-05	2.35951e-05	9.8163e-06	8.75644e-06	1.28875e-05	2.35441e-05	2.67983e-05	1.75663e-05	3.07903e-05	1.28693e-05	1.13341e-05	1.21344e-05	5.24344e-06	0.000102653	2.91708e-05	3.49384e-05	3.2481e-05	3.53867e-05	3.48771e-05	3.47748e-05	3.53953e-05	3.46422e-05
3071	Pyruvaldehyde	0.9773			MS2 reverse	145.05	441.3	1.79198e-05	2.5053e-05	2.73949e-05	2.85926e-05	2.74818e-05	2.57316e-05	2.53623e-05	2.80979e-05	2.62358e-05	3.59173e-05	2.90601e-05	2.6105e-05	3.51996e-05	3.01026e-05	2.30714e-05	2.53584e-05	3.42805e-05	2.9497e-05	2.37377e-05	2.83664e-05	2.73852e-05	1.50052e-05	1.4107e-05	5.59152e-06	1.05663e-05	1.1253e-05	2.09412e-05	1.29107e-05	9.57491e-06	1.63105e-05	7.15025e-06	8.82131e-06	7.73639e-06	3.15408e-05	1.35224e-05	1.50101e-05	1.63187e-05	1.55722e-05	1.50656e-05	1.52378e-05	1.52713e-05	1.54126e-05
3090	Isobutyrylglycine	0.87			MS2 reverse	145.073	46.758	7.9922e-05	6.95967e-05	6.31574e-05	4.18806e-05	6.38488e-05	6.32353e-05	6.36068e-05	3.34116e-05	2.22058e-05	2.27709e-05	3.13629e-05	8.94614e-05	4.18921e-05	4.01841e-05	8.68109e-05	2.26485e-05	2.77389e-05	5.38326e-05	0.000149217	5.72349e-05	6.62471e-05	1.85427e-05	2.073e-05	7.52996e-06	2.09048e-05	1.57777e-05	1.58775e-05	1.65604e-05	2.0889e-05	4.77426e-05	1.11384e-05	1.30742e-05	1.51405e-05	3.69965e-05	2.41635e-05	3.10476e-05	2.00769e-05	3.60542e-05	3.25731e-05	3.60298e-05	3.62426e-05	3.2004e-05
3104	Butanoic acid, 2-amino-, (S)-	0.9785			MS2 reverse	145.098	44.745	3.16346e-05	3.79349e-05	3.56055e-05	3.31893e-05	3.27935e-05	2.59667e-05	3.28541e-05	3.85509e-05	3.10653e-05	7.69401e-05	5.25357e-05	4.81882e-05	2.66768e-05	4.56595e-05	5.52412e-05	4.3931e-05	5.13111e-05	5.50416e-05	6.35348e-05	4.45566e-05	5.22694e-05	9.32532e-06	1.47562e-05	3.36261e-06	9.02873e-06	1.07272e-05	2.06931e-05	1.13155e-05	1.21321e-05	2.01514e-05	5.2994e-06	2.06028e-05	2.64546e-05	4.99646e-05	2.24341e-05	2.458e-05	2.5524e-05	2.5902e-05	2.53009e-05	2.62787e-05	2.47668e-05	2.53921e-05
3124	N-Acetylcadaverine	0.9254			MS2 forward	145.131	290.608	7.93609e-05	8.55917e-05	8.15397e-05	8.3547e-05	7.60007e-05	7.32833e-05	7.98872e-05	0.000115955	9.56972e-05	0.000103223	0.000101042	0.000115511	0.000130498	0.000110321	0.000137768	0.000166331	0.000152688	0.000128077	0.000192966	9.13025e-05	0.000144855	6.98758e-05	3.55191e-05	2.00918e-05	2.17466e-05	3.89309e-05	4.95903e-05	3.92924e-05	4.25092e-05	6.11229e-05	2.15493e-05	2.8307e-05	3.82277e-05	9.58035e-05	4.79199e-05	9.59609e-05	9.14857e-05	9.35558e-05	9.22059e-05	9.36139e-05	9.28382e-05	9.32767e-05
3151	Betaine aldehyde	0.9576			MS2 reverse	146.058	180.094	7.44551e-05	6.20493e-05	4.50945e-05	3.50424e-05	4.69856e-05	3.18959e-05	4.92538e-05	4.45e-05	2.93272e-05	4.83178e-05	2.11517e-05	5.203e-05	3.71595e-05	3.87477e-05	7.11057e-05	2.6881e-05	2.99712e-05	7.4274e-05	8.65667e-05	5.42185e-05	5.71695e-05	2.88791e-05	2.26252e-05	9.56075e-06	2.63363e-05	1.50751e-05	1.89862e-05	2.02438e-05	2.46563e-05	3.40929e-05	2.20609e-05	2.99207e-05	8.90994e-06	2.99961e-05	2.49395e-05	3.27328e-05	2.86248e-05	3.18938e-05	3.14282e-05	3.11863e-05	3.1162e-05	3.11713e-05
3161	DL-3-Hydroxybutyric acid	0.8889			MS2 reverse	146.078	315.897	1.08651e-05	2.0646e-05	4.93382e-05	3.82045e-05	2.46414e-05	1.94336e-05	2.71881e-05	4.48049e-05	4.97625e-05	4.56726e-05	2.75802e-05	4.04542e-05	6.15663e-05	4.49734e-05	3.68074e-05	8.51325e-05	6.09551e-05	6.22088e-05	2.27818e-05	2.88931e-05	4.94631e-05	2.36321e-05	7.17725e-07	5.16699e-06	1.37481e-05	1.27604e-05	2.00671e-05	1.26821e-05	2.1513e-05	7.04884e-06	4.18307e-06	7.83421e-06	1.33145e-05	5.64643e-05	1.8393e-05	2.65408e-05	2.93043e-05	2.59127e-05	2.55353e-05	2.70264e-05	2.5823e-05	2.66904e-05
3166	4-Guanidinobutyric acid	0.9277			MS2 forward	146.094	231.98	0.00011545	2.29683e-06	0.00016035	0.000155891	5.91655e-06	1.14066e-05	7.52185e-05	0.000204273	0.000112001	4.87118e-06	0.0001432	4.40907e-06	0.000187907	0.000109443	5.42772e-06	0.000104041	0.000187019	0.000173319	0.000206187	0.000137757	0.000135625	5.664e-05	1.66742e-05	6.4428e-06	1.88201e-05	1.17998e-05	1.86787e-05	2.15092e-05	1.94322e-05	1.03619e-05	1.32408e-05	1.48523e-05	1.51087e-05	8.87563e-06	1.36453e-05	1.00102e-05	1.26179e-05	1.22381e-05	1.15642e-05	1.39178e-05	1.27347e-05	1.21805e-05
3175	L-Lysine	0.9958			MS2 reverse	146.104	251.828	0.000120854	0.000138522	0.00013569	0.000146783	0.000119577	0.00011145	0.000128813	0.000139053	0.000109122	0.000111433	0.000126862	0.000132761	0.000126384	0.000124269	0.000137625	0.000118049	0.000119416	0.000147812	0.000115946	0.000126509	0.000127559	3.74093e-05	8.14489e-05	2.62081e-05	6.1584e-05	4.40925e-05	4.32916e-05	4.90057e-05	4.12302e-05	6.0601e-05	2.50916e-05	3.12233e-05	3.94281e-05	8.71911e-05	4.74609e-05	6.99169e-05	6.89684e-05	7.08449e-05	6.98316e-05	7.00059e-05	6.31139e-05	6.87803e-05
3244	Ala-Gly	1			MS2 reverse	147.074	84.276	0.000233674	0.000502174	0.000155563	0.000226982	0.000269022	0.000495778	0.000313866	0.00127721	0.0014235	0.0011143	0.00142416	0.00149653	0.000373537	0.00118487	0.00060727	0.00122946	0.000481325	0.000534914	0.00307159	0.00108186	0.00116774	3.07005e-06	2.98804e-05	4.82866e-05	2.7963e-05	0.000106433	0.000114609	5.50404e-05	5.92668e-05	3.46291e-05	9.80606e-06	1.02882e-05	7.05487e-05	0.000317409	8.36579e-05	0.000266151	0.000253109	0.000248354	0.000253734	0.000213321	0.000222508	0.000242863
3258	L-Pipecolic acid	0.9962			MS2 forward	147.11	495.695	0.00020725	0.000212527	0.000204251	0.000210663	0.000156261	0.000162496	0.000192242	0.000280414	0.00025459	0.000237774	0.000248106	0.000226694	0.000287947	0.000255921	0.000250805	0.000206149	0.000248534	0.000275926	0.000287455	0.000224395	0.000248877	9.13837e-05	8.37945e-05	3.74038e-05	7.55608e-05	4.46148e-05	6.86561e-05	6.69023e-05	9.5301e-05	0.000127182	3.73609e-05	4.19169e-05	5.54038e-05	0.000230723	9.79813e-05	0.000135843	0.000122317	0.000127226	0.000125104	0.000127407	0.000119151	0.000126175
3303	L-Glutamate	0.9925			MS2 forward	148.058	324.865	1.86149e-05	1.57936e-05	1.91461e-05	1.45877e-05	1.74949e-05	1.66977e-05	1.70558e-05	1.8517e-05	2.48417e-05	1.98056e-05	1.91418e-05	1.99274e-05	2.31774e-05	2.09018e-05	1.77847e-05	2.76247e-05	3.1525e-05	1.70516e-05	1.48195e-05	1.66169e-05	2.09037e-05	6.35162e-06	6.92545e-06	4.08325e-06	7.67171e-06	1.38037e-05	8.88476e-06	7.95342e-06	7.9585e-06	1.33601e-05	5.5921e-06	7.05208e-06	5.86809e-06	1.63883e-05	9.36986e-06	9.55728e-06	9.54018e-06	9.87268e-06	8.46413e-06	1.05948e-05	9.68121e-06	9.61839e-06
3337	Ephedrine	0.75			MS2 reverse	148.109	148.079	6.30467e-06	1.16306e-05	1.25596e-05	1.13097e-05	1.20169e-05	1.02734e-05	1.06825e-05	1.22423e-05	1.08667e-05	1.28287e-05	1.25013e-05	1.25536e-05	1.21357e-05	1.2188e-05	1.06483e-05	1.17826e-05	1.47328e-05	1.3756e-05	1.27171e-05	1.26166e-05	1.27089e-05	2.5563e-05	3.57486e-05	3.04178e-05	3.56153e-05	2.70475e-05	2.49424e-05	2.98891e-05	2.47488e-05	1.68521e-05	2.28152e-05	2.36731e-05	2.61355e-05	1.44228e-05	2.14412e-05	2.39629e-05	2.12204e-05	2.22031e-05	2.19081e-05	2.13434e-05	2.21839e-05	2.2137e-05
3358	Citramalic acid	0.8886			MS2 reverse	149.043	170.43	7.05432e-05	8.00503e-05	9.38254e-05	9.47493e-05	7.79641e-05	7.05196e-05	8.12753e-05	9.62978e-05	9.14948e-05	9.05298e-05	0.000101876	8.92497e-05	8.63774e-05	9.26375e-05	7.8232e-05	0.000219993	0.000145198	0.00012196	7.99502e-05	9.21171e-05	0.000122908	3.93844e-05	2.61603e-05	1.44711e-05	2.74819e-05	3.06913e-05	4.90513e-05	3.12067e-05	5.76163e-05	6.8381e-05	2.34433e-05	4.71765e-05	2.04725e-05	0.000107801	5.41484e-05	5.76356e-05	5.75322e-05	5.83971e-05	5.68759e-05	5.67274e-05	5.50711e-05	5.70399e-05
3415	Diacetyl	0.9981			MS2 reverse	150.052	33.018	0.00013324	0.000164018	0.000178086	0.000186777	0.000167208	0.000162932	0.000165377	0.000216617	9.66087e-05	0.000317123	0.000181119	0.000378689	0.000223052	0.000235535	0.000184533	0.000293118	0.000166164	0.00013448	0.00020793	0.000141149	0.000187896	2.88078e-05	7.38332e-05	2.28977e-05	6.22895e-05	4.64144e-05	5.8369e-05	4.87686e-05	2.77013e-05	4.83204e-05	1.14501e-05	2.79342e-05	2.64482e-05	0.000155553	4.95679e-05	8.15346e-05	8.64449e-05	8.36552e-05	8.49888e-05	8.80583e-05	9.06535e-05	8.58892e-05
3423	L-Methionine	0.9767			MS2 forward	150.056	264.765	2.09616e-05	2.09152e-05	2.53243e-05	2.13228e-05	0.000316497	1.95033e-05	7.0754e-05	0.000443927	2.11589e-05	2.06444e-05	9.12555e-06	0.000383908	0.000475141	0.000225651	2.67695e-05	0.000653703	9.53561e-05	2.45839e-05	2.69205e-05	2.07062e-05	0.00014134	0.000236739	8.40646e-06	0.000114476	0.000196484	0.000195214	5.22549e-06	0.000126091	3.92046e-05	0.000162582	6.75351e-06	3.27013e-06	4.00712e-06	0.000207374	7.05319e-05	2.36993e-05	2.36559e-05	2.37741e-05	1.99175e-05	2.33612e-05	2.6611e-05	2.35032e-05
3427	Sarcosine	0.9863			MS2 reverse	150.075	124.511	0.000242771	0.000193666	0.000218988	0.000221616	0.000228022	0.000227275	0.000222056	0.000123375	7.09488e-05	9.46949e-05	9.31124e-05	0.000142812	0.000123866	0.000108135	0.000172327	0.00028165	0.00018893	0.000188421	9.07423e-05	0.000186917	0.000184831	8.1685e-05	0.000112431	4.37452e-05	8.45216e-05	5.36472e-05	5.84446e-05	7.24124e-05	0.00011433	0.000221246	6.84073e-05	0.000100148	5.90421e-05	0.000329674	0.000148808	0.000144803	0.000141751	0.000145431	0.000143599	0.000153814	0.000145462	0.00014581
3449	Triethanolamine	0.9162			MS2 forward	150.11	142.391	0.000386433	0.000146093	0.000278799	0.000248095	0.000210213	0.000328189	0.000266304	0.000137101	0.000193538	0.000116167	0.000112968	0.000137978	0.000153169	0.00014182	0.00011638	0.000173864	0.000110752	0.000191089	0.00010582	0.000149325	0.000141205	8.2057e-05	0.000127021	2.00426e-05	3.09388e-05	4.0457e-05	6.39329e-05	6.07415e-05	4.27278e-05	8.35539e-05	1.96348e-05	2.96534e-05	2.6957e-05	0.000166404	6.14886e-05	0.000103753	0.000104111	0.000103842	0.000103736	0.000105701	0.000106129	0.000104545
3477	L-Arabinose	1			MS2 reverse	151.059	139.55	0.000886174	0.000862251	0.000963718	0.000856368	0.000937583	0.000876916	0.000897168	0.00081779	0.00100987	0.000895423	0.00103831	0.000919167	0.00083976	0.000920055	0.0009946	0.00180344	0.000980866	0.000960621	0.000961424	0.00111141	0.00113539	0.000218952	0.000424979	0.000164859	0.000344337	0.000209947	0.000271714	0.000272465	0.000303409	0.000846628	0.000142339	0.000266847	0.000195533	0.00138951	0.000524045	0.000669832	0.000675342	0.000678521	0.00066964	0.000681528	0.000706947	0.000680302
3543	Vanillin	0.989			MS2 reverse	152.046	324.639	5.81117e-06	4.35235e-06	4.91088e-06	4.28706e-06	4.9316e-06	4.8421e-06	4.85586e-06	4.25846e-06	4.57137e-06	7.36454e-06	4.07393e-06	3.36005e-06	3.78326e-06	4.5686e-06	2.26353e-06	4.04971e-06	3.20401e-06	4.11196e-06	1.55566e-06	3.40973e-06	3.0991e-06	1.1372e-06	1.25649e-06	1.14977e-06	4.53459e-06	1.50704e-06	9.3244e-07	1.75292e-06	5.47148e-06	1.32649e-06	1.13695e-06	7.08681e-07	7.8513e-07	2.43295e-06	1.97695e-06	1.66915e-06	1.6691e-06	1.6932e-06	1.45943e-06	1.64083e-06	1.42673e-06	1.59307e-06
3544	2-Hydroxyadenine	0.8432			MS2 reverse	152.054	211.367	2.84765e-05	1.47345e-05	1.74419e-05	1.26651e-05	1.48289e-05	1.13851e-05	1.65887e-05	1.28914e-05	1.6981e-05	1.8032e-05	1.25438e-05	1.44567e-05	1.28828e-05	1.46313e-05	1.69694e-05	1.70018e-05	2.95098e-05	1.53e-05	3.52102e-05	1.28763e-05	2.11446e-05	9.22259e-06	4.7601e-06	3.19946e-06	5.50729e-06	1.06217e-05	9.22171e-06	7.0888e-06	1.40605e-05	1.3045e-05	1.04927e-05	6.07008e-06	7.03436e-06	3.48319e-05	1.42558e-05	1.14183e-05	1.0859e-05	1.10089e-05	1.117e-05	1.39072e-05	1.1007e-05	1.15617e-05
3552	Acetoin	0.9665			MS2 reverse	152.068	183.323	5.95297e-05	4.48849e-05	5.16044e-05	0.000101882	4.73613e-05	3.6314e-05	5.69294e-05	9.02136e-05	6.00379e-05	7.21109e-05	0.000131086	0.000106748	8.30587e-05	9.05426e-05	7.75256e-05	0.000426446	8.19073e-05	0.000169357	6.02861e-05	0.0001641	0.00016327	2.59672e-05	1.77276e-05	6.03252e-06	2.14822e-05	2.07534e-05	2.35037e-05	1.92444e-05	3.23243e-05	2.73631e-05	2.395e-05	2.81909e-05	2.49909e-05	0.000115125	4.19906e-05	5.0648e-05	5.24306e-05	4.45662e-05	4.38202e-05	4.37678e-05	4.46164e-05	4.66415e-05
3554	Pyrocatechol	0.9674			MS2 reverse	152.068	166.019	6.08282e-05	4.25479e-05	5.5897e-05	3.44231e-05	6.4424e-05	8.30435e-05	5.68606e-05	6.82736e-05	3.51732e-05	4.16904e-05	3.65921e-05	6.08428e-05	6.63132e-05	5.14809e-05	0.000100026	3.53023e-05	4.43644e-05	3.06157e-05	9.49677e-05	5.74407e-05	6.04527e-05	1.25418e-05	2.17385e-05	2.16124e-05	2.22438e-05	1.03049e-05	1.18379e-05	1.67132e-05	7.24165e-05	2.83069e-05	7.68321e-06	1.55596e-05	1.57516e-05	3.71825e-05	2.94834e-05	4.30333e-05	4.19473e-05	4.35971e-05	4.29877e-05	4.36608e-05	3.54917e-05	4.17863e-05
3598	Oxypurinol	0.9625			MS2 reverse	153.038	289.214	3.53671e-05	3.05861e-05	2.56656e-05	2.39623e-05	2.79221e-05	2.51774e-05	2.81134e-05	3.10612e-05	2.96981e-05	2.97001e-05	2.67908e-05	3.49365e-05	3.052e-05	3.04511e-05	2.7967e-05	5.3246e-05	4.17393e-05	2.38784e-05	2.58603e-05	2.5495e-05	3.3031e-05	1.45581e-05	1.59289e-05	7.26252e-06	1.18186e-05	1.09141e-05	1.35164e-05	1.23331e-05	1.32383e-05	3.2355e-05	7.72591e-06	1.09255e-05	9.32659e-06	2.86615e-05	1.70388e-05	1.9713e-05	1.9814e-05	2.01852e-05	1.96817e-05	1.94945e-05	1.99718e-05	1.981e-05
3642	Linalool oxide	0.7269			MS2 reverse	153.125	214.708	0.00033537	0.000299892	1.50327e-06	6.08191e-06	6.61018e-06	1.04164e-06	0.000108416	7.35947e-06	0.000349823	4.19139e-06	6.46672e-06	6.57632e-06	0.000271252	0.000107611	0.000246265	1.18475e-05	5.6787e-06	8.33965e-06	9.4205e-06	0.00043452	0.000119345	6.27315e-06	5.3936e-06	2.58278e-06	9.41067e-05	5.24844e-05	5.89809e-06	2.77898e-05	5.39874e-06	4.98015e-06	2.99465e-06	5.82305e-06	1.64076e-06	9.57836e-06	5.06929e-06	2.10664e-05	2.09975e-05	2.12856e-05	2.95374e-05	2.11702e-05	2.30756e-05	2.28554e-05
3674	3-Aminosalicylic acid	0.8338			MS2 reverse	154.048	88.0895	0.00133146	0.0013175	0.00133475	0.00128576	0.00119286	0.00112674	0.00126484	0.000850631	0.00128063	0.00112594	0.00102941	0.000735854	0.00101962	0.00100701	0.0010974	5.79495e-05	0.000888921	0.00124309	0.000851557	0.00124715	0.000897678	0.000298302	0.000559034	8.45831e-05	0.000453363	0.000212863	0.000297395	0.00031759	0.00035201	0.000528081	0.000168368	0.000150258	0.000143817	0.000996391	0.000389821	0.00060493	0.000546343	0.000541301	0.000542569	0.000540733	0.000541062	0.000552823
3739	Putrescine	0.8591			MS2 reverse	155.05	88.095	0.000129879	0.000133677	0.000134685	0.000142039	0.000125519	0.000120167	0.000130994	0.000102334	0.000130931	0.000124532	0.000144849	8.82221e-05	0.00013529	0.000121026	0.000118829	4.7146e-05	0.000102809	0.000165115	9.71801e-05	0.000125168	0.000109374	2.31109e-05	3.75159e-05	9.2162e-06	3.61614e-05	6.50619e-06	2.11898e-05	2.22834e-05	3.25528e-05	5.34443e-05	1.19481e-05	1.15726e-05	1.24711e-05	0.000111303	3.8882e-05	5.56227e-05	5.69314e-05	6.62841e-05	5.76261e-05	5.61747e-05	5.61645e-05	5.81339e-05
3752	Pro-Gly	0.9573			MS2 reverse	155.079	320.738	0.00023504	0.000197635	0.000290779	0.000273418	0.000220976	0.000195883	0.000235622	0.000330905	0.000337479	0.000338833	0.000329485	0.000337784	0.000313245	0.000331289	0.000235462	0.000311136	0.000341754	0.000315935	0.000145367	0.000281964	0.000271936	9.82997e-05	7.20835e-05	4.73758e-05	9.51048e-05	7.67292e-05	0.00010922	8.31355e-05	9.54554e-05	0.000117151	5.06137e-05	6.54767e-05	7.97632e-05	0.000248117	0.000109429	0.000146242	0.000146015	0.000148169	0.000142942	0.000146891	0.000144254	0.000145752
3804	Salicylic acid	0.9428			MS2 reverse	156.063	150.748	3.28561e-06	1.21816e-05	1.45398e-05	5.53016e-06	1.1832e-05	5.42654e-06	8.79928e-06	5.14883e-06	9.01355e-06	4.4881e-06	6.22418e-06	6.55011e-06	9.9642e-06	6.89816e-06	4.10672e-06	9.59887e-06	8.56044e-06	5.40962e-06	5.45278e-06	7.04919e-06	6.69627e-06	4.6927e-06	4.40739e-06	7.36539e-07	1.93868e-06	4.13866e-06	5.26733e-06	3.53022e-06	1.01837e-06	5.45571e-06	1.84335e-06	3.45941e-06	1.64411e-06	1.13338e-05	4.12579e-06	4.48283e-06	4.16298e-06	4.32397e-06	4.1368e-06	4.22483e-06	5.54082e-06	4.47871e-06
3819	L-Histidine	0.7866			MS2 reverse	156.074	429.409	6.82951e-05	5.61953e-05	7.553e-05	8.48913e-05	4.65403e-05	5.46548e-05	6.43511e-05	0.000128602	6.83933e-05	8.8501e-05	5.75993e-05	6.99878e-05	0.00010687	8.66588e-05	0.000111312	7.39092e-05	7.75064e-05	7.20776e-05	5.1515e-05	7.27359e-05	7.65094e-05	2.71733e-05	3.12891e-05	9.91398e-06	3.82643e-05	2.54674e-05	3.28224e-05	2.74884e-05	2.77773e-05	3.42722e-05	2.2192e-05	1.51588e-05	2.00898e-05	6.21576e-05	3.02746e-05	4.81374e-05	5.13834e-05	2.96004e-05	5.42439e-05	4.80136e-05	4.76023e-05	4.64968e-05
3821	.beta.-Cyano-L-alanine	0.751			MS2 reverse	156.074	119.999	0.000556332	0.0012992	0.000664064	0.000815909	0.000614914	0.000708175	0.000776433	0.000832195	0.000957945	0.000781393	0.00119042	0.0010827	0.000972254	0.000969484	0.00092647	0.00115628	0.000383268	0.000729723	0.00339333	0.00093714	0.00125437	5.11585e-05	0.000119946	4.2646e-05	5.28639e-05	0.000120582	9.816e-05	8.08927e-05	9.08439e-05	0.000196631	1.26721e-05	5.92944e-05	0.000111596	0.000560181	0.00017187	0.000340818	0.000343435	0.00035138	0.000343486	0.000354968	0.000361502	0.000349265
3869	Dehydroascorbic acid (Oxidized vitamin C)	0.7977			MS2 reverse	157.012	240.489	2.12771e-05	2.14209e-05	2.87331e-05	2.78984e-05	1.89715e-05	2.89633e-05	2.45441e-05	2.53259e-05	1.92558e-05	2.9532e-05	2.25022e-05	2.10746e-05	2.54208e-05	2.38519e-05	4.54136e-05	2.06691e-05	2.07473e-05	2.32763e-05	3.19729e-05	1.6701e-05	2.64633e-05	1.43364e-05	1.51512e-05	5.73506e-06	1.33501e-05	2.1964e-06	1.37603e-05	1.07549e-05	1.11167e-05	9.48506e-06	9.59624e-06	6.61019e-06	4.76473e-06	2.68586e-05	1.14053e-05	2.49485e-05	2.23871e-05	2.12739e-05	2.22784e-05	2.12464e-05	2.12657e-05	2.22333e-05
3878	Guanidine	0.9904			MS2 reverse	157.058	71.87	3.6625e-05	7.82471e-05	4.38995e-05	8.87164e-05	6.29317e-05	0.000101682	6.86837e-05	0.000383094	0.000415782	0.000713328	0.000660727	0.00126977	0.000244085	0.000614464	0.000304043	0.000530267	6.34932e-05	0.000174798	0.000937658	0.000440893	0.000408525	1.47814e-05	1.71681e-05	3.56742e-06	1.17261e-05	1.12082e-05	1.70069e-05	1.25764e-05	3.01002e-06	1.14842e-05	6.92811e-06	6.17066e-06	7.37826e-06	5.8581e-05	1.5592e-05	2.91297e-05	2.90787e-05	3.05035e-05	2.95033e-05	2.99488e-05	2.7124e-05	2.92147e-05
3899	Val-Gly	0.9022			MS2 reverse	157.094	269.668	0.000199579	0.00019111	0.000222675	0.000216505	0.00021182	0.000209639	0.000208555	0.000220239	0.000203614	0.000194868	0.00020617	0.000210253	0.000246633	0.00021363	0.000185961	0.000262735	0.00021927	0.000220574	0.000189421	0.000218693	0.000216109	9.79067e-05	0.000131131	5.20763e-05	0.000114831	7.26373e-05	9.17162e-05	9.33831e-05	9.45211e-05	0.000155382	6.64129e-05	6.72192e-05	7.31597e-05	0.000264009	0.000120117	0.000137057	0.000131672	0.000131732	0.000130755	0.000133683	0.000132703	0.000132934
4131	Benzenamine, N,N-dimethyl-	0.7987			MS2 reverse	160.052	171.387	3.80608e-05	3.24579e-05	3.35481e-05	3.14549e-05	2.84608e-05	3.11574e-05	3.25233e-05	3.62851e-05	3.33466e-05	3.78902e-05	3.37426e-05	3.65832e-05	3.04685e-05	3.47194e-05	3.07363e-05	4.00679e-05	2.96805e-05	2.99886e-05	3.70834e-05	3.27491e-05	3.33843e-05	1.29691e-05	1.98909e-05	9.934e-06	1.669e-05	1.05662e-05	1.29595e-05	1.3835e-05	1.41649e-05	2.27633e-05	7.697e-06	1.01624e-05	9.64262e-06	3.88261e-05	1.72094e-05	2.07987e-05	2.12996e-05	2.10724e-05	2.10138e-05	1.96874e-05	2.13249e-05	2.08661e-05
4156	3-Hydroxyisovaleric acid	0.8806			MS2 forward	160.094	273.771	0.000172318	0.000201209	0.000188092	0.000167413	0.000150617	0.000123973	0.00016727	0.000165234	0.000171754	0.000168008	0.000176465	0.000162054	0.000178154	0.000170278	0.000121293	0.000117376	0.000155576	0.000155021	0.000141021	0.000129911	0.0001367	7.65514e-05	8.31366e-05	3.337e-05	7.15967e-05	7.87647e-05	7.82552e-05	7.02791e-05	8.73102e-05	9.76791e-05	6.15508e-05	5.25284e-05	6.84673e-05	0.000142054	8.49316e-05	0.000104462	9.27583e-05	9.59404e-05	9.27127e-05	9.41035e-05	9.41229e-05	9.56832e-05
4170	Cyclohexylamine	0.9886			MS2 reverse	160.131	209.071	0.00277402	0.00243758	0.00127269	0.00135379	0.00151933	0.00132501	0.0017804	0.00151676	0.0014392	0.00112667	0.00161066	0.00155705	0.00112956	0.00139665	0.00159609	0.00148807	0.00102003	0.00133264	0.00217228	0.00128475	0.00148231	0.000398513	0.00041978	0.000101765	0.000480222	0.000307708	0.00028831	0.000332716	0.000383561	0.000882833	0.000206074	0.000219198	0.00031224	0.00125016	0.000542345	0.000802384	0.00075154	0.000762619	0.000736687	0.000763225	0.000739979	0.000759406
4235	N6-Methyl-L-lysine	0.9945			MS2 reverse	161.126	511.024	0.000136745	0.000101103	9.38283e-05	0.000103864	9.18768e-05	7.79896e-05	0.000100901	0.000100919	0.00010331	0.000185787	9.38676e-05	0.000142035	7.66454e-05	0.000117094	0.000100858	0.000118548	0.000111221	0.00012858	7.76962e-05	0.000113804	0.000108451	6.72789e-05	5.3721e-05	2.18465e-05	5.86535e-05	3.7177e-05	2.81947e-05	4.44786e-05	4.80983e-05	0.000103433	2.45562e-05	1.99081e-05	2.60782e-05	8.59034e-05	5.13296e-05	6.13919e-05	5.43472e-05	5.68911e-05	5.41598e-05	5.52961e-05	5.49879e-05	5.6179e-05
4255	DL-4-Hydroxy-2-ketoglutarate	0.7071			MS2 reverse	162.019	189.504	1.69001e-05	2.21759e-05	1.73779e-05	1.08864e-05	1.23562e-05	1.55233e-05	1.587e-05	1.79621e-05	1.60687e-05	1.22465e-05	2.26815e-05	1.84784e-05	1.76554e-05	1.75154e-05	1.83393e-05	1.59829e-05	1.1345e-05	1.63847e-05	2.06039e-05	2.01009e-05	1.71261e-05	5.60751e-06	2.97474e-06	4.40676e-06	4.36108e-06	5.16922e-06	5.40012e-06	4.65324e-06	3.25246e-06	7.11184e-06	3.10541e-06	2.80985e-06	6.04335e-06	9.35141e-06	5.27905e-06	1.0779e-05	1.07637e-05	1.12717e-05	1.0145e-05	1.05601e-05	1.09229e-05	1.07404e-05
4264	L-Valine	0.8233			MS2 reverse	162.047	333.954	3.46637e-05	2.55303e-05	1.21155e-05	9.77208e-06	1.79121e-05	2.86326e-05	2.14377e-05	2.6757e-05	2.51531e-05	2.54425e-05	1.15985e-05	1.68032e-05	2.03734e-05	2.10213e-05	3.81667e-05	2.20642e-05	2.59341e-05	1.31271e-05	4.36767e-05	2.1319e-05	2.73813e-05	7.52204e-06	1.04691e-05	8.39118e-06	1.26989e-05	7.97957e-06	4.1877e-06	8.54141e-06	9.58974e-06	1.47758e-05	6.8194e-06	7.28344e-06	7.86013e-06	2.15669e-05	1.13159e-05	1.24997e-05	1.0652e-05	1.13181e-05	1.11745e-05	1.12995e-05	8.66487e-06	1.09348e-05
4271	Indole-3-carboxylic acid	0.8936			MS2 forward	162.052	230.103	0.000259288	0.000215099	0.000227278	0.000208366	0.000227661	0.000220627	0.000226386	0.000177986	0.000184962	0.000169323	0.000183956	0.000198779	0.000193845	0.000184808	0.000247678	0.000249648	0.00020291	0.000192443	0.000309098	0.00022652	0.000238049	8.47863e-05	7.79812e-05	4.81533e-05	6.2745e-05	5.35679e-05	5.68123e-05	6.40077e-05	7.59861e-05	0.000180593	5.65474e-05	6.97128e-05	5.21319e-05	0.000169214	0.000100698	0.00012678	0.000116812	0.00012214	0.000121428	0.000123268	0.000122166	0.000122099
4274	Indole-2-carboxylic acid	0.858			MS2 forward	162.052	66.0875	0.00012432	0.00101577	0.000158369	0.000603976	0.000401626	0.000728292	0.000505391	0.00457924	0.0103575	0.004332	0.00495043	0.00108725	0.0109883	0.00604912	0.00190334	0.000671642	0.00149187	0.00112586	0.000180837	0.00110173	0.00107921	4.63386e-05	0.000160872	2.74647e-05	4.66206e-05	4.12121e-05	4.16918e-05	6.06999e-05	0.000157577	0.000188338	0.000147192	2.88656e-05	4.28901e-05	0.00142301	0.000331313	0.000349206	0.000355415	0.000355568	0.000345337	0.000355789	0.000353154	0.000352412
4307	L-Carnitine	0.9513			MS2 forward	162.109	394.561	8.44106e-05	9.342e-05	8.77368e-05	7.28426e-05	9.28595e-05	0.000139145	9.50691e-05	4.92988e-05	8.27374e-05	5.90232e-05	5.09362e-05	5.25986e-05	3.70606e-05	5.52758e-05	9.28219e-05	9.73301e-05	0.000109651	5.98974e-05	5.88807e-05	7.44015e-05	8.21637e-05	9.28846e-05	3.059e-05	1.58769e-05	3.05955e-05	1.64186e-05	3.70434e-05	3.72348e-05	1.94893e-05	6.11117e-05	1.41956e-05	9.0411e-06	2.63263e-05	5.32297e-05	3.05656e-05	7.77445e-05	7.35453e-05	6.54511e-05	7.55193e-05	7.72672e-05	6.97108e-05	7.32063e-05
4345	D-Mannose	0.8233			MS2 reverse	163.057	187.078	0.000105936	6.08024e-05	3.82695e-05	3.27065e-05	4.36731e-05	3.50105e-05	5.2733e-05	2.30861e-05	3.22309e-05	2.15201e-05	2.68848e-05	2.84456e-05	1.89573e-05	2.51875e-05	2.2661e-05	3.2512e-05	2.29162e-05	2.28666e-05	1.83701e-05	2.17308e-05	2.35094e-05	1.39391e-05	1.01743e-05	6.61648e-06	1.83434e-05	1.18737e-05	1.25022e-05	1.22415e-05	7.94079e-06	2.78278e-05	9.04553e-06	9.80438e-06	2.19708e-05	1.28857e-05	1.49125e-05	2.23048e-05	2.20383e-05	2.27335e-05	2.24104e-05	2.44158e-05	1.97124e-05	2.22692e-05
4349	Acetoacetic acid	0.995			MS2 reverse	163.057	140.721	0.000160209	0.000181536	3.41878e-05	2.31737e-05	2.93332e-05	3.69874e-05	7.75711e-05	0.000254278	1.87688e-05	3.79231e-05	1.91908e-05	4.49275e-05	0.000302859	0.000112991	2.52372e-05	4.6604e-05	2.9503e-05	4.43284e-05	2.77422e-05	4.22808e-05	3.59493e-05	2.72623e-05	0.000114288	1.04471e-05	2.07758e-05	1.82817e-05	2.29323e-05	3.56645e-05	0.000110122	8.4913e-05	8.86047e-06	4.99111e-05	1.64193e-05	1.51292e-05	4.75592e-05	0.000110752	0.000109119	0.000110056	0.000108467	0.000110117	0.000110077	0.000109765
4405	Acetylcysteine	0.9201			MS2 reverse	164.035	163.921	0.000210565	0.00018995	0.000124044	0.000118568	0.000137015	0.000122108	0.000150375	0.000168259	0.000135758	0.000104806	0.000158969	0.000173565	0.000110066	0.000141904	0.000153445	7.34861e-05	7.98401e-05	0.000123517	0.000146871	0.000156752	0.000122319	2.49732e-05	3.50365e-05	1.66706e-05	2.14505e-05	2.29476e-05	2.44872e-05	2.4261e-05	2.91427e-05	7.74346e-05	1.47152e-05	2.93299e-05	4.92274e-05	7.18729e-05	4.52871e-05	0.000101103	0.000102061	0.000101457	9.8315e-05	0.000102473	0.000101235	0.000101107
4414	Tiopronin	0.9712			MS2 reverse	164.035	185.746	0.000285845	0.000688574	0.000217824	0.000332763	0.000555902	0.000656092	0.000456167	0.000280841	0.000195998	0.000140409	0.000506234	0.000495291	0.000425922	0.000340782	0.000450949	0.000231928	0.000172421	0.000195277	0.000853875	0.000278257	0.000363785	4.55681e-05	0.000130246	4.27888e-05	4.50077e-05	3.64513e-05	3.80451e-05	5.63512e-05	7.9239e-05	0.000129161	3.29736e-05	0.000134926	5.68622e-05	0.000137706	9.51448e-05	0.000234799	0.000167391	0.000170147	0.000166891	0.000169763	0.000169529	0.000179753
4423	L-Fucose	1			MS2 reverse	164.071	81.458	0.000126272	0.000152275	0.000118883	0.000119944	0.000124481	0.000124757	0.000127769	0.000180264	0.000130776	0.000149658	0.000158383	0.00017834	0.000159048	0.000159412	0.000329008	0.000240995	0.000129605	0.00020304	0.000943473	0.000236014	0.000347023	0.000370087	2.4131e-05	0.000116812	3.38586e-05	1.77528e-05	1.64813e-05	9.65204e-05	3.47819e-05	0.000135803	0.000317501	2.78874e-05	1.48986e-05	0.000176696	0.000117928	9.40784e-05	8.30574e-05	8.72236e-05	8.47696e-05	8.60311e-05	8.72499e-05	8.70683e-05
4430	Coumarin	0.9267			MS2 reverse	164.068	255.347	1.83872e-05	2.48733e-05	1.79433e-05	1.97857e-05	1.9559e-05	1.96497e-05	2.0033e-05	4.797e-05	6.45567e-05	5.22236e-05	5.68389e-05	5.20605e-05	2.22387e-05	4.93147e-05	2.11041e-05	2.66014e-05	2.3003e-05	2.43536e-05	1.52545e-05	2.59157e-05	2.27054e-05	9.96968e-06	1.02188e-05	6.02686e-06	9.97612e-06	8.74331e-06	8.9174e-06	8.97537e-06	8.2659e-06	1.36467e-05	6.04138e-06	7.7604e-06	7.66561e-06	1.50333e-05	9.73554e-06	1.13068e-05	1.06737e-05	1.14577e-05	1.13271e-05	4.17443e-06	1.08305e-05	9.96171e-06
4433	Deoxygalactonojirimycin	0.7654			MS2 reverse	164.089	206.89	2.60403e-05	1.72712e-05	2.47378e-05	1.64482e-05	2.075e-05	2.29403e-05	2.13646e-05	1.56735e-05	1.68098e-05	1.56114e-05	1.537e-05	1.63173e-05	1.0752e-05	1.5089e-05	1.81908e-05	2.48518e-05	2.0484e-05	1.99445e-05	1.12992e-05	1.98708e-05	1.91068e-05	1.89657e-05	6.13024e-06	8.40535e-06	1.37254e-05	7.37369e-06	1.36945e-05	1.13825e-05	9.8438e-06	1.52285e-05	5.56805e-06	1.02014e-05	7.75452e-06	1.90732e-05	1.12782e-05	1.44217e-05	1.39671e-05	1.36157e-05	1.56683e-05	1.37191e-05	1.36928e-05	1.41808e-05
4482	tras-2-Hydroxycinnamic acid	0.676			MS2 reverse	165.051	277.046	7.23219e-05	9.39522e-05	5.56317e-05	9.58481e-05	5.20938e-05	5.2245e-05	7.03488e-05	6.43994e-05	6.92205e-05	6.9151e-05	6.4431e-05	6.12122e-05	6.75466e-05	6.59935e-05	5.8718e-05	6.47976e-05	0.000115604	7.30937e-05	6.03044e-05	6.61831e-05	7.31167e-05	3.79211e-05	2.26131e-05	1.54036e-05	1.84035e-05	2.65315e-05	4.12831e-05	2.7026e-05	1.88582e-05	2.68037e-05	2.61015e-05	2.13136e-05	1.35387e-05	6.79789e-05	2.90991e-05	3.52335e-05	3.56908e-05	3.70908e-05	3.56437e-05	3.52264e-05	3.39992e-05	3.54807e-05
4483	Phenylpyruvate	0.8094			MS2 reverse	165.055	122.795	3.99754e-05	2.49296e-05	2.7115e-05	2.04597e-05	2.35992e-05	4.04677e-05	2.94245e-05	1.57638e-05	1.55139e-05	1.22949e-05	1.48644e-05	2.89327e-05	9.76107e-06	1.61884e-05	1.94093e-05	1.73452e-05	1.6388e-05	4.40819e-05	3.32209e-05	6.74629e-05	3.29847e-05	8.84875e-06	9.7941e-06	2.78851e-06	4.84292e-06	4.69935e-06	9.72199e-06	6.7826e-06	5.27e-06	1.09009e-05	3.81825e-06	3.99874e-06	5.01814e-06	1.76956e-05	7.7836e-06	1.22062e-05	1.19572e-05	1.44159e-05	1.15616e-05	1.22034e-05	1.12509e-05	1.22659e-05
4544	DL-Methionine sulfoxide	0.9622			MS2 forward	166.05	343.9	9.95611e-05	0.000129553	0.000157365	0.00017181	0.000120608	9.92562e-05	0.000129692	0.000232557	0.000222278	0.000203134	0.000228114	0.00021887	0.000252504	0.000226243	0.000144645	0.000115921	0.000172948	0.000234001	0.000169603	0.00021201	0.000174855	5.52774e-05	3.75174e-05	1.15167e-05	2.90498e-05	4.60402e-05	8.73572e-05	4.44598e-05	3.74797e-05	5.45238e-05	2.16209e-05	1.10119e-05	2.44847e-05	0.000142496	4.86028e-05	7.76755e-05	7.61884e-05	7.72907e-05	7.3272e-05	7.66081e-05	7.7286e-05	7.63868e-05
4557	L-Phenylalanine	0.9877			MS2 forward	166.084	235.76	0.000382076	0.0003188	0.00025853	0.000290553	0.000263877	0.000316406	0.00030504	0.000234448	0.000238554	0.000256777	0.000140488	0.000149052	0.000170162	0.000198247	0.000272454	0.000341986	0.000349821	0.000268414	0.000192236	0.000222352	0.000274544	5.3839e-05	7.65308e-05	1.73425e-05	5.64967e-05	5.32156e-05	4.39747e-05	5.02332e-05	5.60619e-05	0.000152891	3.35635e-05	3.01301e-05	2.95351e-05	0.000214437	8.6103e-05	0.000106804	9.62625e-05	9.77182e-05	9.59711e-05	0.000100173	9.76324e-05	9.90936e-05
4558	DL-Phenylalanine	0.9644			MS2 reverse	166.083	398.026	1.37271e-05	2.29353e-05	2.68629e-05	2.21094e-05	1.60159e-05	1.63711e-05	1.96703e-05	2.42383e-05	2.31355e-05	2.73863e-05	2.26182e-05	2.29054e-05	2.9823e-05	2.50178e-05	2.16189e-05	2.53931e-05	2.74238e-05	2.96033e-05	2.61524e-05	2.10001e-05	2.51986e-05	1.39655e-05	1.25508e-05	4.37329e-06	9.3316e-06	1.05188e-05	1.39603e-05	1.07834e-05	1.23902e-05	1.38621e-05	8.25424e-06	5.65631e-06	6.61664e-06	2.6019e-05	1.21331e-05	1.61801e-05	1.61629e-05	1.63937e-05	1.55287e-05	2.07093e-05	1.38162e-05	1.64652e-05
4613	4-Methoxyphenylacetic acid	0.9854			MS2 reverse	167.068	318.44	3.37667e-06	4.88056e-06	6.61461e-06	1.10963e-05	4.36357e-06	4.06963e-06	5.73355e-06	8.19125e-06	7.76123e-06	9.04617e-06	8.05407e-06	6.73161e-06	1.1189e-05	8.49556e-06	8.15015e-06	1.51721e-05	1.04803e-05	1.31291e-05	1.07343e-05	6.41615e-06	1.06804e-05	3.22333e-06	3.16952e-06	2.38787e-06	3.12977e-06	3.05433e-06	5.42678e-06	3.3986e-06	2.377e-06	4.29789e-06	2.52154e-06	2.15598e-06	2.07052e-06	3.69151e-06	2.85241e-06	4.11742e-06	4.38342e-06	4.44477e-06	4.3899e-06	4.14252e-06	3.61375e-06	4.18196e-06
4641	1-Methylhistamine	0.9801			MS2 forward	167.126	282.483	0.000227967	7.34092e-05	0.000190021	9.95737e-05	0.000106601	6.83785e-05	0.000127658	1.19897e-05	2.37488e-05	1.66548e-05	4.63203e-05	1.04903e-05	4.27038e-06	1.89124e-05	1.69619e-05	2.95221e-05	6.56075e-05	3.2646e-05	3.5019e-05	3.08336e-05	3.50984e-05	8.29948e-06	0.000203127	4.43903e-06	0.000125682	1.22149e-05	9.11073e-06	6.04788e-05	3.27122e-05	0.0001502	3.10925e-05	2.20584e-05	6.39477e-05	0.000118322	6.9722e-05	5.9723e-05	5.59831e-05	5.68165e-05	5.51216e-05	5.59591e-05	5.59511e-05	5.65924e-05
4695	4-Imidazoleacetic acid	1			MS2 reverse	168.074	204.074	2.73381e-06	5.81984e-06	6.40239e-06	7.40259e-06	3.11281e-06	5.98821e-06	5.24327e-06	5.89027e-06	5.4814e-06	6.85116e-06	7.8267e-06	6.09332e-06	1.01745e-05	7.0529e-06	5.96943e-06	4.52447e-06	7.34454e-06	5.93128e-06	1.13426e-05	7.20906e-06	7.05357e-06	3.6876e-06	3.20899e-06	1.36033e-06	2.5454e-06	2.22937e-06	3.13317e-06	2.69414e-06	2.73985e-06	3.00134e-06	1.92968e-06	2.48681e-06	1.37209e-06	6.23563e-06	2.9609e-06	3.31993e-06	2.93625e-06	2.98266e-06	2.71284e-06	2.73011e-06	2.73991e-06	2.90362e-06
4740	Valeric acid	0.7409			MS2 reverse	169.025	228.786	2.9277e-05	1.76992e-05	2.30311e-05	1.9682e-05	1.89304e-05	1.73539e-05	2.09956e-05	1.04184e-05	8.04058e-06	7.65703e-06	8.57714e-06	1.03059e-05	8.60158e-06	8.93345e-06	1.40482e-05	2.25225e-05	1.25757e-05	1.2382e-05	6.52013e-06	1.51522e-05	1.38668e-05	5.1086e-06	2.38597e-06	3.13397e-06	3.87455e-06	3.43923e-06	2.65629e-06	3.4331e-06	3.47506e-06	5.10968e-06	1.04726e-06	9.7812e-07	7.31868e-07	1.08082e-05	3.6917e-06	9.6657e-06	9.24955e-06	9.78931e-06	9.48657e-06	9.63619e-06	1.0004e-05	9.63856e-06
4840	Indoleacrylic acid	0.9199			MS2 reverse	170.061	72.593	0.000115841	9.79178e-05	8.81056e-05	7.67055e-05	8.74011e-05	6.67407e-05	8.87853e-05	5.23079e-05	6.56895e-05	6.35973e-05	5.57752e-05	3.88829e-05	4.308e-05	5.32221e-05	4.37705e-05	5.57425e-05	3.2676e-05	5.45856e-05	6.65178e-05	6.69731e-05	5.33776e-05	6.42196e-06	1.21651e-05	1.66622e-05	8.92391e-06	5.2727e-06	7.55682e-06	9.50046e-06	6.99359e-06	1.33339e-05	8.50138e-06	1.18374e-05	7.0815e-06	6.16472e-05	1.82325e-05	2.89769e-05	2.29624e-05	2.44696e-05	2.30108e-05	2.32956e-05	2.39831e-05	2.44497e-05
4842	Resorcinol, 2-acetyl-	0.9368			MS2 reverse	170.078	217.563	0.000105234	0.000120599	7.91137e-05	7.972e-05	9.20922e-05	7.97916e-05	9.27585e-05	9.10559e-05	8.40504e-05	6.10119e-05	9.48931e-05	0.00010106	7.81914e-05	8.50439e-05	7.96195e-05	6.65699e-05	4.82358e-05	7.77819e-05	9.43808e-05	0.000113044	7.99387e-05	1.78346e-05	2.30506e-05	1.13456e-05	2.21346e-05	1.37079e-05	1.44992e-05	1.70954e-05	1.89338e-05	4.30947e-05	9.99754e-06	1.3751e-05	1.53922e-05	4.27623e-05	2.39886e-05	3.96805e-05	4.11855e-05	3.81051e-05	3.8586e-05	4.02452e-05	3.91428e-05	3.94908e-05
4852	3-Methylhistidine	0.9935			MS2 forward	170.09	354.961	0.000736224	0.001097	0.00140766	0.00200925	0.00107492	0.00146964	0.00129911	0.00115825	0.00099706	0.00137949	0.00101906	0.00109291	0.00131999	0.00116113	0.00119683	0.00184922	0.00156031	0.00144081	0.000718821	0.00110062	0.0013111	0.00102736	0.000916609	0.000164925	0.000638821	0.000528664	0.000851466	0.000687975	0.000389817	0.000505286	0.000289866	0.000149883	0.000104784	0.00124292	0.000447093	0.000883577	0.00101209	0.000846922	0.000844966	0.000872009	0.000856115	0.000885946
4854	1-Methylhistidine	0.9162			MS2 forward	170.089	568.502	0.000159702	0.000133882	0.000209846	0.000141073	0.000153888	0.000150346	0.000158123	8.15833e-05	0.000131975	8.5431e-05	4.89539e-05	0.000114453	0.000169324	0.000105287	0.000180057	9.6097e-05	6.15598e-05	0.000175136	0.000110586	0.000133041	0.00012608	7.33721e-05	9.95602e-05	1.229e-05	2.97355e-05	4.34772e-05	5.64139e-05	5.24748e-05	5.86645e-05	7.03648e-05	3.52879e-05	7.01939e-05	1.63814e-05	0.000148079	6.64953e-05	8.12193e-05	8.1337e-05	8.26173e-05	7.89765e-05	7.5071e-05	4.15118e-05	7.34555e-05
4949	3-Hydroxycapric acid	0.7371			MS2 reverse	171.135	199.848	3.49345e-05	6.08412e-05	2.02679e-05	2.94483e-05	3.78725e-05	4.19869e-05	3.75586e-05	3.88078e-05	7.88558e-06	2.34363e-05	3.48035e-05	5.8982e-05	6.03519e-06	2.83251e-05	3.12125e-05	3.2514e-05	2.17431e-05	2.94032e-05	1.7476e-05	4.06835e-05	2.88387e-05	1.18758e-05	6.88741e-06	8.43866e-06	5.18379e-06	6.77711e-06	9.80764e-06	8.16173e-06	9.92438e-06	2.87967e-05	2.08535e-06	5.20913e-06	2.27598e-06	4.18632e-05	1.50258e-05	2.1417e-05	2.13807e-05	2.17304e-05	2.09257e-05	2.03245e-05	2.16995e-05	2.12463e-05
4962	1,3-Diaminopropane	0.9519			MS2 reverse	171.154	234.234	4.74978e-07	1.28928e-06	1.21379e-06	9.34543e-07	1.2324e-05	9.85108e-06	4.34795e-06	1.08796e-06	7.70788e-07	1.12938e-06	1.24652e-06	1.35223e-06	1.58186e-06	1.19479e-06	3.85785e-06	1.02545e-06	1.54669e-06	1.09168e-06	1.38101e-06	1.10732e-06	1.66834e-06	0.000143719	8.67839e-05	7.40631e-05	0.000101109	0.000103263	0.000120755	0.000104949	0.000104179	4.92392e-05	0.000109758	0.000100205	9.52841e-05	1.41473e-05	7.8802e-05	6.31463e-05	6.16044e-05	6.35697e-05	6.35443e-05	6.25491e-05	6.24925e-05	6.28177e-05
5133	Quinaldic acid	0.9999			MS2 reverse	174.052	199.869	3.04264e-05	5.21285e-05	4.34686e-05	3.8712e-05	4.21857e-05	2.74236e-05	3.90575e-05	3.58375e-05	3.20454e-05	2.68615e-05	3.38493e-05	3.95246e-05	6.97611e-05	3.96466e-05	6.83393e-05	6.76601e-05	2.41675e-05	4.02709e-05	0.000276051	4.8096e-05	8.74308e-05	1.07185e-05	1.05812e-05	6.42356e-06	1.01211e-05	6.53796e-06	9.1304e-06	8.9188e-06	1.02637e-05	1.79147e-05	4.54404e-06	8.53317e-06	5.87403e-06	3.15944e-05	1.31207e-05	2.36499e-05	2.37229e-05	2.396e-05	2.29281e-05	2.35366e-05	2.36457e-05	2.35739e-05
5142	Ethyl hydrogen malonate	0.8542			MS2 reverse	174.073	47.904	5.61427e-06	5.0384e-06	2.95113e-06	4.1281e-06	3.0034e-06	2.96974e-06	3.95084e-06	5.23811e-06	4.41451e-06	1.20147e-05	3.1468e-06	9.081e-06	1.77476e-05	8.60713e-06	1.30395e-05	3.65828e-06	4.47779e-06	4.46814e-06	8.83922e-06	7.14003e-06	6.93716e-06	7.55018e-06	6.23687e-06	5.85742e-06	5.9891e-06	6.4561e-06	4.68577e-06	6.12924e-06	8.49681e-06	1.1508e-05	1.29764e-05	1.13374e-05	3.13642e-07	4.01822e-06	8.10842e-06	3.57235e-06	5.05876e-06	5.68666e-06	3.47194e-06	3.63302e-06	3.36645e-06	4.13153e-06
5162	Acetyl-DL-Leucine	0.7364			MS2 reverse	174.109	221.691	1.7728e-05	3.88802e-05	3.74197e-05	1.66637e-05	1.59998e-05	1.4154e-05	2.34743e-05	2.58128e-05	1.36478e-05	3.96997e-05	2.17993e-05	4.72382e-05	8.19114e-05	3.83515e-05	0.000102223	2.92966e-05	1.73242e-05	5.267e-05	0.000305198	3.36699e-05	9.00636e-05	7.86825e-06	8.74023e-06	4.68868e-06	6.54912e-06	1.08307e-05	8.64335e-06	7.88672e-06	1.19857e-05	9.76735e-06	8.29751e-06	9.60958e-06	1.00429e-05	1.69242e-05	1.11045e-05	4.08387e-05	3.32756e-05	3.48327e-05	3.32669e-05	3.48276e-05	3.48162e-05	3.53096e-05
5168	D-Ornithine	0.9813			MS2 forward	174.121	496.774	2.23153e-05	1.72944e-05	4.18455e-05	4.17061e-05	1.19971e-05	2.31862e-05	2.63908e-05	1.68243e-05	1.14989e-05	4.38938e-05	1.90824e-05	8.43632e-06	2.57185e-05	2.0909e-05	1.48756e-05	1.33671e-05	1.96964e-05	1.85221e-05	1.70341e-05	1.03938e-05	1.56482e-05	8.89694e-06	1.25301e-05	1.07477e-05	8.18276e-06	2.09771e-05	6.48547e-06	1.13033e-05	9.41885e-06	9.19931e-06	3.58264e-06	3.44509e-06	2.19297e-05	1.79546e-05	1.09217e-05	9.74242e-06	1.38644e-05	1.08211e-05	8.07069e-06	9.73289e-06	1.08825e-05	1.0519e-05
5190	cis-Aconitate	0.8723			MS2 reverse	175.021	441.074	8.24693e-05	7.20802e-05	6.21227e-05	5.82412e-05	6.49707e-05	5.66908e-05	6.60958e-05	5.8008e-05	7.52393e-05	6.42032e-05	5.63579e-05	6.86817e-05	7.54216e-05	6.63186e-05	5.27422e-05	6.60937e-05	7.82756e-05	6.6885e-05	6.1627e-05	6.53236e-05	6.51579e-05	2.97735e-05	2.87273e-05	1.25348e-05	2.87891e-05	2.288e-05	2.68788e-05	2.49306e-05	2.39515e-05	4.49708e-05	1.83774e-05	2.00918e-05	2.27009e-05	5.99931e-05	3.16809e-05	3.39108e-05	3.38652e-05	3.4008e-05	3.36222e-05	3.43719e-05	3.40138e-05	3.39653e-05
5227	L-Arginine	0.9977			MS2 forward	175.117	487.97	0.000647532	0.000773199	0.000887603	0.00103359	0.000636198	0.000592181	0.000761717	0.00166161	0.00100077	0.00112731	0.00125576	0.000990824	0.00131168	0.00122466	0.00140678	0.000870919	0.00117636	0.0013899	0.00109267	0.00107929	0.00116932	0.000492896	0.000502738	0.000167396	0.000354524	0.000369226	0.000437401	0.000387363	0.000520929	0.000296864	0.000222611	0.000138775	0.000258195	0.00128228	0.000453276	0.000660802	0.0005863	0.000601015	0.000560621	0.000566473	0.000568221	0.000590572
5281	Indoleacetic acid	0.9949			MS2 forward	176.068	133.053	0.000118312	0.000103796	0.000117258	0.000107312	9.91658e-05	0.000104303	0.000108358	8.16953e-05	5.8682e-05	5.21796e-05	9.19062e-05	0.000126838	0.000118814	8.83526e-05	0.000227481	9.17495e-05	9.21094e-05	0.000178923	0.000498418	0.000187543	0.000212704	3.404e-05	5.14141e-05	1.45115e-05	3.98011e-05	2.49851e-05	3.87137e-05	3.39109e-05	3.95374e-05	6.78308e-05	2.43256e-05	3.12042e-05	2.34993e-05	8.96927e-05	4.6015e-05	7.48145e-05	7.48602e-05	7.59604e-05	7.23581e-05	7.12966e-05	7.79234e-05	7.45355e-05
5285	Allantoin	0.9687			MS2 forward	176.075	171.144	0.000819032	0.000633923	0.000569961	0.000544254	0.000622475	0.000699411	0.000648176	0.000710948	0.000736399	0.000616996	0.000686916	0.000739387	0.000510417	0.000666844	0.000729865	0.00028035	0.000262421	0.000382356	0.000758319	0.000784682	0.000532999	0.00014619	0.000485021	0.000193907	0.000387985	0.000147419	9.70193e-05	0.000242923	0.000127779	0.000326014	0.000104794	7.60307e-05	0.000231558	0.000628424	0.0002491	0.00042436	0.000432898	0.000442992	0.00042564	0.000430816	0.000430654	0.000431227
5334	D-Glucuronate	0.8513			MS2 reverse	177.037	384.362	0.00015174	0.000154251	7.72321e-05	7.56819e-05	0.000110334	8.62494e-05	0.000109248	7.87208e-05	0.000133955	8.06026e-05	7.40661e-05	8.83387e-05	0.000108717	9.40668e-05	7.59375e-05	0.000131113	0.000125767	7.30947e-05	9.87507e-05	9.28545e-05	9.95863e-05	3.64896e-05	2.49852e-05	2.32402e-05	3.93081e-05	3.23894e-05	3.18314e-05	3.1374e-05	3.47899e-05	8.0413e-05	2.62817e-05	3.34447e-05	2.61126e-05	9.12423e-05	4.8714e-05	4.76088e-05	4.69627e-05	4.97945e-05	4.44883e-05	4.89011e-05	4.76446e-05	4.75667e-05
5335	Fumarate	0.7214			MS2 reverse	177.036	259.807	6.06611e-06	6.50544e-06	9.52107e-06	1.26178e-05	7.5622e-06	1.41917e-05	9.41072e-06	5.00348e-06	8.34694e-06	7.47556e-06	4.14334e-06	5.02926e-06	4.4342e-06	5.7388e-06	5.27283e-06	5.69503e-06	4.93938e-06	7.4151e-06	9.95417e-06	9.65546e-06	7.15533e-06	2.4035e-06	1.6022e-06	2.00751e-06	2.10689e-06	1.71024e-06	2.83504e-06	2.1109e-06	3.32674e-06	4.2678e-06	1.44427e-06	2.34146e-06	2.05969e-06	7.03601e-06	3.41266e-06	5.26492e-06	5.25406e-06	5.331e-06	5.16292e-06	5.24078e-06	5.07437e-06	5.22134e-06
5358	CITIOLONE(INN, Drug)	0.9447			MS2 reverse	177.073	205.639	2.82827e-05	4.26411e-06	3.20089e-06	3.28145e-05	3.71673e-06	2.32655e-05	1.59241e-05	3.48193e-05	6.09572e-06	6.49815e-06	4.38228e-06	3.48645e-05	1.72983e-05	1.73264e-05	2.56671e-05	6.54345e-06	3.6666e-05	9.06866e-06	5.27533e-05	1.18864e-05	2.37642e-05	1.06629e-05	5.73288e-06	4.38338e-06	2.16665e-05	8.23545e-06	5.91486e-06	9.43266e-06	1.25347e-05	1.25315e-05	1.21505e-05	5.89333e-06	6.9577e-06	3.39127e-05	1.39967e-05	1.19218e-05	1.02853e-05	1.30493e-05	1.19731e-05	9.52585e-06	9.94835e-06	1.11173e-05
5386	Pargyline	0.9994			MS2 reverse	177.136	161.085	3.95199e-06	8.10696e-06	4.65637e-06	5.45994e-06	6.1116e-06	1.03056e-05	6.43208e-06	7.35779e-06	5.6323e-06	1.14663e-05	1.9372e-05	5.9472e-06	1.55147e-05	1.08817e-05	1.01997e-05	6.36589e-06	1.49297e-05	7.45372e-06	1.0764e-05	1.86212e-05	1.1389e-05	8.48186e-06	1.40154e-05	3.36503e-05	2.04493e-05	2.07798e-05	7.14125e-06	1.74197e-05	9.09016e-06	3.87742e-05	1.32854e-05	5.77074e-05	5.85976e-05	1.20498e-05	3.15841e-05	1.96591e-05	2.54306e-05	2.05778e-05	1.95079e-05	1.97615e-05	1.97397e-05	2.07795e-05
5495	4-Methoxycinnamic acid	0.8548			MS2 reverse	179.071	384.206	1.59849e-05	1.6997e-05	1.28937e-05	1.35172e-05	1.34769e-05	1.16001e-05	1.40783e-05	1.19688e-05	1.4439e-05	1.28965e-05	1.22875e-05	1.44578e-05	1.23582e-05	1.3068e-05	1.21073e-05	1.20508e-05	1.5105e-05	1.21556e-05	2.97386e-06	1.34152e-05	1.13013e-05	4.96504e-06	4.41348e-06	1.63723e-06	4.92361e-06	3.53488e-06	4.49702e-06	3.99521e-06	4.32839e-06	6.79449e-06	2.87421e-06	2.70584e-06	2.89022e-06	1.20598e-05	5.27548e-06	5.61924e-06	5.30737e-06	5.69406e-06	5.34636e-06	6.06866e-06	5.70048e-06	5.6227e-06
5565	Hippuric acid	0.9557			MS2 forward	180.065	111.232	5.73606e-05	5.65463e-05	7.45592e-05	2.83306e-05	5.64792e-05	2.98925e-05	5.05281e-05	3.96019e-05	2.82765e-05	5.78251e-05	5.34746e-05	2.57243e-06	3.27572e-05	3.57513e-05	3.35749e-05	3.03639e-05	5.78175e-05	5.86623e-05	5.15534e-05	3.93096e-05	4.52136e-05	4.27602e-05	1.32125e-05	3.90869e-06	1.06314e-05	3.24658e-05	4.041e-05	2.38981e-05	3.88701e-05	2.31932e-06	2.95433e-05	3.53733e-05	2.28623e-06	2.82811e-05	2.27789e-05	2.29174e-05	2.48947e-05	3.51798e-05	2.28873e-05	2.35581e-05	2.3158e-05	2.54326e-05
5588	DL-Metanephrine	0.7063			MS2 reverse	180.098	242.901	1.12676e-05	1.31228e-05	1.5636e-05	1.53127e-05	1.23914e-05	1.37401e-05	1.35784e-05	1.515e-05	1.27647e-05	1.28393e-05	1.60174e-05	1.51719e-05	1.79431e-05	1.4981e-05	1.54906e-05	1.18436e-05	1.54333e-05	4.20773e-05	1.5409e-05	1.48934e-05	1.91912e-05	1.0847e-05	1.89453e-05	5.09987e-06	1.35735e-05	7.96995e-06	1.04643e-05	1.115e-05	1.09291e-05	1.75115e-05	6.42113e-06	9.0449e-06	5.97795e-06	1.36292e-05	1.05856e-05	1.24643e-05	1.46041e-05	2.01208e-05	2.42241e-05	1.49266e-05	1.46896e-05	1.68382e-05
5649	Acetic acid, methoxy-	1			MS2 reverse	181.069	114.028	0.00017136	0.000200474	0.000383659	0.000245687	0.000148349	0.000101855	0.000208564	8.6671e-05	0.000108209	5.59549e-05	0.000147329	0.000124509	0.000149724	0.000112066	9.43772e-05	0.000158258	7.78497e-05	8.27863e-05	0.000357516	8.6859e-05	0.000142941	1.53654e-05	0.000111298	6.70426e-06	3.00658e-05	3.13673e-05	5.44203e-05	4.15369e-05	3.77545e-05	0.000200016	2.54151e-05	3.06832e-05	4.40193e-05	0.000157892	8.263e-05	6.91838e-05	6.43035e-05	6.44179e-05	6.39756e-05	6.52982e-05	6.44066e-05	6.52643e-05
5656	L-Tyrosine	0.9166			MS2 reverse	181.077	292.317	9.30321e-06	1.0839e-05	1.02875e-05	1.45049e-05	9.52565e-06	1.14767e-05	1.09895e-05	1.00739e-05	1.12972e-05	1.26987e-05	9.38662e-06	8.82098e-06	1.38815e-05	1.10265e-05	1.00044e-05	2.69683e-05	1.6625e-05	1.34869e-05	5.27977e-06	9.37737e-06	1.36236e-05	5.5249e-06	5.61602e-06	2.10146e-06	2.52879e-06	3.9875e-06	6.07135e-06	4.305e-06	6.65744e-06	6.02461e-06	5.41428e-06	2.51793e-06	3.49623e-06	1.21068e-05	6.03622e-06	6.86285e-06	6.94778e-06	6.94653e-06	6.78908e-06	8.94373e-06	8.03088e-06	7.42014e-06
5788	L-homocysteic acid	0.9964			MS2 reverse	183.018	221.002	3.28246e-05	4.11623e-05	4.83382e-05	5.1731e-05	3.39806e-05	3.14804e-05	3.99195e-05	5.05581e-05	4.70028e-05	6.34677e-05	5.41769e-05	5.03975e-05	6.12106e-05	5.44689e-05	4.26787e-05	4.28536e-05	5.94729e-05	6.42748e-05	3.22135e-05	3.13507e-05	4.54741e-05	2.92685e-05	2.60475e-05	5.69012e-06	1.72914e-05	2.39837e-05	2.86602e-05	2.18236e-05	1.67222e-05	1.72048e-05	1.29432e-05	8.66021e-06	1.25621e-05	5.40123e-05	2.03508e-05	2.64163e-05	2.66665e-05	2.50868e-05	2.46735e-05	2.63529e-05	2.66263e-05	2.59704e-05
5809	3,4-Dihydroxyhydrocinnamic acid	0.9902			MS2 reverse	183.062	376.54	6.8742e-05	7.40096e-05	6.56439e-05	6.11191e-05	8.33797e-05	7.0067e-05	7.04935e-05	8.36958e-05	9.29418e-05	6.94853e-05	7.12602e-05	8.19654e-05	0.000144856	9.07007e-05	7.78942e-05	0.000116995	0.000103914	7.2051e-05	0.000117976	9.90468e-05	9.79794e-05	3.83227e-05	2.45958e-05	2.60323e-05	3.04613e-05	3.45337e-05	4.25166e-05	3.27437e-05	3.15022e-05	6.7195e-05	1.9945e-05	3.2808e-05	2.19697e-05	7.44358e-05	4.13093e-05	4.95602e-05	4.59812e-05	4.58534e-05	4.59683e-05	4.58979e-05	4.58311e-05	4.65154e-05
5829	D-Mannitol	0.9491			MS2 reverse	183.083	279.513	5.48343e-05	4.11881e-05	4.6828e-05	4.05691e-05	5.62862e-05	5.50753e-05	4.91302e-05	7.05435e-05	5.56691e-05	4.30321e-05	6.04466e-05	6.12811e-05	6.20767e-05	5.88415e-05	4.83221e-05	8.16593e-05	5.61508e-05	5.458e-05	5.81679e-05	6.26209e-05	6.02502e-05	2.07019e-05	2.36454e-05	1.59149e-05	2.09954e-05	1.54953e-05	1.90164e-05	1.92949e-05	2.24803e-05	3.68053e-05	1.19415e-05	7.52647e-06	1.95122e-05	6.84664e-05	2.77887e-05	3.20925e-05	3.26044e-05	3.22468e-05	3.41991e-05	3.25333e-05	3.25201e-05	3.26994e-05
5877	3-Methylthiopropionate	0.9053			MS2 reverse	184.043	267.141	2.02108e-05	6.21048e-05	6.33571e-05	4.20263e-05	5.74326e-05	5.14889e-05	4.94367e-05	3.62343e-05	4.26902e-05	7.38152e-05	4.75271e-05	3.60474e-05	5.46794e-05	4.84989e-05	3.73861e-05	3.91762e-05	5.97333e-05	4.81947e-05	3.02366e-05	2.94757e-05	4.07005e-05	1.61063e-05	3.14755e-05	1.05904e-05	2.27729e-05	1.95981e-05	2.62248e-05	2.1128e-05	2.27684e-05	3.26821e-05	1.88565e-05	1.95467e-05	1.94961e-05	9.26246e-05	3.43291e-05	2.51064e-05	3.31176e-05	2.76378e-05	3.05589e-05	2.2675e-05	2.56695e-05	2.74608e-05
5886	4-Pyridoxic acid	0.9925			MS2 forward	184.059	40.254	0.00528634	0.00687114	0.00655767	0.00795019	0.00673122	0.00570737	0.00651732	0.00773718	0.00729181	0.00838265	0.0076306	0.00584958	0.00830393	0.00753262	0.00962727	0.00263908	0.00678958	0.00780768	0.0108739	0.00802249	0.00762666	0.00206335	0.002853	0.00106613	0.00188069	0.00139521	0.00235723	0.00193594	0.00230757	0.00246999	0.000970117	0.00137604	0.000959781	0.00811014	0.00269894	0.00356311	0.00353201	0.00355559	0.00349884	0.00357852	0.00353497	0.00354384
5887	Purine	0.9417			MS2 reverse	184.057	412.452	5.63444e-05	4.54514e-05	2.21109e-05	3.44864e-05	3.8161e-05	3.31613e-05	3.82859e-05	3.83766e-05	4.04897e-05	5.79441e-05	3.23079e-05	3.17336e-05	4.51741e-05	4.10043e-05	2.60593e-05	3.70438e-05	4.97604e-05	3.65709e-05	1.9314e-05	3.63344e-05	3.41805e-05	1.65033e-05	1.34644e-05	6.73953e-06	1.605e-05	1.50338e-05	9.61022e-06	1.29002e-05	1.15712e-05	3.03923e-05	1.00606e-05	1.03925e-05	1.00668e-05	3.0568e-05	1.71752e-05	1.9435e-05	1.70514e-05	1.77836e-05	1.83637e-05	1.81225e-05	1.77874e-05	1.80906e-05
5888	DL-2-Aminoadipic acid	0.9255			MS2 reverse	184.057	364.534	2.33325e-05	6.16856e-05	4.8088e-05	3.24745e-05	7.63853e-05	6.0339e-05	5.03841e-05	4.71809e-05	3.58648e-05	5.4754e-05	2.70312e-05	6.11546e-05	5.24986e-05	4.6414e-05	5.29094e-05	3.61611e-05	6.53511e-05	3.67471e-05	2.54378e-05	3.3233e-05	4.16399e-05	0.000119213	7.70734e-05	3.76589e-05	7.09869e-05	0.00012237	0.000106053	8.88924e-05	8.58438e-05	3.22388e-05	9.09336e-05	4.2659e-05	4.55596e-05	6.49166e-05	6.03586e-05	6.04851e-05	4.86772e-05	4.95004e-05	4.86297e-05	5.06952e-05	4.97777e-05	5.12942e-05
6006	3-Methoxytyramine	0.9383			MS2 reverse	185.125	324.069	6.72582e-06	1.09353e-05	1.17062e-05	1.10635e-05	1.09108e-05	8.32804e-06	9.94494e-06	1.09136e-05	9.6598e-06	1.5154e-05	9.46027e-06	9.94279e-06	1.06497e-05	1.09634e-05	1.16358e-05	1.18791e-05	1.5568e-05	1.25878e-05	9.10579e-06	7.84404e-06	1.14367e-05	6.95727e-06	1.14656e-05	4.63674e-06	9.7833e-06	7.42775e-06	8.31295e-06	8.09727e-06	8.13433e-06	1.00106e-05	7.86255e-06	7.62421e-06	8.18321e-06	1.37389e-05	9.25897e-06	7.8849e-06	7.96337e-06	6.55743e-06	7.87077e-06	7.49972e-06	7.98904e-06	7.62754e-06
6051	Erythritol	0.8157			MS2 reverse	186.073	122.988	6.33739e-05	0.000139409	8.16517e-05	0.00010458	8.12788e-05	0.000122512	9.88009e-05	0.000241145	0.000270435	0.000187828	0.000286792	0.000287276	0.000194767	0.000244707	0.000164692	0.00024387	0.000100659	0.00014166	0.000281756	0.000178545	0.000185197	3.7426e-05	1.85526e-05	2.40193e-05	2.00742e-05	4.39402e-05	5.54274e-05	3.32399e-05	3.24631e-05	2.86782e-05	1.87626e-05	1.47394e-05	2.82033e-05	0.000120665	4.05852e-05	9.91989e-05	9.65097e-05	9.96604e-05	9.16215e-05	9.97155e-05	9.88711e-05	9.75962e-05
6092	Jasmine lactone	0.7218			MS2 reverse	186.146	199.96	7.64224e-05	1.35949e-05	1.04575e-05	6.33047e-05	1.02643e-05	8.26527e-06	3.03848e-05	0.000103112	9.07796e-05	7.37746e-06	0.0001081	7.10611e-06	1.23473e-05	5.48038e-05	8.51366e-06	0.0001187	9.22682e-06	7.73222e-05	1.336e-05	7.27265e-06	3.90658e-05	0.000100196	5.7381e-05	5.91914e-05	5.40837e-05	5.63976e-05	7.23726e-05	6.66037e-05	5.48902e-05	2.71125e-05	6.57256e-05	5.07901e-05	7.55895e-05	1.31103e-05	4.78697e-05	3.16723e-05	3.42539e-05	3.15545e-05	3.1639e-05	3.13344e-05	3.15522e-05	3.20011e-05
6129	Nicotinate	0.726			MS2 reverse	187.048	197.042	4.99333e-06	3.45151e-06	3.25007e-06	7.54738e-06	2.98863e-06	2.95738e-06	4.19805e-06	4.30084e-06	1.03774e-05	6.27429e-06	3.77957e-06	6.28008e-06	4.20937e-06	5.87026e-06	5.71742e-06	4.82082e-06	5.33022e-06	4.33499e-06	5.2877e-06	6.40638e-06	5.31625e-06	1.44193e-06	3.24033e-06	1.61346e-05	1.46708e-06	1.4322e-06	1.07056e-05	5.73695e-06	3.54584e-06	2.47397e-06	1.48345e-06	1.14504e-06	2.16454e-06	6.97407e-06	2.96449e-06	2.46703e-06	2.59196e-06	2.50048e-06	2.55982e-06	2.74595e-06	2.49507e-06	2.56005e-06
6328	N6-Acetyl-L-lysine	0.9939			MS2 forward	189.12	348.331	4.55076e-05	5.51114e-05	7.20257e-05	6.62e-05	5.25448e-05	5.03479e-05	5.69562e-05	6.89357e-05	6.79921e-05	7.07876e-05	5.92699e-05	6.20641e-05	0.000100426	7.15792e-05	7.04525e-05	6.7953e-05	7.63068e-05	7.06656e-05	6.03484e-06	6.58964e-05	5.95515e-05	2.46836e-05	2.57925e-05	7.91329e-06	2.22003e-05	1.90706e-05	3.3863e-05	2.22539e-05	2.76443e-05	2.98317e-05	1.57011e-05	1.82308e-05	1.46906e-05	6.82923e-05	2.90651e-05	3.59103e-05	3.58783e-05	3.55866e-05	3.97553e-05	3.55925e-05	3.37438e-05	3.60778e-05
6343	N6,N6,N6-Trimethyl-L-lysine	0.9981			MS2 forward	189.157	501.961	0.000703503	0.000731625	0.000709325	0.000625426	0.000768039	0.000802318	0.000723373	0.00100592	0.000851028	0.000618429	0.00101633	0.000876979	0.000623508	0.000832032	0.000870056	0.00043243	0.000762861	0.00126729	0.00082977	0.00104998	0.000868732	0.000591319	0.000421609	0.000150379	0.000395334	0.000206837	0.000346943	0.00035207	0.00034783	0.000385184	0.000114628	0.000210072	0.000242224	0.000830088	0.000355004	0.000576575	0.000576022	0.000560643	0.000597846	0.000560081	0.000559657	0.000571804
6383	Kynurenic acid	0.9992			MS2 forward	190.047	207.712	3.76937e-05	2.54508e-05	3.93913e-05	2.5735e-05	2.99565e-05	1.83703e-05	2.94329e-05	6.2144e-05	3.74562e-05	4.71065e-05	4.35925e-05	4.94389e-05	0.000143408	6.38577e-05	9.98262e-05	2.96467e-05	5.47699e-05	4.49767e-05	0.000348952	4.91156e-05	0.000104548	1.18989e-05	1.12206e-05	9.43785e-06	1.0834e-05	1.41955e-06	7.18055e-06	8.66524e-06	1.09501e-05	9.69297e-06	8.58659e-06	7.82545e-06	6.4199e-06	3.20456e-05	1.25868e-05	3.08721e-05	2.95619e-05	2.98138e-05	2.87893e-05	3.01764e-05	2.99899e-05	2.98672e-05
6384	Glycerol 3-phosphate	0.9764			MS2 reverse	190.049	37.824	9.40607e-06	1.76057e-05	1.28332e-05	1.48441e-05	1.47797e-05	9.24439e-06	1.31189e-05	4.02486e-06	2.05745e-06	9.25561e-06	1.79392e-05	1.21918e-05	3.61932e-06	8.18137e-06	1.03088e-05	7.49987e-06	3.00727e-05	2.02804e-05	3.14323e-05	1.76857e-05	1.95466e-05	9.21099e-06	1.31472e-06	2.05037e-06	6.10307e-06	3.63315e-06	7.3961e-06	4.9514e-06	6.4459e-06	4.26931e-06	4.4756e-06	4.49998e-06	2.23237e-06	1.00969e-05	5.33668e-06	9.07534e-06	8.89515e-06	7.71233e-06	7.60169e-06	1.02531e-05	7.71904e-06	8.54278e-06
6390	L-Pyroglutamic acid	0.9981			MS2 reverse	190.068	363.173	2.6602e-05	3.02785e-05	3.62203e-05	3.73119e-05	2.56622e-05	2.88746e-05	3.08249e-05	5.25853e-05	3.71614e-05	4.1974e-05	3.9238e-05	4.19894e-05	5.99181e-05	4.54777e-05	3.03167e-05	3.00821e-05	4.80569e-05	3.75145e-05	3.97347e-05	3.67541e-05	3.70765e-05	1.28458e-05	1.18119e-05	4.54416e-06	1.20549e-05	1.32444e-05	1.85391e-05	1.21734e-05	1.1504e-05	1.67403e-05	8.78632e-06	8.09805e-06	1.03704e-05	3.43427e-05	1.49736e-05	1.89789e-05	1.86239e-05	2.13002e-05	1.86077e-05	1.93633e-05	1.88959e-05	1.9295e-05
6403	L-Phenylalanine, N-acetyl-	0.9985			MS2 reverse	190.087	290.155	6.34415e-05	6.3184e-05	7.24036e-05	0.000107704	7.41753e-05	0.000112011	8.21533e-05	8.00766e-05	9.04816e-05	7.84187e-05	7.86639e-05	7.98644e-05	8.44378e-05	8.19905e-05	7.43788e-05	0.000121787	9.20845e-05	7.98902e-05	4.9624e-05	6.26145e-05	8.00632e-05	3.16021e-05	3.40649e-05	1.09017e-05	1.67636e-05	2.34263e-05	3.15323e-05	2.47151e-05	2.82634e-05	3.73076e-05	1.51354e-05	1.67921e-05	1.71256e-05	7.33469e-05	3.13285e-05	4.5087e-05	4.43655e-05	4.50141e-05	4.4991e-05	4.88626e-05	4.50291e-05	4.55582e-05
6446	alpha-ketoglutarate	1			MS2 reverse	190.99	344.191	0.000505777	0.000372224	0.00022591	0.000230284	0.000255569	0.000350426	0.000323365	0.000425683	0.000272333	0.000354168	0.000278129	0.000325245	0.000561982	0.00036959	0.000423268	0.000236609	0.000434838	0.000313619	0.000555172	0.000373484	0.000389499	0.000142921	0.00023703	7.39289e-05	0.000147205	0.000129921	0.000164749	0.000149293	0.00010913	0.000447643	9.20524e-05	0.000198426	0.000191932	0.000230596	0.00021163	0.00016674	0.000164179	0.00016852	0.000145461	0.000178797	0.000163354	0.000164508
6468	2-Butenedioic acid, 2-methyl-, (Z)-	0.7218			MS2 reverse	191.051	336.418	1.27175e-05	1.14406e-05	1.99083e-05	1.5089e-05	1.40759e-05	1.15081e-05	1.41233e-05	1.2321e-05	1.01999e-05	1.38802e-05	1.52912e-05	1.48107e-05	1.32578e-05	1.32935e-05	1.26507e-05	2.48566e-05	2.1192e-05	6.17114e-06	1.05824e-05	1.22878e-05	1.46234e-05	7.48979e-06	6.40001e-06	3.06853e-06	5.18925e-06	3.73436e-06	6.87478e-06	5.45945e-06	5.60832e-06	7.04483e-06	4.68348e-06	5.55714e-06	3.20589e-06	1.33752e-05	6.57915e-06	8.3932e-06	8.38092e-06	8.51594e-06	8.3754e-06	7.52236e-06	8.2556e-06	8.24057e-06
6469	Mesaconic acid	0.7871			MS2 reverse	191.051	171.393	0.00034176	0.000219625	0.00018672	0.000217459	0.0002175	0.00028716	0.000245037	0.000202708	0.00010667	0.00015449	0.000176308	0.000153876	9.79142e-05	0.000148661	0.000124519	0.00052675	0.00018418	0.000125356	5.47472e-05	0.000117531	0.000188847	3.99317e-05	8.10643e-05	0.000492018	5.45634e-05	5.15761e-05	4.33593e-05	0.000127085	8.91179e-05	0.000126831	4.11558e-05	9.58452e-05	2.50949e-05	0.000213876	9.86534e-05	0.000111884	0.000115455	0.000105124	0.000108971	0.000113348	0.000113457	0.000111373
6539	2-Furoylglycine	0.9992			MS2 reverse	192.03	264.637	7.59349e-06	9.37661e-06	8.48244e-06	7.82423e-06	8.88904e-06	6.98864e-06	8.19241e-06	9.13095e-06	6.25299e-06	8.6707e-06	4.63794e-06	9.77171e-06	4.81803e-06	7.21372e-06	1.03057e-05	1.10249e-05	8.78456e-06	6.82735e-06	5.22952e-06	6.36965e-06	8.09029e-06	2.90408e-06	1.55534e-06	1.63819e-06	4.79243e-06	2.35627e-06	2.74545e-06	2.66529e-06	3.8245e-06	3.32521e-06	1.61058e-06	2.42429e-06	2.50338e-06	7.17688e-06	3.47747e-06	5.01897e-06	4.92968e-06	5.10427e-06	6.37545e-06	4.90522e-06	4.33904e-06	5.1121e-06
6540	O-Acetyl-L-serine	0.7125			MS2 reverse	192.029	365.017	1.17201e-05	4.74653e-06	1.17418e-05	6.20409e-06	1.47286e-05	1.24948e-05	1.02727e-05	6.92416e-06	1.30192e-05	2.97585e-06	6.67673e-06	7.38722e-06	4.77004e-06	6.95886e-06	6.1181e-06	7.94824e-06	1.8629e-05	8.37693e-06	4.46277e-06	5.0453e-06	8.43005e-06	2.55576e-06	1.34462e-06	5.40991e-07	2.6485e-06	2.01587e-06	2.56204e-06	1.94463e-06	2.55523e-06	4.51006e-06	1.44284e-06	2.98094e-06	7.58474e-07	2.60532e-06	2.47548e-06	3.84042e-06	4.13929e-06	3.88174e-06	1.49373e-06	3.88669e-06	4.32081e-06	3.59378e-06
6568	D-Xylose	0.7071			MS2 reverse	192.083	348.216	5.73992e-06	7.7222e-06	9.16174e-06	1.03948e-05	1.18278e-05	7.14262e-06	8.66485e-06	1.23475e-05	1.51087e-05	2.26854e-05	1.82153e-05	1.46716e-05	2.76177e-05	1.8441e-05	9.48374e-06	1.19057e-05	1.6712e-05	1.33304e-05	1.13949e-05	1.57619e-05	1.30981e-05	8.5651e-06	1.36271e-06	2.45351e-06	6.84095e-06	8.26493e-06	8.30573e-06	5.96549e-06	6.0421e-06	7.35506e-06	4.58958e-06	2.47867e-06	4.04994e-06	1.68855e-05	6.90015e-06	7.33816e-06	6.05281e-06	6.9575e-06	6.07413e-06	6.27483e-06	5.86924e-06	6.42778e-06
6577	3-Phenylpropanoic acid	0.9836			MS2 reverse	192.099	200.18	6.18048e-05	0.000146015	5.78586e-05	8.43293e-05	6.90061e-05	8.40624e-05	8.38461e-05	6.47044e-05	5.86613e-05	5.52889e-05	6.28394e-05	7.54744e-05	5.23256e-05	6.1549e-05	7.89687e-05	0.000104501	6.72839e-05	8.67868e-05	6.73069e-05	5.40777e-05	7.64874e-05	0.000199781	0.000215331	7.94452e-05	0.000408609	0.000135021	0.000110036	0.000191371	0.000148595	0.000191577	0.000351549	0.000159464	0.000120827	8.14882e-05	0.000175584	9.34325e-05	9.05588e-05	9.18875e-05	9.05601e-05	0.00011515	9.19072e-05	9.55827e-05
6578	3-Methylindole	0.9435			MS2 reverse	192.099	367	1.44402e-05	1.95665e-05	2.44092e-05	1.53118e-05	5.89173e-05	9.45913e-05	3.78727e-05	2.21045e-05	1.20393e-05	2.65602e-05	9.39646e-06	4.82118e-05	4.84755e-05	2.77979e-05	3.7657e-05	9.28823e-06	4.35583e-05	1.45145e-05	2.70424e-05	2.18759e-05	2.56561e-05	3.49712e-05	3.97781e-05	3.90329e-05	3.73549e-05	4.52487e-05	3.10398e-05	3.79043e-05	5.41042e-05	2.60995e-05	3.78585e-05	7.0291e-05	6.12011e-05	2.68463e-05	4.60668e-05	3.46423e-05	3.44478e-05	3.81984e-05	3.43931e-05	3.96276e-05	3.61266e-05	3.62393e-05
6581	3-Methylphenylacetic acid	0.9695			MS2 reverse	192.1	240.541	1.61314e-05	2.21523e-05	1.95189e-05	2.23206e-05	2.83116e-05	3.17258e-05	2.33601e-05	1.98216e-05	1.67907e-05	4.06345e-05	3.26503e-05	2.47969e-05	2.82015e-05	2.71493e-05	5.57503e-05	5.40904e-05	5.00468e-05	1.95248e-05	2.30079e-05	2.10186e-05	3.72398e-05	2.89339e-05	7.27916e-05	1.54786e-05	3.70039e-05	2.5572e-05	2.14918e-05	3.35453e-05	2.70322e-05	7.1454e-05	3.60769e-05	2.52367e-05	1.96982e-05	4.25875e-05	3.70142e-05	3.15741e-05	2.81847e-05	4.49006e-05	3.12397e-05	3.66232e-05	3.4654e-05	3.45294e-05
6596	Gly-Val	0.9894			MS2 reverse	192.135	210.136	2.60277e-05	7.51832e-06	7.48176e-06	2.61094e-05	1.19221e-05	1.15087e-05	1.50947e-05	6.55304e-06	2.23335e-05	1.40607e-05	2.85842e-05	8.23124e-06	6.80513e-05	2.46357e-05	1.757e-05	6.45037e-05	5.44331e-05	3.11627e-05	0.000136197	4.17051e-05	5.75952e-05	7.56187e-05	4.2242e-05	5.49321e-05	2.75474e-05	6.40337e-05	7.61858e-05	5.676e-05	5.84216e-05	2.56013e-05	2.72011e-05	5.9339e-05	5.71899e-05	1.38972e-05	4.0275e-05	3.69201e-05	3.5184e-05	3.5698e-05	3.49832e-05	3.52777e-05	3.52616e-05	3.55541e-05
6706	L-Ascorbic acid	0.9846			MS2 reverse	194.063	42.4885	0.000346414	0.000390767	0.000395545	0.000455865	0.000329683	0.000311644	0.000371653	0.000349506	0.000296414	0.000549075	0.000293873	0.000332535	0.000395897	0.00036955	0.000322689	0.000399333	0.000498313	0.00044042	0.0001598	0.000361929	0.000363747	0.00012299	0.000227846	3.54537e-05	0.00016343	9.50208e-05	0.000137381	0.000130354	0.000142822	0.000219998	8.92018e-05	5.77211e-05	5.8467e-05	0.000571116	0.000189888	0.000192283	0.000198665	0.000196197	0.000193366	0.000194887	0.000192376	0.000194629
6717	Benzoic acid, 3-methoxy-	0.7553			MS2 reverse	194.078	344.875	4.84795e-06	1.37971e-05	1.2053e-05	1.27858e-05	1.3618e-05	2.13578e-06	9.87293e-06	6.52253e-06	1.08815e-05	4.36913e-06	6.09598e-06	1.2454e-05	1.68897e-05	9.53546e-06	2.36977e-05	1.1741e-05	1.75262e-05	1.98358e-05	3.50454e-06	1.82793e-05	1.57641e-05	4.40888e-06	5.37191e-06	2.04863e-06	1.98846e-06	8.19194e-06	3.39663e-06	4.23441e-06	9.05318e-06	3.49295e-06	4.12256e-06	6.92215e-06	8.79273e-07	5.59726e-06	5.01123e-06	5.63759e-06	4.7313e-06	4.89112e-06	4.57666e-06	5.7161e-06	5.76036e-06	5.21886e-06
6730	2-Isopropylmalic acid	0.7834			MS2 reverse	194.101	228.293	0.000355792	0.000313071	0.000295895	0.000310384	0.000287566	0.000290194	0.000308817	0.000340661	0.000407671	0.000332233	0.00038012	0.000338304	0.000288497	0.000347914	0.000343354	0.000674231	0.000339773	0.000297051	0.000265852	0.000288016	0.000368046	5.94283e-05	8.31318e-05	2.05365e-05	5.27966e-05	6.67612e-05	7.47423e-05	5.95661e-05	7.44253e-05	0.000172834	3.0164e-05	3.41217e-05	3.02873e-05	0.000388912	0.000121791	0.000189297	0.000185325	0.000186523	0.000183826	0.000188836	0.000184425	0.000186372
6731	Methamphetamine	0.9998			MS2 reverse	194.089	276.392	0.000360454	0.000443169	0.000502525	0.000530005	0.00040848	0.000365997	0.000435105	0.000422982	0.000454303	0.000475882	0.000440109	0.000404443	0.000537972	0.000455948	0.000375958	0.000426566	0.000440994	0.000439803	0.000276804	0.00031459	0.000379119	0.00020982	0.000241886	5.90318e-05	0.000139293	0.000142653	0.000184436	0.000162853	0.000202076	0.000254924	0.000130028	0.000121938	0.000148567	0.000485213	0.000223791	0.000289492	0.00028903	0.000292802	0.000278822	0.000290431	0.000293421	0.000289
6782	4-Hydroxybutanoic acid lactone	0.8909			MS2 reverse	195.066	41.845	2.04482e-05	2.14845e-05	2.22894e-05	2.93775e-05	1.71754e-05	2.06297e-05	2.19008e-05	2.26954e-05	1.88359e-05	3.28218e-05	2.25801e-05	2.02289e-05	2.65985e-05	2.39601e-05	2.09689e-05	2.56453e-05	2.94464e-05	2.8985e-05	2.19576e-05	2.26566e-05	2.49433e-05	1.03301e-05	1.94539e-05	3.18939e-06	1.32078e-05	7.14456e-06	1.24816e-05	1.09679e-05	1.01164e-05	1.45012e-05	6.83806e-06	9.16984e-06	4.49085e-06	3.71731e-05	1.37149e-05	1.35886e-05	1.40224e-05	1.40154e-05	1.38151e-05	1.37644e-05	1.34963e-05	1.37837e-05
6786	3-Hydroxy-4-methoxycinnamic acid	0.7999			MS2 forward	195.065	141.143	1.26003e-05	1.04261e-05	1.70182e-05	2.41738e-05	1.36555e-05	1.62129e-05	1.56812e-05	1.01037e-05	2.18661e-05	2.58098e-05	2.41384e-05	2.55116e-05	2.30781e-05	2.17513e-05	1.61369e-05	1.06531e-05	4.48246e-06	2.6876e-05	3.49712e-05	2.79687e-05	2.01814e-05	1.09952e-05	4.49472e-06	6.54846e-06	1.0464e-05	9.81527e-06	1.28393e-05	9.19283e-06	9.32465e-06	5.32117e-06	8.80498e-06	9.39069e-06	7.89342e-06	2.69718e-05	1.12844e-05	1.05019e-05	1.09463e-05	1.2229e-05	1.32723e-05	1.36029e-05	1.28364e-05	1.22315e-05
6787	Pro-Asp	0.9979			MS2 reverse	195.073	121.025	0.000250569	0.000244689	0.000185982	0.000218577	0.000193008	0.000196122	0.000214825	0.000222635	0.000217825	0.000200271	0.000237058	0.000259935	0.000196649	0.000222396	0.000216875	0.000314173	0.000188419	0.00024495	0.00020457	0.000239413	0.000234733	9.50759e-05	8.94254e-05	5.04656e-05	8.47692e-05	7.37672e-05	9.49594e-05	8.14105e-05	8.37262e-05	0.000193975	5.24508e-05	6.95966e-05	6.94515e-05	0.000281111	0.000125052	0.000148635	0.000143065	0.000152072	0.000147553	0.000149776	0.000151158	0.00014871
6788	N-Formylmethionine	0.7268			MS2 forward	195.083	373.906	3.55423e-05	3.48051e-05	2.38589e-05	2.39616e-05	3.76551e-05	3.03813e-05	3.1034e-05	3.68698e-05	3.99238e-05	3.00026e-05	3.7598e-05	3.72854e-05	2.78303e-05	3.49183e-05	3.57795e-05	2.67834e-05	3.33736e-05	2.71608e-05	3.43709e-05	3.20181e-05	3.1581e-05	1.34572e-05	1.48932e-05	3.21184e-06	1.57402e-05	1.35977e-05	1.15846e-05	1.20808e-05	1.33005e-05	2.10869e-05	1.26423e-05	4.81196e-06	1.09047e-06	4.95834e-05	1.70859e-05	1.86549e-05	1.81567e-05	1.86798e-05	1.82045e-05	1.8698e-05	1.80417e-05	1.84059e-05
6805	9-Decen-1-ol	0.9676			MS2 reverse	195.119	57.9135	0.000199527	0.000131502	0.000232171	0.000237174	0.000119722	0.000144432	0.000177421	0.00026585	0.000210059	0.000113069	0.000232689	0.000309352	0.000130224	0.000210207	0.00023725	0.000238502	0.000194348	0.0002546	0.000187494	0.000156312	0.000211418	4.19514e-05	4.70546e-05	2.21694e-05	3.62737e-05	7.50897e-05	3.37577e-05	4.27161e-05	3.56943e-05	0.000119499	4.38637e-05	3.73538e-05	4.45279e-05	0.000168642	7.49301e-05	0.00012109	0.00018987	0.000123545	0.000121302	0.000122691	0.000123172	0.000133612
6845	Vigabatrin	0.9459			MS2 reverse	196.036	361.211	2.76738e-05	1.25812e-05	7.71603e-06	8.17037e-06	1.14217e-05	1.12837e-05	1.31411e-05	2.01613e-06	8.53597e-06	2.88829e-06	2.05599e-06	2.73786e-06	2.89962e-06	3.52231e-06	8.19979e-06	4.43387e-06	7.92046e-06	5.79236e-06	1.51938e-06	3.68887e-06	5.25912e-06	8.36943e-06	2.12836e-06	2.48846e-06	3.41711e-06	1.74239e-06	2.44816e-06	3.43232e-06	4.51321e-06	4.70483e-06	2.01645e-06	6.62774e-06	8.00076e-07	6.04716e-06	4.11824e-06	4.78535e-06	4.7792e-06	4.75114e-06	4.68195e-06	5.04465e-06	4.66591e-06	4.7847e-06
6851	3,4-Dihydroxybenzoate 锛圥rotocatechuic acid锛墋labid{L0432	0.9655			MS2 reverse	196.057	219.535	1.17629e-05	8.00601e-06	8.64878e-06	1.35688e-05	8.4899e-06	7.46367e-06	9.65669e-06	7.26331e-06	1.56568e-05	6.11627e-06	7.53245e-06	8.63193e-06	1.72886e-05	1.04149e-05	9.49193e-06	1.13933e-05	5.88164e-06	9.37746e-06	2.28871e-05	1.04841e-05	1.15859e-05	4.58864e-06	4.57761e-06	2.53404e-06	6.81229e-06	7.88661e-06	6.39061e-06	5.46497e-06	8.49661e-06	4.35625e-06	5.00353e-06	3.02811e-06	4.49912e-06	1.3736e-05	6.51994e-06	5.99517e-06	6.07059e-06	5.54463e-06	6.20087e-06	6.16224e-06	6.0296e-06	6.00052e-06
6863	Norephedrine	0.7886			MS2 reverse	196.069	347.872	5.81479e-06	2.15549e-05	2.47365e-05	2.84838e-06	2.15837e-05	2.15225e-05	1.63435e-05	1.04869e-05	1.08754e-05	1.76593e-05	2.26692e-05	1.09975e-05	3.49752e-05	1.79439e-05	2.50669e-05	1.07353e-05	1.02616e-05	1.7357e-05	3.46005e-05	2.54801e-05	2.05836e-05	6.07658e-06	4.01635e-06	1.25991e-06	8.42757e-06	4.41056e-06	7.4814e-06	5.27873e-06	1.08562e-05	3.95488e-06	7.0968e-06	3.11674e-06	2.23503e-06	9.98945e-06	6.20818e-06	6.53284e-06	5.901e-06	5.96478e-06	6.14213e-06	5.15032e-06	5.97982e-06	5.94515e-06
6871	2-Ethyl-2-Hydroxybutyric acid	0.8109			MS2 reverse	196.094	270.533	2.22229e-05	2.10279e-05	1.85487e-05	1.87155e-05	1.90995e-05	1.69017e-05	1.94194e-05	2.03308e-05	2.27043e-05	1.83172e-05	2.15902e-05	2.54202e-05	1.81186e-05	2.10802e-05	1.95305e-05	1.82607e-05	1.94892e-05	1.90769e-05	1.79561e-05	1.9168e-05	1.89136e-05	1.17845e-05	1.15263e-05	6.10749e-06	1.22653e-05	9.18089e-06	1.22039e-05	1.05114e-05	1.20243e-05	1.12668e-05	1.18367e-05	8.45504e-06	8.50054e-06	1.59051e-05	1.13314e-05	1.29912e-05	1.29716e-05	1.31637e-05	1.2986e-05	1.11676e-05	1.15671e-05	1.24745e-05
6874	N-Phenylacetamide	0.9075			MS2 reverse	196.093	232.105	2.76998e-05	2.76636e-05	2.8171e-05	2.77417e-05	2.52125e-05	2.19087e-05	2.63995e-05	2.42231e-05	2.96172e-05	2.6182e-05	2.2539e-05	2.98592e-05	2.46703e-05	2.61818e-05	2.45691e-05	2.77924e-05	4.03477e-05	2.38173e-05	1.65722e-05	2.01543e-05	2.55422e-05	5.15748e-06	1.16569e-05	2.76726e-06	6.06057e-06	4.18878e-06	4.55473e-06	5.73095e-06	8.76661e-06	1.79446e-05	5.64789e-06	7.00121e-06	3.08643e-06	2.75848e-05	1.16719e-05	1.63334e-05	1.91347e-05	1.57306e-05	1.62168e-05	1.75813e-05	1.63902e-05	1.68978e-05
6912	trans-Aconitic acid	0.9083			MS2 forward	197.003	416.545	8.24563e-06	8.82371e-06	9.15265e-06	7.71599e-06	7.99154e-06	8.15129e-06	8.3468e-06	5.81693e-06	7.33369e-06	7.86027e-06	6.13359e-06	7.35247e-06	6.69834e-06	6.86588e-06	7.4336e-06	8.44738e-06	1.16021e-05	8.0476e-06	5.44408e-06	7.00675e-06	7.99691e-06	4.0224e-06	5.21778e-06	1.71067e-06	4.7094e-06	3.50887e-06	2.6926e-06	3.64362e-06	3.29507e-06	5.81829e-06	3.07875e-06	2.16748e-06	2.56073e-06	8.38053e-06	4.21681e-06	4.15602e-06	4.22345e-06	4.2107e-06	4.14958e-06	4.59357e-06	4.2729e-06	4.2677e-06
6999	sn-Glycerol 3-phosphoethanolamine	0.9795			MS2 reverse	198.051	156.123	1.60834e-05	1.73898e-05	1.60069e-05	1.21457e-05	1.31032e-05	2.14147e-05	1.60239e-05	1.12854e-05	8.12551e-06	2.26317e-05	2.09768e-05	2.59091e-05	2.00631e-05	1.81653e-05	1.90663e-05	1.90155e-05	2.17999e-05	2.41778e-05	1.44793e-05	2.599e-05	2.07548e-05	9.91336e-06	8.65851e-06	1.41856e-06	8.43651e-06	9.61562e-06	1.05439e-05	8.09774e-06	7.96043e-06	6.03555e-06	5.7821e-06	6.03314e-06	5.03049e-06	2.30922e-05	8.98899e-06	7.69204e-06	1.09718e-05	1.16586e-05	1.14945e-05	1.11425e-05	1.16537e-05	1.07688e-05
7014	N-Carboxyethyl-.gamma.-aminobutyric acid	0.8086			MS2 reverse	198.075	161.572	9.9954e-06	6.35864e-06	1.26792e-05	4.97121e-06	6.8404e-06	8.6526e-06	8.24958e-06	7.71272e-06	9.2742e-06	1.25971e-05	1.05212e-05	8.9709e-06	1.27063e-05	1.02971e-05	8.15681e-06	1.35168e-05	1.1014e-05	1.0884e-05	1.81283e-05	2.08615e-05	1.37602e-05	6.23566e-06	6.35015e-06	3.19932e-06	4.00779e-06	6.05325e-07	5.48037e-06	4.3131e-06	5.06724e-06	5.30248e-06	3.6107e-06	4.02774e-06	2.29877e-06	9.58397e-06	4.98182e-06	5.81505e-06	5.45448e-06	5.88467e-06	4.24212e-06	6.39933e-06	5.942e-06	5.62294e-06
7052	(Z)-4-Decen-1-ol	0.9168			MS2 reverse	198.182	130.322	5.29014e-05	2.34071e-05	4.60162e-05	3.45849e-05	3.71717e-05	3.75361e-05	3.86029e-05	1.36117e-05	2.11643e-05	1.28624e-05	1.29022e-05	2.19455e-05	1.12924e-05	1.56298e-05	1.48733e-05	1.39753e-05	1.79925e-05	1.94391e-05	9.3763e-06	1.29142e-05	1.47618e-05	5.2678e-06	1.78981e-05	2.80772e-06	1.72958e-05	5.18873e-06	6.03732e-06	9.08257e-06	1.13684e-05	2.37826e-05	8.68164e-06	4.00213e-06	2.95635e-06	6.39528e-05	1.9124e-05	1.58539e-05	1.55431e-05	1.56145e-05	1.55419e-05	1.5587e-05	1.5613e-05	1.56256e-05
7095	Gly-Thr	0.7769			MS2 reverse	199.068	99.38	1.17026e-05	7.33167e-06	1.06548e-05	8.93125e-06	8.71501e-06	6.69031e-06	9.00427e-06	1.66068e-06	1.56039e-06	3.4994e-05	2.84287e-05	3.34201e-06	5.88882e-06	1.26458e-05	8.261e-06	1.22431e-05	1.04548e-05	6.2166e-06	4.12513e-05	1.40425e-06	1.33052e-05	1.43447e-05	1.58704e-05	7.86591e-06	3.69053e-05	8.82304e-06	1.67606e-05	1.67616e-05	2.46179e-05	1.97577e-05	2.21559e-05	9.7749e-06	1.17001e-05	1.61805e-05	1.73645e-05	2.01879e-05	2.45658e-05	2.05046e-05	1.92525e-05	1.95052e-05	2.01069e-05	2.06871e-05
7126	Undecanedioic acid	0.7391			MS2 forward	199.13	34.308	0.000143361	8.9623e-05	6.00774e-05	6.39752e-05	9.8856e-05	7.37402e-05	8.82721e-05	6.44723e-05	5.49113e-05	4.20372e-05	6.3123e-05	7.26348e-05	3.86373e-05	5.59693e-05	6.18134e-05	5.2828e-05	5.19665e-05	5.4937e-05	7.50858e-05	4.65173e-05	5.71913e-05	1.55467e-05	2.47757e-05	8.60718e-06	1.80986e-05	1.32852e-05	1.40576e-05	1.57285e-05	3.3056e-05	6.59551e-05	8.06413e-06	1.72565e-05	1.30146e-05	0.000141221	4.64279e-05	4.21157e-05	4.20566e-05	4.2663e-05	4.206e-05	4.08561e-05	4.07288e-05	4.17467e-05
7163	p-CHLOROPHENYLALANINE	0.9932			MS2 reverse	200.052	376.457	1.83314e-05	9.98895e-06	2.18345e-05	2.50614e-05	3.2934e-06	1.24847e-05	1.51657e-05	2.34314e-05	2.82361e-05	1.77399e-05	1.85703e-05	2.62415e-05	4.66085e-05	2.68046e-05	2.25349e-05	2.447e-05	3.01666e-05	2.48622e-05	2.25717e-05	2.44113e-05	2.48361e-05	1.48467e-05	5.11287e-06	8.46258e-07	9.47195e-06	8.08947e-06	3.31698e-05	1.19228e-05	4.6715e-06	1.09892e-06	7.66776e-06	5.00028e-06	8.83014e-06	4.01081e-05	1.12294e-05	8.75786e-06	5.86346e-06	8.917e-06	8.78633e-06	7.11127e-06	5.93449e-06	7.56174e-06
7171	7-Methyluric acid	0.7797			MS2 reverse	200.073	252.136	5.21e-05	5.05786e-05	7.29046e-05	6.80434e-05	6.54932e-05	7.05855e-05	6.32842e-05	6.57354e-05	6.03724e-05	5.32824e-05	6.20231e-05	8.98682e-05	9.39991e-05	7.08801e-05	6.85427e-05	6.98359e-05	8.02668e-05	6.9131e-05	9.07609e-05	8.74645e-05	7.7667e-05	4.9968e-05	2.82851e-05	1.30519e-05	2.78168e-05	2.89173e-05	5.57527e-05	3.39653e-05	2.54066e-05	4.91362e-05	1.38123e-05	3.95028e-05	1.53515e-05	9.67162e-05	3.99876e-05	4.53761e-05	5.19964e-05	5.19178e-05	5.19995e-05	5.28167e-05	5.01904e-05	5.07161e-05
7323	Cysteine-S-sulfate	0.9539			MS2 reverse	201.98	284.02	2.41776e-05	2.46875e-05	2.29619e-05	2.02569e-05	1.94096e-05	2.36896e-05	2.25305e-05	1.6582e-05	1.6604e-05	1.2819e-05	1.24932e-05	1.57172e-05	1.90494e-05	1.55441e-05	2.14556e-05	1.82625e-05	2.81243e-05	2.06602e-05	1.71499e-05	2.41979e-05	2.16417e-05	6.80408e-06	1.77769e-05	4.90597e-06	1.51964e-05	9.29862e-06	9.26324e-06	1.05409e-05	1.11599e-05	1.70715e-05	1.08891e-05	7.15467e-06	7.5652e-06	2.24529e-05	1.27155e-05	1.24466e-05	1.24255e-05	1.2571e-05	1.19962e-05	1.23757e-05	1.23551e-05	1.23617e-05
7344	3-Hydroxybenzoate	0.9444			MS2 reverse	202.048	110.356	1.19207e-05	1.4065e-05	1.91775e-05	8.56427e-06	1.89558e-05	1.09068e-05	1.39317e-05	1.23777e-05	1.02915e-05	2.91644e-05	1.35663e-05	1.70543e-05	1.10724e-05	1.55878e-05	1.24408e-05	1.47649e-05	1.54157e-05	1.87404e-05	1.64557e-05	1.44528e-05	1.53784e-05	1.12455e-05	4.79477e-06	5.6063e-06	5.11176e-06	9.94938e-06	4.00719e-06	6.78581e-06	6.86432e-06	6.59266e-06	1.63111e-06	8.62437e-06	6.81331e-07	8.83389e-06	5.53795e-06	9.66424e-06	7.59415e-06	7.33542e-06	7.25023e-06	7.40285e-06	7.75157e-06	7.83308e-06
7349	3,4-Dihydroxymandelic acid	0.7071			MS2 reverse	202.071	252.167	9.60417e-06	9.35663e-06	1.03665e-05	1.0168e-05	1.00638e-05	1.61095e-05	1.09448e-05	1.15137e-05	0.000302857	1.00361e-05	1.22911e-05	1.33621e-05	1.47621e-05	6.08036e-05	1.186e-05	9.18665e-06	1.31865e-05	1.03192e-05	0.00016001	7.8369e-06	3.53999e-05	6.19529e-06	3.59725e-06	1.79282e-06	5.55977e-06	4.07596e-06	7.96188e-06	4.86383e-06	1.80747e-06	6.87147e-06	5.35646e-05	7.1116e-06	2.61238e-06	1.31291e-05	1.41828e-05	7.21355e-06	8.81091e-06	9.06958e-06	9.0974e-06	9.23415e-06	9.21794e-06	8.77392e-06
7370	Ala-Ala	0.991			MS2 reverse	202.116	245.337	0.00129729	0.00111311	0.00142636	0.00147485	0.00120214	0.00116069	0.00127907	0.00212035	0.00155189	0.00203369	0.00143068	0.00172113	0.00268079	0.00192309	0.00170591	0.00541596	0.00195652	0.00158852	0.00133692	0.00154773	0.00225859	0.000377236	0.000791487	0.000222387	0.000159149	0.000523565	0.000527809	0.000433606	0.00039011	0.00078569	0.000175705	0.000188598	0.000350448	0.00178534	0.000612649	0.000960956	0.000959693	0.000963232	0.00095991	0.000913431	0.000920734	0.000946326
7474	NG,NG-dimethyl-L-arginine(ADMA)	0.9586			MS2 forward	203.149	465.989	0.00949965	0.00792426	0.00685355	0.00734035	0.00584192	0.00666287	0.00735377	0.00735563	0.00922238	0.00740204	0.00699878	0.00727856	0.00585925	0.00735277	0.00822358	0.0060465	0.00782429	0.00803592	0.00573946	0.00609273	0.00699374	0.00281051	0.00298052	0.00122628	0.00200308	0.00121954	0.00199834	0.00203971	0.00280724	0.00585211	0.00102022	0.00163508	0.00116859	0.00791012	0.00339889	0.00420931	0.0041294	0.00398896	0.00425957	0.00435722	0.00405649	0.00416683
7512	Isovalerylglycine	0.9551			MS2 reverse	204.066	77.546	8.73588e-05	6.50792e-05	9.50461e-05	5.44823e-05	5.35261e-05	9.57804e-05	7.52122e-05	5.09331e-05	5.52776e-05	4.1675e-05	5.55081e-05	8.6216e-05	5.16202e-05	5.68717e-05	6.10328e-05	5.18045e-05	7.67171e-05	5.87489e-05	8.40545e-05	6.1494e-05	6.5642e-05	1.68831e-05	2.33761e-05	4.29257e-06	7.22951e-06	6.0691e-06	1.03004e-05	1.13585e-05	1.0671e-05	2.13276e-05	7.11686e-06	1.03229e-05	1.0918e-05	6.2449e-05	2.04676e-05	2.6422e-05	2.67301e-05	2.26886e-05	3.45055e-05	2.37849e-05	2.48145e-05	2.64909e-05
7537	Acetylcarnitine	0.9994			MS2 forward	204.12	282.795	0.00136123	0.00120112	0.00155575	0.00174464	0.00127742	0.00144638	0.00143109	0.000701913	0.000780183	0.000885826	0.000666459	0.000770366	0.000843867	0.000774769	0.0012855	0.00114617	0.00103354	0.00133855	0.000864874	0.0010646	0.0011222	0.00215939	0.000602134	0.000297078	0.000265765	0.000438088	0.000681203	0.00074061	0.000379247	0.000522666	0.000317539	0.000202594	0.000599583	0.000581445	0.000433846	0.00163063	0.00153425	0.00153747	0.00151498	0.00153806	0.00153747	0.00154881
7632	Xanthurenic acid	0.9306			MS2 forward	206.042	204.222	0.000282671	0.000287558	0.000185697	0.00017858	0.000211719	0.000221024	0.000227875	0.000171836	0.00016681	0.000174961	0.000162468	0.000212143	0.000109378	0.000166266	0.00015755	0.000756602	0.000187096	0.000154043	0.000160724	0.000151983	0.000261333	6.98099e-05	7.85293e-05	6.25473e-05	6.24184e-05	5.53608e-05	6.12938e-05	6.49933e-05	8.5619e-05	0.000323891	3.07838e-05	0.000100364	5.45794e-05	0.000155623	0.000125143	0.000137393	0.00011982	0.000132965	0.000109025	0.000130671	0.000126157	0.000126005
7672	trans-2-Octenoic acid	0.8406			MS2 reverse	206.116	268.425	1.33759e-05	6.6089e-06	8.30718e-06	1.06361e-05	7.25294e-06	1.11089e-05	9.54832e-06	1.5208e-05	1.38059e-05	7.27319e-06	7.67473e-06	9.92453e-06	1.44099e-05	1.13827e-05	8.97017e-06	5.80524e-06	1.41267e-05	1.15023e-05	1.45214e-05	8.97433e-06	1.065e-05	6.755e-06	3.12687e-06	2.78202e-06	2.43399e-06	5.31075e-06	2.4926e-06	3.81687e-06	4.95563e-07	8.0059e-06	3.68201e-06	1.53577e-06	7.18011e-06	7.57847e-06	4.74631e-06	4.4327e-06	4.28315e-06	4.3378e-06	4.28755e-06	4.58161e-06	5.13556e-06	4.50973e-06
7683	Pantothenol	0.9503			MS2 forward	206.134	68.812	0.00128368	8.11519e-05	9.13433e-05	0.000115672	0.000227775	0.00022367	0.000337215	0.000147388	0.000128101	0.000125274	3.19134e-05	8.16602e-05	0.000273674	0.000131335	0.000151226	0.000214625	9.59039e-05	0.000103249	5.84297e-05	7.09128e-05	0.000115724	0.00410435	0.00288071	0.00387114	0.00361319	0.00379861	0.00387904	0.00369117	0.00404555	0.00223376	0.00418033	0.00409609	0.00428664	0.000551765	0.00323236	0.00263602	0.00252199	0.00253357	0.00249877	0.00251048	0.00253376	0.0025391
7803	Dihydrolipoate (dihydrolipoic acid)	1			MS2 reverse	208.061	280.456	0.000137894	0.000134706	9.74477e-05	0.000146568	0.000114822	0.000195721	0.00013786	0.000175577	0.00013994	0.00019462	0.00017669	0.00019741	0.000184105	0.000178057	0.00011886	7.61477e-05	0.000142729	0.000207645	0.000209348	0.000274331	0.00017151	4.67765e-05	5.15105e-05	1.12542e-05	1.81154e-05	2.31098e-05	4.24401e-05	3.22011e-05	2.77818e-05	0.000101751	2.03766e-05	1.86741e-05	2.01454e-05	5.81376e-05	4.11443e-05	6.52278e-05	6.51205e-05	6.16579e-05	6.43094e-05	6.84551e-05	6.5265e-05	6.50059e-05
7892	3-Nonen-1-ol, (Z)-	0.7298			MS2 reverse	209.089	359.349	1.41793e-05	1.70728e-05	1.7117e-05	1.37837e-05	1.11736e-05	1.08735e-05	1.40333e-05	1.95139e-05	2.57118e-05	1.73003e-05	1.88531e-05	1.79139e-05	2.20257e-05	2.02198e-05	1.24485e-05	1.50886e-05	2.35154e-05	1.53279e-05	1.45327e-05	2.3839e-05	1.74587e-05	6.45993e-06	7.83713e-06	2.03858e-06	5.70416e-06	5.90542e-06	7.56526e-06	5.91841e-06	5.9907e-06	7.4165e-06	4.60802e-06	2.99953e-06	4.05986e-06	1.53578e-05	6.73874e-06	7.92144e-06	8.37203e-06	1.12024e-05	7.89521e-06	7.99137e-06	7.99277e-06	8.56253e-06
7897	His-Ala	0.9722			MS2 reverse	209.1	187.607	3.43204e-05	1.36311e-05	1.62655e-05	1.54104e-05	9.42909e-06	1.11013e-05	1.6693e-05	7.55888e-06	1.43492e-05	2.257e-05	1.3575e-05	9.1265e-06	2.45575e-05	1.52895e-05	8.30629e-06	1.44991e-05	1.63037e-05	1.37119e-05	9.84063e-06	1.19347e-05	1.24327e-05	5.74367e-06	8.90541e-06	3.3303e-06	5.78956e-06	8.47334e-06	4.53534e-06	6.1296e-06	3.8513e-06	1.03084e-05	4.65759e-06	3.17688e-06	5.09201e-06	1.32622e-05	6.72474e-06	8.98496e-06	9.83235e-06	9.902e-06	1.0492e-05	1.06456e-05	1.18598e-05	1.02861e-05
7898	L-Carnosine	0.7342			MS2 reverse	209.099	140.928	4.94563e-05	4.04686e-05	3.84179e-05	3.359e-05	3.83711e-05	3.66397e-05	3.94906e-05	3.17526e-05	2.50061e-05	1.6714e-05	1.13861e-05	2.20386e-05	3.0268e-05	2.28609e-05	3.41429e-05	4.09444e-05	3.87037e-05	3.39195e-05	1.36571e-05	3.81076e-05	3.32459e-05	1.25439e-05	1.50474e-05	1.51343e-05	3.22016e-05	1.46805e-05	2.01295e-05	1.82895e-05	1.41385e-05	3.88032e-05	1.0435e-05	9.52081e-06	2.33041e-05	4.0619e-05	2.28034e-05	3.83555e-05	3.85372e-05	3.88336e-05	3.85372e-05	4.00708e-05	3.88654e-05	3.88666e-05
7909	Acetylcholine	0.9992			MS2 reverse	209.125	281.715	3.89054e-05	3.63664e-05	2.80475e-05	2.51126e-05	2.85382e-05	2.26895e-05	2.99433e-05	3.86557e-05	3.79605e-05	3.09032e-05	3.88779e-05	4.36011e-05	4.18262e-05	3.86374e-05	3.62171e-05	2.52528e-05	2.75377e-05	3.27859e-05	4.83255e-05	3.52702e-05	3.42315e-05	1.02243e-05	1.21018e-05	3.80752e-06	8.46431e-06	1.01409e-05	1.04165e-05	9.19256e-06	3.09992e-06	3.17447e-05	5.82363e-06	6.2217e-06	3.30359e-06	1.98453e-05	1.16731e-05	1.88855e-05	1.95183e-05	1.99368e-05	1.73734e-05	1.91612e-05	1.9483e-05	1.90597e-05
7911	Synephrine	0.6872			MS2 reverse	209.124	197.743	2.72042e-05	1.40123e-05	1.7806e-05	1.30034e-05	1.11135e-05	1.96409e-05	1.713e-05	1.68536e-05	1.74769e-05	3.41169e-05	6.55395e-05	3.0691e-05	2.63974e-05	3.18459e-05	1.86051e-05	8.69523e-06	1.99068e-05	2.26015e-05	3.89611e-05	1.73755e-05	2.10242e-05	8.86279e-06	8.35792e-06	4.77922e-06	7.6277e-06	7.82529e-06	1.06342e-05	8.01452e-06	8.33309e-06	1.84681e-05	5.17771e-06	7.93342e-06	4.36983e-06	2.4869e-05	1.15252e-05	1.04706e-05	1.03896e-05	1.16102e-05	1.13983e-05	1.16269e-05	9.27844e-06	1.07957e-05
7935	Formylanthranilic acid	0.8184			MS2 reverse	210.015	180.804	5.40527e-06	2.61597e-06	8.8488e-06	9.12182e-06	7.07505e-06	8.69176e-06	6.95978e-06	1.53569e-05	1.31503e-05	7.42917e-06	1.16726e-05	9.14744e-06	1.45984e-05	1.18925e-05	9.81955e-06	2.12337e-05	5.01149e-06	1.33479e-05	1.09418e-06	9.80603e-06	1.00521e-05	2.38971e-06	2.57733e-07	9.49139e-07	1.13005e-06	3.63417e-06	2.76679e-06	1.8546e-06	5.53648e-06	1.53522e-06	2.16123e-06	1.29581e-06	2.56574e-06	2.86288e-05	6.95388e-06	6.81171e-06	5.61659e-06	5.13108e-06	5.62766e-06	5.38441e-06	5.70405e-06	5.71258e-06
7951	Citrate	0.9024			MS2 forward	210.057	441.003	7.31955e-05	6.02068e-05	4.92082e-05	4.88263e-05	5.26382e-05	5.1068e-05	5.58572e-05	4.95078e-05	6.09428e-05	4.83076e-05	4.59299e-05	5.4052e-05	5.83973e-05	5.28562e-05	4.0117e-05	5.41476e-05	6.19394e-05	5.36095e-05	5.53547e-05	5.71906e-05	5.37265e-05	2.30719e-05	2.2632e-05	9.6689e-06	2.40006e-05	1.79749e-05	1.97731e-05	1.95202e-05	1.88574e-05	4.1431e-05	1.40042e-05	1.84085e-05	1.85155e-05	4.93098e-05	2.67544e-05	2.72096e-05	2.73105e-05	2.73045e-05	2.66972e-05	2.83501e-05	2.73058e-05	2.7363e-05
7957	N-Benzyloxycarbonylglycine	0.9998			MS2 reverse	210.073	208.989	3.91006e-05	4.1106e-05	4.4369e-05	3.67148e-05	4.26123e-05	4.2423e-05	4.10543e-05	7.22163e-05	4.83781e-05	4.00841e-05	4.45854e-05	4.74056e-05	0.000128717	6.35644e-05	0.00013981	9.58267e-05	5.26488e-05	5.07232e-05	0.000646123	6.2858e-05	0.000174665	2.4325e-05	1.31128e-05	1.62705e-05	1.46678e-05	1.58457e-05	1.90955e-05	1.72195e-05	1.96965e-05	2.89789e-05	9.09652e-06	3.13936e-05	1.41671e-05	4.28915e-05	2.43707e-05	5.8278e-05	5.37549e-05	5.52794e-05	5.37521e-05	5.47496e-05	5.45526e-05	5.50611e-05
7958	Monomethyl glutaric acid	0.7415			MS2 forward	210.073	385.597	1.09769e-05	1.20615e-05	1.03496e-05	1.11946e-05	9.64767e-06	1.18614e-05	1.10153e-05	2.15019e-05	1.43301e-05	1.39584e-05	2.46125e-05	1.21613e-05	4.39867e-05	2.17585e-05	1.39723e-05	1.43983e-05	1.51509e-05	1.2604e-05	1.13635e-05	2.96142e-05	1.61838e-05	1.2513e-05	4.82656e-06	1.89532e-06	7.58628e-06	3.63596e-06	6.94555e-06	6.23378e-06	6.20993e-06	7.47619e-06	5.37596e-06	3.04265e-06	2.51718e-06	1.33311e-05	6.3255e-06	1.02212e-05	1.07619e-05	7.53392e-06	1.0764e-05	1.12275e-05	8.1039e-06	9.76872e-06
7962	3-Methylglutaric acid	0.8235			MS2 reverse	210.073	345.365	4.60134e-06	1.06707e-05	1.16805e-05	1.19349e-05	8.19841e-06	6.33668e-06	8.90376e-06	1.71125e-05	3.33395e-05	1.83348e-05	1.41775e-05	1.31557e-05	1.66121e-05	1.87887e-05	1.31484e-05	9.92719e-06	1.3604e-05	1.51702e-05	1.16911e-05	1.2317e-05	1.2643e-05	5.83062e-06	5.58305e-06	3.07451e-06	5.80047e-06	4.92979e-06	8.74189e-06	5.66006e-06	4.10193e-06	1.3828e-05	6.26163e-06	1.11604e-05	2.75189e-06	1.05986e-05	8.11707e-06	9.57109e-06	7.27924e-06	7.44822e-06	7.22249e-06	7.93486e-06	7.28974e-06	7.79094e-06
8013	D-Ribulose 5-phosphate	0.7917			MS2 reverse	210.999	260.021	1.0805e-05	9.47559e-06	9.89511e-06	8.68983e-06	9.08697e-06	8.23119e-06	9.36395e-06	9.78471e-06	1.08044e-05	1.06289e-05	7.13565e-06	7.93236e-06	6.68625e-06	8.82871e-06	9.82993e-06	8.97325e-06	8.2205e-06	1.07291e-05	4.7993e-06	9.0943e-06	8.60773e-06	3.35628e-06	3.99807e-06	1.58162e-06	3.47958e-06	3.21739e-06	3.48699e-06	3.18666e-06	3.83314e-06	3.22924e-06	1.89146e-06	1.7957e-06	2.27366e-06	8.71533e-06	3.62309e-06	5.90681e-06	4.83382e-06	4.28341e-06	4.68311e-06	4.75283e-06	4.75192e-06	4.86865e-06
8039	N-Acetylglutamine	0.9889			MS2 forward	211.072	184.269	2.6066e-06	3.50826e-06	2.1489e-06	1.81933e-06	5.13346e-06	3.49292e-05	8.35763e-06	5.36213e-06	3.31717e-06	7.7047e-06	2.49138e-06	5.47366e-06	6.92417e-06	5.2122e-06	7.37284e-06	5.4871e-06	3.73109e-06	6.96654e-06	1.68366e-06	6.53389e-06	5.29585e-06	9.03571e-06	8.11495e-07	7.66012e-06	2.69065e-06	8.41923e-06	4.18147e-06	5.46645e-06	3.68541e-06	4.49385e-06	2.87023e-06	1.86546e-05	3.02112e-06	2.40125e-06	5.85441e-06	7.33719e-06	1.10062e-05	8.27766e-06	7.23073e-06	7.21809e-06	1.03908e-05	8.57679e-06
8050	Pyridoxine	0.9901			MS2 reverse	211.105	78.7395	0.000769694	0.000954597	0.000653529	0.000561874	0.000684779	0.000533034	0.000692918	0.000468429	0.000345748	0.000320699	0.000341956	0.000453953	0.000327881	0.000376444	0.000481007	0.000666028	0.000521346	0.000767494	0.000714525	0.000490041	0.00060674	0.000114219	0.000115554	3.33707e-05	0.000106834	8.65048e-05	9.76867e-05	9.23616e-05	0.00011438	0.00032912	6.2361e-05	6.85582e-05	9.57411e-05	0.000789483	0.000243274	0.000247139	0.000246839	0.000253697	0.000273394	0.000260955	0.000245552	0.000254596
8052	Phenylacetylglycine	0.9994			MS2 forward	211.104	271.125	4.92087e-05	5.53616e-05	3.23722e-05	4.02524e-05	3.76781e-05	4.26475e-05	4.29201e-05	6.42047e-05	5.27097e-05	5.29466e-05	6.85394e-05	5.65341e-05	4.7639e-05	5.70956e-05	4.03435e-05	3.5059e-05	4.58966e-05	4.02477e-05	3.9061e-05	4.69529e-05	4.12601e-05	1.31423e-05	1.42556e-05	1.16483e-05	3.12944e-06	9.87871e-06	1.18697e-05	1.0654e-05	1.03857e-05	2.02308e-05	8.82048e-06	1.54006e-05	1.2417e-05	2.59428e-05	1.55329e-05	2.21397e-05	2.05433e-05	2.08623e-05	2.00104e-05	2.04315e-05	1.99702e-05	2.06596e-05
8097	Glyceraldehyde 3-phosphate	0.906			MS2 forward	212.031	155.925	4.10518e-05	3.01534e-05	3.88597e-05	4.01755e-05	4.86065e-05	3.97363e-05	3.97639e-05	4.30777e-05	4.09926e-05	5.37917e-05	3.75223e-05	4.05267e-05	2.99581e-05	4.09782e-05	4.48846e-05	4.81002e-05	3.871e-05	4.6084e-05	3.75199e-05	3.5387e-05	4.1781e-05	1.45829e-05	2.2231e-05	1.03513e-05	1.63366e-05	1.33551e-05	2.01827e-05	1.61733e-05	1.70842e-05	1.93909e-05	6.86977e-06	1.16095e-05	9.45597e-06	5.76168e-05	2.03379e-05	2.95557e-05	2.95557e-05	2.4238e-05	2.96038e-05	2.88361e-05	2.88645e-05	2.84423e-05
8106	N-Acetyl-L-glutamate	0.8671			MS2 reverse	212.05	363.367	6.57933e-05	7.2638e-05	8.17775e-05	8.40044e-05	5.96457e-05	5.75997e-05	7.02431e-05	0.000115217	8.83551e-05	0.000115354	9.25375e-05	8.61803e-05	0.000124093	0.000103623	9.10165e-05	6.74879e-05	0.000110109	9.33656e-05	6.14253e-05	6.53738e-05	8.14631e-05	4.55413e-05	3.8748e-05	9.90621e-06	3.11343e-05	3.58502e-05	3.85293e-05	3.32849e-05	3.62814e-05	4.86243e-05	2.3268e-05	2.10626e-05	2.491e-05	7.04118e-05	3.74264e-05	4.79154e-05	4.02194e-05	4.57453e-05	4.50995e-05	4.56898e-05	3.81791e-05	4.38081e-05
8124	trans-cinnamate	0.7879			MS2 reverse	212.072	288.343	4.66643e-05	4.40558e-05	6.60605e-05	7.6582e-05	4.74445e-05	3.7945e-05	5.31253e-05	5.51557e-05	5.81539e-05	6.41888e-05	5.57334e-05	5.50861e-05	7.88934e-05	6.12019e-05	5.37692e-05	6.94571e-05	7.96958e-05	6.0429e-05	4.18351e-05	6.07596e-05	6.0991e-05	2.62813e-05	3.19628e-05	1.0182e-05	2.4233e-05	1.73533e-05	3.28216e-05	2.38057e-05	1.49784e-05	2.41987e-05	1.67698e-05	1.50954e-05	1.63113e-05	4.5043e-05	2.20661e-05	3.19126e-05	3.65399e-05	3.70787e-05	3.58815e-05	3.64333e-05	3.68411e-05	3.57812e-05
8140	Pro-Asn	0.9529			MS2 reverse	212.099	455.052	2.2473e-05	4.9405e-05	3.13877e-05	0.000153023	5.96056e-05	2.62154e-05	5.70183e-05	3.65373e-05	3.20686e-05	8.53336e-05	0.000103612	2.20094e-05	5.3687e-05	5.55414e-05	3.29486e-05	2.08465e-05	3.11848e-05	7.37027e-05	3.75322e-05	3.9611e-05	3.93043e-05	2.10102e-05	1.52508e-05	9.96974e-06	1.71102e-05	1.02816e-05	1.38402e-05	1.45771e-05	1.61406e-05	5.76539e-05	1.1852e-05	1.47039e-05	7.5548e-06	3.78371e-05	2.42904e-05	1.89265e-05	1.87338e-05	1.91055e-05	2.77615e-05	1.88308e-05	1.91769e-05	2.04225e-05
8146	D-Pinitol	0.9507			MS2 reverse	212.11	266.73	9.61444e-06	6.01463e-06	5.43478e-06	6.00939e-06	3.37505e-06	4.87966e-06	5.88799e-06	1.77359e-05	2.0269e-05	3.68482e-05	1.41618e-05	8.58414e-06	1.99787e-05	1.95963e-05	8.41805e-06	5.9069e-06	1.96154e-05	8.8462e-06	1.15116e-05	8.54396e-06	1.04737e-05	5.91029e-06	3.90535e-06	1.98734e-06	4.29372e-06	4.55234e-06	6.96354e-06	4.6021e-06	7.41442e-06	1.34755e-05	5.80898e-06	5.60203e-06	6.08922e-06	2.23598e-05	1.0125e-05	6.45974e-06	6.34599e-06	5.09339e-06	8.01947e-06	5.35749e-06	6.42758e-06	6.28394e-06
8236	Ala-Thr	0.7427			MS2 reverse	213.089	183.929	3.10966e-05	4.109e-05	4.57416e-05	8.13707e-05	5.35872e-05	0.000112019	6.08174e-05	3.26847e-05	2.32959e-05	1.1576e-05	3.37766e-05	4.32743e-05	3.00125e-05	2.91033e-05	5.11333e-05	2.7702e-05	3.51305e-05	5.1593e-05	9.96692e-05	5.52197e-05	5.34079e-05	8.85945e-05	3.68414e-05	1.69462e-05	4.81266e-05	7.82801e-05	9.10115e-05	5.99667e-05	7.12005e-05	2.06355e-05	7.92564e-05	3.74266e-05	5.36298e-05	3.13666e-05	4.89192e-05	2.65278e-05	2.32671e-05	2.42002e-05	2.32617e-05	2.41788e-05	2.42086e-05	2.4274e-05
8301	5-Hydroxydopamine	0.8333			MS2 reverse	214.048	181.603	8.21127e-06	8.19998e-06	4.07492e-06	1.21904e-05	1.0583e-05	2.81808e-06	7.67962e-06	1.03161e-05	7.41083e-06	1.04938e-05	6.28969e-06	9.63789e-06	9.84656e-06	8.99914e-06	6.73847e-06	4.04091e-06	1.03294e-05	1.76086e-05	1.16561e-05	2.14772e-05	1.19751e-05	9.62588e-06	6.07422e-06	3.07573e-07	5.74657e-06	7.11952e-06	7.90713e-07	4.94408e-06	7.21151e-06	1.79732e-06	6.49512e-06	3.93124e-07	3.77378e-07	2.62469e-06	3.14986e-06	4.42169e-06	3.6121e-06	4.57307e-06	3.68196e-06	3.68558e-06	3.69181e-06	3.94437e-06
8317	Sulfanilamide	0.7611			MS2 reverse	214.067	349.709	2.75211e-06	8.99326e-06	4.68504e-06	2.68088e-05	3.43351e-06	3.45006e-06	8.3538e-06	8.98463e-06	6.50769e-06	4.10835e-06	3.74e-06	8.0124e-06	1.11785e-05	7.0886e-06	4.57707e-06	1.82534e-05	3.76274e-06	2.99069e-06	1.62873e-05	4.7368e-06	8.43468e-06	8.82342e-06	9.22331e-07	5.76969e-07	7.8368e-06	2.49983e-06	4.6207e-06	4.21334e-06	9.07763e-06	3.866e-06	2.33325e-06	1.12924e-06	4.45411e-06	3.56487e-06	4.07085e-06	4.8006e-06	5.211e-06	7.31278e-06	4.94843e-06	5.39419e-06	6.21335e-06	5.64672e-06
8331	Lys-Cys	0.9953			MS2 reverse	214.104	206.404	5.37722e-05	5.53518e-05	6.40802e-05	5.73991e-05	9.3175e-05	8.65804e-05	6.83931e-05	0.000128335	8.77246e-05	8.4768e-05	0.000101162	0.000113877	0.000233687	0.000124926	0.000210651	0.000217688	6.40407e-05	0.000176096	0.000612375	0.000189074	0.000244988	9.48292e-05	2.68495e-05	5.92414e-05	2.73042e-05	2.63648e-05	6.36157e-05	4.97008e-05	6.10177e-05	3.67324e-05	3.17164e-05	7.97339e-05	3.85836e-05	7.66263e-05	5.40684e-05	0.00020232	0.000196996	0.000202042	0.000199117	0.000197558	0.000193213	0.000198541
8404	Butanoic acid	0.7059			MS2 reverse	215.063	150.728	4.95058e-05	7.63966e-05	0.000112672	8.67529e-05	7.74779e-05	5.75769e-05	7.67303e-05	2.26912e-05	5.84064e-06	1.58109e-05	9.03239e-06	1.06172e-05	1.84298e-05	1.3737e-05	6.17739e-05	0.00015976	4.99669e-05	6.18624e-05	1.48657e-05	4.79686e-05	6.60329e-05	4.31607e-06	1.89761e-05	2.91185e-06	8.78528e-06	8.92864e-06	9.4508e-06	8.89479e-06	2.13978e-05	0.000113534	4.97077e-06	1.25035e-05	1.24755e-05	0.000101855	4.44562e-05	3.08997e-05	2.94843e-05	2.99514e-05	2.86394e-05	2.69292e-05	2.9009e-05	2.91522e-05
8413	Methyl 2-aminobenzoate	0.9656			MS2 reverse	215.081	45.608	2.33034e-05	1.55405e-05	1.56154e-05	2.43068e-05	1.47571e-05	1.63326e-05	1.83093e-05	2.49082e-05	1.14525e-05	1.84534e-05	2.04541e-05	1.55783e-05	4.94695e-05	2.3386e-05	2.81731e-05	7.19444e-05	1.12999e-05	3.15825e-05	2.93841e-05	1.88929e-05	3.18795e-05	1.15787e-06	2.16851e-05	9.27962e-07	2.9528e-06	3.84427e-06	2.46514e-06	5.50552e-06	2.08111e-06	4.22355e-06	1.39104e-05	2.28371e-06	1.3816e-06	2.40922e-05	7.99543e-06	6.18823e-06	6.22547e-06	5.98203e-06	5.87968e-06	6.96806e-06	5.53487e-06	6.12972e-06
8492	DL-Vanillylmandelic acid	0.8578			MS2 reverse	216.083	346.156	6.29114e-06	1.55611e-05	8.71694e-06	1.04543e-05	9.64997e-06	1.626e-05	1.11556e-05	9.88377e-06	1.51322e-05	1.37961e-05	1.17164e-05	1.32715e-05	3.17692e-05	1.59282e-05	9.93943e-06	7.35247e-06	1.36641e-05	1.54162e-05	1.03463e-05	8.23814e-06	1.08261e-05	9.78845e-06	2.83494e-06	3.02033e-06	8.46464e-06	4.66291e-06	7.37218e-06	6.02391e-06	3.64162e-06	8.03606e-06	1.94606e-06	9.65496e-07	2.49298e-06	1.00408e-05	4.5205e-06	1.04312e-05	9.43309e-06	9.38928e-06	1.04234e-05	9.53075e-06	1.07866e-05	9.99905e-06
8665	Ala-Ser	0.8995			MS2 reverse	218.11	296.259	1.71492e-05	2.34227e-05	2.64805e-05	3.48901e-05	2.10751e-05	1.96492e-05	2.37778e-05	3.3533e-05	3.22017e-05	6.35455e-05	3.58897e-05	5.20684e-05	0.000159709	6.28246e-05	2.29632e-05	5.84817e-05	4.28698e-05	4.88722e-05	1.72731e-05	3.02488e-05	3.67848e-05	1.70294e-05	7.14694e-06	4.54528e-06	6.75728e-06	1.12974e-05	2.46381e-05	1.19024e-05	1.36931e-05	1.54186e-05	8.36096e-06	8.7871e-06	6.99479e-06	5.15349e-05	1.74649e-05	1.78944e-05	1.78906e-05	1.8124e-05	1.93511e-05	1.81706e-05	2.12143e-05	1.87742e-05
8704	Dodecanoic acid	0.7806			MS2 reverse	218.208	52.4215	0.000528275	2.27112e-05	0.000113307	9.84819e-05	8.58476e-05	0.000106007	0.000159105	0.000171993	0.000263107	0.000211207	0.0001897	0.000106143	0.000299086	0.000206873	8.53339e-05	5.89341e-05	0.000147959	0.000146589	8.60017e-05	0.000175907	0.000116787	7.02247e-05	3.0022e-05	2.82072e-05	3.21783e-05	0.00010486	8.84937e-05	5.89976e-05	4.6412e-05	1.90534e-05	6.35702e-05	1.59008e-05	1.8006e-05	5.38536e-05	3.61326e-05	7.66256e-05	7.93564e-05	8.05467e-05	7.93617e-05	7.97565e-05	7.66191e-05	7.8711e-05
8766	Ser-Leu	0.7436			MS2 reverse	219.13	381.942	2.81937e-05	3.8616e-05	3.0035e-05	2.72874e-05	2.83178e-05	2.69009e-05	2.98918e-05	2.47769e-05	2.46261e-05	2.74836e-05	2.4518e-05	2.31371e-05	3.50735e-05	2.66025e-05	2.35336e-05	5.96905e-05	0.000101411	2.17332e-05	2.42484e-05	3.31601e-05	4.39628e-05	1.8881e-05	1.39054e-05	6.38752e-06	1.45305e-05	6.00889e-06	7.29654e-06	1.11683e-05	1.01043e-05	0.000117124	5.7034e-06	6.00405e-06	3.59425e-06	2.10356e-05	2.72609e-05	1.98964e-05	1.92563e-05	2.33219e-05	1.98815e-05	1.86756e-05	1.95051e-05	2.00895e-05
8850	Pantothenate	0.9286			MS2 reverse	220.116	253.385	0.00147849	0.0018072	0.00145264	0.00191116	0.00188692	0.00237677	0.00181886	0.00143245	0.00146472	0.00151851	0.00153672	0.00162205	0.000961833	0.00142271	0.00115702	0.00249965	0.00116003	0.00149283	0.000270147	0.00174457	0.00138737	0.000460026	0.000532832	0.000380878	0.000469411	0.000410382	0.000400524	0.000442342	0.000457148	0.00114851	0.000235301	0.000428274	0.000400562	0.00130736	0.00066286	0.00082272	0.000819966	0.000818328	0.000806615	0.000823484	0.00075903	0.000808357
8914	Ser-Asp	0.7594			MS2 forward	221.074	408.654	0.000129567	0.000114283	9.43734e-05	8.86854e-05	9.34729e-05	0.000106395	0.000104463	0.000108634	0.000133838	8.57518e-05	0.000100518	0.000119949	0.000112484	0.000110196	8.43682e-05	0.00012018	0.000127428	8.81008e-05	8.52327e-05	0.000106432	0.000101957	3.70874e-05	3.60433e-05	1.65546e-05	4.50338e-05	3.49621e-05	3.34371e-05	3.3853e-05	3.38803e-05	7.50972e-05	2.6216e-05	3.37992e-05	3.45995e-05	7.86679e-05	4.70433e-05	4.5441e-05	4.538e-05	4.70095e-05	4.53566e-05	5.1093e-05	4.6043e-05	4.67205e-05
8925	N-Tigloylglycine	0.9812			MS2 reverse	221.089	72.6005	3.24587e-05	2.60252e-05	4.89581e-05	6.64729e-05	3.21442e-05	5.13941e-05	4.29089e-05	3.03251e-05	3.30572e-05	4.89553e-05	4.06881e-05	5.45209e-05	4.35595e-05	4.1851e-05	4.79153e-05	4.06672e-05	8.23814e-05	3.37148e-05	0.00011817	4.4409e-05	6.12095e-05	2.67431e-05	1.51899e-05	7.61151e-06	1.07876e-05	2.01082e-06	2.91394e-06	1.08761e-05	8.46715e-05	1.46164e-05	3.7384e-06	2.9433e-05	4.42348e-06	4.8395e-05	3.08796e-05	2.18368e-05	2.47518e-05	2.88406e-05	2.83321e-05	2.8801e-05	2.58646e-05	2.64045e-05
8931	Indole-3-pyruvic acid	0.8535			MS2 reverse	221.094	207.046	7.77981e-06	1.02576e-05	2.70723e-05	1.70294e-05	1.8755e-05	3.05858e-05	1.858e-05	1.12333e-05	7.19908e-06	3.70733e-05	3.53035e-05	9.09589e-06	2.73152e-05	2.12034e-05	9.27266e-06	5.36092e-05	1.85615e-05	2.30447e-05	4.17127e-05	1.696e-05	2.71935e-05	1.44855e-05	6.22907e-06	6.61429e-06	4.89706e-06	1.02389e-05	9.60925e-06	8.67902e-06	1.22458e-05	2.61206e-06	6.19504e-06	1.19474e-05	9.66161e-06	2.43996e-05	1.11769e-05	1.24984e-05	1.20981e-05	1.22544e-05	1.01084e-05	9.21989e-06	8.17608e-06	1.07259e-05
9000	Ethyl glucuronide	0.71			MS2 reverse	222.076	224.688	2.78482e-05	2.72808e-05	2.19902e-05	1.86026e-05	3.69807e-05	2.04304e-05	2.55222e-05	2.56907e-05	2.1812e-05	2.21288e-05	2.28846e-05	2.77629e-05	2.18234e-05	2.36838e-05	2.72866e-05	2.43782e-05	1.85431e-05	2.83148e-05	3.94208e-05	3.17088e-05	2.82754e-05	1.0617e-05	5.72966e-06	4.41792e-06	4.80295e-06	5.41388e-06	7.51225e-06	6.41562e-06	5.65279e-06	1.16358e-05	2.93935e-06	3.92995e-06	3.6367e-06	1.56169e-05	7.23524e-06	1.27926e-05	1.18166e-05	1.29611e-05	1.32132e-05	1.16292e-05	1.29645e-05	1.25629e-05
9012	N-Acetylmannosamine	0.8846			MS2 forward	222.094	236.51	0.000130188	0.000140292	0.000110698	0.000102632	9.58322e-05	0.000108197	0.00011464	0.000123138	0.000122452	0.000108205	0.000134605	0.000137119	0.000136201	0.000126954	0.000122837	0.000174057	0.000146506	0.000100762	0.000100506	0.000100424	0.000124182	2.10234e-05	5.52251e-05	9.8355e-06	2.91319e-05	2.0097e-05	1.9934e-05	2.58745e-05	1.75288e-05	0.000118777	1.77092e-05	3.64055e-05	2.77564e-05	0.00012609	5.73778e-05	7.0389e-05	6.83577e-05	6.93671e-05	6.77432e-05	6.79923e-05	6.87426e-05	6.87653e-05
9021	Tetramisole	0.7879			MS2 reverse	222.109	42.8275	0.000115023	8.5189e-05	6.58246e-05	6.59599e-05	6.12837e-05	6.22741e-05	7.59257e-05	8.37175e-05	6.28819e-05	8.4492e-05	7.0882e-05	6.87956e-05	9.76955e-05	7.80774e-05	8.27182e-05	7.09415e-05	4.20962e-05	6.87561e-05	9.8901e-05	7.28502e-05	7.27105e-05	3.03823e-05	2.33222e-05	1.61088e-05	3.21111e-05	2.09769e-05	1.77704e-05	2.34453e-05	4.043e-05	4.84218e-05	2.37246e-05	1.40451e-05	1.50901e-05	0.000121563	4.3879e-05	4.25313e-05	4.63072e-05	4.68523e-05	4.64548e-05	4.60898e-05	4.69815e-05	4.58695e-05
9062	Cysteinylglycine	0.9401			MS2 reverse	223.017	229.716	5.08201e-05	4.73e-05	4.11767e-05	3.71898e-05	4.2152e-05	4.16722e-05	4.33851e-05	3.57503e-05	3.64338e-05	3.73328e-05	3.67161e-05	4.12268e-05	2.9974e-05	3.6239e-05	3.84843e-05	4.04723e-05	3.90884e-05	3.77758e-05	4.60306e-05	4.14578e-05	4.05515e-05	1.80265e-05	1.73464e-05	8.11634e-06	1.90799e-05	1.16005e-05	1.36329e-05	1.46337e-05	1.73055e-05	3.49017e-05	9.52754e-06	1.66406e-05	1.66716e-05	4.02566e-05	2.25506e-05	2.816e-05	2.63095e-05	2.72555e-05	2.6887e-05	2.71104e-05	2.62071e-05	2.69883e-05
9063	Cys-Gly	0.9895			MS2 reverse	223.017	180.419	4.20988e-05	2.21661e-05	1.17322e-05	8.89587e-06	1.82597e-05	1.69301e-05	2.00138e-05	5.8124e-06	5.94856e-06	8.34564e-06	5.93565e-06	6.01086e-06	5.39859e-06	6.24195e-06	1.72749e-05	1.12794e-05	1.51366e-05	1.25119e-05	1.36118e-06	1.10801e-05	1.14407e-05	9.39756e-06	3.5499e-06	1.0357e-05	4.97192e-06	3.14359e-06	5.15322e-06	6.09553e-06	6.77827e-06	1.15782e-05	3.53507e-06	1.20181e-05	2.91577e-06	1.03736e-05	7.86651e-06	9.9336e-06	8.82537e-06	9.16634e-06	9.03172e-06	8.95618e-06	8.95261e-06	9.1443e-06
9087	Pyrrole-2-carboxylic acid	0.7405			MS2 reverse	223.072	177.72	0.000100626	9.17156e-05	9.32812e-05	9.33551e-05	9.11901e-05	9.31974e-05	9.38943e-05	0.000134697	0.000145746	6.87696e-05	0.000132079	0.000123771	0.000149969	0.000125839	0.000104967	0.00017926	7.32991e-05	0.000115308	5.15792e-05	0.000136768	0.000110197	2.07999e-05	4.65057e-06	2.12874e-06	7.69429e-06	9.33726e-06	1.37286e-05	9.72322e-06	1.60984e-05	1.15992e-05	1.32176e-05	1.58401e-05	1.61242e-05	0.000135922	3.48003e-05	8.90117e-06	7.67632e-06	7.73266e-06	7.433e-06	7.94302e-06	7.72597e-06	7.90202e-06
9102	DL-O-tyrosine	0.8986			MS2 reverse	223.112	170.727	6.70486e-06	3.6736e-06	1.37406e-05	9.34347e-06	3.91756e-06	3.75517e-06	6.85587e-06	3.29683e-06	9.61631e-06	1.48727e-05	9.20671e-06	1.22754e-05	1.74413e-05	1.11182e-05	3.77736e-06	2.37907e-06	1.01082e-05	1.14333e-05	2.28517e-05	6.10101e-06	9.44177e-06	9.4153e-06	3.09896e-06	2.08523e-06	2.4741e-06	3.09548e-06	8.23467e-06	4.73396e-06	4.5261e-06	1.5809e-06	3.09687e-06	2.0511e-06	1.17743e-06	9.5861e-06	3.66975e-06	1.72915e-06	1.88313e-06	2.73851e-06	1.74011e-06	1.75142e-06	1.78792e-06	1.93837e-06
9163	2-Oxoadipic acid	0.7001			MS2 reverse	224.055	158.393	1.54551e-05	1.4868e-05	3.28824e-05	2.07329e-05	2.54935e-05	3.47079e-05	2.40233e-05	3.77297e-05	1.70019e-05	1.84965e-05	1.30172e-05	2.02783e-05	1.28527e-05	1.98961e-05	1.77219e-05	2.624e-05	2.32669e-05	1.78055e-05	7.91587e-06	2.18365e-05	1.91311e-05	6.88452e-06	3.57302e-06	3.93202e-06	3.82168e-06	5.39806e-06	6.89074e-06	5.08334e-06	9.85346e-06	7.3614e-06	4.52388e-06	2.93292e-06	9.25858e-06	1.04588e-05	7.39817e-06	1.20287e-05	1.09668e-05	1.11475e-05	1.14999e-05	1.22059e-05	1.04864e-05	1.13892e-05
9171	3-Hydroxykynurenine	0.8192			MS2 reverse	224.074	265.9	4.74801e-06	2.32718e-06	5.56045e-06	9.91987e-06	2.18624e-06	1.20432e-06	4.32435e-06	2.41612e-06	9.93699e-06	9.80658e-06	3.88389e-06	1.70701e-05	1.19061e-05	9.16995e-06	8.45927e-06	3.57199e-06	1.15737e-05	9.08638e-06	1.56553e-05	9.32051e-07	8.21312e-06	5.65681e-06	1.4285e-06	2.20895e-06	3.14514e-06	3.99194e-06	7.0699e-07	2.85639e-06	6.68223e-07	9.77245e-06	1.9963e-06	3.26507e-06	1.23438e-06	3.56184e-06	3.41637e-06	2.22022e-06	2.20746e-06	2.9179e-06	2.80895e-06	2.36653e-06	2.28266e-06	2.46729e-06
9186	D-Sorbitol	0.9167			MS2 reverse	224.109	345.197	1.46915e-05	1.97308e-05	1.433e-05	3.81986e-05	1.59662e-05	2.55594e-05	2.14128e-05	1.87742e-05	4.47746e-05	4.21594e-05	2.37689e-05	1.98219e-05	1.12629e-05	2.67603e-05	5.69933e-05	1.35831e-05	1.99691e-05	2.23834e-05	1.28644e-05	2.1367e-05	2.45267e-05	9.87367e-06	1.3346e-05	3.26192e-06	5.49583e-06	1.00856e-05	2.75602e-05	1.16039e-05	1.13453e-05	6.24833e-06	5.04942e-06	1.05013e-05	5.77273e-06	1.52129e-05	9.02166e-06	1.71842e-05	2.17385e-05	1.64456e-05	1.69133e-05	1.58242e-05	1.6184e-05	1.73816e-05
9190	Dulcitol	0.7695			MS2 reverse	224.109	263.391	1.68247e-05	1.61209e-05	1.14368e-05	1.39554e-05	1.47717e-05	1.26304e-05	1.429e-05	2.26328e-05	1.80451e-05	1.53863e-05	1.89743e-05	2.03152e-05	1.9295e-05	1.91081e-05	1.35899e-05	3.15185e-05	1.99343e-05	1.17608e-05	2.94656e-05	1.25176e-05	1.97978e-05	1.11488e-05	9.86235e-06	6.23618e-06	8.54227e-06	5.83217e-06	7.56458e-06	8.19773e-06	5.21384e-06	1.89323e-05	3.98125e-06	6.94357e-06	5.8137e-06	1.71785e-05	9.67719e-06	1.19238e-05	1.17238e-05	1.15384e-05	1.1368e-05	1.10996e-05	1.15287e-05	1.15304e-05
9208	3-Aminobutanoic acid	0.9937			MS2 reverse	224.161	45.421	6.8188e-05	2.71769e-05	3.94215e-05	1.9914e-05	1.85172e-05	8.49016e-06	3.02846e-05	2.89318e-05	6.48436e-05	6.27533e-05	6.7016e-05	5.14886e-05	1.75311e-05	4.87607e-05	2.963e-05	3.726e-05	2.58313e-05	3.84354e-05	6.96889e-05	2.78019e-05	3.81079e-05	1.45225e-05	1.43184e-05	7.16919e-06	2.81523e-06	2.92547e-06	1.15007e-05	8.87526e-06	1.80289e-05	3.37068e-05	1.09021e-05	1.76535e-05	1.21397e-05	4.46678e-05	2.28498e-05	3.18406e-05	3.05483e-05	3.22166e-05	2.99104e-05	2.96328e-05	3.5981e-05	3.16883e-05
9251	trans-3-Hydroxycinnamic acid	0.7974			MS2 forward	225.072	167.804	4.75079e-05	5.538e-05	3.87176e-05	3.71275e-05	4.32262e-05	3.94471e-05	4.35677e-05	4.15365e-05	3.5769e-05	3.03729e-05	3.88536e-05	4.48214e-05	3.60871e-05	3.79068e-05	4.18184e-05	7.93255e-06	3.02337e-05	3.43743e-05	2.73611e-05	3.81561e-05	2.99793e-05	2.07411e-05	9.56671e-06	4.52593e-06	1.76561e-06	1.30718e-05	4.72271e-06	9.06564e-06	1.53513e-05	2.85421e-05	2.03154e-06	5.00438e-06	1.29793e-05	3.90265e-05	1.71559e-05	2.828e-05	2.18418e-05	2.59246e-05	2.38009e-05	2.412e-05	2.62902e-05	2.50429e-05
9266	6-Benzylaminopurine	0.9671			MS2 reverse	225.106	194.843	0.000294113	0.000279783	0.000158289	0.000220765	0.000228542	0.000275946	0.000242907	0.00039417	0.000209086	0.000124945	0.000331389	0.000422661	0.000164916	0.000274528	0.00031325	0.000250331	0.000184234	0.00025024	0.000210659	0.00023487	0.000240597	0.000102188	6.86281e-05	3.02313e-05	6.81252e-05	6.07665e-05	5.67769e-05	6.44527e-05	4.65644e-05	9.77676e-05	2.61812e-05	3.95527e-05	3.52499e-05	7.29475e-05	5.30439e-05	0.000132541	0.000111856	0.000116507	0.00011245	0.000117348	0.000113162	0.000117311
9378	Lys-Pro	0.8854			MS2 reverse	226.151	372.078	2.80273e-05	2.78357e-05	2.92475e-05	2.90216e-05	2.50319e-05	2.18688e-05	2.68388e-05	3.28411e-05	3.222e-05	2.3155e-05	3.41639e-05	3.22707e-05	2.52976e-05	2.99914e-05	2.62594e-05	1.48838e-05	2.47743e-05	3.16138e-05	2.4103e-05	3.14661e-05	2.55167e-05	7.07909e-06	8.68527e-06	2.01599e-06	6.96054e-06	5.02795e-06	8.39395e-06	6.36046e-06	5.95652e-06	7.93459e-06	3.06893e-06	3.64732e-06	3.23746e-06	2.10202e-05	7.47751e-06	1.27226e-05	1.25328e-05	1.29954e-05	1.28358e-05	1.27235e-05	1.16401e-05	1.2575e-05
9404	Dimethyl sulfone	0.7518			MS2 forward	226.985	335.463	0.000931992	0.000842545	0.000617327	0.000585817	0.000712673	0.000872792	0.000760524	0.000927262	0.000864541	0.00130471	0.000535107	0.000710097	0.0011406	0.00091372	0.00117206	0.000887361	0.00113819	0.000693569	0.00105838	0.000864352	0.000968985	0.000450438	0.000866417	0.000226294	0.000640645	0.000443617	0.000329322	0.000492789	0.000388189	0.000529627	0.000365458	0.000295394	0.000374146	0.00102471	0.000496254	0.000531195	0.000538524	0.000536817	0.000516996	0.000531089	0.000529946	0.000530761
9417	3-Phosphoserine	0.8892			MS2 reverse	227.039	290.152	3.52975e-05	4.32313e-05	5.0426e-05	8.17657e-05	4.42021e-05	6.0894e-05	5.26361e-05	5.1969e-05	5.98106e-05	6.05629e-05	4.89492e-05	4.26879e-05	6.06316e-05	5.41019e-05	4.35441e-05	7.17255e-05	9.62154e-05	5.64897e-05	4.10735e-05	3.13985e-05	5.67411e-05	2.63848e-05	5.19891e-05	7.74614e-06	1.7965e-05	2.15612e-05	2.62109e-05	2.53095e-05	2.27187e-05	2.21367e-05	1.64515e-05	8.91286e-06	1.47108e-05	4.71404e-05	2.20118e-05	2.65208e-05	2.6024e-05	2.63863e-05	2.59969e-05	2.83811e-05	2.63834e-05	2.66154e-05
9440	L-N.gamma.-Monomethylarginine	0.9367			MS2 forward	227.087	345.979	1.95586e-05	1.31182e-05	1.03102e-05	2.01081e-05	1.60862e-05	1.99905e-05	1.65286e-05	2.79403e-05	2.88055e-05	2.66304e-05	9.07085e-06	1.46754e-05	4.04601e-05	2.45971e-05	1.19676e-05	8.12728e-06	3.26467e-05	2.04566e-05	9.03963e-06	1.99367e-05	1.70291e-05	1.38001e-05	8.59497e-06	7.69605e-06	9.66471e-06	1.21797e-05	1.24286e-05	1.07274e-05	8.53296e-06	7.30474e-06	1.10415e-05	9.19854e-06	1.16247e-05	1.82192e-05	1.09869e-05	1.09196e-05	9.43641e-06	6.75527e-06	9.42664e-06	9.04539e-06	8.98055e-06	9.09397e-06
9521	D-Galactarate	0.8263			MS2 reverse	228.068	199.888	1.7447e-05	2.0356e-05	2.4341e-05	2.35985e-05	2.2342e-05	1.69154e-05	2.08333e-05	2.6803e-05	2.30971e-05	2.15278e-05	2.20348e-05	2.92415e-05	3.52312e-05	2.63226e-05	1.86443e-05	2.86497e-05	2.386e-05	2.34973e-05	2.37575e-05	2.6872e-05	2.42135e-05	1.17939e-05	1.17839e-05	7.2935e-06	1.11825e-05	1.2964e-05	1.70911e-05	1.20182e-05	9.34006e-06	8.70062e-06	7.42958e-06	1.0071e-05	8.62152e-06	2.71699e-05	1.18888e-05	1.36031e-05	1.53414e-05	1.58941e-05	1.75539e-05	1.57685e-05	1.53257e-05	1.55811e-05
9536	Deoxycytidine	0.9988			MS2 forward	228.096	191.498	0.00212191	0.00338194	0.00403813	0.00329914	0.00302769	0.00239668	0.00304425	0.00102104	0.00131169	0.0022289	0.00101322	0.000855832	0.00124827	0.00127983	0.00316115	0.00244459	0.00303896	0.00198133	0.000285295	0.00132127	0.00203877	0.000234202	0.000547185	0.000136215	0.000668958	0.000162868	0.000278281	0.000337951	0.000876147	0.00367674	0.000151948	0.000183169	0.000142518	0.00444639	0.00157949	0.00161562	0.00164895	0.00165306	0.00162953	0.00161651	0.00163678	0.00163341
9540	Benzeneacetic acid, .alpha.-ethyl-	0.9991			MS2 reverse	228.099	45.202	2.1146e-05	1.61548e-05	3.27808e-05	1.09575e-05	3.09844e-05	1.02988e-05	2.0387e-05	1.49116e-05	4.99515e-05	4.57281e-05	5.7352e-05	5.54246e-05	2.0169e-05	4.05895e-05	2.8982e-05	1.56914e-05	4.48409e-05	1.37037e-05	2.4646e-05	7.43311e-06	2.25495e-05	3.20403e-05	3.48722e-05	3.34655e-05	3.41223e-05	2.64327e-05	3.89596e-05	3.33154e-05	3.85036e-05	3.49593e-05	2.5573e-05	3.20334e-05	3.18689e-05	1.47571e-05	2.96159e-05	3.06138e-05	3.15611e-05	3.53653e-05	3.0624e-05	3.20941e-05	2.79075e-05	3.1361e-05
9562	Pro-Ala	0.993			MS2 reverse	228.139	295.067	9.49105e-06	1.33817e-05	6.79633e-06	8.7249e-06	9.35351e-06	7.21254e-06	9.16e-06	1.40459e-05	1.24508e-05	1.53229e-05	1.21425e-05	1.42187e-05	1.47653e-05	1.38243e-05	1.00936e-05	1.33009e-05	1.23742e-05	1.42183e-05	7.18988e-06	1.20855e-05	1.15437e-05	2.00128e-06	4.1372e-06	9.25669e-07	7.19842e-06	4.39554e-06	4.97272e-07	3.19256e-06	5.53713e-06	5.31619e-06	3.13805e-06	2.49916e-06	8.56577e-07	1.12965e-05	4.77394e-06	5.21964e-06	4.52877e-06	5.39489e-06	5.36045e-06	4.5747e-06	4.61305e-06	4.94858e-06
9643	2'-Deoxyuridine	0.9684			MS2 forward	229.085	35.149	2.56911e-05	2.64145e-05	2.47849e-05	3.08156e-05	1.27254e-05	2.48243e-05	2.42093e-05	3.57522e-05	1.45145e-05	2.81079e-05	1.31886e-05	2.43328e-05	3.45548e-05	2.50751e-05	2.83329e-05	2.6696e-05	1.5953e-05	3.95001e-05	7.64919e-06	4.02563e-05	2.63979e-05	1.34939e-05	1.06641e-05	6.35087e-06	6.32051e-06	1.42537e-05	1.48427e-05	1.09876e-05	7.50211e-06	3.00891e-05	7.91188e-06	1.06373e-05	1.13349e-05	2.53568e-05	1.5472e-05	1.46397e-05	1.46099e-05	1.29187e-05	1.03057e-05	1.48959e-05	8.84396e-06	1.27023e-05
9699	Diazoxide	0.9129			MS2 reverse	229.991	273.765	3.97806e-06	3.88278e-06	4.13136e-06	3.20545e-06	3.57972e-06	4.01901e-06	3.7994e-06	4.45139e-06	3.19945e-06	3.54801e-06	4.37877e-06	4.62662e-06	5.37203e-06	4.26271e-06	4.66753e-06	5.92875e-06	5.73147e-06	2.04241e-06	6.88709e-06	3.65737e-06	4.8191e-06	2.3138e-06	2.8604e-06	7.92094e-07	1.68596e-06	1.56677e-06	1.96644e-06	1.86424e-06	9.62583e-07	2.19764e-06	8.20275e-07	1.36242e-06	5.85349e-07	4.9699e-06	1.81636e-06	1.93456e-06	1.75685e-06	1.37924e-06	2.1716e-06	1.81491e-06	1.94212e-06	1.83321e-06
9743	Norepinephrine	0.7309			MS2 forward	230.099	210.025	6.44562e-05	6.94755e-05	5.52788e-05	4.77221e-05	5.4442e-05	4.95141e-05	5.68148e-05	5.1173e-05	3.35068e-05	5.0919e-05	5.01891e-05	3.46679e-05	5.89259e-05	4.65636e-05	5.04056e-05	5.52454e-05	3.78951e-05	4.88176e-05	6.97948e-05	5.40695e-05	5.27047e-05	1.57243e-05	1.73988e-05	6.66818e-06	2.25488e-05	1.39855e-05	1.44556e-05	1.51302e-05	1.75871e-05	3.48778e-05	6.75266e-06	6.77914e-06	4.57554e-06	4.32956e-05	1.8978e-05	3.52466e-05	2.39707e-05	3.57466e-05	3.39796e-05	3.4489e-05	3.53437e-05	3.31294e-05
9825	Pyridoxamine 5'-phosphate	0.9388			MS2 reverse	231.05	441.705	5.25541e-06	5.19401e-06	3.60027e-06	2.3085e-06	4.21009e-06	5.37679e-06	4.32418e-06	3.622e-06	5.81844e-06	6.53277e-06	7.54111e-05	6.17156e-06	6.952e-06	1.7418e-05	3.57604e-06	5.60269e-06	7.79638e-06	5.55172e-06	4.18382e-06	7.93111e-06	5.77363e-06	2.15398e-06	2.38529e-06	1.04905e-06	4.87959e-05	1.98385e-06	2.7495e-06	9.85292e-06	1.54432e-06	3.38378e-06	1.53585e-06	1.91741e-06	1.09059e-06	4.84459e-06	2.38609e-06	2.30295e-06	2.45598e-06	2.4359e-06	2.45749e-06	2.50035e-06	2.17918e-06	2.38864e-06
9867	L-Proline	0.9993			MS2 reverse	231.13	41.7705	3.92902e-05	2.467e-05	2.71013e-05	7.1266e-06	4.16121e-05	2.43839e-05	2.7364e-05	4.30382e-05	2.73924e-05	6.10571e-06	4.13043e-05	1.21052e-05	3.03304e-05	2.67127e-05	2.70021e-05	2.92829e-05	3.11869e-05	3.75325e-05	5.3591e-05	3.93633e-05	3.63264e-05	0.000681211	0.000128939	0.000245609	0.000452443	0.00022555	0.000270006	0.00033396	0.000138047	0.00016754	0.00028111	6.27011e-05	0.000119054	7.78988e-05	0.000141058	0.000142939	0.000143583	0.00014379	0.000145596	0.000145776	0.000145725	0.000144568
9950	Nalidixic acid	0.7469			MS2 reverse	232.09	358.092	8.23844e-06	1.0688e-05	1.48658e-05	2.6845e-05	9.17577e-06	7.83369e-06	1.29411e-05	1.66357e-05	1.88979e-05	1.8434e-05	1.21138e-05	9.04216e-06	1.5154e-05	1.50463e-05	7.87655e-06	1.63846e-05	3.98133e-05	1.39588e-05	9.00887e-05	1.01533e-05	2.97125e-05	6.53991e-06	1.69268e-05	7.86104e-07	2.10218e-06	5.2526e-06	6.04423e-06	6.2753e-06	4.11789e-06	1.19644e-05	1.8098e-06	7.11105e-06	3.76126e-06	1.09794e-05	6.62396e-06	1.66608e-05	1.81118e-05	1.17378e-05	1.35124e-05	1.3882e-05	1.70596e-05	1.51607e-05
9977	Thr-Leu	0.7963			MS2 reverse	232.141	183.588	2.59136e-06	2.66264e-05	4.67495e-06	1.79358e-05	2.40472e-06	2.95292e-06	9.53102e-06	1.99836e-05	1.5655e-05	1.53521e-05	2.05549e-05	2.3015e-05	1.69191e-05	1.858e-05	5.12921e-06	1.52734e-05	2.23476e-06	2.08969e-05	3.49036e-05	2.21021e-05	1.67566e-05	6.74167e-06	5.00194e-06	3.28902e-06	2.18928e-06	4.38778e-06	2.75447e-06	4.06069e-06	1.93346e-06	3.71053e-06	2.65333e-06	1.57126e-06	1.3862e-06	1.24907e-05	3.95758e-06	4.79892e-06	4.79038e-06	4.75928e-06	4.69077e-06	4.75611e-06	5.25182e-06	4.84121e-06
9981	N-(omega)-Hydroxyarginine	0.9625			MS2 forward	232.145	364.868	4.25994e-06	2.18618e-05	2.32317e-05	2.43687e-05	1.01637e-05	1.43439e-05	1.63716e-05	3.67731e-05	2.42513e-05	2.30178e-05	3.63573e-05	2.91144e-05	6.62815e-05	3.59659e-05	1.43693e-05	3.07682e-05	2.08244e-05	3.6548e-05	8.72301e-05	4.10356e-05	3.84626e-05	4.38852e-06	1.12083e-05	1.84387e-06	9.80024e-06	8.26544e-06	2.34636e-05	9.82834e-06	9.3028e-06	9.41592e-06	5.80658e-06	2.85486e-06	3.58904e-06	3.00713e-05	1.01734e-05	1.08256e-05	1.22643e-05	1.2312e-05	1.0657e-05	1.22545e-05	1.0393e-05	1.14511e-05
10052	Glycylproline	0.9994			MS2 reverse	233.11	414.659	2.13571e-05	1.33083e-05	1.93637e-05	1.91978e-05	1.45017e-05	1.59049e-05	1.72723e-05	2.38266e-05	2.15218e-05	2.36197e-05	1.72051e-05	2.105e-05	2.4996e-05	2.20365e-05	1.94959e-05	2.68017e-05	3.19545e-05	1.88388e-05	1.73394e-05	1.8871e-05	2.22169e-05	1.12872e-05	8.57208e-06	3.64289e-06	7.82103e-06	5.8443e-06	6.68079e-06	7.30805e-06	9.41369e-06	1.20457e-05	4.45383e-06	5.04964e-06	4.55405e-06	1.469e-05	8.36783e-06	1.19589e-05	1.08673e-05	1.12261e-05	1.08774e-05	1.1238e-05	1.10238e-05	1.11986e-05
10053	Levulinic acid	0.8895			MS2 reverse	233.099	367.157	2.07033e-05	0.000133636	9.81623e-06	1.96147e-05	1.61865e-05	2.84325e-05	3.80648e-05	4.47706e-05	3.23491e-05	5.79147e-05	3.59311e-05	3.77971e-05	1.65613e-05	3.7554e-05	2.05291e-05	2.94824e-05	0.000151313	3.0719e-05	1.96637e-05	3.25131e-05	4.73701e-05	2.3061e-05	1.02286e-05	5.42661e-06	8.22595e-06	1.34015e-05	9.60079e-06	1.16574e-05	4.50965e-06	9.24578e-06	3.27449e-06	2.15659e-06	1.07788e-05	1.24269e-05	7.06538e-06	1.25968e-05	1.32413e-05	1.49756e-05	7.31431e-06	1.27819e-05	1.34243e-05	1.2389e-05
10246	Acetylglycine	0.8638			MS2 reverse	235.089	397.395	3.09418e-05	3.12352e-05	2.44643e-05	2.68314e-05	2.81374e-05	3.44538e-05	2.9344e-05	3.19012e-05	3.63537e-05	2.52388e-05	2.60087e-05	2.83922e-05	2.87874e-05	2.9447e-05	2.2576e-05	3.74845e-05	4.37949e-05	2.2982e-05	1.98263e-05	2.65293e-05	2.88655e-05	9.63769e-06	1.14634e-05	5.08955e-06	1.29451e-05	1.25941e-05	1.15997e-05	1.05549e-05	9.59692e-06	2.74486e-05	7.34942e-06	9.99157e-06	8.57895e-06	2.62391e-05	1.48674e-05	1.10383e-05	1.38043e-05	1.38917e-05	1.32222e-05	1.38749e-05	1.34173e-05	1.32081e-05
10248	Tolbutamide	0.9369			MS2 reverse	235.094	31.812	2.85802e-05	1.65492e-05	1.80019e-05	2.14738e-05	1.55825e-05	1.89148e-05	1.98504e-05	2.09844e-05	1.51163e-05	1.21532e-05	2.09685e-05	2.22436e-05	8.89124e-06	1.67262e-05	2.66453e-05	2.11432e-05	1.50762e-05	3.08497e-05	3.37051e-05	2.27734e-05	2.50321e-05	6.00375e-06	4.95774e-06	6.82756e-06	4.32784e-06	1.13717e-05	1.08868e-05	7.39589e-06	7.67442e-06	1.30536e-05	7.28932e-06	7.66174e-06	9.9127e-06	2.27898e-05	1.13969e-05	1.2624e-05	1.23217e-05	1.25021e-05	1.25321e-05	1.25041e-05	1.27841e-05	1.25447e-05
10275	N-Methyl-.alpha.-aminoisobutyric acid	0.7989			MS2 forward	235.162	397.377	5.52939e-06	1.02129e-05	7.87033e-06	4.7243e-06	6.42633e-06	4.3547e-06	6.51966e-06	5.14104e-06	5.46762e-06	1.31072e-06	3.21735e-06	2.25954e-06	4.08483e-06	3.58018e-06	7.05609e-06	8.9124e-06	1.08592e-05	5.31357e-06	2.35599e-06	2.58444e-06	6.18029e-06	4.74283e-06	7.22575e-06	9.96565e-07	4.05203e-06	2.03838e-06	3.5636e-06	3.76986e-06	3.82075e-06	7.67272e-06	1.16222e-06	1.79302e-06	2.20916e-06	1.7268e-05	5.65431e-06	5.58359e-06	5.59767e-06	4.43311e-06	5.58669e-06	4.42486e-06	5.16405e-06	5.13166e-06
10420	Succinate	0.809			MS2 reverse	237.061	228.146	1.27127e-05	1.11287e-05	1.90699e-05	1.70701e-05	1.28012e-05	1.1679e-05	1.40769e-05	1.67365e-05	1.79844e-05	2.28828e-05	2.02967e-05	1.7969e-05	2.10672e-05	1.94894e-05	1.36405e-05	1.75298e-05	1.87402e-05	2.10433e-05	1.35988e-05	2.10012e-05	1.75923e-05	1.13678e-05	9.7121e-06	1.81704e-05	6.88511e-06	1.11326e-05	1.49858e-05	1.20423e-05	7.84332e-06	1.13332e-05	6.11807e-06	5.93796e-06	5.92555e-06	2.00621e-05	9.53669e-06	1.28972e-05	1.46531e-05	1.4812e-05	1.56276e-05	1.53697e-05	1.47619e-05	1.46869e-05
10437	Dyphylline	0.9837			MS2 reverse	237.098	230.903	1.86934e-05	4.61912e-05	3.22231e-05	1.71719e-05	7.4678e-05	0.000141844	5.51336e-05	3.06319e-05	1.09618e-05	4.05834e-05	5.74917e-06	4.4447e-05	3.76579e-05	2.83385e-05	5.72283e-05	5.73348e-06	9.08901e-05	1.16638e-05	1.13337e-05	1.31638e-05	3.16689e-05	0.000100895	5.41078e-05	1.92467e-05	9.11061e-05	7.09591e-05	7.07404e-05	6.78425e-05	5.66482e-05	6.78466e-05	4.1505e-05	5.44235e-05	5.27437e-05	6.19049e-05	5.58453e-05	5.92338e-05	5.80372e-05	5.94545e-05	5.264e-05	6.02673e-05	6.23557e-05	5.86648e-05
10532	Biopterin	0.9115			MS2 reverse	238.089	162.004	4.69687e-06	6.20301e-06	1.4364e-05	1.21022e-05	8.80653e-06	8.82979e-06	9.16708e-06	6.89735e-06	9.23131e-06	9.35434e-06	1.15591e-05	9.46665e-06	7.75926e-06	9.04467e-06	9.01895e-06	1.76975e-05	7.54893e-06	5.53063e-06	1.61899e-05	1.74304e-05	1.22361e-05	5.09709e-06	1.47313e-06	9.35385e-07	2.91739e-06	2.2407e-06	2.72843e-06	2.56536e-06	3.05569e-06	7.03841e-06	2.1542e-06	3.42192e-06	2.25661e-06	6.23992e-06	4.02779e-06	7.2842e-06	7.28121e-06	5.5263e-06	7.27112e-06	7.38054e-06	5.59057e-06	6.72232e-06
10536	Resorcinol	0.9209			MS2 reverse	238.104	343.87	7.53779e-05	9.09127e-05	0.000103837	0.000113032	8.85385e-05	8.36876e-05	9.25643e-05	0.000133593	9.49283e-05	8.29828e-05	0.00011623	0.000155742	0.000111705	0.000115864	8.848e-05	0.000109658	0.000103145	0.000100296	8.1261e-05	8.7674e-05	9.50856e-05	6.95948e-05	3.46952e-05	1.36815e-05	6.17253e-05	4.89625e-05	5.67944e-05	4.75756e-05	4.29489e-05	3.75526e-05	4.65976e-05	2.82595e-05	2.78282e-05	5.26486e-05	3.93059e-05	5.8961e-05	5.88593e-05	5.90762e-05	5.78946e-05	5.97611e-05	5.1538e-05	5.76817e-05
10553	DL-Arginine	0.748			MS2 reverse	238.132	272.663	5.46826e-06	6.76538e-06	6.2262e-06	6.42171e-06	4.61209e-06	6.41688e-06	5.98509e-06	4.21597e-06	4.29544e-06	5.28521e-06	6.49185e-06	4.38248e-06	7.78875e-06	5.40995e-06	4.73412e-06	5.41112e-06	3.04077e-06	6.55253e-06	5.76115e-06	5.5001e-06	5.16663e-06	2.72875e-06	3.44424e-06	9.79261e-07	1.55914e-06	2.26529e-06	2.1477e-06	2.1874e-06	2.51567e-06	3.82387e-06	1.78905e-06	9.54658e-07	1.73832e-06	4.85087e-06	2.61207e-06	2.29396e-06	2.48456e-06	2.73246e-06	1.49678e-06	3.05187e-06	2.73014e-06	2.46496e-06
10637	Pro-Thr	0.952			MS2 reverse	239.098	269.388	0.000762133	0.000839716	0.000967182	0.00100034	0.000732779	0.000744069	0.000841036	0.00108741	0.000938052	0.000930553	0.000938735	0.000850735	0.00092313	0.000944769	0.000823888	0.00103835	0.000938559	0.00106054	0.000607132	0.000918754	0.00089787	0.000501885	0.000588239	0.000176771	0.000466788	0.00027962	0.000302131	0.000385906	0.00044733	0.000548702	0.000298055	0.000192341	0.000233705	0.000986498	0.000451105	0.00059661	0.000562297	0.000581165	0.000560787	0.00056556	0.000557181	0.0005706
10640	N-.alpha.-Acetyl-L-arginine	0.7317			MS2 reverse	239.107	345.627	2.6646e-05	3.15915e-05	4.45557e-05	4.30772e-05	2.74821e-05	2.91484e-05	3.37501e-05	3.211e-05	3.00331e-05	2.73883e-05	2.6894e-05	3.05139e-05	2.81882e-05	2.91879e-05	2.25105e-05	2.98801e-05	3.23078e-05	3.24709e-05	1.5658e-05	1.77257e-05	2.50922e-05	9.83163e-06	1.26117e-05	6.5344e-06	3.02714e-05	1.51255e-05	1.30936e-05	1.4578e-05	1.07711e-05	1.12227e-05	1.40918e-05	8.6418e-06	9.25316e-06	1.98345e-05	1.23025e-05	1.362e-05	1.51932e-05	1.3218e-05	1.30337e-05	1.3793e-05	1.18523e-05	1.34517e-05
10654	Val-Val	0.9745			MS2 reverse	239.136	147.362	0.000233681	0.000302627	0.000398973	0.000280212	0.00022814	0.000126028	0.00026161	0.000400447	0.000193182	0.000123616	0.000253717	0.000301249	0.000270202	0.000257069	0.000232614	0.0001839	0.000270108	0.00043081	0.000214823	0.000279808	0.000268677	4.48916e-05	3.45906e-05	2.21335e-05	3.11066e-05	5.88387e-05	7.07932e-05	4.37257e-05	2.60669e-05	9.36619e-05	2.37212e-05	4.73991e-05	4.13658e-05	0.000127551	5.9961e-05	9.84301e-05	9.13593e-05	9.40598e-05	9.09334e-05	9.27426e-05	9.26982e-05	9.33706e-05
10727	7,8-Dihydrobiopterin	0.8822			MS2 reverse	240.105	255.384	8.45635e-05	7.77502e-05	6.41144e-05	1.13839e-05	8.13771e-05	0.000100932	7.00202e-05	5.49442e-05	8.59753e-05	5.25251e-05	6.22193e-05	6.65302e-05	8.60028e-05	6.80328e-05	8.04023e-05	0.000152694	0.000124185	6.98321e-05	0.000153584	0.000100363	0.00011351	3.28583e-05	3.27599e-05	2.84967e-05	3.12489e-05	1.81076e-05	2.06209e-05	2.73487e-05	3.90546e-05	0.000186906	2.28405e-05	5.77358e-05	4.03013e-05	7.31622e-05	7.00001e-05	5.65223e-05	5.642e-05	5.71546e-05	5.64333e-05	5.69612e-05	5.07233e-05	5.57024e-05
10730	3,4-Methylenedioxyamphetamine	0.7406			MS2 reverse	240.119	194.397	2.89924e-05	2.85628e-05	2.25913e-05	1.38968e-05	1.83033e-05	1.87656e-05	2.1852e-05	2.1381e-05	2.00557e-05	3.14521e-05	2.2984e-05	3.9947e-05	3.46174e-05	2.84062e-05	1.88223e-05	1.91655e-05	2.09182e-05	3.84454e-05	5.3498e-05	1.78238e-05	2.81122e-05	9.89218e-06	1.43136e-05	6.2197e-06	1.02076e-05	9.47686e-06	1.06373e-05	1.01245e-05	9.30963e-06	2.81842e-05	7.45085e-06	7.08871e-06	6.49902e-06	2.2167e-05	1.34499e-05	1.21553e-05	1.20414e-05	1.22224e-05	1.05363e-05	1.166e-05	1.21824e-05	1.17996e-05
10803	L-.alpha.-Amino-.gamma.-butyrolactone	0.727			MS2 reverse	241.053	291.272	1.48414e-05	1.91048e-05	1.26506e-05	1.65545e-05	1.61277e-05	2.02705e-05	1.65916e-05	4.55289e-05	2.62331e-05	2.82666e-05	3.13007e-05	5.27526e-05	2.6802e-05	3.51473e-05	3.54488e-05	3.59774e-05	2.52393e-05	4.95989e-05	3.19337e-05	6.24605e-05	4.01098e-05	1.93828e-05	6.22414e-06	6.22295e-06	4.88572e-06	8.91837e-06	1.46604e-05	1.00491e-05	9.78162e-06	6.87237e-06	2.75711e-06	7.80533e-06	3.6468e-06	1.83194e-05	8.19711e-06	1.31354e-05	1.29038e-05	1.36859e-05	1.31193e-05	1.30955e-05	1.2164e-05	1.30173e-05
10821	Acadesine 锛圖rug)	0.9792			MS2 forward	241.091	112.587	0.00123733	0.00145252	0.00114122	0.000957338	0.00111717	0.000970832	0.00114607	0.001302	0.00127432	0.000963324	0.00135037	0.00155895	0.00111951	0.00126141	0.00141315	0.00196014	0.000865238	0.00100212	0.00233502	0.00132452	0.00148337	0.000179914	0.00054307	0.000102043	0.000270179	0.00024584	0.000205696	0.00025779	0.000349016	0.00130178	0.000160439	0.000352166	0.000324271	0.00128842	0.000629348	0.00104874	0.00103724	0.00105799	0.00106782	0.00106293	0.00105817	0.00105548
11025	Lumichrome	0.8489			MS2 forward	243.084	47.8825	0.000145922	0.000142278	0.000177121	0.000149351	0.000153126	0.000138421	0.000151037	0.000115399	0.000103178	0.000101763	0.000161946	0.000173347	0.000105313	0.000126824	0.000198603	0.000287791	0.00028797	0.000150733	0.000308162	0.000128858	0.00022702	3.86143e-05	5.29795e-05	0.000748558	5.42048e-05	3.32262e-05	6.59186e-05	0.000165584	3.36381e-05	0.000112245	0.000825158	1.60652e-05	2.06466e-05	0.00020716	0.000202485	8.34015e-05	0.00010117	8.14174e-05	8.18593e-05	8.1418e-05	8.12771e-05	8.50905e-05
11028	Thymidine	0.9823			MS2 forward	243.094	148.532	0.000211817	0.000205592	0.000182299	0.000161415	0.000161446	0.000145548	0.00017802	0.000152991	0.000147235	0.000121249	0.000174982	0.00017455	0.000124441	0.000149241	0.000118302	0.000174546	9.73931e-05	0.000156366	0.000199432	0.000209932	0.000159328	3.23556e-05	4.25873e-05	2.01542e-05	3.44289e-05	2.57587e-05	2.81673e-05	3.05753e-05	3.27403e-05	7.52971e-05	1.81701e-05	2.19927e-05	2.69263e-05	0.000117599	4.87876e-05	7.773e-05	7.71256e-05	7.60334e-05	7.5763e-05	7.87094e-05	7.91728e-05	7.74224e-05
11039	Isovaleric acid	0.7711			MS2 reverse	243.105	122.912	1.63579e-05	1.93795e-05	1.35874e-05	1.30622e-05	1.22832e-05	1.04232e-05	1.41822e-05	1.88582e-05	2.18416e-05	1.25208e-05	3.55813e-05	3.47194e-05	9.4419e-06	2.21605e-05	1.97017e-05	1.53082e-05	7.24178e-06	1.79018e-05	1.72571e-05	2.38904e-05	1.68835e-05	2.57185e-06	4.70298e-06	2.45308e-05	1.36527e-05	6.58902e-06	7.0449e-06	9.84872e-06	2.98514e-05	2.24214e-05	6.61677e-06	4.27763e-05	3.70663e-05	1.37413e-05	2.54122e-05	1.40444e-05	1.05274e-05	9.66016e-06	1.048e-05	1.18714e-05	1.07194e-05	1.12171e-05
11042	Pro-Tyr	0.9491			MS2 reverse	243.113	267.8	5.2455e-05	3.18589e-05	3.20424e-05	7.79144e-05	9.30619e-05	3.8383e-05	5.42859e-05	5.45471e-05	3.27239e-05	3.87871e-05	6.48367e-05	7.09124e-05	3.94302e-06	4.42917e-05	6.26925e-05	5.64125e-05	4.83637e-05	3.15448e-06	0.000147562	4.96091e-05	6.12991e-05	2.80385e-05	1.62318e-05	2.44669e-05	2.01957e-05	1.5061e-05	1.86445e-05	2.04398e-05	2.24503e-05	4.19798e-05	8.81318e-06	2.70726e-05	7.0781e-06	6.93138e-05	2.94513e-05	2.89498e-05	2.29415e-05	2.85279e-05	2.83458e-05	2.91517e-05	2.93038e-05	2.78701e-05
11107	L-Histidinol phosphate	0.9637			MS2 reverse	244.051	152.535	1.85757e-06	4.14659e-06	1.04892e-05	8.55907e-06	2.90384e-06	3.40972e-06	5.22766e-06	1.28936e-05	7.61363e-06	9.33073e-06	8.72735e-06	8.96674e-06	2.00499e-05	1.12637e-05	7.64878e-06	7.57334e-06	1.75638e-05	1.70412e-05	7.46367e-06	6.21385e-06	1.05841e-05	1.06562e-05	5.5416e-06	1.16571e-06	3.88641e-06	8.88084e-06	1.31623e-05	7.21552e-06	4.9147e-06	2.53734e-06	5.23378e-06	1.7187e-06	2.45604e-06	1.06565e-05	4.58617e-06	7.14696e-06	7.42235e-06	7.17314e-06	8.14198e-06	7.58255e-06	5.63343e-06	7.1834e-06
11233	Pseudouridine	0.9161			MS2 forward	245.074	226.955	0.000468957	0.000364769	0.00034008	0.000312963	0.00033241	0.000360499	0.00036328	0.000312788	0.000407154	0.00032316	0.000326743	0.000342519	0.000272067	0.000330739	0.000364534	0.000545382	0.000358703	0.000303709	0.000350006	0.000293275	0.000369268	0.000112022	0.000176045	8.40117e-05	0.000138993	0.000110575	0.00010186	0.000120585	0.000152695	0.00024107	6.59396e-05	0.000116308	0.000106783	0.000392584	0.00017923	0.000238357	0.000228883	0.000232255	0.0002289	0.000234269	0.000234183	0.000232808
11251	Pro-Glu	0.9557			MS2 forward	245.109	345.468	3.02494e-05	3.97597e-05	4.77382e-05	4.34366e-05	3.73125e-05	3.33092e-05	3.86343e-05	7.75346e-05	0.000188561	0.000129311	9.49888e-05	5.1782e-05	0.000124356	0.000111089	2.41009e-05	1.59718e-05	6.8799e-05	5.49724e-05	0.00010433	9.6522e-05	6.07827e-05	4.12332e-05	1.06498e-05	6.95841e-06	1.11657e-05	2.84578e-05	2.87148e-05	2.11966e-05	1.1699e-05	1.87357e-05	1.15749e-05	8.27641e-06	8.93328e-06	5.18487e-05	1.85113e-05	2.28332e-05	4.08499e-05	3.84995e-05	3.80098e-05	2.43801e-05	3.86152e-05	3.38646e-05
11333	Gly-Glu	0.8592			MS2 reverse	246.105	235.469	0.000123051	0.000162264	0.000180848	0.000196653	2.02501e-05	0.000150338	0.000138901	2.06371e-05	0.000195762	2.54459e-05	0.000201839	0.000204989	1.9398e-05	0.000111345	0.000185502	0.000187008	0.000192886	0.00020687	9.01794e-05	1.68462e-05	0.000146549	7.03837e-06	2.55596e-05	1.53713e-06	9.42707e-06	5.0784e-06	6.1185e-06	9.12652e-06	7.9702e-06	2.4675e-05	3.47182e-06	5.62429e-06	1.52284e-05	2.70386e-05	1.40014e-05	2.0377e-05	2.03716e-05	2.06399e-05	1.74818e-05	2.06424e-05	1.71715e-05	1.94474e-05
11345	L-Tryptophan	0.7814			MS2 reverse	246.13	373.064	9.15091e-05	7.65964e-05	6.65849e-05	0.000188618	9.58715e-05	0.000172793	0.000115329	0.000130213	0.000100121	0.000109569	9.81878e-05	9.55355e-05	0.000321126	0.000142459	9.09721e-05	5.93044e-05	0.000131915	6.89516e-05	0.000186278	0.000137294	0.000112453	3.55264e-05	8.52881e-05	1.255e-05	3.12611e-05	6.80242e-05	5.96041e-05	4.8709e-05	2.96336e-05	0.000126477	5.48427e-05	3.18273e-05	1.7864e-05	7.82842e-05	5.64882e-05	4.87815e-05	5.08222e-05	5.17456e-05	4.59134e-05	4.95329e-05	5.2871e-05	4.99444e-05
11372	Lys-Val	0.9925			MS2 reverse	246.179	512.768	0.0029987	0.00227918	0.00258929	0.00247358	0.00246646	0.00206043	0.00247794	0.00268519	0.00298603	0.00317071	0.00266697	0.00244805	0.00199399	0.00265849	0.00304776	0.00360967	0.00299849	0.00222836	0.0020771	0.00182941	0.0026318	0.00123806	0.00127878	0.000621111	0.000967356	0.000678001	0.000865607	0.000941486	0.00114349	0.00209706	0.000611396	0.000654131	0.000722914	0.00234066	0.00126161	0.00146881	0.0015301	0.00157301	0.0014646	0.00152717	0.00144526	0.00150149
11384	Myristic acid	0.8266			MS2 reverse	246.239	48.84	0.000287433	3.06842e-05	0.0001345	9.22992e-05	8.95539e-05	0.00011585	0.000125053	0.000211126	0.000333457	0.000192744	0.000204346	0.000137907	0.000171198	0.000208463	0.000152463	8.97694e-05	0.000173968	0.000142351	0.000126874	0.000210792	0.00014937	4.45475e-05	2.77456e-05	2.13175e-05	2.5237e-05	5.64462e-05	5.47948e-05	3.83481e-05	2.08797e-05	1.94678e-05	2.75217e-05	1.35881e-05	1.52752e-05	5.37868e-05	2.50866e-05	6.59784e-05	5.5958e-05	5.68496e-05	5.78012e-05	5.86588e-05	5.67989e-05	5.86741e-05
11398	L-Asparagine	0.9828			MS2 reverse	246.924	296.859	1.41287e-05	9.74927e-06	1.44808e-05	1.58944e-05	1.33835e-05	2.19029e-05	1.49233e-05	1.46125e-05	1.04983e-05	9.49724e-06	1.07026e-05	1.44082e-05	8.38989e-06	1.13514e-05	1.31638e-05	9.12656e-06	1.72282e-05	1.04478e-05	2.08087e-05	9.23614e-06	1.33352e-05	5.2542e-06	1.06778e-05	4.73308e-06	1.08101e-05	3.9188e-06	3.76698e-06	6.52684e-06	5.02809e-06	1.82919e-05	4.60065e-06	3.66309e-06	3.76012e-06	1.04019e-05	7.62429e-06	8.88236e-06	7.54809e-06	8.23312e-06	7.39569e-06	7.49226e-06	7.44393e-06	7.83257e-06
11409	Dimethylallyl pyrophosphate	1			MS2 reverse	247.01	217.758	2.14343e-05	1.46521e-05	8.16834e-06	2.56845e-05	1.1654e-05	1.08571e-05	1.54084e-05	1.20301e-05	1.12092e-05	2.36265e-05	9.27021e-06	9.88752e-06	1.07916e-05	1.28025e-05	3.72529e-05	4.84371e-05	2.6636e-05	1.44085e-05	4.24624e-06	7.64163e-06	2.31037e-05	4.73721e-05	6.89925e-06	1.96369e-06	2.11126e-05	8.32549e-06	1.99874e-05	1.76101e-05	1.70919e-05	1.26244e-05	1.12919e-05	3.92218e-06	3.24035e-06	4.43404e-05	1.54185e-05	1.16593e-05	1.18078e-05	1.19821e-05	1.18085e-05	1.23923e-05	1.31242e-05	1.2129e-05
11435	Pro-Ser	0.9696			MS2 reverse	247.063	193.467	4.34021e-06	6.43091e-06	2.98522e-05	8.65536e-06	8.20093e-06	1.01855e-05	1.12775e-05	9.8099e-06	7.12241e-06	3.16618e-05	9.85708e-06	8.29791e-06	1.30511e-05	1.33e-05	6.93734e-06	1.38811e-05	4.16959e-06	1.02024e-05	9.80102e-06	2.49003e-05	1.16486e-05	5.80141e-06	9.71333e-06	2.18689e-06	5.87593e-06	6.30551e-06	7.43318e-06	6.21938e-06	4.3474e-06	8.40906e-06	3.05845e-06	2.60057e-06	3.98774e-06	2.08176e-05	7.20347e-06	6.32182e-06	3.54133e-06	9.28288e-06	6.43712e-06	6.86334e-06	7.16023e-06	6.60112e-06
11470	Val-Glu	0.9529			MS2 reverse	247.125	324.014	5.11044e-05	3.96086e-05	4.22173e-05	4.92683e-05	4.1753e-05	4.06069e-05	4.40931e-05	9.42215e-05	6.08438e-05	8.64754e-05	4.63573e-05	3.80711e-05	9.92642e-05	7.08722e-05	3.88172e-05	8.72498e-05	5.79297e-05	2.97251e-05	2.20461e-05	3.51739e-05	4.5157e-05	2.04702e-05	1.68837e-05	9.03434e-06	2.31132e-05	2.01854e-05	1.84532e-05	1.80233e-05	1.43669e-05	3.63397e-05	1.56952e-05	1.29835e-05	1.26621e-05	4.72687e-05	2.32194e-05	2.94619e-05	2.41927e-05	2.60188e-05	2.412e-05	2.44743e-05	2.61977e-05	2.57442e-05
11474	Leu-Asp	0.8578			MS2 reverse	247.13	94.2855	1.90019e-05	1.73609e-05	2.29383e-05	2.39367e-05	1.86493e-05	1.93421e-05	2.02049e-05	3.15407e-05	2.84992e-05	3.01519e-05	3.39163e-05	3.74074e-05	2.50975e-05	3.11022e-05	2.19901e-05	4.03444e-05	3.41984e-05	2.64658e-05	1.92919e-05	2.43291e-05	2.777e-05	1.4135e-05	8.70077e-06	5.89541e-06	9.22363e-06	8.26714e-06	1.66039e-05	1.0471e-05	1.04264e-05	1.61709e-05	7.03664e-06	1.50768e-05	9.68923e-06	2.50951e-05	1.39158e-05	3.89554e-05	3.54155e-05	4.02383e-05	4.0736e-05	3.54172e-05	4.02575e-05	3.85033e-05
11476	Val-Phe	0.8682			MS2 reverse	247.14	260.578	7.32572e-05	6.00995e-06	6.32163e-05	5.78678e-05	9.97318e-06	1.61466e-05	3.77452e-05	7.56438e-05	7.43134e-05	5.78358e-06	7.7293e-05	4.383e-06	7.3378e-05	5.17991e-05	7.40551e-06	9.78906e-05	9.34336e-06	7.27501e-05	5.30997e-06	8.26782e-05	4.58963e-05	5.05709e-05	3.47781e-05	2.05408e-05	4.04411e-05	3.1131e-05	2.51015e-05	3.37606e-05	3.81948e-05	1.66112e-05	4.38318e-05	4.13721e-05	3.28876e-05	5.50958e-05	3.79989e-05	2.69258e-05	2.95491e-05	2.99264e-05	1.78812e-05	2.69472e-05	3.30445e-05	2.7379e-05
11530	Homocitrate	0.7837			MS2 reverse	248.072	148.924	3.98534e-06	6.94886e-06	9.04311e-06	9.46828e-06	6.93883e-06	1.23624e-05	8.12447e-06	4.71672e-06	7.64713e-06	3.8134e-06	5.36069e-06	7.17508e-06	2.09557e-05	8.27812e-06	2.10352e-05	9.42444e-06	1.41968e-05	1.91096e-05	3.96041e-05	2.54638e-05	2.14723e-05	2.00205e-06	5.94054e-06	4.69947e-06	7.45595e-06	3.72559e-06	8.18134e-06	5.33416e-06	6.85613e-06	1.28687e-05	5.53284e-06	2.71714e-06	2.57266e-06	9.08884e-06	6.60605e-06	9.1516e-06	9.3829e-06	9.27902e-06	9.14449e-06	9.51667e-06	1.06868e-05	9.52691e-06
11536	8-Hydroxy-2'-deoxyguanosine	0.9943			MS2 reverse	248.073	412.242	0.000360389	0.000204059	0.000137544	0.000104863	0.000190957	0.000158028	0.00019264	0.000119354	0.000204427	8.09742e-05	0.000105285	0.000125401	0.000101899	0.00012289	0.00011548	0.000209911	0.00020167	0.000153291	0.000166323	0.000137949	0.000164104	6.84669e-05	4.64214e-05	3.01469e-05	7.18269e-05	4.09621e-05	3.51775e-05	4.88336e-05	4.16663e-05	0.000209277	3.42437e-05	3.55419e-05	3.48998e-05	9.43878e-05	7.50028e-05	6.16688e-05	5.97891e-05	6.05873e-05	5.98402e-05	6.72159e-05	6.00547e-05	6.1526e-05
11541	3-Methoxy-4-hydroxyphenylethyleneglycol	0.7749			MS2 reverse	248.091	163.14	5.36896e-05	6.88622e-05	3.76594e-05	3.39094e-05	4.06501e-05	3.64739e-05	4.52074e-05	4.20438e-05	3.49446e-05	3.20748e-05	4.21576e-05	4.57238e-05	2.85228e-05	3.75779e-05	3.64918e-05	2.52054e-05	2.44341e-05	4.50796e-05	2.07162e-05	4.21311e-05	3.2343e-05	7.9017e-06	7.27409e-06	3.76248e-06	5.88321e-06	8.30841e-06	7.84596e-06	6.82931e-06	1.05625e-05	2.1001e-05	4.91497e-06	9.67916e-06	1.44638e-05	2.51236e-05	1.42908e-05	2.9585e-05	2.8791e-05	2.95131e-05	2.87702e-05	3.39388e-05	2.91947e-05	2.99655e-05
11638	L-Serine	0.9964			MS2 reverse	249.05	347.712	5.65165e-06	7.17256e-06	1.05871e-06	1.34402e-05	8.34322e-06	1.83056e-06	6.24948e-06	2.87961e-06	1.88505e-06	1.15081e-06	2.7499e-06	7.83049e-07	3.33134e-06	2.12996e-06	1.45759e-06	1.49045e-06	2.03352e-05	1.32086e-06	2.083e-06	3.76725e-06	5.07572e-06	6.6932e-07	6.65494e-06	1.72326e-06	3.66623e-07	3.765e-06	5.74589e-07	2.29229e-06	4.65657e-07	1.53962e-06	3.24226e-06	1.67635e-06	6.05926e-06	8.22071e-07	2.30087e-06	2.39257e-06	3.09589e-06	2.18363e-06	2.16285e-06	3.34905e-06	2.35618e-06	2.59003e-06
11653	Dapsone	0.901			MS2 reverse	249.075	44.5125	4.41495e-05	0.000194774	0.000237393	5.72476e-05	5.74688e-05	5.23909e-05	0.000107237	7.02766e-05	6.40188e-05	5.81795e-05	6.82048e-05	6.79931e-05	0.00019989	8.80939e-05	6.22026e-05	5.71924e-05	4.75492e-05	6.16612e-05	7.30213e-05	7.1984e-05	6.22685e-05	7.18809e-05	1.95685e-05	1.43336e-05	8.96708e-05	1.33924e-05	4.70221e-06	3.55914e-05	1.869e-05	2.12043e-05	2.92374e-05	2.26908e-05	1.16362e-06	7.69259e-05	2.83187e-05	3.44184e-05	3.5324e-05	3.461e-05	3.35081e-05	3.48825e-05	3.46128e-05	3.45593e-05
11660	Jasmonic acid	0.7066			MS2 reverse	249.095	114.7	4.42728e-05	5.13664e-05	4.97454e-05	4.47547e-05	3.72148e-05	4.9274e-05	4.61047e-05	6.45337e-05	6.68095e-05	3.89976e-05	7.36177e-05	8.28887e-05	5.00949e-05	6.28237e-05	6.28332e-05	6.03142e-05	6.33637e-05	5.44921e-05	5.99307e-05	5.36256e-05	5.90932e-05	1.06254e-05	1.32737e-05	7.51446e-06	9.70723e-06	9.01179e-06	7.84849e-06	9.66351e-06	1.54584e-05	2.34605e-05	6.20852e-06	1.73905e-05	1.20722e-05	4.21243e-05	1.94524e-05	1.8317e-05	1.86608e-05	1.89394e-05	1.74839e-05	1.89767e-05	1.86808e-05	1.85098e-05
11683	Glycyl-L-leucine	0.9972			MS2 reverse	249.145	42.14	1.1379e-05	1.00073e-05	2.08683e-05	2.61416e-05	8.01343e-06	8.27454e-06	1.4114e-05	1.43198e-05	1.66237e-05	1.92053e-05	1.72266e-05	1.79392e-05	7.80008e-05	2.72192e-05	2.01884e-05	1.05724e-05	1.96729e-05	1.31897e-05	3.05743e-05	1.75609e-05	1.86264e-05	2.03872e-06	2.97128e-06	7.92607e-06	4.3386e-06	1.1721e-05	1.51609e-05	7.35944e-06	4.66583e-06	2.71561e-05	6.65825e-06	1.02381e-05	3.20174e-06	2.74636e-05	1.32306e-05	8.00397e-06	1.27086e-05	1.10845e-05	1.01093e-05	7.98674e-06	1.37628e-05	1.06093e-05
11764	1H-Indole-3-propanoic acid	0.9828			MS2 reverse	250.107	128.777	3.37987e-05	4.61689e-05	0.000539283	0.000485283	0.000276329	0.000364412	0.000290879	0.000194192	0.000141021	0.000407132	9.78331e-05	3.22109e-05	0.000552302	0.000237449	0.000177483	0.000250347	0.000217296	0.000369114	5.27618e-05	0.000320148	0.000231192	5.87423e-05	0.00040821	3.32908e-05	6.0553e-05	3.21313e-05	4.67164e-05	0.000106607	6.47347e-05	9.21496e-05	8.31488e-05	7.01102e-06	5.5392e-05	0.000351746	0.00010903	0.000108421	0.000110178	0.000109865	9.08301e-05	0.00010231	0.000107218	0.000104804
11845	Gamma-Glutamylcysteine	0.9526			MS2 reverse	251.066	232.855	2.63514e-06	7.38951e-06	1.99801e-05	2.3703e-05	2.66044e-06	5.78716e-06	1.03592e-05	2.71534e-06	2.82369e-05	2.21473e-05	2.22852e-06	3.59947e-06	3.25632e-05	1.52484e-05	4.25634e-06	1.34436e-05	6.87289e-06	5.60628e-06	3.2468e-05	2.77393e-05	1.50644e-05	1.33405e-05	7.87222e-06	1.83602e-06	6.86349e-06	6.61841e-06	7.2367e-06	7.29455e-06	1.27316e-06	1.1306e-05	7.92546e-06	5.66186e-06	4.94072e-06	1.67941e-05	7.98356e-06	8.66056e-06	4.60078e-06	4.73566e-06	8.01566e-06	5.76265e-06	7.25243e-06	6.50462e-06
11875	L-leucyl-L-proline	1			MS2 reverse	251.136	349.125	0.000683039	0.000690637	0.00067704	0.000655729	0.000622721	0.000593346	0.000653752	0.000735998	0.000754195	0.000651743	0.000671397	0.000705977	0.000767437	0.000714458	0.000588299	0.000584806	0.000602179	0.000576149	0.000724986	0.000642045	0.000619744	0.000209881	0.000240191	0.000104879	0.000234134	0.000190474	0.000198257	0.000196303	0.000217917	0.000340814	0.00015056	0.000171224	0.000232267	0.000442853	0.000259273	0.000358285	0.000328971	0.000331748	0.000326818	0.00033704	0.000309906	0.000332128
11892	N8-Acetylspermidine	0.8379			MS2 reverse	251.181	149.472	2.05517e-05	2.78335e-05	3.58097e-05	3.43459e-05	2.39055e-05	2.10008e-05	2.72412e-05	3.5425e-05	3.69277e-05	3.91524e-05	3.51175e-05	2.94069e-05	4.22725e-05	3.63837e-05	2.959e-05	3.11048e-05	3.92788e-05	3.90918e-05	3.17545e-05	2.71645e-05	3.29974e-05	1.57259e-05	1.63817e-05	2.15814e-05	1.83791e-05	2.25343e-05	1.42305e-05	1.81388e-05	2.31236e-05	3.01915e-06	2.31961e-05	2.0658e-05	1.72854e-05	3.00429e-05	1.95542e-05	1.24298e-05	1.49016e-05	9.22049e-06	1.47228e-05	1.38241e-05	1.25621e-05	1.29435e-05
11952	Deoxyadenosine	0.989			MS2 forward	252.105	132.712	0.000163065	7.68989e-05	0.000277591	0.000179895	0.000152197	0.000135567	0.000164203	5.17919e-05	5.05152e-05	5.81501e-05	7.09849e-05	0.000211075	8.16573e-05	8.73625e-05	3.35816e-05	0.000248151	5.43698e-05	4.39071e-05	7.1836e-05	0.000193111	0.000107493	2.66803e-05	1.81044e-05	1.10047e-05	7.04153e-05	2.31242e-05	3.01314e-05	2.991e-05	4.71274e-05	0.000102334	3.31549e-05	4.23859e-05	1.40333e-05	0.000215783	7.5803e-05	6.20381e-05	6.02387e-05	6.68028e-05	6.1925e-05	6.3455e-05	6.5559e-05	6.33364e-05
11967	Pro-His	0.609			MS2 reverse	252.123	126.074	0.000243009	0.000275616	0.000529811	0.000568217	0.000352121	0.000389182	0.000392993	0.000198787	4.74559e-05	0.000102267	0.000140636	0.000279167	6.76601e-05	0.000139329	0.000181578	0.000116731	0.000215916	0.000241679	4.89075e-05	0.000219277	0.000170681	7.95946e-05	7.91977e-05	2.55925e-05	4.05954e-05	2.83216e-05	6.69212e-05	5.33705e-05	4.9325e-05	4.488e-05	3.31817e-05	3.94257e-05	2.23835e-05	0.000263178	7.53956e-05	8.0099e-05	0.00010865	0.000110365	0.000108776	8.21933e-05	0.000110436	0.000100086
11969	Ala-Val	0.8119			MS2 reverse	252.13	233.744	2.24823e-05	3.16237e-05	2.85783e-05	2.84778e-05	1.95546e-05	2.28214e-05	2.55897e-05	4.50641e-06	1.76615e-05	1.8102e-05	2.7883e-05	2.03505e-05	1.89566e-05	1.791e-05	2.09647e-05	2.03166e-05	2.80239e-05	2.4249e-05	1.04192e-05	2.58982e-05	2.16453e-05	2.34528e-05	2.25944e-05	6.46796e-06	1.19812e-05	1.65819e-05	1.71496e-05	1.63713e-05	1.60053e-05	1.70707e-05	1.13406e-05	1.02716e-05	2.7086e-06	1.65096e-05	1.23177e-05	1.54442e-05	1.38859e-05	1.41101e-05	1.66581e-05	1.41188e-05	1.40863e-05	1.47172e-05
11983	Ile-Cys	0.9841			MS2 reverse	252.14	568.929	0.000238619	0.00022851	0.000471487	0.000299409	0.000142633	0.000256542	0.000272867	0.00035931	0.000295479	0.000415679	0.000185754	0.000430416	0.000574687	0.000376888	0.000304146	0.000320973	0.000395982	0.000526089	0.000238132	0.000352003	0.000356221	0.000137924	0.000168073	5.78396e-05	0.000138169	0.000142106	0.000245016	0.000148188	0.000115315	0.0001382	0.00010098	7.90531e-05	9.31245e-05	0.000251052	0.000129621	0.00018723	0.000162693	0.000196377	0.000195249	0.000199265	8.49902e-05	0.000170967
12061	Phe-Ser	0.9803			MS2 reverse	253.112	261.279	5.37223e-05	4.6366e-05	4.25366e-05	4.31163e-05	3.90649e-05	4.38617e-05	4.4778e-05	3.83457e-05	4.37499e-05	2.93311e-05	4.14854e-05	3.68304e-05	3.89563e-05	3.81165e-05	3.16905e-05	3.90888e-05	4.50259e-05	4.47103e-05	2.66101e-05	4.83005e-05	3.92377e-05	1.57044e-05	2.03261e-05	8.7623e-06	1.9848e-05	1.28425e-05	1.32304e-05	1.51189e-05	1.81285e-05	2.88609e-05	9.84964e-06	9.48278e-06	8.29672e-06	5.15201e-05	2.10231e-05	2.21084e-05	1.94192e-05	1.90673e-05	1.87788e-05	1.90883e-05	1.90364e-05	1.95831e-05
12083	Ile-Val	0.7335			MS2 reverse	253.15	228.823	5.54957e-05	3.35319e-05	2.91546e-05	1.97199e-05	2.94551e-05	2.50696e-05	3.20711e-05	8.34876e-06	1.5748e-05	1.18504e-05	1.05335e-05	8.67528e-06	1.69479e-05	1.20173e-05	2.01633e-05	2.18181e-05	1.67248e-05	1.94382e-05	1.48456e-05	2.1515e-05	1.90842e-05	1.27648e-05	6.34961e-06	2.79361e-06	7.57447e-06	3.4157e-06	5.95093e-06	6.47485e-06	1.06638e-05	1.70387e-05	2.95493e-06	5.88987e-06	4.07255e-06	1.83731e-05	9.83217e-06	1.38057e-05	1.3835e-05	1.40232e-05	1.23848e-05	1.33793e-05	1.31456e-05	1.3429e-05
12147	Diaminopimelic acid	0.7644			MS2 reverse	254.11	109.392	6.74923e-05	5.15825e-05	4.95017e-05	4.71107e-05	5.15973e-05	5.32636e-05	5.34247e-05	6.27417e-05	4.99422e-05	6.73531e-05	6.2162e-05	5.60045e-05	6.5835e-05	6.06731e-05	7.62052e-05	0.000173497	4.6722e-05	4.60449e-05	6.64925e-05	5.00305e-05	7.64988e-05	3.00448e-05	1.85391e-05	7.27889e-06	2.15579e-05	2.63089e-05	3.12736e-05	2.25005e-05	2.08699e-05	3.49831e-05	1.64698e-05	7.54095e-06	1.05602e-05	5.84827e-05	2.48178e-05	2.90165e-05	2.86578e-05	2.75792e-05	2.8968e-05	2.90956e-05	2.9401e-05	2.87863e-05
12152	Val-Asn	0.9153			MS2 reverse	254.107	288.476	0.000139932	0.000179785	0.000126608	0.000171331	0.000105334	0.000109696	0.000138781	9.50927e-05	0.000127376	0.000111397	9.35563e-05	8.6423e-05	6.76485e-05	9.69156e-05	9.09992e-05	8.88175e-05	0.00015419	0.000115989	4.56116e-05	6.79981e-05	9.39343e-05	2.7958e-05	9.65927e-05	1.10729e-05	3.67826e-05	2.94873e-05	2.48066e-05	3.77833e-05	4.49347e-05	3.73129e-05	2.72786e-05	2.16124e-05	2.74938e-05	7.19508e-05	3.84305e-05	5.88894e-05	5.31918e-05	5.22052e-05	5.13848e-05	5.25867e-05	5.2134e-05	5.33986e-05
12157	5,2'-O-dimethylcytidine	0.9995			MS2 reverse	254.118	348.44	7.22006e-06	1.17513e-05	9.523e-06	9.32659e-06	8.63858e-06	8.40403e-06	9.14392e-06	4.60753e-06	4.8955e-06	1.40043e-05	3.99776e-06	1.0702e-05	2.27753e-05	1.01637e-05	2.96532e-06	1.21373e-05	6.49407e-06	2.00619e-05	1.21815e-05	9.24034e-06	1.05134e-05	6.83431e-06	1.95352e-06	9.772e-07	1.26598e-06	3.47062e-06	2.58437e-06	2.84767e-06	1.817e-06	4.03095e-06	2.43722e-06	1.41653e-06	1.11325e-06	8.00737e-06	3.13705e-06	4.74416e-06	3.4191e-06	3.66627e-06	4.63499e-06	3.76779e-06	3.67118e-06	3.98392e-06
12223	Indoxyl sulfate	0.7789			MS2 reverse	255.04	79.991	0.000100604	0.000126045	0.00015671	0.000105026	0.000141064	0.000110291	0.00012329	0.000147092	3.33368e-05	4.54686e-05	6.95154e-05	0.000156535	5.67818e-05	8.47883e-05	0.000253249	0.000165865	0.000202993	0.00021663	0.000221245	0.000249567	0.000218258	1.45156e-05	2.41033e-05	5.75269e-06	2.28549e-05	1.47755e-05	9.56526e-06	1.52612e-05	5.10857e-06	0.000100612	5.75894e-06	1.5827e-05	1.05036e-05	9.56866e-05	3.89162e-05	8.10776e-05	8.21986e-05	8.85239e-05	8.09388e-05	8.05288e-05	8.32957e-05	8.27606e-05
12234	Daidzein	0.9955			MS2 forward	255.062	44.23	0.000224449	0.000804475	0.000170522	0.000793368	0.000523814	0.00100339	0.00058667	0.0099004	0.0176143	0.00862604	0.0119526	0.00313499	0.0117411	0.0104949	0.00822214	0.00112889	0.0026813	0.00281928	0.00594606	0.00261	0.00390128	0.000130969	0.000114097	6.87345e-05	7.97708e-05	0.000176538	0.000139313	0.000118237	0.000451662	0.00030306	0.000361068	5.14849e-05	9.20658e-05	0.00313644	0.000732629	0.00104206	0.00106733	0.00105117	0.00104047	0.00104429	0.00100973	0.00104251
12247	Argininosuccinic acid	0.8015			MS2 reverse	255.103	407.976	4.79644e-05	4.16878e-05	2.58612e-05	2.68157e-05	2.81393e-05	2.60985e-05	3.27612e-05	2.44611e-05	4.12521e-05	2.81762e-05	2.74511e-05	2.92675e-05	2.37044e-05	2.90521e-05	2.19494e-05	2.93088e-05	4.13308e-05	2.43133e-05	2.23773e-05	3.28591e-05	2.86898e-05	9.96262e-06	1.86477e-05	3.08907e-06	1.88277e-05	8.3636e-06	1.1164e-05	1.16758e-05	9.25231e-06	2.71236e-05	8.05019e-06	5.2512e-06	6.46666e-06	3.64505e-05	1.54324e-05	1.6795e-05	1.75646e-05	1.72137e-05	1.69657e-05	1.7024e-05	1.62203e-05	1.69639e-05
12252	7,8-Dihydroneopterin	0.8482			MS2 reverse	255.102	192.47	5.99359e-06	7.04785e-06	5.8363e-06	5.44197e-06	4.68845e-06	5.29455e-06	5.71712e-06	6.85804e-06	1.89258e-06	6.66465e-06	6.88996e-06	1.08901e-05	6.15278e-06	6.55801e-06	6.95326e-06	7.20023e-06	6.66567e-06	6.89883e-06	1.38478e-05	6.2533e-06	7.96984e-06	3.70337e-06	1.27052e-05	1.63556e-06	4.24116e-06	1.62618e-06	2.67015e-06	4.43028e-06	1.18441e-06	1.51577e-06	2.36158e-06	2.19594e-06	1.95448e-06	5.28378e-06	2.41599e-06	4.90542e-06	4.9131e-06	4.58242e-06	1.91171e-06	4.57803e-06	5.06567e-06	4.32606e-06
12332	5-Hydroxymethylcytidine	0.767			MS2 reverse	256.088	371.8	4.78297e-05	4.87108e-05	4.57046e-05	6.03133e-05	4.56929e-05	3.95087e-05	4.796e-05	7.06287e-05	7.8404e-05	8.44543e-05	6.77565e-05	6.02971e-05	0.000103511	7.75085e-05	5.64889e-05	7.23803e-05	7.70948e-05	4.5988e-05	2.95755e-05	5.1644e-05	5.55286e-05	3.12582e-05	3.16252e-05	8.43105e-06	2.59431e-05	2.389e-05	3.8044e-05	2.65319e-05	2.02411e-05	1.94425e-05	1.63482e-05	8.91139e-06	2.12709e-05	5.94833e-05	2.42829e-05	2.87823e-05	2.77303e-05	2.36855e-05	2.95369e-05	2.65077e-05	2.48015e-05	2.68407e-05
12334	Quinate	0.8458			MS2 reverse	256.079	244.369	8.55896e-06	4.98738e-06	1.32832e-05	1.05271e-05	2.14068e-06	7.95806e-06	7.90923e-06	4.961e-06	1.08822e-05	5.81097e-06	6.57967e-06	7.96585e-06	1.45191e-05	8.45313e-06	8.25307e-06	7.55935e-06	8.1512e-06	8.71081e-06	1.03636e-05	8.55842e-06	8.59941e-06	3.28157e-06	5.86232e-06	9.43224e-07	3.62755e-06	3.49721e-06	3.17794e-06	3.3983e-06	1.37934e-06	5.75245e-06	2.55511e-06	3.16074e-06	2.21333e-06	7.40721e-06	3.7447e-06	4.3599e-06	2.83917e-06	4.2881e-06	4.55045e-06	5.23167e-06	4.30477e-06	4.26234e-06
12455	D-gluconate	0.701			MS2 reverse	257.092	192.781	1.22078e-05	1.33064e-05	1.27078e-05	1.39362e-05	1.26582e-05	1.38063e-05	1.31038e-05	1.07556e-05	1.36405e-05	1.4671e-05	1.12152e-05	1.06698e-05	1.05336e-05	1.19143e-05	1.56691e-05	1.62445e-05	1.61955e-05	1.41344e-05	2.46929e-05	1.30506e-05	1.66645e-05	6.82874e-05	1.47119e-05	1.2246e-05	2.13618e-05	4.81016e-05	5.85907e-05	3.72166e-05	1.80209e-05	8.54295e-06	2.80338e-05	8.24869e-06	1.07148e-05	1.13582e-05	1.41532e-05	1.26494e-05	1.0473e-05	1.16585e-05	1.26318e-05	1.28563e-05	1.28327e-05	1.21836e-05
12457	3-methylcytidine	0.9995			MS2 reverse	257.098	295.471	6.86877e-06	7.91237e-06	8.09369e-06	7.25911e-06	3.6416e-06	7.21201e-06	6.83126e-06	2.60043e-05	9.27751e-06	1.20379e-05	1.84011e-05	1.35816e-05	1.96539e-05	1.64927e-05	1.26954e-05	1.27647e-05	1.15373e-05	2.70607e-05	2.47937e-05	9.89076e-06	1.64571e-05	3.55644e-06	2.85694e-06	9.24718e-06	1.26975e-05	4.10784e-06	5.33403e-06	6.29999e-06	4.85081e-06	6.06185e-06	2.76845e-06	5.51557e-06	4.10758e-06	1.26806e-05	5.99748e-06	5.24659e-06	9.96591e-06	5.49131e-06	5.3396e-06	6.7354e-06	5.38992e-06	6.36146e-06
12483	DL-Norvaline	0.9955			MS2 reverse	257.146	354.786	0.000534109	0.000184857	0.00072252	0.000448951	0.00042892	0.000218931	0.000423048	6.21266e-05	0.000180128	6.84056e-05	5.76876e-05	6.27482e-05	9.25614e-05	8.72762e-05	7.11491e-05	0.000232901	0.000118454	9.18111e-05	3.34233e-05	5.63033e-05	0.000100674	5.36774e-05	0.000117726	7.87579e-05	8.86116e-05	6.26455e-05	5.03853e-05	7.53007e-05	6.0381e-05	0.000120069	6.80526e-05	6.2113e-05	7.05481e-05	0.000107381	8.1424e-05	0.000110604	0.00011256	0.000110057	0.00011042	0.000110115	9.74777e-05	0.000108539
12546	Pectin (Galacturonic acid)	1			MS2 reverse	258.061	291.957	8.35641e-05	9.86231e-05	9.65347e-05	8.68729e-05	9.60328e-05	0.000121419	9.71744e-05	0.000213156	0.000128082	0.000131363	0.000157571	0.000256713	0.000136405	0.000170548	0.000175572	0.000203942	0.000148447	0.000263395	0.000160163	0.000314285	0.000210967	9.46424e-05	2.71984e-05	3.58641e-05	2.741e-05	3.67924e-05	6.91991e-05	4.85177e-05	6.00302e-05	6.48314e-05	1.93531e-05	6.54896e-05	2.41744e-05	0.000158318	6.53661e-05	7.48929e-05	7.32639e-05	7.40315e-05	6.67115e-05	7.4382e-05	7.16763e-05	7.2493e-05
12563	5-Methylcytidine	0.9998			MS2 forward	258.105	227.157	0.00080765	0.000776314	0.00074072	0.000740197	0.000674433	0.000721832	0.000743524	0.000720719	0.000839504	0.000804935	0.000731963	0.000714507	0.000617925	0.000738259	0.000828033	0.00138616	0.000845888	0.000731485	0.000506051	0.000671673	0.000828216	0.000106817	0.000219278	2.87553e-05	0.000106808	0.000116267	0.000149058	0.000121164	0.00014369	0.000438459	3.67535e-05	4.56413e-05	4.42558e-05	0.000931983	0.000273464	0.000405668	0.000389989	0.000395821	0.000386219	0.000392181	0.000391997	0.000393646
12564	2'-O-methylcytidine	0.9997			MS2 forward	258.105	160.899	0.000352374	0.000218792	0.000246487	0.000184888	0.000213113	0.000245342	0.000243499	0.000170695	0.000159752	0.000106207	0.000197437	0.000182335	0.000137898	0.000159054	0.000233831	0.000326476	0.00016543	0.000182433	0.000379382	0.000232501	0.000253342	2.58689e-05	0.000195682	2.04448e-05	4.27566e-05	1.92261e-05	2.29686e-05	5.44912e-05	5.17545e-05	0.000260385	1.56765e-05	7.00617e-05	3.11328e-05	0.000180236	0.000101541	0.000151133	0.000149334	0.000152568	0.000137302	0.000153177	0.000153116	0.000149438
12565	Glycerophosphocholine	0.9693			MS2 forward	258.105	406.666	3.24229e-05	3.21349e-05	2.9205e-05	2.41423e-05	2.68596e-05	2.54209e-05	2.83643e-05	3.82515e-05	3.35629e-05	3.0852e-05	3.36893e-05	0.000169328	3.64551e-05	5.70232e-05	3.36795e-05	3.46878e-05	4.29609e-05	3.07867e-05	2.98632e-05	3.24564e-05	3.40724e-05	1.49888e-05	1.39401e-05	6.25385e-06	1.20765e-05	8.45447e-06	1.28266e-05	1.14234e-05	1.06368e-05	2.3056e-05	7.92241e-06	6.15432e-06	6.85209e-06	3.05023e-05	1.41873e-05	1.57482e-05	1.58061e-05	1.57599e-05	1.54828e-05	1.59662e-05	1.51531e-05	1.56527e-05
12610	2-Butanone, 4-(2,6,6-trimethyl-2-cyclohexen-1-yl)-	0.7345			MS2 reverse	258.177	234.716	3.26333e-06	1.40371e-05	1.06581e-05	9.44878e-06	1.27807e-05	1.03204e-05	1.00847e-05	1.18321e-05	7.01053e-06	9.95616e-06	9.36964e-06	1.12101e-05	1.01534e-05	9.92199e-06	3.81003e-06	1.04441e-05	1.28038e-05	3.85452e-06	1.10756e-05	8.39162e-06	8.39662e-06	1.1209e-05	7.80177e-06	3.08574e-06	1.00948e-05	7.34486e-06	8.58804e-06	8.02069e-06	8.34837e-06	9.66369e-06	8.59803e-06	4.4288e-06	4.16827e-06	1.14372e-05	7.77406e-06	8.60887e-06	8.93918e-06	8.38756e-06	4.63898e-06	7.96457e-06	8.07171e-06	7.76848e-06
12705	Pro-Val	0.9702			MS2 reverse	259.108	227.175	8.43575e-05	7.72084e-05	8.2728e-05	8.14485e-05	6.8086e-05	7.22435e-05	7.76787e-05	7.50107e-05	8.72642e-05	8.55997e-05	8.14001e-05	7.72161e-05	6.7762e-05	7.90421e-05	8.04055e-05	0.000134147	8.71667e-05	7.80666e-05	5.94456e-05	7.03839e-05	8.49358e-05	1.68527e-05	2.71916e-05	4.40425e-06	1.4233e-05	1.47213e-05	1.67826e-05	1.56976e-05	1.79207e-05	5.16949e-05	6.28827e-06	6.14207e-06	8.00066e-06	9.66599e-05	3.11177e-05	4.48749e-05	4.64983e-05	4.48502e-05	4.48195e-05	4.4911e-05	4.26193e-05	4.47622e-05
12803	Gln-Asn	0.8659			MS2 reverse	260.109	380.749	8.91381e-06	1.12519e-05	2.01125e-05	9.67267e-06	1.12346e-05	9.19742e-06	1.17305e-05	1.86857e-05	1.0011e-05	1.30435e-05	1.0908e-05	1.07071e-05	1.54288e-05	1.31307e-05	1.06337e-05	1.13543e-05	1.03265e-05	1.30722e-05	8.633e-06	2.0316e-05	1.23893e-05	1.17322e-05	4.86427e-06	1.20826e-06	9.01517e-06	5.25554e-06	5.09287e-06	6.19472e-06	9.93068e-06	5.65648e-06	2.82633e-06	3.48663e-06	3.16697e-06	2.8309e-05	8.89602e-06	7.66466e-06	1.02902e-05	7.00306e-06	7.043e-06	7.04929e-06	7.0167e-06	7.67781e-06
12811	5-L-Glutamyl-L-alanine	0.8283			MS2 reverse	260.12	345.611	3.30812e-05	3.92595e-05	9.40106e-05	6.45718e-05	4.50912e-05	4.49106e-05	5.34875e-05	4.79774e-05	5.28422e-05	6.32163e-05	4.51757e-05	3.90889e-05	7.29982e-05	5.35498e-05	5.7093e-05	5.15822e-05	7.50849e-05	6.03558e-05	5.11967e-05	4.76855e-05	5.71664e-05	2.59556e-05	2.2245e-05	8.72287e-06	1.85677e-05	2.12409e-05	2.68749e-05	2.06012e-05	2.36366e-05	2.24721e-05	1.9781e-05	1.06466e-05	1.25487e-05	9.25333e-05	3.02697e-05	3.16045e-05	4.04932e-05	3.3026e-05	3.14396e-05	3.26849e-05	3.20626e-05	3.35518e-05
12833	Val-Thr	0.7402			MS2 forward	260.157	379.077	6.94562e-05	6.7841e-05	8.14411e-05	7.26154e-05	7.10451e-05	9.3935e-05	7.60556e-05	8.02547e-05	6.87356e-05	9.66353e-05	7.37716e-05	6.90156e-05	7.9673e-05	7.80143e-05	7.70025e-05	0.00012583	0.000107559	6.15863e-05	5.17909e-05	5.55056e-05	7.98791e-05	2.9705e-05	3.82829e-05	1.63326e-05	4.41291e-05	2.30015e-05	2.2145e-05	2.89327e-05	3.705e-05	6.80532e-05	2.25137e-05	3.08666e-05	7.76979e-06	7.41029e-05	4.00594e-05	4.27166e-05	4.17297e-05	4.23081e-05	4.29968e-05	4.71225e-05	3.66611e-05	4.22558e-05
12851	Lys-Leu	0.9952			MS2 reverse	260.192	507.443	8.75058e-05	7.6797e-05	7.34538e-05	8.27634e-05	8.52799e-05	8.04768e-05	8.10461e-05	9.01055e-05	7.61106e-05	8.96826e-05	7.81201e-05	7.52145e-05	8.36885e-05	8.21536e-05	8.63303e-05	0.000136184	0.000101693	7.4423e-05	7.49197e-05	7.08372e-05	9.07313e-05	4.68208e-05	4.72876e-05	2.33855e-05	3.92911e-05	2.74411e-05	3.66612e-05	3.68146e-05	3.53208e-05	7.76196e-05	2.48426e-05	2.77732e-05	2.40225e-05	0.000116316	5.09825e-05	5.26776e-05	5.25973e-05	5.2592e-05	5.33785e-05	5.26173e-05	5.16487e-05	5.25852e-05
12933	Ile-Glu	0.9929			MS2 reverse	261.142	389.453	0.000538629	0.000461138	0.000507791	0.00048857	0.000427339	0.00045639	0.000479976	0.000336178	0.000415276	0.000440158	0.000313687	0.000337363	0.000376752	0.000369902	0.000321257	0.000652468	0.000446764	0.00033182	0.000311119	0.000293665	0.000392849	0.000166441	0.00015218	7.32698e-05	0.000163809	0.000127114	0.000154728	0.00013959	0.000159386	0.000268753	0.000108792	0.00010167	0.000128107	0.000366541	0.000188875	0.000224825	0.000224093	0.00022465	0.000222339	0.000224816	0.000216274	0.000222833
12941	Phe-Ile	0.9849			MS2 reverse	261.156	149.958	5.23703e-06	0.000218283	0.000213773	1.25977e-05	0.00121303	0.00151732	0.00053004	0.000129411	0.00010481	0.000343488	3.45826e-06	0.000229126	0.000138206	0.000158083	0.000519171	5.35803e-05	0.000363412	0.000140477	6.25428e-05	4.94996e-05	0.000198114	0.0252942	0.0123316	0.0145755	0.0214203	0.00791066	0.0111335	0.0154443	0.0182857	0.0115762	0.0294038	0.0222053	0.0172412	0.00134287	0.0166758	0.0109544	0.0108578	0.0113223	0.0102404	0.01117	0.0109416	0.0109144
12990	N-Acetyl-L-tyrosine	0.8899			MS2 reverse	262.045	119.805	0.000147793	0.000306942	0.000161839	0.000175425	0.000177628	0.000170097	0.000189954	0.000132938	2.75271e-05	5.47231e-05	3.97354e-05	7.05096e-05	5.56713e-05	6.35174e-05	0.000149772	0.00028095	0.000205268	0.000203696	1.551e-05	0.000191971	0.000174528	2.52519e-05	4.22718e-05	2.15922e-05	4.84923e-05	3.09216e-05	2.14409e-05	3.16618e-05	2.95842e-05	0.000307438	8.17972e-06	1.49117e-05	3.57389e-05	0.000323377	0.000119872	0.000111057	0.000111484	0.000113223	0.000114227	0.000115954	0.000121958	0.000114651
13017	2'-O-methylguanosine	0.7513			MS2 reverse	262.1	405.96	8.53482e-05	8.53826e-05	0.000102535	9.28865e-05	8.82552e-05	8.97407e-05	9.06913e-05	8.16337e-05	8.13419e-05	0.00010141	9.64154e-06	7.55464e-05	7.87062e-05	7.13799e-05	8.33742e-05	0.000121946	0.00011945	8.11053e-05	1.55485e-05	6.7757e-05	8.15302e-05	5.05585e-05	4.74247e-05	1.96622e-05	6.86565e-05	3.60692e-05	3.24179e-05	4.24648e-05	3.99373e-05	6.32472e-05	3.93728e-05	2.84107e-05	2.04069e-05	8.92089e-05	4.6764e-05	5.2865e-05	5.68341e-05	5.50493e-05	5.40975e-05	5.50304e-05	4.67952e-05	5.34453e-05
13031	Pro-Phe	0.9998			MS2 reverse	262.125	128.729	0.000151392	0.000115653	0.000172904	0.000140285	0.000143306	0.000125099	0.00014144	7.0415e-05	5.50171e-05	0.000108175	5.73054e-05	6.15319e-05	8.5656e-05	7.30167e-05	7.9885e-05	0.000381972	9.1938e-05	9.1348e-05	4.39473e-05	8.95581e-05	0.000129775	6.89846e-05	5.72189e-05	6.45163e-05	0.000146296	5.47155e-05	6.3969e-05	7.59501e-05	5.37789e-05	0.000171738	7.25785e-05	2.20071e-05	4.37549e-05	0.000172312	8.93615e-05	0.000107746	0.000121229	0.000106196	0.000104559	0.000111477	0.000106064	0.000109545
13116	N-Acetylserotonin	0.9904			MS2 reverse	263.072	422.285	1.15927e-05	1.00291e-05	7.36872e-06	7.30997e-06	7.92888e-06	6.03315e-06	8.37708e-06	1.07466e-05	6.11283e-06	1.09398e-05	9.43696e-06	7.28717e-06	9.3931e-06	8.98608e-06	7.66235e-06	8.58704e-06	9.54699e-06	1.02771e-05	4.45508e-06	8.51439e-06	8.17383e-06	3.88531e-06	2.45032e-06	1.2706e-06	2.70419e-06	1.17661e-06	4.86385e-06	2.72515e-06	3.18687e-06	5.11339e-06	1.49995e-06	2.18842e-06	2.00362e-06	1.22148e-05	4.36784e-06	4.72522e-06	4.59721e-06	4.2786e-06	4.59638e-06	4.50649e-06	4.66536e-06	4.56154e-06
13141	cis-4-Hydroxy-D-proline	0.8872			MS2 reverse	263.128	388.411	0.000198222	7.389e-05	0.000140416	0.000125657	0.000120552	9.52066e-05	0.000125657	4.64575e-05	0.000108967	5.09325e-05	5.38663e-05	5.50081e-05	6.55536e-05	6.34641e-05	4.61734e-05	9.59583e-05	0.000146971	6.95492e-05	3.13834e-05	5.01347e-05	7.33617e-05	2.64775e-05	2.92637e-05	1.07737e-05	2.89642e-05	2.72822e-05	4.00041e-05	2.71276e-05	2.07963e-05	0.000133513	1.67704e-05	2.96166e-05	2.58083e-05	7.02887e-05	4.94656e-05	4.54822e-05	4.47303e-05	4.67698e-05	4.22258e-05	4.60925e-05	4.53756e-05	4.51127e-05
13144	Phe-Pro	0.9825			MS2 forward	263.136	216.517	0.00121296	0.000844261	0.00052254	0.000470279	0.000639249	0.000581342	0.000711773	0.000672996	0.00055831	0.000363161	0.000681989	0.000784453	0.000448827	0.000584956	0.000702943	0.000723881	0.000405012	0.000603844	0.000975745	0.000779057	0.000698414	0.000143022	0.000143168	9.63298e-05	0.000150363	0.000108917	0.000114716	0.000126086	0.000164312	0.000644781	5.53475e-05	0.000175169	0.000117174	0.000556115	0.000285483	0.000326492	0.000322441	0.000327276	0.00029347	0.000321542	0.000321405	0.000318771
13154	Ala-Leu	0.8344			MS2 reverse	263.156	361.162	8.54133e-05	9.30852e-05	0.000102388	0.00010281	7.03783e-05	7.04848e-05	8.74266e-05	8.06818e-05	0.000105658	0.000113604	9.32259e-05	7.93262e-05	7.59281e-05	9.1404e-05	5.32233e-05	0.000117414	9.81724e-05	0.000101374	5.09219e-05	6.1986e-05	8.05153e-05	8.68063e-05	8.13884e-05	3.3711e-05	2.9136e-05	5.40932e-05	6.59671e-05	5.8517e-05	1.60436e-05	4.80008e-05	7.11629e-05	5.02894e-05	4.86983e-05	7.15763e-05	5.09619e-05	3.96514e-05	3.95473e-05	3.94943e-05	3.95747e-05	4.01977e-05	3.88406e-05	3.9551e-05
13155	Leu-Ala	0.9085			MS2 reverse	263.16	37.206	2.98008e-05	1.06548e-05	1.75509e-05	1.51866e-05	1.47244e-05	1.32076e-05	1.68542e-05	1.78168e-05	1.2065e-05	1.80898e-05	3.55396e-05	1.88568e-05	9.28964e-06	1.86096e-05	2.03931e-05	1.32721e-05	1.46269e-05	1.80854e-05	1.66605e-05	1.12967e-05	1.57225e-05	3.91192e-06	1.07803e-05	4.68665e-06	3.9054e-05	1.71512e-05	1.95701e-05	1.5859e-05	2.22609e-05	3.52852e-05	3.27157e-05	2.9734e-05	5.17799e-05	1.77473e-05	3.15872e-05	1.80186e-05	1.68451e-05	1.47856e-05	1.68101e-05	1.6801e-05	1.17916e-05	1.5842e-05
13227	4-Pyridinecarboxylic acid	0.845			MS2 reverse	264.104	120.877	0.000126074	0.000311195	0.00020621	0.000245589	0.000181159	0.000252911	0.000220523	0.000567488	0.000710579	0.000475003	0.000762502	0.000770144	0.000472265	0.00062633	0.000355328	0.000593654	0.000171069	0.000315157	0.00108624	0.000413527	0.000489163	6.97381e-05	2.52351e-05	4.59884e-05	2.88309e-05	8.09757e-05	8.61896e-05	5.61597e-05	4.66969e-05	4.39017e-05	3.33194e-05	2.02759e-05	5.06047e-05	0.00023519	7.16647e-05	0.000229518	0.000229141	0.000232503	0.000230275	0.00023398	0.000237978	0.000232232
13236	Gly-Gln	0.663			MS2 reverse	264.117	160.047	1.3532e-05	1.81691e-05	7.99942e-06	1.12985e-05	8.41938e-06	2.78959e-05	1.45524e-05	1.89276e-05	2.13614e-05	1.50526e-05	1.23074e-05	1.70416e-05	2.01062e-05	1.74661e-05	7.2454e-06	1.41501e-05	1.19664e-05	1.14113e-05	1.79843e-05	1.93971e-05	1.36924e-05	1.04729e-05	6.20921e-06	3.52914e-06	7.58172e-06	4.84497e-06	7.07726e-06	6.61919e-06	8.46304e-06	5.68204e-06	2.67482e-06	2.69029e-06	5.15335e-06	1.38221e-05	6.41427e-06	8.62637e-06	1.03211e-05	8.32038e-06	8.62108e-06	9.2535e-06	9.2708e-06	9.06888e-06
13242	Phe-Gly	0.9923			MS2 reverse	264.13	319.451	9.81139e-06	1.17322e-05	1.45572e-05	1.55751e-05	1.60446e-05	1.39518e-05	1.3612e-05	2.18068e-05	2.23517e-05	1.81121e-05	2.25693e-05	2.13221e-05	2.01567e-05	2.10531e-05	2.01484e-05	7.0098e-05	1.7255e-05	1.40784e-05	1.15097e-05	1.6067e-05	2.48594e-05	7.66867e-06	4.82765e-06	3.62691e-06	3.85438e-06	4.43717e-06	4.2997e-06	4.78575e-06	7.57434e-06	1.17345e-05	3.2481e-06	6.96521e-06	7.98617e-06	1.818e-05	9.28139e-06	1.14211e-05	1.10039e-05	1.12386e-05	1.11569e-05	1.08753e-05	1.13392e-05	1.11725e-05
13316	Clofibrate	0.7175			MS2 reverse	265.063	24.888	7.90979e-05	0.000104099	6.13984e-06	8.95584e-05	8.49859e-05	4.22593e-06	6.13512e-05	4.69216e-06	4.78537e-05	5.62867e-05	7.54922e-05	0.000112087	3.74845e-06	5.00266e-05	5.67016e-06	8.93326e-05	8.01517e-05	8.76322e-05	8.1944e-06	3.6041e-06	4.57642e-05	1.91453e-05	4.39243e-05	2.11664e-05	3.10035e-05	2.38539e-05	2.96415e-06	2.36763e-05	1.83659e-06	9.372e-05	1.50724e-05	5.06693e-05	2.84663e-05	7.6161e-05	4.43209e-05	1.4933e-05	1.53935e-05	1.56117e-05	1.31607e-05	1.51399e-05	1.63149e-05	1.50923e-05
13334	Thiamine	0.9976			MS2 forward	265.108	333.14	0.00234579	0.00591171	0.0032835	0.00661509	0.00361815	0.00539055	0.00452747	0.0144103	0.0121178	0.0109671	0.0150233	0.0140873	0.0110531	0.0129431	0.00789295	0.00469111	0.00374676	0.00841961	0.0138428	0.00923383	0.00797118	0.000392988	8.74862e-05	0.000294598	0.000162918	0.00057333	0.000867694	0.000396502	0.000237348	0.000307793	4.99988e-05	4.75741e-05	0.000387125	0.000739259	0.00029485	0.00214409	0.00206586	0.00206433	0.00202533	0.00205846	0.00194676	0.00205081
13340	Alpha-N-Phenylacetyl-L-glutamine	0.9733			MS2 forward	265.115	204.819	7.35446e-05	0.000137222	0.000113243	0.000121703	0.000112072	0.00015924	0.000119504	0.000155643	7.31439e-05	6.01771e-05	0.00012032	0.000174452	0.000423239	0.000167829	0.000708656	6.31199e-05	4.66853e-05	7.26138e-05	0.00283981	0.000101503	0.000638731	1.45527e-05	1.62804e-05	5.70577e-06	6.78729e-06	7.87263e-06	1.18071e-05	1.0501e-05	3.43391e-05	3.36416e-05	9.80638e-06	7.01543e-05	1.24653e-05	5.87895e-05	3.65327e-05	0.000145238	0.000134344	0.000138446	0.000134298	0.00013634	0.000136296	0.000137494
13351	Val-Ser	0.945			MS2 reverse	265.135	470.588	3.06884e-05	3.32599e-05	2.92906e-05	2.80484e-05	3.3189e-05	2.70307e-05	3.02512e-05	2.72483e-05	3.01887e-05	2.56854e-05	2.49043e-05	3.35059e-05	3.48288e-05	2.93936e-05	2.20063e-05	3.23266e-05	2.29516e-05	2.46107e-05	2.36145e-05	1.93786e-05	2.41481e-05	1.1121e-05	1.39664e-05	4.92513e-06	1.53101e-05	8.54304e-06	7.65614e-06	1.02536e-05	8.89425e-06	1.77151e-05	5.93251e-06	4.50111e-06	6.01924e-06	1.95754e-05	1.04396e-05	1.39831e-05	1.44256e-05	1.24115e-05	1.39545e-05	1.3616e-05	1.33727e-05	1.36272e-05
13362	Phe-Val	0.9927			MS2 reverse	265.151	234.127	2.44814e-05	3.6021e-05	1.48357e-05	2.48241e-05	7.06638e-05	5.03272e-05	3.68589e-05	2.92422e-05	3.27996e-05	2.94586e-05	3.24581e-05	2.87488e-05	3.58133e-05	3.14201e-05	2.76556e-05	7.31251e-05	2.80385e-05	3.31791e-05	2.21128e-05	2.73335e-05	3.52408e-05	2.37411e-06	6.79878e-06	0.000134132	3.09082e-06	4.63058e-06	0.000256106	6.78554e-05	6.33692e-06	1.19126e-05	0.000210571	2.55321e-06	0.000174453	4.35128e-05	7.489e-05	1.57423e-05	1.42967e-05	1.45096e-05	1.49597e-05	1.0818e-05	1.47359e-05	1.4177e-05
13370	Lys-Thr	0.9957			MS2 reverse	265.187	347.966	2.07865e-06	5.12426e-05	2.24531e-05	9.06721e-06	6.5929e-05	3.37527e-05	3.07539e-05	1.89279e-05	6.18041e-06	2.87018e-05	4.02374e-06	2.12615e-05	1.13156e-05	1.50685e-05	0.000150165	0.0003514	8.02344e-05	1.01537e-05	1.38043e-05	6.78484e-06	0.00010209	0.00132259	0.00165132	0.000426408	0.00132798	0.000790679	0.00102207	0.00109018	0.000850733	0.000180809	0.00085207	0.000159477	0.000377383	0.000107017	0.000421248	0.000225673	0.000227709	0.000236101	0.000208417	0.000224598	0.000231055	0.000225592
13432	Ser-Pro	0.9327			MS2 reverse	266.111	332.945	0.000303028	0.0005637	0.000409308	0.00078576	0.000432456	0.00050923	0.00050058	0.00146616	0.00133838	0.000941773	0.00164569	0.00153044	0.00128605	0.00136808	0.000870712	0.000574691	0.00045665	0.000953827	0.00109449	0.00104951	0.000833314	6.63255e-05	1.25607e-05	5.28709e-05	2.7514e-05	7.46905e-05	0.000130589	6.07585e-05	4.15344e-05	4.89082e-05	9.37064e-06	6.6938e-06	5.33475e-05	8.61993e-05	4.1009e-05	0.00026126	0.000256806	0.000257984	0.000251902	0.000255844	0.000241613	0.000254235
13436	1-Piperazinecarboxamide, N,N-diethyl-4-methyl-	0.9781			MS2 reverse	266.12	388.01	0.000422121	0.000687751	0.000516311	0.000419249	0.000754553	0.000618234	0.000569703	0.00060067	0.000589508	0.00060736	0.000505409	0.000624509	0.000606662	0.00058902	0.000677763	0.000651978	0.00109947	0.00043752	0.000485882	0.000514449	0.000644511	0.000584756	0.000922013	0.00040738	0.000658525	0.000550568	0.000437368	0.000593435	0.000491022	0.000791543	0.000531807	0.000387556	0.000360037	0.00066064	0.000537101	0.000482623	0.000477342	0.00048434	0.000465693	0.000473623	0.000450255	0.000472313
13437	Phe-Thr	0.7227			MS2 reverse	266.121	102.231	4.59575e-05	7.71189e-05	3.56792e-05	5.00436e-05	4.97493e-05	6.33471e-05	5.36493e-05	0.000135594	7.78828e-05	4.88486e-05	0.000121885	0.000161094	9.28063e-05	0.000106352	9.66964e-05	0.000156282	5.33908e-05	0.00010959	0.000191503	0.00013033	0.000122965	3.02985e-05	2.72265e-05	2.34613e-05	8.13538e-06	2.72757e-05	2.5724e-05	2.36869e-05	3.69056e-05	2.97707e-05	1.90021e-05	4.3955e-05	2.21258e-05	8.45298e-05	3.93815e-05	4.89339e-05	4.77605e-05	4.80102e-05	4.77621e-05	4.75908e-05	4.80263e-05	4.8014e-05
13447	Ile-Ala	0.9856			MS2 reverse	266.146	325.835	0.000113185	0.00011632	0.000206422	0.000206026	0.000163528	0.000135075	0.000156759	0.000283144	0.00024763	0.000291697	0.000226327	0.00016786	0.000389337	0.000267666	0.000149593	0.000250388	0.000133546	0.000169878	8.64583e-05	0.000192048	0.000163652	4.62058e-05	6.29539e-05	2.47327e-05	4.91878e-05	5.92412e-05	6.67677e-05	5.15149e-05	5.40488e-05	4.39645e-05	4.72871e-05	3.06859e-05	5.65281e-05	0.000141927	6.24069e-05	7.35761e-05	7.39525e-05	7.09107e-05	6.79737e-05	7.45867e-05	7.35239e-05	7.24206e-05
13527	Adenosine	0.9999			MS2 reverse	267.093	213.092	6.27399e-05	6.10341e-05	4.44403e-05	4.32637e-05	4.96742e-05	4.92698e-05	5.1737e-05	4.35846e-05	4.32423e-05	3.52901e-05	4.318e-05	5.5755e-05	3.8937e-05	4.33315e-05	3.68526e-05	5.90369e-05	3.96458e-05	4.44603e-05	3.37336e-05	5.3358e-05	4.45145e-05	1.43985e-05	1.81295e-05	1.09051e-05	1.40646e-05	1.11968e-05	1.27395e-05	1.35723e-05	1.56781e-05	4.01267e-05	9.40284e-06	2.39198e-05	1.37329e-05	2.85333e-05	2.18989e-05	2.94059e-05	2.76757e-05	2.72716e-05	2.68641e-05	2.72975e-05	2.72617e-05	2.76294e-05
13541	His-Phe	0.9403			MS2 reverse	267.119	36.067	2.25733e-05	1.70009e-05	1.78997e-05	4.45132e-05	1.86045e-05	2.36202e-05	2.40353e-05	6.00608e-05	1.99766e-05	5.33852e-05	6.50103e-05	3.13489e-05	6.68509e-06	3.94112e-05	5.6433e-05	1.699e-05	2.68242e-05	2.39498e-05	3.30187e-05	1.29171e-05	2.83555e-05	3.23965e-05	1.89876e-05	1.44307e-05	2.96158e-05	1.52698e-05	1.61354e-05	2.11393e-05	1.06792e-05	1.04758e-05	4.3355e-06	9.84497e-06	1.58625e-05	5.80313e-05	1.82049e-05	1.85811e-05	1.74493e-05	1.67345e-05	2.03668e-05	1.76883e-05	1.88576e-05	1.82796e-05
13546	Promazine	0.9057			MS2 reverse	267.129	235.757	0.000136433	0.000217906	0.000150289	0.000161457	0.000123754	0.000114214	0.000150676	0.000235083	0.000190551	0.000151315	0.000189473	0.000198017	0.000192829	0.000192878	0.00020695	0.000172125	0.000140894	0.00017788	8.03963e-05	0.000191848	0.000161682	2.42604e-05	2.89045e-05	5.72495e-06	2.95353e-05	1.09476e-05	1.27284e-05	1.86835e-05	2.27857e-05	4.62339e-05	6.89643e-06	1.51114e-05	1.38984e-05	8.67762e-05	3.19503e-05	5.76657e-05	5.49435e-05	5.42465e-05	5.34702e-05	5.42712e-05	4.9571e-05	5.4028e-05
13547	Promethazine	0.9578			MS2 reverse	267.131	349.366	0.00808542	0.0105961	0.0104006	0.0115311	0.0089654	0.00770248	0.00954684	0.0140341	0.0140452	0.0117083	0.0140294	0.0141364	0.0157389	0.0139487	0.00998599	0.0071606	0.0100405	0.0124482	0.0098582	0.0118709	0.0102274	0.0040025	0.00340538	0.00116269	0.00321924	0.00365314	0.00442255	0.00331092	0.00286613	0.00262419	0.00248814	0.0013579	0.00216226	0.00711686	0.00310258	0.00482442	0.00481581	0.00483493	0.00453422	0.00497573	0.00483472	0.0048033
13553	Gly-Lys	0.9724			MS2 reverse	267.14	245.821	2.90205e-05	2.97793e-05	1.94656e-05	2.04085e-05	1.98246e-05	2.25006e-05	2.34998e-05	2.63254e-05	2.64252e-05	1.66984e-05	2.76133e-05	2.97114e-05	2.2475e-05	2.48748e-05	2.34367e-05	1.60452e-05	1.89748e-05	2.21407e-05	2.14714e-05	2.63466e-05	2.14026e-05	5.7038e-06	6.65827e-06	2.88183e-06	4.18071e-06	3.36364e-06	4.69948e-06	4.58129e-06	3.98802e-06	6.24414e-06	2.06841e-06	4.86189e-06	3.38746e-06	8.93537e-06	4.91422e-06	1.06955e-05	1.06814e-05	1.06156e-05	1.13265e-05	1.0373e-05	1.06183e-05	1.07184e-05
13571	trans-2-Phenylcyclopropylamine	0.7274			MS2 reverse	267.191	45.373	3.03543e-05	2.67176e-05	1.10659e-05	3.04977e-05	2.63968e-05	2.31802e-05	2.47021e-05	3.28998e-05	5.18186e-05	4.98405e-05	5.81025e-05	4.67369e-05	3.73947e-05	4.61322e-05	5.94735e-05	2.7842e-05	3.55893e-05	3.54606e-05	4.16578e-05	3.14436e-05	3.85778e-05	2.19498e-05	1.48403e-05	2.57978e-06	1.70312e-05	1.37447e-05	1.99489e-05	1.50158e-05	2.00416e-05	2.89669e-05	1.12338e-05	1.71728e-05	1.88536e-05	3.66957e-05	2.21607e-05	2.59164e-05	1.98853e-05	1.97206e-05	2.05123e-05	2.26511e-05	2.07273e-05	2.15688e-05
13688	Terpineol	0.9803			MS2 reverse	269.005	185.928	8.79007e-06	1.23834e-05	1.30385e-05	1.10773e-05	8.96606e-06	9.11287e-06	1.05614e-05	1.48002e-05	1.14839e-05	8.2772e-06	1.36267e-05	1.01299e-05	2.98768e-05	1.46991e-05	2.03465e-05	1.64988e-05	1.12979e-05	1.96321e-05	2.78817e-05	1.88893e-05	1.9091e-05	4.52969e-06	4.73468e-06	1.45601e-06	3.7263e-06	2.65135e-06	5.43254e-06	3.7551e-06	6.01326e-06	5.7188e-06	3.28967e-06	2.5369e-06	2.40112e-06	9.50819e-06	4.91132e-06	1.03205e-05	1.03072e-05	1.0325e-05	1.01783e-05	9.9118e-06	1.11675e-05	1.03684e-05
13724	Allopurinol riboside	0.9992			MS2 forward	269.09	122.897	1.37232e-05	1.42166e-05	7.49482e-06	7.18219e-06	8.53711e-06	7.83379e-06	9.83129e-06	9.63517e-06	1.20111e-05	8.87038e-06	1.11537e-05	1.25583e-05	4.54105e-06	9.79495e-06	1.70002e-05	3.17112e-05	1.38685e-05	1.04851e-05	1.9042e-05	6.83837e-06	1.64909e-05	4.96959e-06	2.33005e-05	1.45802e-05	3.12203e-06	2.6381e-06	4.87184e-06	8.9137e-06	3.21921e-06	1.57819e-05	2.96971e-06	3.82228e-06	2.24152e-05	2.51989e-06	8.45469e-06	1.28407e-05	7.73867e-06	7.67847e-06	7.45803e-06	1.24136e-05	8.01204e-06	9.35693e-06
13731	Ile-Asp	0.9929			MS2 reverse	269.107	271.444	0.00011164	0.000187604	0.000112581	0.000155283	0.000113747	0.000120113	0.000133495	0.000233421	0.000194028	0.000200916	0.000223924	0.000188407	0.000174787	0.00020258	0.000121129	0.000110237	0.000157481	0.000211018	8.38527e-05	0.000133595	0.000136219	4.45839e-05	6.20157e-05	1.19827e-05	3.45022e-05	3.97626e-05	3.61043e-05	3.81586e-05	5.01584e-05	3.80644e-05	2.87245e-05	1.16765e-05	1.29357e-05	8.1921e-05	3.72467e-05	6.89117e-05	5.97409e-05	6.25514e-05	6.15254e-05	6.06362e-05	6.05527e-05	6.23197e-05
13739	5'-Deoxyadenosine	0.9997			MS2 reverse	269.132	232.292	7.32411e-05	6.77254e-05	5.97617e-05	0.000115781	5.4546e-05	0.000103142	7.90329e-05	7.1017e-05	5.88384e-05	7.96198e-05	6.03331e-05	8.00286e-05	6.25705e-05	6.87346e-05	6.66067e-05	0.000264853	0.000107022	8.11599e-05	9.77838e-05	5.66203e-05	0.000112341	1.72308e-05	1.0423e-05	3.71986e-06	9.62959e-06	2.3045e-05	9.36486e-06	1.22355e-05	2.19031e-05	5.7481e-05	3.95643e-06	5.51317e-06	9.42459e-06	4.55117e-05	2.3965e-05	5.54051e-05	5.10179e-05	4.41049e-05	4.67653e-05	4.93557e-05	4.76431e-05	4.90487e-05
13753	His-Ile	0.9908			MS2 reverse	269.157	412.327	2.78195e-05	3.35416e-05	1.92228e-05	1.98868e-05	1.80458e-05	1.61067e-05	2.24372e-05	1.42554e-05	1.35537e-05	2.77237e-05	1.05828e-05	1.0155e-05	1.03094e-05	1.443e-05	2.05214e-05	3.58218e-05	2.53211e-05	1.59836e-05	1.01316e-05	7.79358e-06	1.92622e-05	6.64531e-06	1.12989e-05	3.61337e-06	6.95338e-06	6.86953e-06	4.50447e-06	6.6475e-06	7.32451e-06	1.32021e-05	4.52371e-06	4.75596e-06	2.9594e-06	1.71385e-05	8.31736e-06	1.38003e-05	1.06481e-05	1.11525e-05	1.11353e-05	1.07867e-05	1.07439e-05	1.13778e-05
13911	Genistein	0.9953			MS2 forward	271.057	39.5195	1.74328e-05	6.3239e-05	7.52687e-06	1.18209e-05	7.693e-05	0.000144684	5.36055e-05	0.000656912	0.00130964	0.000601302	0.0010239	0.00021206	0.000330583	0.000689067	0.000311139	8.17002e-05	0.000171201	0.000190278	0.00159148	0.000190706	0.000422751	4.90239e-05	1.07188e-05	5.46386e-05	5.32365e-06	1.871e-05	2.20588e-05	2.67456e-05	4.1923e-05	3.18714e-05	2.84069e-05	3.45749e-05	3.84002e-05	0.000158837	5.56688e-05	7.91821e-05	8.00204e-05	8.13226e-05	8.40189e-05	8.02525e-05	7.34411e-05	7.97063e-05
13916	Apigenin	0.9436			MS2 reverse	271.056	202.814	3.87972e-05	3.26339e-05	2.91735e-05	3.33244e-05	4.39321e-05	4.77127e-05	3.75957e-05	5.92011e-05	3.16001e-05	2.63396e-05	5.82742e-05	9.47008e-05	3.07999e-05	5.01526e-05	4.0846e-05	7.12324e-05	4.37577e-05	4.9799e-05	6.44909e-05	6.74918e-05	5.62696e-05	3.32176e-05	1.19205e-05	2.50042e-05	1.67919e-05	2.20896e-05	2.87857e-05	2.29683e-05	1.15858e-05	4.00882e-05	7.67584e-06	1.16151e-05	1.10814e-05	3.24553e-05	1.90836e-05	2.5892e-05	2.51129e-05	2.57349e-05	2.53628e-05	2.52594e-05	2.40615e-05	2.52373e-05
13937	His-Asp	0.7544			MS2 reverse	271.104	375.26	1.68736e-05	2.22107e-06	1.76129e-05	2.33806e-05	4.62554e-06	1.50688e-05	1.32971e-05	2.95203e-06	5.08158e-05	3.12543e-05	2.42356e-06	2.01818e-05	1.83285e-06	1.82434e-05	2.7919e-06	3.49232e-05	6.94724e-06	1.93059e-05	1.2773e-05	2.70426e-05	1.72973e-05	4.56566e-06	6.58298e-06	3.56085e-06	9.83902e-06	5.96797e-06	6.8243e-06	6.22346e-06	7.21881e-06	9.57493e-06	4.88329e-06	2.90809e-06	3.74525e-06	1.43905e-05	7.12014e-06	8.1194e-06	8.24966e-06	7.64933e-06	3.29541e-06	8.09776e-06	5.57723e-06	6.83147e-06
14062	Pro-Arg	0.7667			MS2 forward	272.167	426.556	9.90773e-05	6.72156e-05	7.89228e-05	6.2029e-05	5.71999e-05	5.1939e-05	6.93973e-05	9.34168e-05	9.10851e-05	7.80824e-05	7.47172e-05	6.25682e-05	6.81152e-05	7.79975e-05	0.000104251	7.30564e-05	0.000128062	8.88977e-05	4.95512e-05	6.51952e-05	8.48355e-05	5.02773e-05	4.52645e-05	1.166e-05	3.37912e-05	2.34301e-05	2.33103e-05	3.12889e-05	3.98621e-05	5.17913e-05	2.37219e-05	1.64591e-05	1.74203e-05	0.000107696	4.28252e-05	4.87647e-05	4.6317e-05	4.83097e-05	4.83514e-05	4.60435e-05	4.6956e-05	4.74571e-05
14140	Allopurinol	0.752			MS2 reverse	273.09	131.936	3.51202e-05	3.3717e-05	2.27471e-05	1.77995e-05	1.73327e-05	1.25617e-05	2.3213e-05	2.46936e-05	1.26363e-05	1.16584e-05	1.81513e-05	3.31681e-05	1.8217e-05	1.97541e-05	1.23531e-05	1.82154e-05	2.02259e-05	1.16913e-05	1.71785e-05	2.65815e-05	1.77076e-05	1.35252e-05	8.01869e-06	1.52359e-05	1.57548e-05	1.17064e-05	1.59398e-05	1.33635e-05	1.05038e-05	1.68468e-05	7.44417e-06	8.67551e-06	1.32918e-05	1.95187e-05	1.27135e-05	1.99932e-05	2.26105e-05	2.26761e-05	2.20445e-05	2.23541e-05	2.26755e-05	2.2059e-05
14184	3-Methylhistamine	0.7846			MS2 reverse	273.177	294.921	1.93072e-05	2.93977e-05	3.37437e-05	3.47216e-05	2.32124e-05	1.98938e-05	2.67127e-05	3.36474e-05	3.20929e-05	5.68361e-05	3.43579e-05	3.68061e-05	5.57744e-05	4.15858e-05	2.33741e-05	5.05273e-05	3.91122e-05	3.75679e-05	7.74075e-06	3.05045e-05	3.14711e-05	1.39855e-05	4.80186e-06	2.84547e-06	6.52758e-06	1.2286e-05	1.3767e-05	9.03558e-06	1.74447e-05	1.51932e-05	8.26287e-06	1.01273e-05	1.29311e-05	3.76e-05	1.69265e-05	1.89029e-05	1.91583e-05	1.97171e-05	2.02056e-05	1.97215e-05	1.94497e-05	1.95258e-05
14187	Arg-Val	0.7704			MS2 reverse	273.176	172.673	3.68113e-06	1.08542e-05	6.05032e-06	7.96886e-06	8.05185e-06	1.03467e-05	7.82552e-06	5.50663e-06	3.17667e-06	3.33737e-06	4.51848e-06	5.93894e-06	2.46687e-06	4.15749e-06	4.79159e-06	4.53039e-06	3.4939e-06	5.19073e-06	1.63776e-06	5.15442e-06	4.13313e-06	2.32875e-06	9.7493e-07	3.03212e-07	6.90432e-07	1.12673e-06	1.55647e-06	1.16342e-06	1.92435e-06	3.18982e-06	9.9939e-07	1.66626e-06	8.84608e-07	5.50302e-06	2.36124e-06	3.4997e-06	3.5715e-06	3.62195e-06	3.52226e-06	3.62808e-06	2.93831e-06	3.46363e-06
14249	Phloretin	0.9916			MS2 reverse	274.09	182.419	1.05599e-05	3.96364e-06	5.01908e-06	1.10277e-05	1.17407e-05	4.043e-06	7.72565e-06	6.97479e-06	1.06011e-05	7.76211e-06	5.3289e-06	2.09702e-05	1.67003e-05	1.13896e-05	1.12835e-05	8.85252e-06	1.11244e-05	1.11324e-05	6.94073e-06	1.09702e-05	1.00506e-05	5.84282e-06	4.27524e-06	3.65998e-06	4.76424e-06	6.03369e-06	7.24282e-06	5.30313e-06	4.93997e-06	1.78932e-06	6.351e-06	5.43553e-06	4.80643e-06	1.17552e-05	5.84624e-06	4.42267e-06	3.90784e-06	4.80318e-06	4.28441e-06	4.79986e-06	4.33255e-06	4.42509e-06
14276	N-Acetyl-L-phenylalanine	0.8051			MS2 reverse	274.15	112.931	2.32336e-05	3.09535e-05	3.84287e-05	3.4643e-05	2.39271e-05	2.47795e-05	2.93276e-05	2.4426e-05	1.81687e-05	2.52208e-05	1.73428e-05	2.35169e-05	2.79323e-05	2.27679e-05	1.82401e-05	3.33492e-05	2.39664e-05	1.49963e-05	2.41666e-05	3.22e-05	2.44864e-05	8.06302e-05	0.000104936	0.000101631	9.61698e-05	8.702e-05	6.83427e-05	8.97882e-05	6.3171e-05	6.07615e-05	0.000119944	0.000111257	0.000121481	4.39515e-05	8.6761e-05	6.2122e-05	6.22598e-05	6.2929e-05	6.22622e-05	6.34685e-05	6.11555e-05	6.23662e-05
14297	Lys-Lys	0.9862			MS2 reverse	274.197	321.143	5.72366e-06	6.14907e-06	1.51755e-05	1.45192e-05	9.34969e-06	7.16542e-06	9.68043e-06	1.80259e-05	8.5702e-06	1.58107e-05	5.77412e-06	7.63147e-06	3.72851e-05	1.55162e-05	1.67979e-05	8.79061e-06	2.57499e-05	1.80103e-05	1.12184e-05	1.18611e-05	1.54047e-05	6.65113e-06	7.35423e-06	1.58301e-06	2.16462e-06	4.1133e-06	5.10776e-06	4.49568e-06	8.71266e-06	2.64687e-06	6.14479e-06	3.55259e-06	2.03543e-06	2.17497e-05	7.47367e-06	6.96025e-06	6.78916e-06	7.05082e-06	6.46681e-06	7.0855e-06	6.97659e-06	6.88819e-06
14312	Palmitic acid	0.7805			MS2 reverse	274.271	48.085	0.00715632	0.00119389	0.00351029	0.00359909	0.00361263	0.00359735	0.00377826	0.00470566	0.00681802	0.00727141	0.00751489	0.00769538	0.00370342	0.0062848	0.00353203	0.00334977	0.00262039	0.00522736	0.00375733	0.003921	0.00373465	0.0019573	0.000790872	0.000407418	0.000362669	0.00104021	0.00151856	0.00101284	0.000677935	0.00104599	0.000483042	0.000654667	0.000433217	0.00287918	0.001029	0.00144992	0.00149726	0.00151935	0.0014823	0.00144942	0.00153208	0.00148839
14344	Sulfacetamide	0.8253			MS2 reverse	275.069	200.368	7.88391e-06	6.45966e-06	8.97835e-06	7.69212e-06	1.20562e-05	6.89314e-06	8.32722e-06	7.3531e-06	7.93557e-06	7.64261e-06	1.07929e-05	7.78875e-06	6.45438e-06	7.99455e-06	1.29851e-05	1.25244e-05	1.03427e-05	6.68348e-06	3.24435e-05	8.36749e-06	1.38911e-05	6.76117e-06	4.00386e-06	1.36623e-06	3.53768e-06	2.68834e-06	4.83084e-06	3.86469e-06	4.61772e-06	6.2825e-06	1.53062e-06	2.74432e-06	2.47646e-06	1.06448e-05	4.71606e-06	5.91863e-06	5.13952e-06	5.34857e-06	5.26293e-06	5.21952e-06	5.22048e-06	5.35161e-06
14358	2-Methyl-3-hydroxybutyric acid	0.898			MS2 reverse	275.086	37.918	1.3367e-05	1.28501e-05	1.72117e-05	1.71449e-05	1.31748e-05	1.13615e-05	1.4185e-05	5.2877e-06	4.12909e-06	2.20541e-05	1.6226e-05	1.63565e-05	3.41292e-05	1.63638e-05	7.5608e-06	1.56557e-05	1.47435e-05	2.25685e-05	4.49816e-06	1.97325e-05	1.41265e-05	3.15099e-06	1.49022e-06	6.23578e-06	6.33602e-06	1.47377e-06	1.01085e-05	4.79921e-06	1.00557e-05	8.67619e-06	4.41455e-06	1.02308e-05	1.04577e-05	1.63101e-05	1.00242e-05	5.42983e-06	5.30769e-06	5.46232e-06	7.66598e-06	5.83692e-06	5.36988e-06	5.84544e-06
14480	3-Methyluridine	0.9952			MS2 reverse	276.115	405.478	2.61106e-05	2.91237e-05	2.68882e-05	6.46435e-05	2.19671e-05	2.25412e-05	3.1879e-05	1.47759e-05	2.16909e-05	3.10484e-05	1.48153e-05	1.54992e-05	1.73069e-05	1.91894e-05	2.061e-05	3.35211e-05	2.8382e-05	1.5087e-05	2.45802e-05	2.21069e-05	2.40479e-05	1.35907e-05	1.23644e-05	3.90646e-06	1.16654e-05	8.28041e-06	1.9849e-05	1.16094e-05	7.95862e-06	1.51576e-05	1.2819e-05	2.20869e-05	5.26307e-06	5.00474e-05	1.88888e-05	1.64493e-05	1.64883e-05	1.83179e-05	2.52418e-05	1.6818e-05	1.65853e-05	1.83168e-05
14512	Lys-Phe	0.8796			MS2 reverse	276.174	141.389	1.56777e-05	1.48355e-05	1.88592e-05	1.65166e-05	1.75047e-05	1.81472e-05	1.69235e-05	1.34219e-05	1.61273e-05	1.51634e-05	1.48453e-05	1.44033e-05	1.4474e-05	1.47392e-05	2.97687e-05	5.24818e-05	3.33411e-05	3.32137e-05	2.69472e-05	3.55464e-05	3.52165e-05	4.1104e-05	2.11158e-05	2.83576e-05	4.06475e-05	1.49678e-05	1.97118e-05	2.76508e-05	4.87881e-05	2.96017e-05	9.03798e-05	9.08295e-05	5.75228e-05	1.21661e-05	5.48813e-05	2.21789e-05	2.30379e-05	2.24679e-05	2.21478e-05	2.29034e-05	2.24235e-05	2.25266e-05
14565	(.+/-.)-Baclofen	0.9367			MS2 reverse	277.072	255.773	7.59695e-05	8.51541e-05	8.47577e-05	6.7246e-05	7.87208e-05	6.93949e-05	7.68739e-05	8.15214e-05	9.88216e-05	0.000101962	0.000103801	0.000107776	9.09164e-05	9.74663e-05	5.66452e-05	9.52957e-05	9.28007e-05	8.1769e-05	3.54604e-05	9.55746e-05	7.62576e-05	5.33869e-05	3.89295e-05	2.50851e-05	4.77615e-05	4.22172e-05	6.10655e-05	4.47409e-05	2.55041e-05	4.50237e-05	2.65068e-05	1.74111e-05	2.85915e-05	0.000115988	4.31708e-05	4.50553e-05	5.06922e-05	5.27583e-05	5.20065e-05	5.22375e-05	5.13951e-05	5.06908e-05
14602	L-Saccharopine	0.9797			MS2 reverse	277.135	475.166	5.88422e-05	3.20419e-05	4.54714e-05	3.23646e-05	2.69789e-05	4.77707e-05	4.05783e-05	4.48672e-05	8.36406e-05	5.76025e-05	2.86249e-05	6.0652e-05	7.79007e-05	5.88813e-05	4.39655e-05	4.20085e-05	4.45781e-05	4.98982e-05	2.12219e-05	3.27695e-05	3.90736e-05	2.32391e-05	2.2815e-05	5.99304e-06	1.56218e-05	1.76364e-05	2.46302e-05	1.83226e-05	1.99727e-05	1.20793e-05	1.06288e-05	8.95601e-06	1.14988e-05	4.53078e-05	1.80739e-05	2.40303e-05	2.47366e-05	2.46302e-05	2.35066e-05	2.43464e-05	2.46321e-05	2.43137e-05
14614	Tyr-Leu	0.9825			MS2 reverse	277.15	80.0925	3.33819e-05	4.95553e-05	5.74393e-05	5.34086e-05	0.000148785	0.000155163	8.29556e-05	4.41395e-05	3.99983e-05	6.41193e-05	3.86637e-05	6.47884e-05	6.02859e-05	5.19992e-05	9.19525e-05	4.7646e-05	9.64647e-05	5.97933e-05	4.05989e-05	4.03266e-05	6.2797e-05	0.00146509	0.000816878	0.000569303	0.0014159	0.00084944	0.00108705	0.00103394	0.00183847	0.00163914	0.00133117	0.00143033	0.00128173	0.000343175	0.00131067	0.00117906	0.00129168	0.00127915	0.00126986	0.00126379	0.00126343	0.00125783
14789	Tyr-Pro	0.9312			MS2 reverse	279.13	250.055	0.00016122	0.000129797	0.000130692	0.000123411	0.000144404	0.00014079	0.000138386	0.00011949	0.00013417	0.000101869	0.000126051	0.00014399	9.29231e-05	0.000119749	0.000122576	0.00020619	0.00013486	0.000118451	0.000119092	0.00013807	0.000139873	4.25977e-05	5.58239e-05	3.75322e-05	4.83211e-05	3.46474e-05	3.41385e-05	4.21768e-05	5.43231e-05	0.000115494	3.49039e-05	5.53996e-05	5.4755e-05	0.000139905	7.57967e-05	8.75931e-05	8.50197e-05	8.4995e-05	8.52095e-05	8.06021e-05	8.38822e-05	8.45503e-05
14795	L-Abrine	0.8507			MS2 reverse	279.13	225.999	6.19215e-05	6.20746e-05	4.28882e-05	4.20487e-05	4.19763e-05	4.62038e-05	4.95189e-05	9.62319e-05	6.87796e-05	6.22685e-05	7.3471e-05	7.2768e-05	6.03469e-05	7.2311e-05	5.6372e-05	5.6196e-05	5.83983e-05	5.19653e-05	0.000130359	5.73746e-05	6.84443e-05	1.06662e-05	1.80183e-05	5.24893e-06	1.47497e-05	8.48757e-06	1.09363e-05	1.13512e-05	1.40661e-05	2.10918e-05	7.22852e-06	8.51662e-06	1.07713e-05	2.30526e-05	1.41212e-05	2.3938e-05	2.3509e-05	2.24215e-05	2.32812e-05	2.14691e-05	2.15538e-05	2.26954e-05
14800	Lys-Asp	0.9965			MS2 reverse	279.166	315.81	2.45589e-05	7.60903e-05	0.000115448	5.46032e-05	0.000136685	0.000310291	0.000119613	8.30707e-05	6.43432e-05	0.000136121	4.08957e-05	0.000117207	0.000113987	9.2604e-05	0.000160341	7.08783e-05	0.000240653	3.95323e-05	3.20435e-05	3.86251e-05	9.70122e-05	0.00106423	0.000340999	0.000166396	0.000438131	0.000348799	0.000322676	0.000446873	0.000707079	7.97915e-05	0.000646995	0.000845669	0.000850155	0.000129164	0.000543142	0.000235971	0.000231504	0.000234958	0.000231423	0.0002496	0.00023482	0.000236379
14834	Lys-Gly	0.8269			MS2 reverse	280.044	177.272	9.35441e-06	1.42309e-05	1.5076e-05	1.22329e-05	1.24368e-05	7.92052e-06	1.18752e-05	1.9119e-05	1.77302e-05	1.42554e-05	2.37124e-05	1.7652e-05	1.54163e-05	1.79809e-05	2.69938e-05	1.82806e-05	1.93196e-05	3.12036e-05	2.37374e-05	1.97488e-05	2.3214e-05	1.97627e-05	5.41478e-06	4.97193e-06	4.84863e-06	7.91033e-06	1.95348e-05	1.04072e-05	1.01125e-05	7.81062e-06	3.98991e-06	4.3586e-06	5.04174e-06	1.58845e-05	7.86631e-06	3.60116e-05	3.43106e-05	3.48815e-05	3.42687e-05	3.675e-05	4.44679e-05	3.67817e-05
14854	3'-O-methylguanosine	0.998			MS2 reverse	280.098	242.631	3.24718e-05	3.35061e-05	2.74274e-05	4.25042e-05	2.3279e-05	3.14532e-05	3.17736e-05	2.91417e-05	5.74304e-05	3.99481e-05	3.09995e-05	2.50609e-05	4.03725e-05	3.71588e-05	3.13349e-05	4.32675e-05	3.43693e-05	2.88074e-05	2.90395e-05	2.38667e-05	3.17809e-05	2.3232e-05	2.19207e-05	3.39884e-06	1.57656e-05	2.59737e-05	1.6297e-05	1.77646e-05	1.81e-05	2.74119e-05	1.35232e-05	1.31359e-05	6.57269e-06	2.87807e-05	1.79207e-05	2.28809e-05	2.76827e-05	2.30076e-05	2.38564e-05	2.42288e-05	2.20177e-05	2.39457e-05
14881	Ile-Met	0.984			MS2 reverse	280.162	318.123	0.000143466	0.000159706	0.000313207	0.000300043	0.000259491	0.000200326	0.000229373	0.000211968	0.000263589	0.000287308	0.000242959	0.000190764	0.000252314	0.000241484	0.000193578	0.000400991	0.000242004	0.000210052	7.73253e-05	0.000179467	0.000217236	0.000202669	0.000106385	5.88031e-05	0.000152917	0.000106715	0.000112069	0.00012326	0.000142534	5.09342e-05	0.000115674	0.000137434	0.000152942	0.00018534	0.00013081	0.000118097	0.000117321	0.000117765	0.000117369	0.000119114	0.000116496	0.000117694
14946	His-Ser	0.9913			MS2 reverse	281.07	327.832	0.000111214	9.47048e-05	0.000107988	8.79731e-05	7.81273e-05	0.000100876	9.68139e-05	7.48544e-05	9.56687e-05	9.61222e-05	6.78762e-05	6.84283e-05	0.000107187	8.50229e-05	7.00418e-05	8.60188e-05	8.71795e-05	8.26178e-05	0.000113026	8.0714e-05	8.65996e-05	2.78415e-05	5.02517e-05	1.55748e-05	4.71111e-05	3.56909e-05	3.0999e-05	3.45782e-05	3.37672e-05	3.66819e-05	2.29212e-05	2.67867e-05	2.55049e-05	7.71628e-05	3.71374e-05	4.29961e-05	4.29691e-05	4.30515e-05	4.18928e-05	4.25645e-05	3.60569e-05	4.15885e-05
14975	Benzeneethanamine	0.9051			MS2 reverse	281.145	130.417	1.80151e-05	4.66339e-05	3.78381e-05	1.57778e-05	3.84121e-05	4.26489e-05	3.3221e-05	5.72053e-05	5.78964e-05	3.91149e-05	6.56101e-05	6.96766e-05	4.95189e-05	5.65037e-05	5.66652e-05	0.000131407	1.82588e-05	5.55398e-05	9.62878e-05	5.53569e-05	6.89192e-05	2.35009e-05	1.28884e-05	1.48618e-05	1.8814e-05	1.82157e-05	1.90816e-05	1.78937e-05	1.65335e-05	3.5375e-05	1.73696e-06	1.26647e-05	1.44216e-05	5.77306e-05	2.30771e-05	3.90796e-05	3.82259e-05	3.89799e-05	3.82277e-05	3.90605e-05	3.8796e-05	3.87283e-05
15083	Ile-Ser	0.9916			MS2 reverse	282.149	347.197	0.000117378	0.000131651	0.000147782	0.00014787	0.000119215	9.54355e-05	0.000126555	0.000195828	0.000198609	0.000159629	0.000205711	0.000180869	0.00016854	0.000184864	0.000145003	0.000125197	0.000123352	0.000159834	0.000124363	0.000165702	0.000140575	5.37287e-05	3.5125e-05	2.11126e-05	4.0099e-05	4.88562e-05	6.06656e-05	4.32645e-05	4.19194e-05	3.48997e-05	2.76153e-05	1.87678e-05	2.42805e-05	8.55519e-05	3.88391e-05	6.02139e-05	6.33011e-05	5.99345e-05	5.90263e-05	5.99607e-05	5.98785e-05	6.03858e-05
15102	Hydroxyisocaproic acid	1			MS2 reverse	282.185	92.155	2.02466e-05	1.58599e-05	2.68942e-05	2.81693e-06	1.94317e-05	1.66182e-05	1.69779e-05	1.63079e-05	9.9383e-06	1.29301e-05	1.67218e-05	1.74835e-05	1.37302e-05	1.45186e-05	1.27215e-05	1.47015e-05	1.76878e-05	1.4839e-05	1.84205e-05	1.5303e-05	1.56122e-05	4.00093e-05	5.35986e-05	2.11304e-05	5.0085e-05	3.23627e-05	2.01337e-05	3.62199e-05	6.01689e-05	3.92186e-05	4.01521e-05	9.54915e-05	7.21828e-05	1.8699e-05	5.43188e-05	3.30453e-05	3.17288e-05	2.38593e-05	3.30435e-05	3.2937e-05	3.22469e-05	3.11434e-05
15141	Butanedioic acid, methylene-	0.813			MS2 reverse	283.037	361.298	3.88256e-05	4.95563e-05	3.7674e-05	4.11155e-05	3.37743e-05	4.07996e-05	4.02909e-05	3.65533e-05	3.98339e-05	2.97819e-05	3.7969e-05	3.9944e-05	2.87641e-05	3.54744e-05	3.07551e-05	3.76973e-05	3.72688e-05	3.65432e-05	2.42468e-05	3.53254e-05	3.36394e-05	1.20436e-05	8.38335e-06	5.87472e-06	1.16534e-05	9.58626e-06	1.09735e-05	9.75247e-06	8.31808e-06	2.21394e-05	7.0978e-06	8.61448e-06	1.14545e-05	2.53744e-05	1.38331e-05	1.73959e-05	1.73686e-05	1.74281e-05	1.72595e-05	1.87049e-05	1.74289e-05	1.75977e-05
15149	O-Phosphoethanolamine	0.9933			MS2 reverse	283.048	175.373	9.77536e-06	1.14662e-05	2.76389e-05	1.75452e-05	1.43901e-05	7.98892e-06	1.48008e-05	1.54637e-05	1.7306e-05	5.72375e-05	1.6579e-05	8.67966e-06	1.294e-05	2.13677e-05	2.07547e-05	2.87811e-05	3.29149e-05	1.2137e-05	2.71304e-05	2.6032e-05	2.4625e-05	5.00804e-06	9.53548e-06	2.59551e-06	7.31087e-06	1.07956e-05	1.27262e-05	7.99527e-06	7.81818e-06	7.00948e-06	5.86601e-06	3.27832e-06	2.85026e-06	1.7391e-05	7.36887e-06	4.97252e-06	1.34694e-05	1.26445e-05	1.34853e-05	1.25965e-05	1.3726e-05	1.18157e-05
15187	Lys-Asn	0.9886			MS2 reverse	283.136	270.493	9.93494e-05	7.18777e-05	7.65125e-05	7.3366e-05	6.77283e-05	6.37442e-05	7.54297e-05	5.5076e-05	6.29493e-05	6.08341e-05	4.68768e-05	4.66508e-05	3.62649e-05	5.1442e-05	4.52627e-05	3.65811e-05	7.72596e-05	6.69063e-05	2.47604e-05	4.15738e-05	4.8724e-05	3.13692e-05	2.93391e-05	6.35693e-06	3.37259e-05	1.50724e-05	1.51502e-05	2.18356e-05	3.07946e-05	3.87503e-05	2.18335e-05	1.78396e-05	1.7829e-05	5.55877e-05	3.04391e-05	3.33188e-05	3.17094e-05	3.30555e-05	3.16935e-05	3.72769e-05	3.07164e-05	3.29617e-05
15246	Bupropion	0.7096			MS2 reverse	284.076	176.189	2.5928e-05	6.49856e-05	6.38136e-05	5.11521e-05	5.71805e-05	3.0246e-05	4.88843e-05	5.69779e-05	5.85213e-05	4.74247e-05	6.08242e-05	6.57248e-05	4.1881e-05	5.52256e-05	5.03758e-05	3.79376e-05	3.62803e-05	5.12181e-05	3.033e-05	6.84096e-05	4.57586e-05	1.2711e-05	8.26378e-06	3.53101e-06	8.00081e-06	9.23936e-06	1.20966e-05	8.97375e-06	9.0139e-06	2.31233e-05	4.12947e-06	5.68925e-06	1.12983e-05	2.60819e-05	1.32227e-05	2.41371e-05	2.49329e-05	2.44635e-05	2.29227e-05	2.40379e-05	2.23175e-05	2.38019e-05
15250	Xanthosine	0.9209			MS2 reverse	284.082	395.353	1.54749e-05	1.08355e-05	1.37391e-05	1.24182e-05	1.48162e-05	1.12593e-05	1.30905e-05	1.24796e-05	1.71106e-05	1.01973e-05	9.26035e-06	2.03741e-05	1.23429e-05	1.36275e-05	9.55272e-06	3.9448e-05	1.19138e-05	1.52542e-05	1.98271e-05	1.17992e-05	1.79658e-05	5.40351e-06	5.89923e-06	1.83944e-06	5.23684e-06	4.38035e-06	4.29642e-06	4.5093e-06	5.41784e-06	4.73278e-06	6.45189e-06	2.70898e-06	2.97256e-06	1.20737e-05	5.7263e-06	5.92983e-06	6.07977e-06	5.50598e-06	5.61516e-06	6.00709e-06	5.73183e-06	5.81161e-06
15256	Guanosine	0.9972			MS2 reverse	284.099	48.026	3.81001e-05	3.01021e-05	3.39621e-05	3.02541e-05	3.60262e-05	3.2198e-05	3.34404e-05	2.6603e-05	2.59384e-05	2.38973e-05	2.77084e-05	5.15983e-05	2.58228e-05	3.02614e-05	4.46349e-05	3.79699e-05	2.00922e-05	3.6848e-05	4.17802e-05	2.84564e-05	3.49636e-05	3.3144e-06	1.17867e-05	1.09458e-05	2.82871e-06	5.23919e-06	1.55948e-05	8.28493e-06	1.87273e-05	1.82185e-05	4.3081e-06	1.5244e-05	1.49075e-05	2.65745e-05	1.633e-05	1.68624e-05	1.39885e-05	1.38499e-05	1.39928e-05	1.50507e-05	1.47571e-05	1.47502e-05
15354	Glycitein	0.9786			MS2 forward	285.072	44.4875	0.000162568	0.00022724	9.07533e-05	0.000554714	0.000337899	0.00105916	0.000405389	0.00503625	0.00662001	0.00539502	0.00506882	0.00161416	0.00360817	0.00455707	0.00820982	0.000778446	0.00462374	0.00364921	0.00398594	0.00347238	0.00411992	0.00010697	0.000169205	7.42601e-05	7.34623e-05	0.000111678	0.000147407	0.00011383	0.00118307	0.000277835	0.000695292	5.66744e-05	4.31589e-05	0.00704015	0.00154936	0.000882844	0.000881401	0.000866149	0.000893073	0.000863169	0.000894501	0.00088019
15358	Prunetin	0.9556			MS2 reverse	285.079	228.214	5.6873e-05	8.67517e-05	6.14593e-05	8.76516e-05	6.61919e-05	9.77382e-05	7.6111e-05	0.000173979	0.000123216	8.71182e-05	0.000208352	0.000229576	9.83903e-05	0.000153439	0.000113741	0.000123574	6.96749e-05	0.000146604	0.000172101	0.000186657	0.000135392	4.23484e-05	1.35647e-05	2.2893e-05	2.09442e-05	2.37952e-05	2.94915e-05	2.55062e-05	1.23527e-05	5.8386e-05	9.90431e-06	2.93547e-05	1.15881e-05	2.96412e-05	2.52045e-05	4.35571e-05	4.32215e-05	4.88392e-05	4.11202e-05	3.54642e-05	4.175e-05	4.23254e-05
15373	N-Acetyl-D-glucosamine	0.8171			MS2 forward	285.111	311.11	5.64241e-06	1.00807e-05	2.17031e-05	1.93411e-05	1.71224e-05	1.05499e-05	1.40733e-05	1.5042e-05	1.8433e-05	2.17931e-05	1.67473e-05	1.33938e-05	2.02782e-05	1.76146e-05	1.61748e-05	2.73455e-05	2.02342e-05	1.43006e-05	1.22813e-05	1.19605e-05	1.70495e-05	8.27643e-06	6.25308e-06	2.97057e-06	1.15972e-05	9.41519e-06	5.44926e-06	7.32695e-06	8.97358e-06	6.91535e-06	6.56337e-06	5.67854e-06	6.23028e-06	1.54305e-05	8.2986e-06	1.00059e-05	9.99209e-06	1.13928e-05	9.42203e-06	9.95465e-06	1.00855e-05	1.01422e-05
15375	Met-Leu	0.6388			MS2 reverse	285.124	226.845	5.811e-05	3.71601e-05	4.48919e-05	0.000100661	1.14317e-05	2.4716e-05	4.61617e-05	1.75435e-05	1.8973e-05	1.4963e-05	0.000226871	1.88648e-05	3.21202e-05	5.48893e-05	1.76833e-05	2.9077e-05	4.57925e-05	2.40047e-05	0.000201436	0.000205686	8.728e-05	1.15624e-05	7.86068e-06	3.35147e-06	1.02302e-05	7.90263e-06	1.39803e-05	9.14795e-06	1.65807e-05	1.68609e-05	5.86272e-06	6.64172e-06	5.92892e-06	4.1422e-05	1.55495e-05	3.04461e-05	2.98919e-05	3.00863e-05	2.84973e-05	3.03014e-05	3.03349e-05	2.99263e-05
15451	L-Fucose-1-phosphate	0.9588			MS2 reverse	286.07	171.417	2.55388e-05	3.10336e-05	1.98492e-05	1.78407e-05	1.94945e-05	1.322e-05	2.11628e-05	4.99825e-05	2.19058e-05	2.21692e-05	2.70347e-05	2.45751e-05	5.58764e-05	3.35906e-05	2.32862e-05	2.16334e-05	1.87766e-05	2.61147e-05	3.23924e-05	2.65653e-05	2.47947e-05	4.42493e-06	1.54844e-05	5.58845e-06	1.10377e-05	7.62533e-06	1.1255e-05	9.23595e-06	5.70657e-06	9.05634e-06	4.7961e-06	1.1728e-05	3.25507e-06	2.17738e-05	9.38598e-06	1.34147e-05	1.59917e-05	1.3205e-05	1.2558e-05	1.27873e-05	1.27911e-05	1.3458e-05
15473	N4-Acetylcytidine	0.9493			MS2 forward	286.11	222.084	7.95793e-06	7.41991e-06	2.79439e-05	8.83711e-06	8.61733e-06	8.00222e-06	1.14631e-05	5.51981e-06	9.84713e-06	2.08255e-05	1.1152e-05	9.17855e-06	1.28709e-05	1.15656e-05	1.86313e-05	0.000111401	9.78409e-06	2.00108e-05	4.81064e-05	1.46547e-05	3.70981e-05	1.89957e-05	9.92107e-06	1.67607e-06	5.51707e-06	4.15543e-06	2.06682e-05	1.01556e-05	6.79254e-06	2.19383e-06	1.61212e-06	7.41519e-06	2.15233e-06	2.82409e-05	8.06782e-06	1.6484e-05	1.49478e-05	1.51812e-05	1.41296e-05	1.42593e-05	1.3536e-05	1.47563e-05
15486	Hydromorphone	0.9766			MS2 reverse	286.139	119.28	0.000126845	0.000316363	0.000172953	5.9938e-06	5.95626e-05	3.35913e-05	0.000119218	0.000616482	0.000688881	0.000548601	0.000789959	9.85226e-06	0.000561538	0.000535885	7.61442e-05	0.000184478	0.000207194	0.000324994	0.000542998	0.000335338	0.000278525	0.000110808	0.000220233	0.000290577	0.00010471	0.000155739	0.000104816	0.000164481	0.000321321	0.000215763	0.000378129	0.000480986	0.000509205	4.78557e-05	0.000325543	0.000148201	0.000149801	0.000150154	0.000144815	0.000154267	0.000152027	0.000149878
15487	Arg-Glu	0.7508			MS2 reverse	286.155	286.689	2.67973e-05	2.96854e-05	3.21856e-05	3.20976e-05	2.56802e-05	2.24993e-05	2.81576e-05	3.51814e-05	3.84952e-05	3.2342e-05	3.58306e-05	2.95029e-05	2.55894e-05	3.28236e-05	2.01526e-05	2.30407e-05	3.11836e-05	3.07238e-05	1.4681e-05	2.57778e-05	2.42599e-05	1.57359e-05	1.05677e-05	4.00904e-06	9.0559e-06	1.1245e-05	1.11071e-05	1.02868e-05	1.02707e-05	1.17844e-05	7.51962e-06	5.74303e-06	7.87903e-06	2.04101e-05	1.06011e-05	1.29406e-05	1.33655e-05	1.31166e-05	1.31208e-05	1.33221e-05	1.25737e-05	1.30732e-05
15563	Glutaric acid	0.855			MS2 reverse	287.08	359.875	3.4768e-05	5.05479e-05	5.06327e-05	5.94766e-05	3.71441e-05	3.55964e-05	4.46943e-05	0.000108499	9.85021e-05	5.234e-05	0.000148974	0.000124519	8.30029e-05	0.00010264	4.39261e-05	0.000116555	4.03696e-05	5.68071e-05	6.05458e-05	3.82302e-05	5.94057e-05	1.34087e-05	8.10535e-06	7.27781e-06	1.45878e-05	1.36408e-05	1.36492e-05	1.17783e-05	1.11306e-05	2.14182e-05	7.7951e-06	9.44573e-06	1.44853e-05	4.06576e-05	1.74888e-05	2.2375e-05	2.53209e-05	2.18915e-05	2.23976e-05	1.94512e-05	2.18262e-05	2.22104e-05
15564	N-Acetylaspartylglutamate (NAAG)	0.6615			MS2 forward	287.082	292.645	8.30254e-06	1.18385e-05	2.34023e-05	2.61849e-05	1.15632e-05	2.40717e-05	1.75605e-05	2.88657e-05	1.84387e-05	1.9387e-05	2.63487e-05	4.4037e-05	2.32327e-05	2.67183e-05	1.08749e-05	2.88084e-05	2.97717e-05	1.89829e-05	9.60484e-06	1.58368e-05	1.89799e-05	4.85832e-06	5.87732e-06	1.58884e-06	1.70225e-05	3.94958e-06	2.64182e-05	9.95247e-06	5.92837e-06	1.37576e-05	2.35684e-06	1.16704e-05	4.32597e-06	1.4494e-05	8.75553e-06	7.21271e-06	1.20968e-05	7.15403e-06	7.30194e-06	7.34711e-06	7.16735e-06	8.04666e-06
15593	5-Hydroxyhexanoic acid	0.7404			MS2 reverse	287.145	307.482	7.47446e-06	9.19922e-06	1.00167e-05	1.52155e-05	1.01828e-05	1.01053e-05	1.03657e-05	8.85834e-06	7.20715e-06	1.15294e-05	1.10454e-05	1.13082e-05	8.46735e-06	9.73597e-06	6.6153e-06	8.65709e-06	9.94661e-06	1.12634e-05	2.94514e-06	6.25764e-06	7.6142e-06	1.47163e-05	8.30015e-06	9.73601e-06	1.04931e-05	8.71383e-06	1.05576e-05	1.04195e-05	1.20302e-05	3.96173e-06	1.1244e-05	4.55534e-06	1.22406e-05	1.18411e-05	9.31217e-06	1.10801e-05	9.27685e-06	6.96269e-06	8.4481e-06	8.62893e-06	8.60324e-06	8.83331e-06
15610	Arg-Ala	0.9411			MS2 forward	287.178	473.471	1.37013e-05	1.33134e-05	1.20952e-05	1.44218e-05	1.71593e-05	1.89158e-05	1.49345e-05	1.78128e-05	1.50567e-05	1.41037e-05	1.25336e-05	1.7459e-05	1.83038e-05	1.58782e-05	1.7051e-05	1.04211e-05	1.77584e-05	1.18198e-05	1.54236e-05	1.18693e-05	1.40572e-05	9.42569e-06	9.43978e-06	7.5574e-06	1.08564e-05	9.68618e-06	9.15111e-06	9.35276e-06	8.80573e-06	8.08226e-06	8.08099e-06	7.90651e-06	8.46854e-06	1.63718e-05	9.61931e-06	9.0473e-06	8.63846e-06	8.48779e-06	7.92643e-06	8.82018e-06	8.46575e-06	8.56432e-06
15680	DL-Homocysteine	0.8154			MS2 reverse	288.103	350.571	9.92964e-06	3.67644e-06	8.2213e-06	5.0774e-06	1.08648e-05	9.68112e-06	7.90845e-06	1.1158e-05	5.3763e-06	1.02429e-05	6.90332e-06	8.85066e-06	1.27649e-05	9.21602e-06	1.13116e-05	7.55741e-06	6.11319e-06	1.05222e-05	7.37906e-06	7.98875e-06	8.4787e-06	2.2657e-06	2.53011e-06	8.42912e-07	3.10737e-06	3.14534e-06	4.3611e-06	2.70876e-06	3.78332e-06	2.45113e-06	1.95628e-06	1.28289e-06	1.04309e-06	5.23964e-06	2.62606e-06	3.74065e-06	3.6794e-06	3.48172e-06	2.96859e-06	3.67922e-06	3.46746e-06	3.50284e-06
15693	Pro-Met	0.965			MS2 reverse	288.14	364.667	5.74517e-05	7.6639e-05	5.72132e-05	5.70961e-05	5.39702e-05	9.37679e-05	6.6023e-05	7.2699e-05	6.63663e-05	9.41881e-05	6.50537e-05	0.000128391	7.44874e-05	8.35309e-05	7.32938e-05	0.000197177	0.000156804	8.14974e-05	5.89765e-05	9.89724e-05	0.00011112	0.000110746	5.95302e-05	1.49916e-05	4.98828e-05	4.64175e-05	6.68386e-05	5.80679e-05	5.21764e-05	5.24342e-05	3.21222e-05	1.95416e-05	3.2703e-05	0.000129965	5.3157e-05	8.64161e-05	8.76542e-05	8.7507e-05	8.76413e-05	9.31083e-05	8.15742e-05	8.73168e-05
15707	gamma-L-Glutamyl-L-valine	0.7003			MS2 reverse	288.162	343.607	6.16819e-05	6.99629e-05	8.92925e-05	7.2838e-05	5.87099e-05	4.67392e-05	6.65374e-05	6.56865e-05	8.84529e-05	9.33192e-05	7.58864e-05	8.05632e-05	7.62361e-05	8.0024e-05	5.71876e-05	0.000100483	6.9452e-05	0.000111714	6.32388e-05	7.72251e-05	7.98835e-05	3.53345e-05	3.87852e-05	1.25176e-05	2.8343e-05	2.78074e-05	4.09588e-05	3.06244e-05	9.50199e-06	3.86214e-05	2.34483e-05	1.16858e-05	2.59939e-05	8.50163e-05	3.2378e-05	3.03168e-05	3.01742e-05	2.91534e-05	3.29868e-05	1.26829e-05	2.16052e-05	2.61532e-05
15743	Heptadecanoic acid	0.7921			MS2 reverse	288.286	40.097	2.30226e-05	5.25452e-05	0.000136346	8.96281e-05	4.37186e-05	1.8486e-05	6.06243e-05	9.04378e-05	0.000102362	0.000187616	8.64717e-05	0.000108834	0.000123248	0.000116495	1.57013e-05	2.09243e-05	2.42659e-05	6.75357e-05	7.69524e-06	1.61713e-05	2.53823e-05	3.15587e-06	1.77344e-05	3.80508e-06	6.45163e-06	1.53663e-05	6.18205e-06	8.78255e-06	1.44132e-05	2.80984e-06	9.51136e-06	2.34489e-06	1.61073e-06	1.86237e-05	8.21896e-06	0.00173727	0.00172676	0.00188154	0.00172457	0.00172964	0.00165927	0.00174317
15914	Arg-Asp	0.7449			MS2 forward	290.142	457.719	0.000153711	0.000120624	0.000103214	0.000106488	0.000102062	9.51369e-05	0.000113539	0.000124855	0.000166611	0.000105105	9.88565e-05	0.000103426	0.000106247	0.000117517	9.78207e-05	0.000154606	0.00017141	0.000106362	6.27604e-05	7.38638e-05	0.000111137	5.89906e-05	5.55532e-05	2.11613e-05	6.0092e-05	4.26734e-05	3.66054e-05	4.5846e-05	4.09996e-05	0.000121018	3.55445e-05	3.42749e-05	3.69219e-05	9.84229e-05	6.11969e-05	5.81558e-05	5.66749e-05	5.56281e-05	5.16503e-05	5.75432e-05	5.54563e-05	5.58514e-05
15994	(+)-Catechin	0.8673			MS2 reverse	291.089	345.795	1.57518e-05	2.01457e-05	7.94974e-06	4.07043e-06	9.90219e-06	5.79557e-06	1.06026e-05	1.36504e-05	1.82974e-05	2.49327e-05	1.20292e-05	9.55253e-06	7.02978e-06	1.42487e-05	8.38379e-06	5.72242e-06	2.19814e-05	9.6328e-06	1.67328e-05	1.39787e-05	1.27386e-05	4.65457e-06	2.78224e-06	9.00273e-07	4.67211e-06	5.36933e-06	8.72587e-06	4.5174e-06	4.59957e-06	8.24845e-06	2.28397e-06	6.86098e-06	3.21626e-06	1.16766e-05	6.14765e-06	6.99034e-06	7.72988e-06	8.45617e-06	3.14859e-06	9.07466e-06	7.10445e-06	7.08401e-06
16018	Trimethoprim	0.8678			MS2 reverse	291.141	235.502	3.09642e-05	3.10182e-05	4.97201e-06	4.41217e-05	2.89793e-05	4.45718e-05	3.07712e-05	3.35104e-05	2.75984e-05	2.93162e-05	2.69926e-05	2.95685e-05	3.1456e-05	2.97403e-05	4.69718e-05	2.37234e-05	2.54304e-05	2.78397e-05	2.24453e-05	3.7354e-05	3.06274e-05	6.3585e-06	1.22256e-05	3.81093e-06	1.23417e-05	5.86523e-06	7.91454e-06	8.08608e-06	1.00336e-05	8.49527e-06	5.51443e-06	7.69051e-06	7.10485e-06	2.00854e-05	9.82069e-06	1.02896e-05	1.0222e-05	1.03855e-05	1.26608e-05	1.15565e-05	1.06383e-05	1.09588e-05
16124	Ile-Pro	0.7297			MS2 reverse	292.161	325.362	7.55453e-06	8.54419e-06	9.81013e-06	1.31347e-05	9.09224e-06	8.62229e-06	9.45969e-06	1.21638e-05	1.986e-05	1.85791e-05	1.10671e-05	1.88134e-05	1.98718e-05	1.67259e-05	1.23825e-05	1.96213e-05	8.24201e-06	1.23936e-05	1.26855e-05	7.8944e-06	1.22032e-05	6.46668e-06	4.4273e-06	2.82755e-06	6.02644e-06	4.51561e-06	7.71467e-06	5.32971e-06	4.17862e-06	1.96775e-06	3.49022e-06	2.00183e-06	3.76627e-06	4.85287e-06	3.37626e-06	5.5502e-06	5.32335e-06	5.15296e-06	5.08879e-06	5.18326e-06	5.18228e-06	5.24681e-06
16278	Ala-Lys	0.858			MS2 reverse	294.061	412.934	1.40895e-06	5.16323e-06	1.41471e-06	4.69134e-06	1.24283e-06	1.04993e-06	2.49516e-06	6.70062e-06	6.13966e-06	5.04184e-06	1.69561e-06	5.83202e-06	1.85705e-05	7.33004e-06	1.42969e-05	1.84658e-06	1.4782e-06	4.7921e-06	1.84251e-05	8.04647e-06	8.14756e-06	2.88954e-06	2.19078e-06	2.2538e-07	5.85476e-07	4.22882e-07	3.09413e-06	1.56803e-06	2.46295e-06	8.31959e-07	2.90286e-07	2.40203e-06	1.79218e-06	5.46356e-06	2.20716e-06	1.37275e-06	1.21243e-06	1.86774e-06	1.26293e-06	1.23176e-06	1.84233e-06	1.46499e-06
16290	Met-Cys	0.7288			MS2 reverse	294.096	320.2	2.38743e-05	3.03808e-05	2.60268e-05	3.19807e-05	2.93635e-05	3.23977e-05	2.9004e-05	3.82363e-05	3.51404e-05	4.07281e-05	3.89623e-05	4.1406e-05	4.14601e-05	3.93222e-05	3.76493e-05	6.17218e-05	4.95369e-05	3.80751e-05	3.41349e-05	3.34434e-05	4.24269e-05	1.81116e-05	1.24963e-05	7.40229e-06	1.46888e-05	1.06055e-05	1.39248e-05	1.28715e-05	1.56482e-05	1.95937e-05	1.11724e-05	1.36188e-05	1.06279e-05	4.1236e-05	1.86495e-05	1.98192e-05	1.94042e-05	1.96931e-05	2.18302e-05	2.0099e-05	1.96922e-05	2.00897e-05
16331	Leu-Val	0.9944			MS2 reverse	294.177	315.969	2.99283e-05	3.44134e-05	7.30649e-05	5.97387e-05	4.37955e-05	2.86336e-05	4.49291e-05	5.31624e-05	8.28579e-05	8.41785e-05	6.26962e-05	4.68772e-05	5.63016e-05	6.43456e-05	4.50713e-05	9.62537e-05	5.02148e-05	4.2005e-05	1.55978e-05	3.55217e-05	4.74441e-05	3.15884e-05	1.8086e-05	9.87473e-06	2.79174e-05	2.09964e-05	2.47006e-05	2.21939e-05	1.25422e-05	5.2269e-06	1.11575e-05	5.9619e-06	1.1574e-05	4.55509e-05	1.53356e-05	2.21219e-05	2.13083e-05	2.16235e-05	2.09214e-05	2.12545e-05	2.12301e-05	2.14099e-05
16333	Val-Leu	0.9609			MS2 reverse	294.184	150.373	6.09606e-06	5.52919e-06	5.47179e-06	5.29205e-06	4.79934e-06	4.54003e-06	5.28808e-06	6.57062e-06	4.95614e-06	6.14714e-06	5.96071e-06	6.76971e-06	7.1883e-06	6.26544e-06	6.94706e-06	1.13736e-05	6.20182e-06	7.44673e-06	7.20672e-06	7.88744e-06	7.8439e-06	4.14569e-06	3.85828e-06	4.37953e-05	3.0266e-06	2.47835e-05	2.72707e-05	1.78134e-05	7.11273e-06	4.88456e-06	4.42757e-06	4.20163e-06	1.54896e-05	5.83201e-06	6.99136e-06	7.27069e-06	6.26254e-06	6.50829e-06	6.26611e-06	6.51375e-06	6.35444e-06	6.5293e-06
16390	His-Thr	0.9926			MS2 reverse	295.082	259.097	2.00671e-05	1.85375e-05	2.05611e-05	2.32936e-05	1.70498e-05	1.37958e-05	1.88841e-05	2.10514e-05	2.47141e-05	1.78466e-05	2.11486e-05	2.28788e-05	2.19797e-05	2.16032e-05	1.24412e-05	2.76725e-05	2.10457e-05	2.24334e-05	1.12489e-05	1.54355e-05	1.83795e-05	1.03022e-05	3.81312e-06	6.5603e-06	9.07279e-06	8.77279e-06	1.03233e-05	8.14075e-06	7.55978e-06	1.68785e-05	5.35789e-06	5.55167e-06	4.33049e-06	2.18159e-05	1.0249e-05	9.45525e-06	7.01453e-06	9.57135e-06	9.45282e-06	9.58651e-06	6.92093e-06	8.6669e-06
16416	Gly-Arg	0.7143			MS2 forward	295.145	435.994	2.86124e-05	2.75204e-05	2.61124e-05	2.61263e-05	2.37379e-05	2.05553e-05	2.54441e-05	2.91677e-05	3.47598e-05	2.29369e-05	2.88172e-05	2.40265e-05	2.25283e-05	2.70394e-05	2.57245e-05	3.01373e-05	3.18396e-05	2.69595e-05	1.79575e-05	2.71788e-05	2.66329e-05	1.5251e-05	1.33068e-05	4.54534e-06	1.2445e-05	7.11831e-06	1.12956e-05	1.06603e-05	1.19418e-05	1.53165e-05	6.64148e-06	6.09326e-06	7.09294e-06	2.40806e-05	1.18611e-05	1.47989e-05	1.3982e-05	1.39542e-05	1.39977e-05	1.2942e-05	1.32713e-05	1.38244e-05
16533	Ile-Thr	0.9924			MS2 reverse	296.156	207.654	9.27474e-05	8.19961e-05	5.36006e-05	5.86872e-05	6.30151e-05	6.19162e-05	6.86604e-05	6.08139e-05	5.08223e-05	4.93862e-05	5.35556e-05	0.000118285	4.11814e-05	6.23408e-05	5.8725e-05	4.96034e-05	4.16196e-05	5.52279e-05	4.71154e-05	6.20333e-05	5.23874e-05	1.44508e-05	1.6309e-05	6.85516e-06	1.28725e-05	1.71244e-05	9.58386e-06	1.2866e-05	1.35461e-05	2.84966e-05	7.51941e-06	1.22194e-05	9.94288e-06	3.50533e-05	1.77963e-05	3.09418e-05	2.80369e-05	2.91376e-05	2.80256e-05	2.67876e-05	2.91828e-05	2.86854e-05
16607	(S)-2-Hydroxyglutarate	0.738			MS2 reverse	297.08	264.636	7.50234e-05	7.95822e-05	7.4241e-05	0.000100434	7.83267e-05	7.94298e-05	8.11728e-05	9.04815e-05	9.17372e-05	6.10772e-05	9.68054e-05	0.000100742	9.13123e-05	8.86926e-05	7.0405e-05	7.97276e-05	8.06526e-05	9.7063e-05	5.36581e-05	9.55636e-05	7.95117e-05	2.68897e-05	4.7061e-05	1.14334e-05	4.32408e-05	2.83455e-05	2.2892e-05	2.99771e-05	3.70737e-05	4.21581e-05	1.67022e-05	1.6702e-05	2.1131e-05	8.47732e-05	3.64234e-05	4.7603e-05	4.38354e-05	4.35297e-05	4.34406e-05	4.4534e-05	4.34901e-05	4.44055e-05
16614	His-Pro	0.9856			MS2 reverse	297.097	65.759	0.000665652	0.000314838	0.000405536	0.000159913	0.000332323	0.00022496	0.000350537	5.36819e-05	6.86047e-05	5.01723e-05	3.65157e-05	3.9263e-05	8.19165e-05	5.50257e-05	8.67792e-05	0.000101665	0.000139213	9.85171e-05	0.00012556	8.51838e-05	0.000106153	0.000111605	0.000262354	3.17077e-05	0.000477136	5.41426e-05	6.36378e-05	0.000166764	5.09088e-05	0.00045158	3.75978e-05	4.4853e-05	3.85404e-05	0.000216409	0.000139982	0.000108082	0.000117431	0.000124102	0.000115569	0.000119233	0.000117293	0.000116952
16637	Phe-Ala	0.9949			MS2 reverse	297.141	434.689	0.0014435	0.00122476	0.00119334	0.000898374	0.00101276	0.000840422	0.00110219	0.00127748	0.00148241	0.00120913	0.00102358	0.0014472	0.00155538	0.00133253	0.000942655	0.000936059	0.00117144	0.000893543	0.00122838	0.00123551	0.00106793	0.000483042	0.000288759	0.000123022	0.000362265	0.000303743	0.000257732	0.000303094	0.000341784	0.00069339	0.000211981	0.000214975	0.000210929	0.000805558	0.000413103	0.000528552	0.000419857	0.000429073	0.000414917	0.000453934	0.000446728	0.000448844
16646	Lys-Ser	0.9979			MS2 reverse	297.149	240.742	0.000137924	6.29687e-05	6.24098e-05	8.55169e-05	7.02989e-05	6.53395e-05	8.0743e-05	8.49636e-05	0.000132403	6.95729e-05	0.000114731	0.000100885	8.02681e-05	9.71374e-05	7.15951e-05	7.51262e-05	5.23472e-05	8.19949e-05	0.000102641	9.63446e-05	8.00081e-05	2.32036e-05	2.45115e-05	1.00518e-05	1.58167e-05	1.32179e-05	1.90006e-05	1.76337e-05	1.68095e-05	3.56114e-05	9.03194e-06	7.72803e-06	9.58251e-06	3.79496e-05	1.94522e-05	5.88797e-05	5.08245e-05	5.38011e-05	4.65819e-05	5.40315e-05	5.11318e-05	5.25417e-05
16711	S-Methyl-5'-thioadenosine	0.9989			MS2 reverse	298.093	396.715	1.36771e-05	1.34123e-05	1.79349e-05	5.2486e-05	4.57875e-05	7.11676e-06	2.50691e-05	5.97694e-05	7.1064e-05	1.69753e-05	5.35229e-05	6.17174e-05	7.08675e-05	5.56527e-05	1.39235e-05	1.99768e-05	1.91182e-05	1.52824e-05	2.78009e-05	1.41595e-05	1.83769e-05	1.59648e-05	6.12069e-06	2.97522e-06	1.82895e-05	1.44639e-05	1.81507e-05	1.26608e-05	5.75688e-06	6.86277e-06	1.13125e-05	4.55427e-06	3.55381e-06	3.26698e-05	1.0785e-05	1.02198e-05	1.01755e-05	1.02485e-05	1.02231e-05	1.66748e-05	1.02158e-05	1.12929e-05
16733	Phe-Asp	0.9933			MS2 reverse	298.143	434.529	0.00020205	0.000166057	0.00016958	0.000123314	0.000177155	0.000118691	0.000159474	0.000194105	0.000210865	0.000262949	0.000145398	0.000174669	0.000155251	0.00019054	0.000153474	0.000168907	0.000145142	0.000131345	0.000179146	0.000165821	0.000157306	5.81324e-05	5.27623e-05	1.95031e-05	5.66769e-05	3.73277e-05	4.46983e-05	4.48501e-05	0.000158831	0.00011575	2.60727e-05	3.73242e-05	3.94282e-05	0.000128895	8.43835e-05	6.379e-05	6.04838e-05	7.12443e-05	6.09207e-05	6.46686e-05	6.4653e-05	6.42934e-05
16791	6-Phospho-D-gluconate	0.7934			MS2 reverse	299.015	206.45	3.75249e-06	4.26989e-06	5.57943e-06	4.32865e-06	4.39962e-06	4.08865e-06	4.40312e-06	8.20622e-06	5.10777e-06	7.51994e-06	6.29605e-06	6.97877e-06	1.12021e-05	7.55181e-06	5.72275e-06	6.48113e-06	5.77443e-06	7.80582e-06	1.06889e-05	7.39708e-06	7.31168e-06	4.59665e-06	2.63242e-06	1.5782e-06	2.5194e-06	2.51955e-06	4.21914e-06	3.0109e-06	3.1395e-06	2.45447e-06	1.30355e-06	1.62769e-06	2.85828e-06	7.28547e-06	3.1115e-06	5.96428e-06	4.86595e-06	5.33321e-06	4.97438e-06	4.94926e-06	4.75428e-06	5.14022e-06
16805	Val-Asp	0.9919			MS2 reverse	299.056	255.918	2.86033e-06	8.34173e-06	8.30404e-06	6.09251e-06	4.92163e-06	6.30236e-06	6.1371e-06	9.74793e-06	6.25936e-06	6.929e-06	5.67578e-06	6.38906e-06	8.69105e-06	7.28203e-06	9.87023e-06	1.20347e-05	1.12128e-05	1.10573e-05	1.67944e-05	9.25956e-06	1.17048e-05	3.40268e-06	9.16054e-06	1.84839e-06	2.18302e-06	3.39785e-06	4.51754e-06	4.085e-06	1.94818e-06	1.78168e-06	2.03836e-06	1.28719e-06	1.72232e-06	7.18717e-06	2.66082e-06	2.90069e-06	2.99029e-06	3.03333e-06	2.98147e-06	2.94343e-06	2.10111e-06	2.82505e-06
16832	Tyr-Gly	0.9576			MS2 reverse	299.119	192.823	0.000149073	0.000295421	0.000219921	0.00013772	0.000112052	0.000119373	0.00017226	0.000333822	0.000162904	0.000356557	0.000164544	0.000169502	0.000154381	0.000223618	0.000106419	0.000387622	0.000263072	0.000121093	4.90292e-05	0.000122523	0.00017496	0.000135973	0.00015375	8.66585e-05	0.000268247	7.82599e-05	6.8814e-05	0.000131951	2.32944e-05	0.000142876	0.000214157	2.87763e-05	7.97568e-05	0.000136535	0.000104233	0.000123671	0.000124965	0.000126574	0.000124222	0.000124761	0.000129244	0.000125573
16847	N6-methyladenosine	1			MS2 reverse	299.143	77.0685	0.000128565	0.000138897	0.000127496	0.000115172	0.000124216	6.80783e-05	0.000117071	9.73828e-05	2.7997e-05	8.63681e-05	0.000272569	7.99912e-05	8.20011e-05	0.000107718	0.000111791	5.87873e-05	8.61165e-05	8.33339e-05	4.23628e-05	3.39971e-05	6.93982e-05	0.00015147	0.000165209	0.000324091	9.94088e-05	0.000570725	0.000223314	0.000255703	0.000284253	0.000121146	0.00016444	0.000295753	0.000285902	4.42048e-05	0.000199283	0.000164545	0.000155463	0.000158219	0.000155362	0.000157803	0.000206295	0.000166281
17027	D-Glucosamine 1-phosphate (Glucosamine-1P)	0.9518			MS2 reverse	301.081	181.006	3.4013e-05	1.1407e-05	1.86235e-05	0.000193487	0.000276901	1.89196e-05	9.22252e-05	1.41274e-05	2.20709e-05	1.28637e-05	2.36742e-05	0.000163761	1.52202e-05	4.1953e-05	2.40531e-05	1.9075e-05	1.62521e-05	2.01785e-05	2.00151e-05	2.41822e-05	2.0626e-05	8.56378e-06	6.36101e-06	5.8074e-06	7.49813e-06	5.5172e-06	5.66162e-06	6.56819e-06	8.38432e-06	1.32648e-05	3.86271e-05	1.23092e-05	6.21696e-06	1.876e-05	1.62604e-05	9.91115e-06	8.96451e-06	9.90421e-06	9.78083e-06	9.90869e-06	1.0041e-05	9.75174e-06
17028	Glu-Met	0.7532			MS2 reverse	301.081	117.329	2.97467e-05	3.5575e-05	5.25658e-05	1.73203e-05	3.43776e-05	1.4535e-05	3.06867e-05	1.99485e-05	1.60977e-05	1.65054e-05	2.01485e-05	7.23545e-06	2.7422e-05	1.78929e-05	3.11684e-05	1.78442e-05	1.57873e-05	2.07662e-05	3.27104e-05	1.94736e-05	2.29583e-05	5.51395e-06	1.03336e-05	1.10666e-05	1.91441e-05	5.17406e-06	2.84259e-05	1.32764e-05	2.36776e-05	1.94176e-05	4.99206e-06	2.02658e-05	9.09752e-06	1.56897e-05	1.55234e-05	1.63907e-05	1.92292e-05	1.82474e-05	1.43518e-05	2.14449e-05	1.95333e-05	1.81996e-05
17035	2-Thiocytidine	0.9989			MS2 reverse	301.099	418.202	3.38078e-05	2.44344e-05	2.76572e-05	3.06638e-05	2.92234e-05	2.9338e-05	2.91874e-05	2.52495e-05	4.47743e-05	2.26341e-05	3.39231e-05	3.41914e-05	5.57761e-05	3.60914e-05	1.92351e-05	2.68673e-05	3.40391e-05	3.13776e-05	3.98824e-05	3.87146e-05	3.1686e-05	1.38748e-05	1.01812e-05	4.05239e-06	1.01488e-05	1.03412e-05	1.41897e-05	1.04647e-05	6.1164e-06	2.14409e-05	8.36772e-06	8.04525e-06	8.86925e-06	2.99586e-05	1.37997e-05	1.37366e-05	1.42511e-05	1.50768e-05	1.42744e-05	1.61431e-05	1.50647e-05	1.47578e-05
17060	Pro-Trp	0.9936			MS2 reverse	301.146	324.067	0.000184619	0.000174788	0.000250581	0.000236826	0.000199754	0.000164175	0.00020179	0.000257123	0.000461681	0.000355717	0.000325451	0.000249418	0.000320531	0.00032832	0.000174245	0.000248961	0.000215638	0.00022025	9.74906e-05	0.000195089	0.000191946	7.59347e-05	0.000119385	4.04246e-05	0.000118293	0.000103024	9.99173e-05	9.28298e-05	8.10731e-05	5.35058e-05	7.90222e-05	5.3578e-05	7.01807e-05	0.000189664	8.78372e-05	9.00295e-05	8.36578e-05	8.66187e-05	8.54945e-05	8.74862e-05	8.74578e-05	8.67908e-05
17061	.alpha.-CEHC	0.9979			MS2 reverse	301.147	69.658	3.48648e-05	4.84891e-05	5.19163e-06	4.82254e-05	4.17453e-05	4.12134e-05	3.66216e-05	5.10642e-05	4.46767e-05	5.71943e-05	5.0743e-05	5.10174e-05	5.53884e-06	4.33724e-05	4.69682e-05	4.43248e-05	5.521e-05	5.15627e-05	5.51148e-05	4.41138e-05	4.95491e-05	0.000196618	5.33922e-05	0.000124617	0.000112046	5.30908e-05	8.25302e-05	0.000103716	0.000261906	0.000127901	0.000240559	0.000229555	0.00024772	1.43463e-05	0.000186998	0.000124403	0.000106593	7.27282e-05	0.000114405	0.000108888	0.000116512	0.000107255
17120	N-Acetylglucosamine 1-phosphate	0.8847			MS2 reverse	302.063	270.768	1.57133e-05	2.50701e-06	1.69554e-06	4.08238e-06	1.63181e-06	1.89964e-06	4.58828e-06	3.60328e-06	1.08931e-05	3.93649e-06	5.09146e-06	3.03805e-06	2.45805e-05	8.52382e-06	4.77718e-06	2.84157e-06	3.14091e-06	1.31793e-05	6.74595e-06	5.93888e-06	6.10397e-06	5.01919e-06	6.35056e-07	1.65862e-06	8.11511e-07	1.35064e-06	1.49484e-06	1.82831e-06	3.18703e-06	1.51913e-06	1.32878e-06	2.69843e-06	7.16018e-07	8.19313e-06	2.94042e-06	2.8441e-06	1.98335e-06	2.07292e-06	2.78359e-06	1.99713e-06	1.98894e-06	2.27834e-06
17147	Phe-His	0.8369			MS2 reverse	302.13	346.023	4.53273e-05	5.36246e-05	9.91609e-05	0.000111181	4.29805e-05	4.36921e-05	6.59944e-05	8.63208e-05	8.76876e-05	7.68636e-05	7.17646e-05	6.32325e-05	8.3236e-05	7.81842e-05	5.65615e-05	7.09153e-05	5.62986e-05	5.68239e-05	5.50139e-05	4.58839e-05	5.69162e-05	1.15002e-05	1.34125e-05	7.49889e-06	1.91966e-05	1.40665e-05	2.08916e-05	1.44277e-05	1.92512e-05	2.5283e-05	2.01861e-05	6.57627e-06	1.29579e-05	3.82086e-05	2.04105e-05	3.44916e-05	3.44139e-05	3.49078e-05	3.68847e-05	3.32831e-05	3.97786e-05	3.56266e-05
17186	Eicosapentaenoic acid	0.8035			MS2 reverse	302.228	196.929	1.22907e-05	4.01299e-06	2.1714e-05	6.85158e-06	7.1811e-06	1.96662e-06	9.00283e-06	1.2125e-05	1.08362e-05	3.0155e-05	1.27345e-05	2.15068e-05	9.46075e-06	1.61364e-05	5.41346e-06	9.43695e-05	3.78179e-06	3.20149e-05	1.45871e-05	9.75997e-06	2.66545e-05	3.18325e-05	5.09928e-06	6.0498e-06	1.82917e-06	1.87527e-06	3.70177e-05	1.39506e-05	5.99912e-06	6.15357e-06	1.11724e-06	2.75381e-06	1.15742e-06	1.16333e-05	4.80241e-06	0.000346986	0.000329225	0.000348224	0.000329085	0.000321686	0.000340004	0.000335868
17200	Stearic acid	0.9377			MS2 reverse	302.301	47.8995	0.000512118	2.6863e-05	0.000259395	0.000139097	0.000123073	0.000190258	0.000208467	0.000104726	0.000526441	0.000370692	0.000246395	0.000111321	0.000196501	0.000259346	0.000148927	0.000227667	0.000260088	0.000341725	0.000484976	0.000598529	0.000343652	3.75764e-05	5.39903e-05	4.24332e-05	1.93689e-05	2.62375e-05	7.60332e-05	4.26066e-05	6.86245e-05	2.38997e-05	9.78763e-05	2.82925e-05	5.85894e-06	0.000115277	5.66381e-05	0.000114247	0.000121875	0.000122416	0.000115098	0.000115788	0.000115728	0.000117525
17231	Acetomenaphthone	0.8887			MS2 reverse	303.067	141.492	9.16676e-05	7.98194e-05	6.68627e-05	5.85881e-05	6.84244e-05	5.5781e-05	7.01905e-05	3.40943e-05	3.91238e-05	2.67914e-05	2.35094e-05	1.96564e-05	6.08752e-05	3.40084e-05	3.72396e-05	3.95449e-05	3.65599e-05	3.3065e-05	0.000318247	2.43661e-05	8.15037e-05	1.12704e-05	2.27937e-05	9.29514e-07	2.52428e-05	1.4201e-05	1.74106e-05	1.5308e-05	1.60917e-05	3.50114e-05	9.7735e-06	4.89211e-06	4.07556e-06	5.2928e-05	2.0462e-05	2.14385e-05	2.19151e-05	2.14971e-05	2.11764e-05	2.15156e-05	2.17221e-05	2.15441e-05
17249	Flumequine	0.9856			MS2 reverse	303.107	253.169	1.08379e-05	1.10787e-05	1.09768e-05	1.40387e-05	8.27679e-06	8.86158e-06	1.06784e-05	9.26601e-06	1.03851e-05	1.59953e-05	1.304e-05	1.42693e-05	1.74454e-05	1.34002e-05	4.36264e-06	1.14313e-05	1.18352e-05	7.7984e-06	9.86863e-06	9.70127e-06	9.16624e-06	6.95133e-06	5.92251e-06	2.54186e-06	5.08873e-06	6.31676e-06	8.01523e-06	5.80607e-06	5.0895e-06	5.26421e-06	3.83138e-06	3.2802e-06	2.67543e-06	1.51445e-05	5.88086e-06	6.4601e-06	5.78368e-06	6.29976e-06	6.48635e-06	6.28203e-06	6.55897e-06	6.31182e-06
17257	DL-.alpha.-Phenylglycine	0.9813			MS2 reverse	303.127	264.141	5.62064e-06	5.67832e-06	4.03218e-06	6.81824e-06	5.12153e-06	6.63667e-06	5.65126e-06	7.46518e-06	5.14429e-06	5.27118e-06	5.99128e-06	6.54651e-06	5.20393e-06	5.93706e-06	3.55791e-06	4.37208e-06	5.8806e-06	7.11902e-06	4.23029e-06	6.43468e-06	5.26576e-06	2.56679e-06	2.76168e-06	1.10903e-06	3.75619e-06	1.98414e-06	3.60581e-06	2.63061e-06	2.53354e-06	3.24246e-06	1.49628e-06	1.46639e-06	1.48281e-06	5.64174e-06	2.64387e-06	2.7375e-06	3.00824e-06	3.5425e-06	2.72052e-06	2.96078e-06	2.73987e-06	2.95157e-06
17351	2'-O-methyladenosine	0.8985			MS2 reverse	304.098	241.988	2.54324e-05	2.58428e-05	2.38768e-05	6.949e-05	2.56934e-05	2.16033e-05	3.19898e-05	2.17828e-05	2.17156e-05	2.36891e-05	2.36144e-05	2.30092e-05	1.88881e-05	2.21165e-05	1.59168e-05	2.30406e-05	1.89048e-05	3.14177e-05	1.53977e-05	4.27199e-05	2.45662e-05	8.8224e-06	7.92125e-06	6.93342e-06	1.23417e-05	7.39051e-06	7.50831e-06	8.48626e-06	8.42535e-06	2.05388e-05	1.255e-05	8.13071e-06	6.40631e-06	1.23408e-05	1.13987e-05	1.67606e-05	1.57154e-05	2.07131e-05	1.89741e-05	1.76318e-05	1.6948e-05	1.77905e-05
17356	Cytidine	0.9995			MS2 reverse	304.113	294.095	6.09304e-06	6.68521e-06	8.40389e-06	4.73413e-06	6.69254e-06	8.14994e-06	6.79313e-06	8.13812e-06	5.53085e-06	7.14169e-06	5.5966e-06	4.47731e-06	8.2331e-06	6.51961e-06	4.03322e-06	2.52935e-05	6.92205e-06	7.9553e-06	8.5938e-06	5.20343e-06	9.66688e-06	1.63794e-05	1.35681e-05	4.62501e-06	8.32512e-06	6.6903e-06	9.87889e-06	9.91114e-06	1.24968e-05	2.58888e-06	8.75844e-06	1.74441e-06	2.39721e-06	5.35637e-06	5.55702e-06	3.27417e-06	3.11971e-06	3.30228e-06	3.73605e-06	3.30575e-06	3.15821e-06	3.31603e-06
17369	Pro-Gln	0.9452			MS2 reverse	304.146	349.801	3.98053e-05	4.59321e-05	3.52596e-05	3.895e-05	2.88823e-05	2.99754e-05	3.64674e-05	4.73456e-05	3.29563e-05	2.64915e-05	3.34681e-05	4.50024e-05	5.64444e-05	4.02847e-05	3.49021e-05	3.32336e-05	5.03482e-05	3.26844e-05	2.50641e-05	2.8395e-05	3.41046e-05	1.57293e-05	1.45754e-05	5.55474e-06	1.43468e-05	1.34019e-05	1.27825e-05	1.27318e-05	1.07865e-05	2.29359e-05	9.77632e-06	1.032e-05	9.42072e-06	2.99932e-05	1.55388e-05	1.6344e-05	1.88539e-05	1.82495e-05	1.78621e-05	1.78264e-05	1.78102e-05	1.78244e-05
17379	Agomelatine	0.7437			MS2 reverse	304.15	235.57	4.88384e-05	5.97847e-05	4.88385e-05	5.93319e-05	5.08348e-05	4.81028e-05	5.26219e-05	6.27794e-05	5.81368e-05	6.33208e-05	5.74723e-05	6.12828e-05	6.50097e-05	6.13336e-05	4.7272e-05	5.86881e-05	6.13325e-05	6.06184e-05	2.97685e-05	6.86168e-05	5.43827e-05	5.22578e-06	2.53756e-05	6.31327e-06	9.93531e-06	1.1424e-05	1.30829e-05	1.18928e-05	1.20338e-05	1.51422e-05	1.36962e-05	1.2759e-05	1.84688e-05	5.43438e-06	1.29224e-05	7.08865e-06	2.86793e-06	7.19914e-06	6.65263e-06	6.96191e-06	7.08007e-06	6.30839e-06
17442	Xanthine	0.8728			MS2 reverse	305.081	140.157	9.45077e-05	0.000130697	0.000129437	0.00012275	9.76862e-05	8.91447e-05	0.000110704	0.000142499	0.000148658	0.000181848	0.000160433	0.000149775	0.000163504	0.000157786	0.000133155	0.000187194	0.000160866	0.000143306	0.000113131	0.000145555	0.000147201	2.92782e-05	4.62709e-05	1.04278e-05	3.59823e-05	2.57686e-05	4.05428e-05	3.13784e-05	3.77805e-05	4.68357e-05	1.74676e-05	2.00638e-05	1.76495e-05	0.000186202	5.43332e-05	8.54587e-05	8.51859e-05	7.48372e-05	8.63566e-05	8.64552e-05	8.76348e-05	8.43214e-05
17452	p-Hydroxyphenylacetic acid	0.9816			MS2 reverse	305.101	372.913	1.38623e-05	1.13233e-05	1.37906e-05	1.47153e-05	1.0813e-05	8.00295e-06	1.20846e-05	1.06383e-05	1.38304e-05	1.37102e-05	9.33484e-06	9.78448e-06	1.67275e-05	1.23376e-05	8.82803e-06	9.06403e-06	1.47018e-05	1.13225e-05	1.09631e-05	1.19223e-05	1.11336e-05	3.51543e-06	1.70799e-06	2.15141e-06	4.19397e-06	3.26507e-06	3.2151e-06	3.00816e-06	6.1212e-06	5.5225e-06	5.01549e-06	4.95975e-06	1.99093e-06	1.38833e-05	6.24886e-06	4.74751e-06	4.8279e-06	4.81482e-06	4.82746e-06	4.2242e-06	4.8982e-06	4.72335e-06
17459	Tyr-Thr	0.8919			MS2 reverse	305.112	356.363	3.79341e-05	8.21293e-06	2.16577e-05	8.39167e-06	7.5949e-06	2.09937e-05	1.74642e-05	2.87096e-05	1.25867e-05	3.06838e-05	1.13722e-05	1.07019e-05	2.68984e-05	2.01588e-05	1.00094e-05	8.39608e-06	2.41119e-05	1.77852e-05	1.65659e-05	8.5829e-06	1.42419e-05	4.13506e-06	2.67534e-06	1.15483e-06	1.06556e-05	4.51967e-06	3.23372e-06	4.39571e-06	7.03113e-06	1.74597e-06	2.78858e-06	1.54488e-06	1.84019e-06	3.44994e-05	8.24169e-06	5.02876e-06	5.00508e-06	4.93157e-06	6.05649e-06	3.23671e-06	7.28174e-06	5.25672e-06
17468	Xylitol	0.8241			MS2 reverse	305.145	175.831	1.4811e-05	1.09868e-05	1.22568e-05	1.35377e-05	1.67087e-05	2.02103e-05	1.47519e-05	1.25472e-05	1.30485e-05	1.5039e-05	5.32694e-05	4.96978e-05	1.10641e-05	2.57776e-05	3.18072e-05	2.25016e-05	1.56399e-05	1.28446e-05	2.03536e-05	1.31602e-05	1.93845e-05	1.41801e-05	1.63624e-05	7.96585e-06	8.28855e-06	6.52934e-06	9.13307e-06	1.04099e-05	1.35468e-05	1.65311e-05	7.60633e-06	2.50126e-05	5.54232e-06	1.18974e-05	1.33561e-05	1.46198e-05	1.40405e-05	1.45767e-05	1.40746e-05	1.30675e-05	1.3425e-05	1.39673e-05
17480	L-Histidinol	0.9678			MS2 reverse	305.166	411.957	1.40237e-05	1.79669e-05	1.55746e-05	3.74669e-05	1.26374e-05	1.25244e-05	1.83657e-05	2.80323e-05	2.2752e-05	2.0633e-05	2.32022e-05	2.13174e-05	1.60127e-05	2.19916e-05	2.00505e-05	4.04292e-05	1.61444e-05	1.54617e-05	1.07249e-05	1.86314e-05	2.02403e-05	5.7224e-06	5.20631e-06	2.06259e-06	3.90858e-06	3.07422e-06	4.27211e-06	4.04103e-06	4.99222e-06	4.95937e-06	2.39505e-06	2.73774e-06	3.33017e-06	1.6779e-05	5.86559e-06	9.3261e-06	8.30116e-06	8.34501e-06	8.34293e-06	8.01144e-06	8.00238e-06	8.38817e-06
17554	.alpha.-L-Asp-L-Lys	0.8688			MS2 reverse	306.107	408.738	5.19876e-05	5.20858e-05	4.75631e-05	4.97507e-05	4.79059e-05	4.30261e-05	4.87199e-05	4.99406e-05	4.67436e-05	4.53111e-05	4.0931e-05	3.8388e-05	4.10327e-05	4.37245e-05	4.55263e-05	5.07888e-05	4.52558e-05	4.89803e-05	2.96455e-05	3.935e-05	4.32578e-05	2.0392e-05	1.85984e-05	8.11121e-06	1.8431e-05	1.318e-05	1.47114e-05	1.55707e-05	1.69227e-05	2.62347e-05	1.03555e-05	9.34974e-06	1.05682e-05	3.23444e-05	1.76292e-05	2.45399e-05	2.45077e-05	2.48658e-05	2.3304e-05	2.4891e-05	2.22521e-05	2.40601e-05
17567	His-Trp	0.8047			MS2 reverse	306.132	265.89	1.79656e-05	3.03035e-05	1.77328e-05	2.56217e-05	1.80077e-05	2.31328e-05	2.21274e-05	2.10833e-05	1.88665e-05	9.55123e-06	2.63323e-05	1.55932e-05	2.19538e-05	1.88967e-05	2.53907e-05	2.56866e-05	1.85626e-05	1.29186e-05	1.35051e-05	1.53946e-05	1.85764e-05	7.68548e-06	6.19595e-06	3.52585e-06	1.48213e-05	3.68259e-06	5.09236e-06	6.83392e-06	8.53795e-06	1.38069e-05	4.03522e-06	6.05793e-06	5.35785e-06	2.47571e-05	1.04255e-05	9.20261e-06	3.83074e-06	1.01564e-05	1.00309e-05	1.01505e-05	1.0439e-05	8.96836e-06
17790	Glu-Pro	0.9174			MS2 reverse	308.117	380.969	1.98161e-05	1.99998e-05	3.24637e-05	2.9915e-05	2.30734e-05	2.63289e-05	2.52662e-05	3.57365e-05	3.15577e-05	4.1236e-05	3.32452e-05	3.08515e-05	2.62715e-05	3.31497e-05	3.44497e-05	2.75653e-05	3.86167e-05	4.09354e-05	7.60077e-06	2.46209e-05	2.89648e-05	1.4745e-05	1.55071e-05	5.25394e-06	1.1816e-05	1.21741e-05	1.11355e-05	1.17719e-05	1.56359e-05	1.33159e-05	9.22527e-06	8.04036e-06	1.2162e-05	3.33873e-05	1.52945e-05	1.80636e-05	1.74741e-05	1.77473e-05	1.70254e-05	1.70556e-05	1.72658e-05	1.74386e-05
17820	Ile-Ile	0.9956			MS2 reverse	308.192	297.116	5.50666e-05	5.93708e-05	0.000132117	0.000102495	7.42025e-05	4.10645e-05	7.7386e-05	7.00151e-05	8.17917e-05	0.000161398	8.15976e-05	8.31922e-05	0.000144485	0.000103747	4.69548e-05	0.000144953	6.62273e-05	6.09599e-05	2.23577e-05	4.84098e-05	6.49771e-05	5.91615e-05	1.57717e-05	1.06124e-05	2.91318e-05	5.28048e-05	5.89962e-05	3.77464e-05	2.07731e-05	2.41164e-05	2.29276e-05	1.32899e-05	1.56557e-05	6.37277e-05	2.67484e-05	3.51383e-05	3.51126e-05	3.56345e-05	3.51672e-05	3.67243e-05	4.21524e-05	3.66549e-05
17924	Ile-Asn	0.979			MS2 reverse	309.161	451.96	0.000289123	0.000365779	0.00023595	0.000406791	0.000363352	0.000297449	0.000326408	0.000214405	0.000375601	0.000374814	0.000233486	0.000179356	0.000198562	0.000262704	0.000230954	0.000146107	0.0004349	0.000256295	0.00016857	0.000147341	0.000230695	0.000171139	0.000118709	5.92679e-05	0.000202401	0.000116595	6.82173e-05	0.000122722	7.83919e-05	0.000202478	9.24777e-05	5.18326e-05	8.80228e-05	0.000224949	0.000123025	0.000136766	0.000128912	0.000123241	0.000137379	0.000150262	0.000124111	0.000133445
17999	N-Acetylneuraminic acid	0.9588			MS2 forward	310.108	350.135	0.000155916	0.000153154	0.000149262	0.000143021	0.000153174	0.000169055	0.00015393	0.000177608	0.000187133	0.000164298	0.00016418	0.000204094	0.000202877	0.000183365	0.000165298	0.000292051	0.000270355	0.000139143	0.00016038	0.000168046	0.000199212	9.43729e-05	7.49795e-05	3.71023e-05	6.80807e-05	6.20968e-05	8.19476e-05	6.97633e-05	7.34045e-05	0.000145087	5.58066e-05	6.32162e-05	5.63126e-05	0.00015601	9.16395e-05	0.000110813	0.000117796	0.000106339	0.000111618	0.000113456	0.000112276	0.00011205
18000	Inosine	0.9996			MS2 reverse	310.111	45.82	3.91074e-05	4.1186e-05	2.93842e-05	6.50305e-06	2.36613e-05	3.91698e-06	2.39598e-05	2.1084e-05	1.95005e-05	1.47966e-05	2.27652e-05	1.07136e-05	2.0605e-05	1.82441e-05	1.44348e-05	9.74155e-06	1.9208e-05	2.17337e-05	1.34083e-05	1.1605e-05	1.50219e-05	1.49844e-05	1.83384e-05	4.54503e-06	2.00101e-05	2.66297e-05	7.81187e-06	1.53866e-05	3.65217e-05	2.35665e-05	1.97476e-05	1.29635e-05	1.04026e-06	2.58731e-05	1.99521e-05	1.46885e-05	1.47891e-05	1.49439e-05	1.11551e-05	1.90273e-05	1.59298e-05	1.5089e-05
18020	L-Glutamine	0.993			MS2 reverse	310.165	482.069	0.000347215	0.000286666	0.000329356	0.000306359	0.000310337	0.000307062	0.000314499	0.000317972	0.000508561	0.000294542	0.000379612	0.000335203	0.000262981	0.000349812	0.000269615	0.000320035	0.000326962	0.000282293	0.000189353	0.000306715	0.000282496	0.000126306	0.000119326	5.70472e-05	0.000161227	9.83405e-05	9.68782e-05	0.000109854	0.000106264	0.000191425	7.13838e-05	5.6893e-05	9.30508e-05	0.000260966	0.000129997	0.000145164	0.000134864	0.000139024	0.000132477	0.000138844	0.000134613	0.000137498
18112	Desipramine	0.9852			MS2 reverse	311.142	230.888	3.09548e-05	6.60323e-05	6.66078e-05	7.02305e-05	5.98983e-05	2.93567e-05	5.38467e-05	7.99571e-05	4.07149e-05	1.95266e-05	7.79654e-05	4.48684e-05	6.86445e-05	5.52795e-05	5.07654e-05	2.96024e-05	3.46834e-05	4.37113e-05	1.29517e-05	5.38045e-05	3.75865e-05	3.59198e-06	2.16293e-05	3.46058e-06	1.42541e-05	2.17333e-05	1.22364e-05	1.28176e-05	1.12072e-05	1.13754e-05	5.6127e-06	6.56341e-06	3.95073e-06	3.2998e-05	1.19512e-05	3.39837e-05	3.18064e-05	2.1743e-05	3.55267e-05	3.48455e-05	1.95289e-05	2.95724e-05
18133	Phe-Gln	0.8503			MS2 reverse	311.175	148.7	8.2859e-06	8.46586e-06	8.48144e-06	8.48916e-06	8.43791e-06	8.16444e-06	8.38745e-06	8.78602e-06	7.84149e-06	9.88959e-06	9.22467e-06	1.18651e-05	9.58626e-06	9.53219e-06	1.0377e-05	1.13428e-05	1.19438e-05	1.04429e-05	1.04908e-05	9.00639e-06	1.06006e-05	2.10989e-05	6.23209e-05	3.35259e-05	3.32213e-05	4.25896e-05	3.908e-05	3.86394e-05	4.61777e-05	7.93248e-05	2.01954e-05	6.19339e-05	1.87781e-05	9.13787e-05	5.29648e-05	2.73534e-05	2.73155e-05	2.68851e-05	2.9544e-05	2.87612e-05	2.77128e-05	2.79287e-05
18218	gamma-L-Glutamyl-L-phenylalanine	0.9652			MS2 reverse	312.151	272.436	4.10582e-05	2.33651e-05	1.84547e-05	2.87516e-05	1.78593e-05	2.04288e-05	2.49863e-05	2.06138e-05	2.16419e-05	2.15716e-05	1.89824e-05	1.601e-05	2.16904e-05	2.0085e-05	1.78579e-05	4.29937e-05	2.75151e-05	2.03023e-05	1.54966e-05	2.04464e-05	2.4102e-05	8.94522e-06	1.43034e-05	6.09706e-06	1.30369e-05	6.56331e-06	7.75128e-06	9.44952e-06	1.0411e-05	2.42676e-05	7.02993e-06	5.77436e-06	7.71691e-06	2.82442e-05	1.39073e-05	1.55362e-05	1.28571e-05	1.52879e-05	1.50899e-05	1.67316e-05	1.57266e-05	1.52049e-05
18313	Tyr-Met	0.8319			MS2 reverse	313.128	91.8935	5.40401e-05	7.77373e-05	4.66834e-05	6.28712e-05	6.53852e-05	7.86999e-05	6.42362e-05	3.7218e-05	4.82263e-05	6.23194e-05	6.69461e-05	6.7015e-05	5.21482e-05	5.56455e-05	7.4335e-05	6.90608e-05	5.02317e-05	5.84848e-05	0.000119101	8.02433e-05	7.52427e-05	2.47617e-05	3.20598e-05	7.22398e-06	1.52336e-05	7.99003e-06	1.48253e-05	1.70157e-05	1.54749e-05	3.35613e-05	2.57488e-06	2.2463e-05	7.70677e-06	5.97711e-05	2.3592e-05	4.23776e-05	5.50379e-05	5.21029e-05	5.59951e-05	4.06927e-05	4.95069e-05	4.92855e-05
18319	Tyr-Ala	0.9796			MS2 reverse	313.139	46.106	4.34421e-05	5.84405e-05	9.04104e-05	2.91224e-06	9.70391e-05	8.47807e-05	6.28375e-05	2.55048e-05	9.50422e-06	1.75473e-05	2.66394e-05	1.31716e-05	4.90984e-05	2.35776e-05	1.21162e-05	3.63467e-05	3.5355e-05	6.04212e-05	2.15051e-05	2.79575e-05	3.22836e-05	3.97207e-05	1.25512e-05	1.08381e-05	2.17769e-05	2.03177e-05	1.71559e-05	2.03934e-05	2.54937e-05	1.34547e-05	1.65142e-05	1.1201e-05	2.06199e-05	6.14917e-05	2.47959e-05	2.00622e-05	1.78208e-05	1.73547e-05	1.97762e-05	2.15854e-05	1.7958e-05	1.90929e-05
18428	Ethylmorphine	0.8218			MS2 reverse	314.17	151.905	4.17399e-06	5.35615e-06	4.68102e-06	1.94381e-06	3.97586e-06	4.74937e-06	4.1467e-06	4.7445e-06	4.35994e-06	4.81662e-06	6.2395e-06	5.57665e-06	7.22654e-06	5.49396e-06	5.17524e-05	0.000185138	1.51173e-05	5.02278e-06	5.60808e-06	5.33553e-06	4.46623e-05	6.05285e-06	0.000242557	1.23221e-05	3.02279e-05	2.10833e-05	4.48434e-06	5.2788e-05	3.28998e-05	0.000224193	2.94147e-05	7.70623e-06	5.60659e-06	4.87185e-06	5.07821e-05	2.56056e-05	2.10455e-05	2.57781e-05	3.15337e-05	2.42574e-05	2.41303e-05	2.53918e-05
18459	16-Hydroxypalmitic acid	0.7662			MS2 reverse	314.264	119.991	1.0031e-05	9.1162e-06	1.36577e-05	1.36962e-05	8.42376e-06	9.66359e-06	1.07647e-05	1.05232e-05	1.71755e-05	1.33008e-05	1.4933e-05	9.59154e-06	1.45632e-05	1.33479e-05	8.88732e-06	1.17542e-05	7.4199e-06	5.50102e-06	5.72458e-06	5.19405e-06	7.41351e-06	4.07947e-06	6.2987e-06	6.49256e-07	3.52072e-06	6.69732e-06	8.31594e-06	4.9269e-06	1.18483e-06	1.87389e-06	8.37501e-07	9.66215e-07	1.62152e-06	1.11938e-05	2.94629e-06	1.69996e-05	1.81629e-05	2.84561e-05	1.69367e-05	1.71806e-05	1.71764e-05	1.91521e-05
18495	Val-Met	0.7528			MS2 reverse	315.066	258.469	6.83007e-06	9.35903e-06	7.86008e-06	8.8302e-06	8.85636e-06	8.00379e-06	8.28992e-06	8.4221e-06	7.0414e-06	6.74508e-06	7.99403e-06	1.18909e-05	1.31045e-05	9.19966e-06	1.08061e-05	8.1957e-06	6.49892e-06	9.17126e-06	2.67814e-05	1.33916e-05	1.24742e-05	4.09998e-06	3.95885e-06	2.11037e-06	3.7709e-06	3.2429e-06	5.10599e-06	3.71483e-06	3.01383e-06	5.55309e-06	3.05121e-06	2.60684e-06	2.29181e-06	7.55487e-06	4.01194e-06	5.87779e-06	5.71152e-06	5.95157e-06	5.85799e-06	5.16121e-06	5.79148e-06	5.72526e-06
18523	2-Methylguanosine	0.9955			MS2 reverse	315.135	143.735	9.77059e-06	1.88808e-05	2.13699e-05	1.88389e-05	2.14393e-05	2.93535e-05	1.99422e-05	1.55541e-05	1.21318e-05	1.48624e-05	6.18238e-06	1.27129e-05	1.61083e-05	1.29253e-05	2.08169e-05	1.40669e-05	1.50305e-05	1.6634e-05	1.697e-05	1.65925e-05	1.66851e-05	6.57316e-06	1.57818e-05	6.10657e-06	1.74731e-05	1.17594e-05	2.12974e-05	1.31652e-05	2.06407e-05	1.05734e-05	1.69133e-05	1.73235e-05	2.08977e-05	1.93321e-05	1.76135e-05	1.70543e-05	1.58809e-05	2.03277e-05	1.77866e-05	1.80618e-05	1.43031e-05	1.72357e-05
18536	His-Val	0.9919			MS2 reverse	315.165	238.155	3.35239e-05	2.0697e-05	3.00564e-05	1.48588e-05	0.000281559	7.64293e-05	7.61875e-05	1.62313e-05	5.38667e-05	4.43333e-05	5.59931e-05	1.59554e-05	1.95639e-05	3.4324e-05	4.42663e-05	6.4241e-05	3.31482e-05	4.62451e-05	5.08605e-06	4.76547e-05	4.01069e-05	0.000237469	8.28709e-05	0.00026658	5.25805e-05	8.33666e-05	0.000115391	0.00013971	0.000107823	2.44866e-05	4.46746e-05	0.000100205	4.72637e-05	4.89514e-05	6.22341e-05	0.000112211	9.92511e-05	9.68309e-05	9.50336e-05	9.66586e-05	9.53699e-05	9.92259e-05
18619	7-Methylguanosine	0.9959			MS2 reverse	316.146	344.809	5.86608e-06	4.02282e-06	4.56472e-06	1.87129e-05	1.84736e-05	5.48976e-06	9.52164e-06	2.73484e-05	2.15244e-05	2.75094e-05	7.57254e-06	1.64257e-05	9.74136e-06	1.83536e-05	7.05987e-06	1.87735e-05	9.02403e-06	2.24486e-05	1.69044e-05	5.40739e-06	1.32696e-05	1.03599e-05	5.55072e-06	4.00417e-06	5.89567e-06	2.88452e-06	9.08124e-06	6.29603e-06	8.70563e-06	9.43829e-06	7.12369e-06	6.86598e-06	5.15981e-06	1.87874e-05	9.3468e-06	5.83074e-06	6.43775e-06	6.50421e-06	5.96243e-06	7.91051e-06	6.05028e-06	6.44932e-06
18633	Adenine, N6-methyl	0.9369			MS2 reverse	316.171	351.031	3.53953e-05	4.55724e-05	4.5326e-05	4.84134e-05	3.93428e-05	3.75484e-05	4.19331e-05	4.40227e-05	4.74324e-05	5.56385e-05	3.99315e-05	4.06092e-05	7.87333e-05	5.10613e-05	5.08475e-05	8.50344e-05	6.8983e-05	5.03804e-05	6.68154e-05	4.44769e-05	6.10896e-05	2.77426e-05	6.7956e-05	2.27774e-05	1.14394e-05	7.4672e-06	2.28201e-05	2.67005e-05	2.46013e-05	1.96908e-05	9.31947e-06	1.38532e-05	8.45679e-06	4.14044e-05	1.95543e-05	3.29252e-05	3.28817e-05	3.38435e-05	3.57925e-05	3.38639e-05	3.33703e-05	3.37795e-05
18737	.alpha.-Estradiol	0.7523			MS2 reverse	317.153	178.347	1.12038e-05	0.000110747	8.55592e-05	1.31611e-05	0.000365901	0.000152643	0.000123202	4.72996e-05	3.78969e-05	0.000144791	1.15533e-05	8.81326e-05	4.12511e-05	6.18208e-05	0.000163014	9.20715e-06	0.000120132	3.47904e-05	2.67732e-05	1.81007e-05	6.20029e-05	0.00284985	0.000614642	0.000622896	0.000660794	0.0012774	0.00189574	0.00132022	0.0021964	0.00198782	0.00202013	0.00235866	0.00275096	0.000259886	0.00192898	0.00132545	0.00131028	0.00132957	0.00128959	0.00130786	0.00128668	0.00130824
18831	gamma-L-Glutamyl-L-glutamic acid	0.9083			MS2 reverse	318.125	405.21	5.54532e-05	5.41565e-05	5.56205e-05	5.54717e-05	5.40554e-05	6.01083e-05	5.58109e-05	5.4376e-05	5.27465e-05	7.89078e-05	5.88231e-05	5.81972e-05	5.39029e-05	5.94922e-05	5.33339e-05	6.3e-05	8.45778e-05	5.07006e-05	4.70931e-05	5.22635e-05	5.84948e-05	4.67561e-05	2.76377e-05	1.13207e-05	2.61953e-05	1.81992e-05	2.26675e-05	2.54628e-05	2.27648e-05	5.14654e-05	1.67525e-05	2.20118e-05	1.97911e-05	6.1742e-05	3.24213e-05	2.98397e-05	3.01708e-05	3.02313e-05	3.0174e-05	3.23624e-05	3.02306e-05	3.05015e-05
18838	D-Ribose	1			MS2 reverse	318.139	226.629	6.30424e-05	6.96579e-05	4.08895e-05	4.4266e-05	4.05528e-05	3.76126e-05	4.93368e-05	5.72009e-05	4.52717e-05	3.66533e-05	5.5997e-05	6.36475e-05	4.26881e-05	5.02431e-05	4.6136e-05	6.84482e-05	3.57057e-05	4.7002e-05	6.53089e-05	5.36615e-05	5.27104e-05	7.37375e-06	7.19076e-06	1.3987e-06	4.01943e-06	4.93361e-06	6.76606e-06	5.28038e-06	6.65124e-06	1.71846e-05	1.11982e-05	3.23309e-06	3.87669e-06	2.26061e-05	1.07917e-05	1.98835e-05	1.85588e-05	1.88198e-05	1.79908e-05	1.8853e-05	1.82441e-05	1.8725e-05
18952	Arg-Cys	0.8054			MS2 reverse	319.158	374.821	0.000125376	0.000123569	0.000141381	0.000120919	0.000121164	8.4361e-05	0.000119462	0.000143003	0.000133974	0.000119627	0.000125897	0.000119412	0.000122902	0.000127469	0.000107956	0.000128714	0.000165755	9.48711e-05	6.81182e-05	9.31804e-05	0.000109766	4.29366e-05	4.25255e-05	2.13671e-05	5.54703e-05	3.5596e-05	4.11038e-05	3.98332e-05	4.59115e-05	8.24133e-05	3.25851e-05	2.76279e-05	3.031e-05	0.000120472	5.65532e-05	5.84065e-05	5.37247e-05	5.5762e-05	5.3642e-05	5.57938e-05	5.44658e-05	5.52991e-05
19070	Ile-Phe	0.9938			MS2 reverse	320.201	291.589	7.89838e-06	1.02014e-05	1.34588e-05	2.70997e-05	1.16955e-05	1.28741e-05	1.38713e-05	1.37832e-05	1.81661e-05	1.38318e-05	1.49404e-05	1.33269e-05	1.2138e-05	1.43644e-05	2.29882e-05	2.24879e-05	2.78035e-05	1.23323e-05	2.19165e-05	1.48958e-05	2.0404e-05	9.26903e-06	5.94265e-06	1.78554e-06	5.14831e-06	6.11706e-06	8.98255e-06	6.20752e-06	2.61693e-06	6.83874e-06	2.47713e-06	3.44807e-06	1.5017e-06	1.02603e-05	4.52381e-06	9.79984e-06	1.03334e-05	9.95126e-06	1.03616e-05	1.59808e-05	9.83383e-06	1.10435e-05
19081	Lys-Ile	0.7895			MS2 reverse	320.218	255.002	7.7712e-06	5.87735e-06	6.81727e-06	5.65085e-06	6.48693e-06	2.59274e-06	5.86606e-06	8.77939e-06	8.61675e-06	7.29023e-06	9.25035e-06	4.3329e-06	4.72391e-06	7.16559e-06	7.34025e-06	1.96148e-05	1.30689e-05	1.03164e-05	5.73849e-06	9.02554e-06	1.08507e-05	1.44189e-05	2.72901e-06	1.14586e-06	7.48957e-06	1.3977e-06	1.14146e-05	6.43261e-06	1.05378e-05	1.36564e-06	7.75704e-07	1.19843e-05	2.02276e-05	8.95794e-06	8.97483e-06	5.17367e-06	4.31593e-06	5.91236e-06	3.61307e-06	5.92182e-06	5.94517e-06	5.147e-06
19085	20-Hydroxy-(5Z,8Z,11Z,14Z)-eicosatetraenoic acid	0.7324			MS2 reverse	320.238	321.895	2.37479e-06	3.81797e-06	3.34521e-06	1.15955e-05	7.0931e-06	9.93559e-06	6.36036e-06	8.31142e-06	7.04827e-06	8.29369e-06	9.05416e-06	9.46701e-06	1.07688e-05	8.82389e-06	1.23358e-05	1.08466e-05	1.01024e-05	4.6397e-06	4.83824e-06	6.03652e-06	8.13321e-06	4.26403e-06	1.22007e-06	1.03087e-06	2.66176e-06	2.73985e-06	8.72446e-06	3.44017e-06	1.43857e-06	1.58014e-06	7.89789e-07	3.68737e-06	2.28404e-06	5.5012e-06	2.54685e-06	8.63913e-06	7.37558e-06	7.37256e-06	7.67678e-06	6.92687e-06	7.33531e-06	7.55437e-06
19110	D-Fructose-6-phosphate	0.9815			MS2 reverse	321.055	140.073	4.6521e-05	7.04383e-05	5.30326e-05	5.59691e-05	5.35949e-05	5.57349e-05	5.58818e-05	6.29794e-05	8.45184e-05	7.38382e-05	6.75499e-05	6.64387e-05	8.56835e-05	7.35014e-05	5.52962e-05	8.08204e-05	0.00010103	6.69973e-05	4.49529e-05	6.55604e-05	6.91095e-05	1.24599e-05	1.90721e-05	4.83363e-06	1.9654e-05	1.19366e-05	1.61076e-05	1.40106e-05	1.74417e-05	2.37908e-05	9.74918e-06	8.26487e-06	7.89433e-06	7.44978e-05	2.36064e-05	2.61745e-05	2.69191e-05	2.66415e-05	2.7031e-05	2.93817e-05	2.74317e-05	2.72632e-05
19161	cis-9-Palmitoleic acid	0.7368			MS2 reverse	321.174	23.8015	4.45496e-06	5.86094e-06	9.13224e-06	1.27926e-05	6.67876e-06	7.57057e-06	7.74835e-06	1.12809e-05	9.41871e-06	1.6055e-05	9.73901e-06	1.00418e-05	1.62911e-05	1.21377e-05	8.77346e-06	9.29133e-06	1.62531e-05	1.30628e-05	6.87244e-06	7.54896e-06	1.03004e-05	6.91377e-06	4.62035e-06	2.79342e-06	4.31974e-06	6.3602e-06	8.60566e-06	5.60219e-06	4.20055e-06	3.13627e-06	2.56612e-06	1.34533e-06	2.45476e-06	1.21777e-05	4.31345e-06	5.65151e-06	5.13949e-06	4.86223e-06	5.29455e-06	5.20804e-06	5.44668e-06	5.26709e-06
19262	Val-Tyr	0.8979			MS2 reverse	322.171	258.277	1.38793e-05	1.14811e-05	1.36537e-05	1.30396e-05	3.17451e-05	2.62491e-05	1.83413e-05	1.68995e-05	3.69528e-05	2.41287e-05	1.48903e-05	1.68397e-05	2.50959e-05	2.24678e-05	1.8469e-05	5.40903e-05	3.02471e-05	2.29512e-05	1.30128e-05	1.4409e-05	2.55299e-05	1.08488e-05	1.57205e-05	8.22802e-06	1.47591e-05	1.06578e-05	9.32526e-06	1.15899e-05	1.8091e-05	2.09769e-05	1.36184e-05	8.10824e-06	1.10726e-05	2.4493e-05	1.606e-05	2.20459e-05	2.03618e-05	2.01396e-05	2.03542e-05	1.99355e-05	2.01729e-05	2.05016e-05
19328	Thymidine 5'-monophosphate	0.9979			MS2 reverse	323.068	147.347	1.03609e-05	1.13115e-05	1.00403e-05	1.03289e-05	9.76325e-06	1.00164e-05	1.03035e-05	1.15524e-05	9.02429e-06	9.60422e-06	1.18592e-05	1.22115e-05	1.1386e-05	1.09396e-05	1.30284e-05	1.08934e-05	1.86375e-06	1.08162e-05	1.52807e-05	1.32296e-05	1.0852e-05	1.25156e-05	1.43038e-05	1.83252e-05	1.40234e-05	1.43863e-05	1.2237e-05	1.42985e-05	1.91212e-05	1.84148e-05	2.54247e-05	5.40447e-05	2.55121e-05	1.24971e-05	2.58358e-05	1.66146e-05	1.48181e-05	1.56104e-05	1.51746e-05	1.54079e-05	1.54029e-05	1.55048e-05
19415	Uridine 5'-monophosphate (UMP)	0.9971			MS2 reverse	324.031	368.807	3.02718e-05	2.71211e-05	2.78742e-05	3.48556e-05	3.7711e-05	3.70607e-05	3.24824e-05	4.75333e-05	4.21317e-05	3.36634e-05	3.79174e-05	4.28151e-05	3.93867e-05	4.05746e-05	4.41582e-05	4.37214e-05	2.12186e-05	4.12891e-05	3.70739e-05	4.44644e-05	3.86543e-05	1.39787e-05	7.81207e-06	1.08429e-05	1.34445e-05	1.08855e-05	1.26022e-05	1.15943e-05	9.53949e-06	5.67282e-06	6.37428e-06	6.1929e-06	8.14555e-06	1.7189e-05	8.85233e-06	1.7483e-05	1.61842e-05	1.56707e-05	1.58287e-05	1.68323e-05	1.60472e-05	1.6341e-05
19573	D-Maltose	0.8762			MS2 reverse	325.108	344.966	9.03579e-05	9.88162e-05	8.71974e-05	8.92774e-05	6.6369e-05	6.08216e-05	8.21399e-05	9.02196e-05	7.32779e-05	6.93251e-05	5.59098e-05	7.9334e-05	5.44743e-05	7.04234e-05	9.25323e-05	5.3276e-05	0.00029014	4.20735e-05	3.03125e-05	4.71391e-05	9.2579e-05	2.23657e-05	7.5024e-05	9.14484e-06	6.06564e-05	2.96802e-05	2.19697e-05	3.64735e-05	0.000143307	0.000274854	2.43092e-05	1.46588e-05	1.40098e-05	0.000825477	0.000216103	8.14658e-05	7.98156e-05	8.24716e-05	7.98573e-05	8.10614e-05	8.59674e-05	8.17732e-05
19579	Abacavir	0.8917			MS2 reverse	325.116	202.183	1.11161e-05	3.48196e-06	7.19193e-06	6.13242e-06	5.58637e-06	1.6655e-05	8.36063e-06	7.84586e-06	1.47573e-05	4.3591e-06	7.27696e-06	2.0461e-05	8.61528e-06	1.05526e-05	7.87853e-06	2.09287e-05	1.39206e-05	6.67671e-06	2.71852e-05	6.40962e-06	1.38332e-05	9.74622e-06	1.26448e-05	8.29934e-06	1.32799e-05	7.19729e-06	8.15696e-06	9.88743e-06	1.52927e-05	1.6257e-05	1.31387e-05	1.64332e-05	9.73776e-06	1.90506e-05	1.4985e-05	1.01508e-05	9.4696e-06	9.78998e-06	9.40694e-06	9.61654e-06	1.06405e-05	9.84572e-06
19587	Trp-Cys	0.7224			MS2 reverse	325.135	284.084	2.20191e-05	2.93079e-05	2.49967e-05	2.06002e-05	2.12584e-05	1.85762e-05	2.27931e-05	3.48986e-05	2.84733e-05	3.15062e-05	3.44518e-05	3.47553e-05	3.23888e-05	3.27457e-05	2.33621e-05	1.11122e-05	2.16487e-05	3.05432e-05	2.4715e-05	2.29651e-05	2.23911e-05	1.39622e-05	8.44185e-06	4.76486e-06	6.97521e-06	1.01993e-05	1.26165e-05	9.49331e-06	7.38897e-06	9.37331e-06	6.39969e-06	3.90782e-06	4.84973e-06	1.58274e-05	7.95783e-06	1.20566e-05	1.13255e-05	1.36096e-05	1.20262e-05	1.16339e-05	1.22382e-05	1.21483e-05
19670	.alpha.-L-Glu-L-Asp	0.889			MS2 reverse	326.088	147.444	1.97284e-05	2.31245e-05	1.99432e-05	1.9082e-05	1.51821e-05	1.58021e-05	1.88104e-05	2.62801e-05	2.58311e-05	2.86529e-05	2.77876e-05	2.59055e-05	2.84465e-05	2.71506e-05	2.01209e-05	8.55124e-06	2.19972e-05	2.54356e-05	2.15025e-05	2.70023e-05	2.07683e-05	1.1871e-05	6.79678e-06	3.26008e-06	9.14808e-06	6.90044e-06	1.40921e-05	8.67809e-06	4.3754e-06	6.78469e-06	3.97039e-06	2.11849e-06	3.8705e-06	1.24968e-05	5.60271e-06	1.08641e-05	1.08466e-05	9.45587e-06	1.05443e-05	1.07061e-05	1.14586e-05	1.06459e-05
19684	N-Glycolylneuraminic acid	0.7899			MS2 forward	326.114	289.836	1.52248e-06	1.64676e-05	6.12784e-06	3.22254e-06	2.55015e-06	6.64634e-06	6.08949e-06	1.39233e-05	1.56094e-05	4.6829e-06	1.23681e-05	4.70493e-06	5.12104e-06	9.40161e-06	3.37794e-06	3.50476e-06	4.36987e-06	1.53693e-05	2.37389e-06	5.25877e-06	5.70908e-06	2.43242e-06	4.61919e-06	1.04875e-06	4.81916e-06	5.1399e-06	5.45046e-06	3.91831e-06	3.15232e-06	3.26827e-06	8.33771e-07	1.4613e-06	1.86809e-06	2.52602e-06	2.18496e-06	2.97969e-06	2.92907e-06	4.87961e-06	2.97252e-06	3.3316e-06	3.34513e-06	3.40627e-06
19771	N1-Methyl-2-pyridone-5-carboxamide	0.831			MS2 reverse	327.114	372.327	2.14077e-05	2.80233e-05	2.57607e-05	5.24347e-06	2.62534e-05	2.44485e-05	2.18562e-05	1.62907e-05	3.27246e-05	5.13018e-06	4.09496e-05	2.813e-05	8.23298e-06	2.19097e-05	3.0507e-05	2.65284e-05	1.37445e-05	4.393e-06	9.98023e-06	2.48448e-05	1.8333e-05	4.21125e-06	1.9901e-05	2.86055e-06	5.0998e-06	7.31652e-06	2.38926e-06	6.96307e-06	5.38321e-06	2.68856e-05	2.65265e-06	5.61301e-06	2.88101e-06	2.82506e-05	1.19444e-05	1.12103e-05	8.84436e-06	9.63661e-06	1.10555e-05	1.48484e-05	9.48921e-06	1.08474e-05
19847	His-Gln	0.9517			MS2 forward	328.098	243.565	0.000374029	0.00033537	0.000271787	0.000238971	0.000291064	0.000231247	0.000290411	0.000207993	0.000242057	0.0002172	0.000238727	0.000245306	0.000150445	0.000216955	0.000140747	0.000215435	0.000187304	0.000305612	0.000104973	0.000415344	0.000228236	5.16494e-05	6.65903e-05	4.71511e-05	7.98347e-05	5.29598e-05	4.78933e-05	5.76798e-05	7.06576e-05	0.000130745	5.27896e-05	6.34071e-05	7.50432e-05	0.000123172	8.59691e-05	0.000116739	0.000115571	0.000118273	0.000112646	0.000118338	0.000117282	0.000116475
19866	His-Met	0.9392			MS2 forward	328.146	229.029	1.74442e-05	2.08846e-05	1.23631e-05	2.42321e-05	1.33347e-05	1.24551e-05	1.67856e-05	1.36378e-05	1.3772e-05	1.98606e-05	1.49099e-05	1.39483e-05	2.56495e-05	1.6963e-05	1.22016e-05	2.26095e-05	1.20489e-05	1.11762e-05	2.13014e-05	2.52072e-05	1.74241e-05	2.73486e-06	1.64334e-05	6.66811e-06	1.53088e-06	3.73656e-06	4.55755e-06	5.94356e-06	6.8178e-06	2.30815e-05	7.12513e-06	1.11216e-05	1.01236e-05	2.25139e-05	1.34639e-05	9.79698e-06	9.74926e-06	1.1524e-05	9.75189e-06	1.01241e-05	9.89431e-06	1.01401e-05
19926	His-Glu	0.9916			MS2 reverse	329.077	109.046	8.27165e-06	1.29561e-05	8.34831e-06	8.40019e-06	7.24541e-06	9.90559e-06	9.18787e-06	1.18976e-05	8.48825e-06	7.39014e-06	9.74784e-06	1.29258e-05	1.50593e-05	1.09181e-05	7.45167e-06	7.77937e-06	1.53772e-05	1.15417e-05	1.13211e-05	1.09909e-05	1.07436e-05	8.97049e-06	2.62412e-06	5.51353e-06	9.15333e-06	1.62342e-05	4.8153e-06	7.88516e-06	7.36424e-06	1.95237e-06	9.92594e-06	3.70369e-06	2.78408e-06	6.17513e-06	5.31757e-06	3.36386e-06	3.22372e-06	3.08611e-06	4.77677e-06	3.3151e-06	3.14881e-06	3.48573e-06
19938	Formononetin	0.9715			MS2 reverse	329.108	228.4	1.15112e-05	3.86075e-06	5.7723e-06	6.08482e-06	1.28924e-05	3.2956e-06	7.23618e-06	1.28405e-05	6.25365e-06	7.06066e-06	4.74177e-06	4.51311e-06	1.59231e-05	8.55547e-06	3.43092e-06	1.73804e-05	4.98922e-06	4.34304e-06	5.48052e-06	1.51788e-05	8.46716e-06	7.71141e-06	7.98691e-06	4.36342e-06	8.22655e-06	7.6167e-06	3.28041e-06	6.5309e-06	6.55492e-06	4.0502e-06	5.61432e-06	5.77955e-06	5.12628e-06	5.87417e-06	5.49991e-06	3.53877e-06	3.52922e-06	4.20077e-06	3.66287e-06	3.57835e-06	2.66263e-06	3.52877e-06
19986	His-Arg	0.7453			MS2 reverse	329.206	44.6055	1.90896e-05	2.79526e-06	1.82889e-05	3.17771e-06	4.55128e-06	1.85257e-05	1.10714e-05	1.01494e-05	2.36166e-05	1.51749e-05	1.01361e-05	2.09524e-05	1.62102e-05	1.60399e-05	2.62856e-05	1.5141e-05	1.70263e-05	2.02388e-05	1.37356e-05	1.42737e-05	1.77835e-05	2.59987e-06	5.24484e-05	0.000127177	9.83164e-05	9.9673e-05	0.000113419	8.22723e-05	8.32007e-05	6.22773e-05	0.000107713	4.01713e-06	0.000194912	1.79709e-05	7.83484e-05	4.17045e-05	2.85589e-05	3.67058e-05	2.78117e-05	3.70206e-05	2.83844e-05	3.33643e-05
20012	Adenosine monophosphate (AMP)	0.9955			MS2 forward	330.055	265.875	9.38318e-05	9.20297e-05	7.39775e-05	7.72658e-05	8.68992e-05	9.76284e-05	8.69387e-05	7.1674e-05	8.22493e-05	8.11407e-05	7.15635e-05	8.62347e-05	7.97091e-05	7.87619e-05	7.57492e-05	0.000136888	8.09817e-05	5.79804e-05	8.06594e-05	7.20459e-05	8.40507e-05	3.20439e-05	4.99189e-05	3.06199e-05	4.63023e-05	2.48776e-05	3.13308e-05	3.58489e-05	3.81172e-05	9.55023e-05	2.4596e-05	3.74819e-05	2.78977e-05	9.47059e-05	5.30502e-05	5.41641e-05	5.40788e-05	5.48884e-05	5.33075e-05	5.41394e-05	5.29266e-05	5.39175e-05
20016	Adenosine 3',5'-cyclic phosphate (cAMP)	0.9996			MS2 reverse	330.062	412.156	4.93693e-05	4.06854e-05	3.83931e-05	4.01209e-05	4.8975e-05	5.03323e-05	4.4646e-05	3.57203e-05	4.20203e-05	2.95371e-05	3.40239e-05	4.0649e-05	4.1646e-05	3.72661e-05	3.25566e-05	5.21601e-05	4.61967e-05	3.9652e-05	2.43624e-05	4.47327e-05	3.99434e-05	1.75951e-05	1.61513e-05	1.09546e-05	1.74412e-05	1.42531e-05	2.20123e-05	1.64013e-05	1.29551e-05	3.34267e-05	1.03086e-05	1.538e-05	1.26489e-05	4.34663e-05	2.13643e-05	2.16963e-05	2.24246e-05	2.20011e-05	2.24002e-05	2.36475e-05	2.2017e-05	2.23644e-05
20175	B-Octylglucoside	0.7742			MS2 forward	331.156	350.688	4.88208e-05	0.000193089	0.000373828	0.000326404	0.000188214	9.41282e-05	0.000204081	0.000273461	0.000362222	0.000395424	0.000322798	0.000290277	0.000369115	0.00033555	0.000136056	0.000279217	0.000314097	0.0002998	0.000138917	0.000190144	0.000226372	0.000100696	8.01678e-05	2.08321e-05	0.000117592	8.31709e-05	6.93972e-05	7.86427e-05	0.000109963	3.63653e-05	6.41235e-05	1.45019e-05	4.4103e-05	0.000292466	9.35872e-05	0.0001345	0.000134621	0.000130057	0.000128409	0.000136934	0.000134407	0.000133155
20267	Tyr-Ser	0.977			MS2 reverse	332.12	233.856	6.653e-06	4.95007e-06	2.37106e-06	5.74887e-06	2.28986e-06	3.65157e-06	4.27741e-06	3.68613e-06	1.36738e-05	1.34498e-05	4.42284e-06	2.11769e-05	3.96819e-06	1.00629e-05	1.33417e-05	5.47804e-06	3.38206e-06	4.76573e-06	1.6946e-06	5.85351e-06	5.7526e-06	8.34394e-06	4.12075e-06	7.96023e-07	2.92326e-06	1.01933e-06	5.62889e-06	3.80537e-06	7.30329e-06	3.03334e-06	6.3809e-07	6.36112e-06	1.48606e-06	1.85313e-05	6.22553e-06	3.97141e-06	3.8454e-06	4.64765e-06	5.77759e-06	3.9056e-06	4.0284e-06	4.36268e-06
20407	Arecoline	0.9989			MS2 reverse	333.184	132.811	2.40671e-05	7.49555e-06	9.42711e-06	3.11126e-05	7.74153e-05	5.52229e-05	3.41234e-05	2.40545e-05	2.2888e-05	4.06395e-05	2.11922e-05	2.45691e-05	2.69098e-05	2.67088e-05	0.000142434	5.63182e-05	3.21613e-05	3.54333e-05	0.000230058	3.94904e-05	8.93158e-05	0.00196532	0.00114333	0.00160971	0.00127311	0.00159489	0.00185596	0.00157372	0.00161062	0.000739146	0.0018026	0.0018518	0.00192378	0.000132495	0.00134341	0.000851979	0.000865067	0.000877708	0.00085067	0.000762667	0.000897339	0.000850905
20466	Deoxyguanosine	0.9946			MS2 reverse	334.054	248.611	1.54904e-05	1.45198e-05	1.55188e-05	1.03229e-05	2.66925e-05	1.94695e-05	1.70023e-05	2.0396e-05	1.6328e-05	2.6235e-05	2.27675e-05	2.61649e-05	3.66079e-05	2.47499e-05	2.45003e-05	6.01446e-05	1.64265e-05	4.12087e-05	5.5382e-05	4.46348e-05	4.03828e-05	2.71161e-05	7.99874e-06	2.23223e-05	9.27069e-06	1.53607e-05	2.70277e-05	1.81827e-05	1.74433e-05	1.9199e-05	7.6983e-06	1.97389e-05	1.18211e-05	3.14784e-05	1.78965e-05	4.77273e-05	4.92224e-05	4.79894e-05	4.78213e-05	4.74566e-05	4.79812e-05	4.8033e-05
20565	Heptanoic acid, ethyl ester	0.7229			MS2 reverse	334.29	71.663	2.44032e-05	7.16199e-06	1.51692e-05	1.36088e-05	9.95631e-06	1.14906e-05	1.36317e-05	2.1381e-05	1.64893e-05	2.68466e-05	2.78395e-05	1.60547e-05	2.68679e-05	2.25798e-05	2.25299e-05	1.20362e-05	3.34431e-05	2.42866e-05	1.90629e-05	2.21991e-05	2.22596e-05	1.51977e-05	6.82887e-06	1.96543e-06	4.86566e-06	1.05279e-05	1.00084e-05	8.23233e-06	6.18242e-06	1.03756e-06	8.07724e-06	4.22279e-07	1.95181e-06	9.92348e-06	4.59913e-06	1.3237e-05	1.26465e-05	1.17664e-05	1.29069e-05	1.31027e-05	1.16754e-05	1.25558e-05
20585	Ribothymidine	0.997			MS2 reverse	334.999	327.072	2.39872e-05	1.34883e-05	9.22555e-06	1.13764e-05	1.50042e-05	1.8731e-05	1.53021e-05	7.13768e-06	1.07566e-05	5.53435e-06	5.79627e-06	8.45795e-06	1.22337e-05	8.31943e-06	6.02424e-06	6.51962e-06	8.15205e-06	6.70786e-06	1.3013e-05	1.02546e-05	8.44522e-06	2.09432e-06	4.38758e-06	2.37101e-06	4.40194e-06	1.98749e-06	1.95422e-06	2.86609e-06	2.71082e-06	1.03335e-05	2.19451e-06	3.19481e-06	3.05652e-06	6.88786e-06	4.72967e-06	4.2258e-06	4.37821e-06	4.37751e-06	4.21695e-06	4.38887e-06	4.01724e-06	4.26743e-06
20588	Rhapontigenin	0.619			MS2 reverse	335.014	29.5455	0.00181291	0.00154509	0.00146279	0.00274996	0.00203018	0.00285049	0.00207523	0.00421811	0.00335163	0.00430722	0.00442012	0.00379212	0.0022005	0.00371495	0.00258738	0.00467452	0.00295227	0.00498588	0.00131429	0.00457126	0.00351427	0.00221887	0.000651875	0.00082182	0.00117051	0.000884873	0.00192338	0.00127855	0.00132925	0.0011904	0.000788929	0.00044935	0.000472681	0.00369621	0.00132114	0.00182525	0.00182227	0.00184903	0.00178558	0.00180213	0.00184941	0.00182228
20602	Nicotinamide ribotide	0.9771			MS2 reverse	335.069	411.558	2.00826e-05	1.97539e-05	1.57225e-05	1.1197e-05	1.0704e-05	9.85596e-06	1.45527e-05	1.57736e-05	4.75205e-05	1.99488e-05	2.28189e-05	1.1747e-05	2.31305e-05	2.34899e-05	1.53462e-05	1.29559e-05	4.63656e-05	1.4688e-05	8.78927e-06	1.26152e-05	1.846e-05	2.34569e-05	1.64891e-05	2.36598e-06	9.85077e-06	8.73043e-06	9.8291e-06	1.1787e-05	1.08749e-05	3.42231e-05	1.30525e-05	3.3053e-06	4.8411e-06	2.62845e-05	1.54302e-05	1.27544e-05	1.22818e-05	1.41563e-05	1.28051e-05	1.25557e-05	1.29951e-05	1.29247e-05
20609	Phe-Met	0.9807			MS2 reverse	335.083	170.087	1.81375e-05	1.39881e-05	1.88465e-05	1.83976e-05	1.80397e-05	2.12606e-05	1.81117e-05	2.00369e-05	1.99099e-05	2.59754e-05	2.11469e-05	5.83489e-05	2.42768e-05	2.82825e-05	2.64474e-05	6.08066e-05	3.91119e-05	1.51104e-05	6.55867e-05	1.86198e-05	3.76138e-05	5.83463e-06	2.1374e-05	5.75437e-06	1.65285e-05	6.39344e-06	1.68617e-05	1.21244e-05	1.80921e-05	3.86097e-05	3.59349e-06	1.58709e-05	5.82143e-06	1.96463e-05	1.6939e-05	9.0851e-06	9.81318e-06	9.20781e-06	9.20313e-06	9.2106e-06	9.34106e-06	9.31015e-06
20616	5-Methyl-2-thiouridine	0.7137			MS2 reverse	335.094	321.428	7.40756e-05	6.34374e-05	4.13748e-05	3.98422e-05	5.99244e-05	7.5897e-05	5.90919e-05	4.2601e-05	1.3402e-05	4.12765e-05	6.26542e-05	7.83401e-05	5.08511e-05	4.81875e-05	3.58543e-05	4.08414e-05	4.20812e-05	7.23653e-05	6.22057e-05	7.39448e-05	5.45488e-05	2.88257e-05	1.43624e-05	6.70618e-06	1.77173e-05	8.89822e-06	1.73475e-05	1.56429e-05	4.90153e-05	3.18801e-05	7.38345e-06	6.58181e-05	1.02573e-05	3.09332e-05	3.25479e-05	2.42041e-05	2.11238e-05	2.12892e-05	2.6206e-05	2.14275e-05	2.12701e-05	2.25868e-05
20620	5-methoxyuridine	0.7149			MS2 reverse	335.112	283.741	3.5671e-05	3.80813e-05	2.97599e-05	2.92616e-05	2.93232e-05	4.32632e-05	3.42267e-05	4.44513e-05	4.17933e-05	3.19471e-05	3.96267e-05	4.46527e-05	3.86288e-05	4.01833e-05	3.56644e-05	5.7575e-05	5.94564e-05	3.68026e-05	5.17969e-05	3.81713e-05	4.65778e-05	1.26984e-05	1.21244e-05	1.72569e-05	1.29335e-05	1.33396e-05	1.3451e-05	1.3634e-05	2.37842e-05	2.1998e-05	1.02334e-05	1.08477e-05	1.4492e-05	3.66744e-05	1.96716e-05	2.56024e-05	2.5173e-05	2.36447e-05	2.56746e-05	2.59582e-05	2.48377e-05	2.51484e-05
20628	Triflupromazine	0.8095			MS2 reverse	335.12	362.648	2.13155e-05	1.6228e-05	2.69877e-05	2.39286e-05	2.14142e-05	1.48301e-05	2.0784e-05	1.40608e-05	1.39885e-05	2.55252e-05	7.37787e-06	2.65646e-06	5.71324e-06	1.15537e-05	1.03615e-05	1.99865e-05	2.27989e-05	1.84622e-05	9.6213e-06	1.12663e-05	1.54161e-05	9.34808e-06	1.20297e-05	4.92292e-06	1.01114e-05	8.18666e-06	1.08372e-05	9.23933e-06	6.25046e-06	1.40787e-05	5.73143e-06	4.15469e-06	3.51181e-06	1.42276e-05	7.99245e-06	6.89251e-06	6.85367e-06	7.49073e-06	6.84522e-06	9.58756e-06	7.00895e-06	7.44644e-06
20644	Isopentenyladenosine	0.7218			MS2 reverse	335.151	381.281	1.28297e-05	1.38388e-05	1.93124e-05	1.52194e-05	1.00517e-05	1.65136e-05	1.46276e-05	1.33044e-05	1.06096e-05	1.04386e-05	1.02676e-05	1.11296e-05	1.46362e-05	1.1731e-05	1.04155e-05	1.35031e-05	1.47425e-05	1.39852e-05	7.52685e-06	2.34191e-06	1.04192e-05	7.23088e-06	6.4119e-06	1.58647e-06	4.23634e-06	2.8036e-06	1.14844e-06	3.90294e-06	6.10685e-06	1.01407e-05	2.43406e-06	9.3357e-06	2.00165e-05	3.9873e-06	8.67018e-06	5.89527e-06	4.87717e-06	4.06831e-06	4.64546e-06	6.03739e-06	7.23005e-06	5.45894e-06
20757	His-Tyr	0.9796			MS2 reverse	336.16	130.84	4.77667e-06	1.1032e-05	1.25655e-05	1.12197e-05	1.17441e-05	1.22218e-05	1.05933e-05	1.08031e-05	9.16604e-06	9.6585e-06	1.17813e-05	1.26497e-05	1.07982e-05	1.08095e-05	1.01023e-05	4.33793e-06	1.00108e-05	1.17905e-05	3.00207e-05	1.12324e-05	1.29158e-05	1.04129e-05	5.0839e-06	8.26987e-06	1.37365e-05	8.15091e-06	1.10824e-05	9.45606e-06	7.66708e-06	4.56832e-06	6.97472e-06	8.06745e-06	6.82447e-06	9.46304e-06	7.26085e-06	1.09776e-05	1.11572e-05	1.28348e-05	1.06943e-05	1.15589e-05	8.72946e-06	1.0992e-05
20767	Ile-Tyr	0.9945			MS2 reverse	336.186	243.71	6.585e-06	5.4172e-06	6.18586e-06	7.08259e-06	4.93897e-06	7.63995e-06	6.30826e-06	6.42185e-06	2.12684e-06	6.0239e-06	2.69757e-06	7.23872e-06	9.52459e-06	5.67224e-06	8.06431e-06	1.09571e-05	8.42961e-06	7.11164e-06	6.42046e-06	1.0168e-05	8.52519e-06	5.20401e-06	4.06242e-06	1.6787e-06	3.39007e-06	1.54403e-06	1.40629e-06	2.88092e-06	2.70862e-06	7.49193e-06	1.74019e-06	1.67182e-06	1.88073e-06	7.32201e-06	3.80255e-06	8.39611e-06	5.16411e-06	5.3826e-06	5.50577e-06	5.94284e-06	5.38516e-06	5.96277e-06
20836	Homogentisic acid	0.9579			MS2 reverse	337.085	320.574	7.34987e-06	1.19976e-05	1.2167e-05	1.04947e-05	1.86298e-05	8.41594e-06	1.15092e-05	1.38079e-05	1.53226e-05	2.38017e-06	9.63558e-06	1.19354e-05	1.7142e-05	1.17039e-05	1.27509e-05	1.00802e-05	1.41204e-05	1.03541e-05	9.46075e-06	9.12477e-06	1.09819e-05	1.45712e-05	8.82303e-06	6.22566e-06	1.01999e-05	1.07296e-05	1.21486e-05	1.04497e-05	1.08546e-05	6.33642e-06	1.20607e-05	5.34586e-06	7.44615e-06	7.16993e-06	8.20228e-06	7.46147e-06	7.46811e-06	6.74496e-06	6.35191e-06	7.5923e-06	7.41907e-06	7.17297e-06
20924	5'-Phosphoribosyl-5-amino-4-imidazolecarboxamide (AICAR)	0.9085			MS2 reverse	338.06	191.018	3.68776e-06	4.09166e-06	5.11738e-06	5.1875e-06	4.9714e-06	1.62942e-05	6.55832e-06	4.99059e-06	4.67724e-06	1.1469e-05	4.76756e-06	3.08664e-06	9.03616e-06	6.33787e-06	3.53472e-06	5.60389e-06	1.12492e-05	5.49725e-06	1.60207e-05	2.24654e-05	1.07285e-05	7.22772e-06	2.17377e-06	4.15924e-06	7.48831e-06	1.95303e-06	1.95154e-06	4.15894e-06	1.76467e-06	1.23815e-05	1.70145e-06	6.27576e-07	1.15094e-06	1.1563e-05	4.86485e-06	4.50301e-06	4.23902e-06	5.21369e-06	3.11875e-06	5.21221e-06	5.20864e-06	4.58255e-06
20951	Tyr-Asp	0.9609			MS2 reverse	338.139	414.81	1.8372e-05	2.06829e-05	1.09675e-05	1.08999e-05	1.30474e-05	7.6051e-06	1.35958e-05	3.47e-05	4.80331e-05	3.58554e-05	3.74175e-05	3.49372e-05	6.91699e-05	4.33522e-05	1.95407e-05	3.91534e-05	1.38926e-05	2.2506e-05	8.47265e-05	0.000110557	4.83961e-05	7.61653e-06	4.94891e-06	4.60024e-06	7.18056e-06	6.3233e-06	8.0162e-06	6.44762e-06	7.36109e-06	4.91113e-06	3.21041e-06	3.10888e-06	3.61247e-06	2.41462e-05	7.72503e-06	1.29512e-05	1.29339e-05	1.27958e-05	1.24499e-05	1.25972e-05	1.72881e-05	1.35027e-05
20993	Erucamide	0.7508			MS2 forward	338.338	32.266	0.00033095	0.000173824	0.000410562	0.000432426	0.00015816	0.000324941	0.000305144	0.00105541	0.000755162	0.00126934	0.000768992	0.000443437	0.00155282	0.000974193	0.000292359	0.000150164	0.00068503	0.000449071	0.000536887	0.000287339	0.000400142	5.20885e-05	0.000356828	0.000157032	7.0208e-05	5.73475e-05	0.000466116	0.00019327	0.0001629	5.53162e-05	2.91786e-05	6.86867e-05	0.000127378	0.000143604	9.78439e-05	0.000273986	0.000275836	0.000263779	0.000259596	0.000269629	0.000263469	0.000267716
21126	Prunasin	0.7915			MS2 reverse	340.077	182.402	8.95446e-06	1.024e-05	1.16053e-05	1.51054e-05	1.53031e-05	1.44023e-05	1.26018e-05	1.30406e-05	9.14127e-06	1.42238e-05	1.15179e-05	8.27117e-06	8.1758e-06	1.07284e-05	1.07264e-05	1.76763e-05	1.0698e-05	1.17666e-05	5.05764e-06	1.28848e-05	1.14683e-05	7.27446e-06	3.16708e-06	7.1192e-07	3.1785e-06	9.81645e-07	2.02021e-06	2.88897e-06	2.73778e-06	8.31599e-06	5.10337e-07	5.91512e-06	1.45567e-06	1.32727e-05	5.36794e-06	7.24226e-06	7.23478e-06	7.0879e-06	7.25226e-06	6.55236e-06	7.08368e-06	7.07554e-06
21133	Deoxythymidine 5'-phosphate (dTMP)	0.9137			MS2 reverse	340.085	148.22	4.07811e-06	1.15909e-05	1.12884e-05	1.13552e-05	9.2574e-06	9.71985e-06	9.54831e-06	1.42954e-05	1.01703e-05	1.11574e-05	1.24598e-05	1.65315e-05	1.37161e-05	1.30551e-05	1.58501e-05	4.0334e-05	6.22021e-06	1.38411e-05	7.49228e-06	8.04195e-06	1.52966e-05	4.95316e-06	0.000112431	2.36264e-05	5.02736e-05	2.88322e-05	2.97249e-05	4.16403e-05	3.68852e-06	0.000126122	2.44514e-05	2.70546e-05	3.63771e-05	6.85665e-06	3.7425e-05	1.39843e-05	1.03119e-05	8.66732e-06	1.39471e-05	9.34497e-06	1.46134e-05	1.18115e-05
21168	Papaverine	0.8598			MS2 reverse	340.152	93.4275	1.30337e-05	1.04807e-05	1.21006e-05	8.72984e-06	1.10879e-05	1.36015e-05	1.15057e-05	1.10955e-05	7.53272e-06	9.9824e-06	6.55004e-06	1.12431e-05	1.12336e-05	9.60622e-06	1.03987e-05	1.72638e-05	1.10349e-05	1.44157e-05	1.7039e-05	1.88997e-05	1.4842e-05	1.0442e-05	7.10149e-06	1.1466e-06	5.08629e-06	3.01783e-06	7.34704e-06	5.69021e-06	3.43134e-06	1.13955e-05	1.1336e-06	2.59233e-06	1.63573e-06	1.05713e-05	5.12662e-06	8.62128e-06	9.662e-06	9.67981e-06	9.88449e-06	1.01474e-05	1.00282e-05	9.67052e-06
21270	Tyr-Val	0.9822			MS2 reverse	341.175	241.946	6.51912e-05	4.81646e-05	4.36259e-05	4.24617e-05	4.6161e-05	4.35131e-05	4.81863e-05	6.19548e-05	5.90988e-05	4.79575e-05	5.9512e-05	7.19618e-05	5.34511e-05	5.89893e-05	4.39922e-05	5.55169e-05	3.62206e-05	5.38831e-05	4.99808e-05	5.50053e-05	4.90998e-05	1.64298e-05	1.55587e-05	6.39054e-06	1.20909e-05	1.27338e-05	1.48627e-05	1.30111e-05	1.26107e-05	1.9969e-05	6.12545e-06	5.5531e-06	7.9143e-06	2.91363e-05	1.35515e-05	3.51462e-05	3.73235e-05	3.49473e-05	3.44149e-05	3.49518e-05	3.49247e-05	3.52847e-05
21337	Arg-Thr	0.8707			MS2 reverse	342.113	214.55	8.12089e-06	1.15225e-05	6.89267e-06	8.39415e-06	8.3809e-06	8.89852e-06	8.7016e-06	2.43548e-06	8.62753e-06	2.64803e-06	9.52144e-06	1.0842e-05	1.13788e-05	7.57555e-06	3.08239e-06	1.08176e-05	9.40351e-06	8.62113e-06	1.59074e-05	5.66218e-06	8.91569e-06	4.30183e-06	3.52942e-06	1.44882e-06	3.01495e-06	3.14935e-06	3.71047e-06	3.19248e-06	2.90898e-06	1.86743e-06	2.06976e-06	2.02541e-06	2.90461e-06	8.02945e-06	3.30094e-06	3.76989e-06	2.93647e-06	2.39686e-06	4.52966e-06	3.82499e-06	3.57353e-06	3.50523e-06
21351	Sulpiride	0.8776			MS2 reverse	342.149	372.251	7.36272e-05	0.000159077	0.000181016	9.45607e-05	0.000387938	0.00165652	0.000425457	0.000229848	9.58288e-05	0.000214072	5.04158e-05	0.000391709	0.000220076	0.000200325	0.000456608	7.01875e-05	0.000317646	6.98197e-05	0.000134338	0.00011729	0.000194315	0.000542605	0.000390866	0.000344116	0.00043494	0.000607985	0.000434233	0.000459124	0.00134993	0.000358405	0.000697791	0.00241199	0.000441068	0.000361712	0.000936816	0.00046336	0.000458868	0.000451342	0.000443101	0.00053305	0.000480002	0.000471621
21367	Enrofloxacin	0.7141			MS2 reverse	342.168	364.885	6.35701e-06	9.48022e-06	1.01253e-05	3.39945e-06	9.96859e-06	6.96267e-06	7.71554e-06	5.26328e-06	8.93118e-06	1.12308e-05	6.13279e-06	9.93184e-06	1.2334e-05	8.97066e-06	7.27711e-06	9.22742e-06	1.45067e-05	1.04586e-05	6.6818e-06	8.97434e-06	9.52099e-06	9.03857e-06	1.0863e-05	4.54574e-06	7.48381e-06	7.38064e-06	5.3824e-06	7.44903e-06	7.92716e-06	1.51642e-05	7.26894e-06	7.65381e-06	3.96092e-06	9.18757e-06	8.52711e-06	7.26952e-06	7.52725e-06	5.40232e-06	7.67131e-06	7.40188e-06	7.81873e-06	7.18184e-06
21446	2'-O-methylinosine	0.9995			MS2 reverse	343.133	204.275	1.42907e-05	3.03898e-05	1.12758e-05	1.40531e-05	2.08866e-05	2.04834e-05	1.85632e-05	1.61483e-05	8.40274e-06	1.76682e-05	2.14208e-05	1.90073e-05	8.70449e-06	1.52253e-05	1.40332e-05	1.18918e-05	2.49359e-05	1.37967e-05	1.04041e-05	1.45505e-05	1.49354e-05	4.49776e-06	5.8688e-06	3.46115e-06	4.07718e-06	3.92201e-06	5.24511e-06	4.512e-06	7.12017e-06	9.61386e-06	1.18507e-06	3.70454e-06	3.96011e-06	1.77644e-05	7.2247e-06	1.13472e-05	1.44676e-05	1.14612e-05	1.11711e-05	1.14696e-05	1.26743e-05	1.20985e-05
21573	1H-Purin-6-amine, N,N-dimethyl-	0.9462			MS2 reverse	344.204	268.571	2.43918e-05	1.07473e-05	1.31505e-05	2.40942e-05	1.24049e-05	1.21755e-05	1.61607e-05	1.2947e-05	1.18786e-05	8.16546e-06	1.17784e-05	2.20247e-05	2.26207e-05	1.49025e-05	1.29521e-05	2.31614e-05	2.03105e-05	1.19814e-05	2.38892e-05	1.06478e-05	1.71571e-05	7.64509e-06	9.13524e-06	3.7426e-06	7.50181e-06	5.25408e-06	6.05513e-06	6.55566e-06	5.7178e-06	1.21511e-05	4.86192e-06	5.45273e-06	2.31902e-06	1.40474e-05	7.42498e-06	1.25898e-05	1.14965e-05	1.17067e-05	1.21006e-05	1.15058e-05	1.27277e-05	1.20212e-05
21628	4,6-Diamino-5-formamidopyrimidine	0.899			MS2 reverse	345.089	344.75	8.38343e-06	8.11427e-06	7.14744e-06	9.31556e-06	9.87706e-06	6.66122e-06	8.24983e-06	8.47425e-06	7.37539e-06	1.08653e-05	7.8766e-06	1.03512e-05	1.19844e-05	9.48785e-06	9.37255e-06	8.5091e-06	1.35692e-05	1.25844e-05	9.17354e-06	8.19755e-06	1.02344e-05	5.66646e-06	3.88945e-06	2.76016e-06	1.29231e-06	2.14884e-06	5.01083e-06	3.46134e-06	2.90007e-06	1.88131e-06	2.83581e-06	2.70023e-06	1.90907e-06	5.40991e-06	2.9394e-06	4.13135e-06	4.75203e-06	4.18574e-06	4.32205e-06	4.17234e-06	4.40739e-06	4.32848e-06
21650	3'-O-methyladenosine	0.9995			MS2 reverse	345.132	409.02	3.58512e-05	7.49454e-05	7.41605e-05	4.567e-05	0.000372554	0.000294347	0.000149588	8.35851e-05	3.53806e-05	7.82786e-05	2.7119e-05	0.000132774	0.000162994	8.66885e-05	0.000168765	2.50013e-05	0.000154636	3.36005e-05	0.000125923	7.70391e-05	9.74941e-05	0.000127893	0.00013655	0.000227369	0.000178133	0.000230274	0.000126007	0.000171038	0.000215346	9.36563e-05	0.000190782	0.000247656	0.000301655	8.83098e-05	0.000189567	0.000136493	0.000136674	0.000135293	0.000120234	0.000138007	0.000131244	0.000132991
21670	Gly-Pro	0.991			MS2 reverse	345.171	344.649	4.30316e-05	5.10868e-05	6.49622e-05	6.24075e-05	4.93225e-05	3.60743e-05	5.11475e-05	6.79277e-05	8.11251e-05	8.92032e-05	6.97026e-05	5.76004e-05	6.3591e-05	7.1525e-05	5.88201e-05	6.32147e-05	8.97642e-05	6.16875e-05	3.13184e-05	4.67487e-05	5.85923e-05	3.44042e-05	2.45185e-05	1.27424e-05	1.90573e-05	2.38885e-05	3.2491e-05	2.4517e-05	2.48676e-05	3.53026e-05	1.82291e-05	1.54271e-05	1.84884e-05	5.23409e-05	2.74426e-05	2.85643e-05	2.92533e-05	3.2456e-05	2.8497e-05	2.92447e-05	2.82326e-05	2.93747e-05
21749	4-Hydroxycinnamic acid	0.9707			MS2 reverse	346.134	409.209	2.48075e-05	1.98934e-05	1.35222e-05	6.96915e-06	5.29747e-05	4.92843e-05	2.79085e-05	1.59288e-05	1.38697e-05	1.66347e-05	1.15499e-05	2.97856e-05	2.79971e-05	1.92943e-05	3.09978e-05	1.1383e-05	2.7865e-05	9.6152e-06	2.1647e-05	1.17143e-05	1.88704e-05	2.24613e-05	2.2435e-05	3.13503e-05	2.73156e-05	3.41166e-05	1.87971e-05	2.60793e-05	3.44409e-05	1.68237e-05	2.76202e-05	3.32217e-05	4.41669e-05	1.94656e-05	2.92898e-05	2.25158e-05	2.27053e-05	2.16762e-05	2.09571e-05	2.27639e-05	2.04885e-05	2.18512e-05
21899	1-Octadecanol (Drug)	1			MS2 reverse	347.216	138.042	2.02189e-05	1.03605e-05	1.33743e-05	1.31541e-05	1.12605e-05	1.1613e-05	1.33302e-05	1.71483e-05	1.12807e-05	8.79844e-06	1.31551e-05	1.69477e-05	1.18552e-05	1.31976e-05	1.41782e-05	1.10286e-05	1.56589e-05	1.31516e-05	2.16764e-05	1.42921e-05	1.49976e-05	4.42299e-06	5.18599e-06	4.8452e-06	5.1324e-06	1.32869e-05	1.15421e-05	7.4026e-06	4.76559e-06	2.82556e-06	4.80781e-06	8.23133e-06	3.20979e-06	8.79536e-06	5.43924e-06	1.41339e-05	1.33226e-05	1.29972e-05	1.33217e-05	1.33517e-05	1.33095e-05	1.34061e-05
22030	D-Ribulose 1,5-bisphosphate	0.781			MS2 reverse	348.955	300.022	1.142e-05	1.64428e-05	7.99839e-06	8.22423e-06	7.91163e-06	1.05403e-05	1.04229e-05	7.32069e-06	8.05533e-06	4.64499e-06	7.76708e-06	5.82412e-06	3.43042e-06	6.17377e-06	1.00201e-05	1.48369e-05	1.75698e-05	7.18045e-06	8.68619e-06	4.24403e-06	1.04229e-05	1.98005e-06	5.01518e-06	2.9493e-06	3.26492e-06	5.15123e-06	1.71099e-06	3.34528e-06	2.20958e-06	5.78386e-06	2.14807e-06	1.68086e-06	1.84581e-06	4.9719e-06	3.10668e-06	5.09306e-06	5.4797e-06	4.69994e-06	4.92305e-06	4.69709e-06	4.60271e-06	4.91593e-06
22111	Arachidonic Acid (peroxide free)	0.723			MS2 reverse	349.219	124.789	1.35069e-05	1.53708e-05	2.02787e-05	3.5951e-06	1.57487e-05	1.20084e-05	1.34181e-05	1.63274e-05	1.39642e-05	8.76878e-06	1.39311e-05	3.92154e-06	1.67916e-05	1.22841e-05	4.65111e-06	1.40505e-05	1.64641e-05	1.20665e-05	3.16288e-05	7.3407e-06	1.4367e-05	5.1528e-05	4.47062e-06	1.709e-05	2.67743e-05	5.89855e-06	5.32013e-05	2.64938e-05	2.3003e-05	1.59293e-05	2.32524e-05	1.67713e-05	3.49467e-06	7.89514e-06	1.50576e-05	9.11609e-06	1.015e-05	8.45624e-06	8.69257e-06	9.49467e-06	8.85282e-06	9.12706e-06
22147	2'-Deoxyinosine 5'-monophosphate	0.9756			MS2 reverse	350.079	243.763	7.08426e-05	6.73128e-05	5.92966e-05	4.77775e-05	5.48214e-05	4.67466e-05	5.77996e-05	4.87039e-05	5.85342e-05	4.62701e-05	5.64995e-05	5.46448e-05	3.49764e-05	4.99382e-05	3.2649e-05	4.44881e-05	3.98444e-05	6.53696e-05	3.26711e-05	8.07575e-05	4.92966e-05	1.04315e-05	1.5892e-05	7.95265e-06	1.65364e-05	9.87939e-06	9.73078e-06	1.17371e-05	1.52777e-05	2.79353e-05	1.06953e-05	1.11247e-05	1.33445e-05	2.40821e-05	1.70766e-05	3.16757e-05	2.58898e-05	2.6298e-05	2.6847e-05	2.71409e-05	2.61819e-05	2.73389e-05
22151	N2,N2-Dimethylguanosine	0.9999			MS2 reverse	350.081	176.62	6.74338e-06	6.41893e-05	8.08787e-05	9.23042e-05	5.6923e-05	1.20711e-05	5.21849e-05	6.13075e-05	5.67188e-05	9.26496e-05	5.53451e-05	6.98231e-05	8.68178e-05	7.04437e-05	4.39682e-05	9.34475e-05	0.000118699	7.31367e-05	5.78314e-06	5.53522e-05	6.50645e-05	1.36006e-05	2.42339e-06	1.6413e-06	2.54914e-06	9.68529e-06	1.04252e-05	6.72082e-06	2.29931e-05	2.17068e-05	1.24267e-05	6.74016e-06	4.2304e-06	0.000103802	2.86499e-05	2.60879e-05	2.68948e-05	2.71659e-05	2.60456e-05	2.64666e-05	2.22263e-05	2.58145e-05
22178	Benzoylecgonine	0.9181			MS2 reverse	350.155	217.593	2.19007e-05	1.86071e-05	1.42334e-05	3.37547e-06	1.03772e-05	1.75621e-05	1.43427e-05	2.36516e-05	1.658e-05	1.88083e-05	2.0161e-05	2.51145e-05	5.38174e-06	1.82829e-05	4.83566e-06	2.0547e-05	1.8183e-05	1.91145e-05	2.90356e-05	1.92804e-05	1.84993e-05	1.62541e-05	7.12017e-06	9.74283e-06	6.70982e-06	1.07826e-05	1.08843e-05	1.0249e-05	1.31693e-05	5.53156e-06	1.2671e-05	1.41465e-05	1.37576e-05	1.91394e-06	1.01983e-05	7.7264e-06	7.63357e-06	6.54684e-06	6.91309e-06	7.74898e-06	7.56215e-06	7.35517e-06
22203	Trp-Lys	0.7323			MS2 reverse	350.212	101.383	1.05411e-05	9.08085e-06	1.22345e-05	1.22821e-05	9.64424e-06	1.44174e-05	1.13667e-05	9.53906e-06	8.08963e-06	7.1655e-06	9.74983e-06	9.13863e-06	9.22165e-06	8.81738e-06	1.92748e-05	1.26805e-05	1.3411e-05	1.14041e-05	4.68872e-05	1.10825e-05	1.91233e-05	1.56781e-05	9.91629e-06	7.77951e-06	7.00971e-07	1.10297e-05	1.189e-05	9.4991e-06	1.02469e-05	1.75073e-06	1.48295e-05	9.90005e-06	1.08833e-05	1.07559e-05	9.72773e-06	2.34858e-05	1.80652e-05	1.8346e-05	1.90279e-05	1.85512e-05	1.8292e-05	1.92947e-05
22208	Lys-Trp	0.9664			MS2 reverse	350.227	135.915	1.62125e-05	1.74598e-05	2.14138e-05	2.34449e-05	1.9502e-05	2.33844e-05	2.02362e-05	1.79909e-05	1.45972e-05	1.40774e-05	1.85617e-05	2.13066e-05	1.96406e-05	1.76957e-05	2.94914e-05	2.43981e-05	1.96716e-05	2.19311e-05	6.52016e-05	2.19896e-05	3.04472e-05	2.54344e-05	1.37006e-05	1.47548e-05	1.60722e-05	4.21669e-06	2.66493e-05	1.68047e-05	1.46592e-06	1.31726e-05	1.83627e-05	1.39517e-05	1.53137e-05	1.59322e-05	1.30331e-05	1.59671e-05	1.52575e-05	1.61841e-05	1.59548e-05	1.73798e-05	1.79513e-05	1.64491e-05
22340	.gamma.-L-Glu-.epsilon.-L-Lys	0.9707			MS2 reverse	352.06	353.389	6.99555e-06	4.07934e-06	5.1927e-05	3.86037e-05	3.6952e-05	5.11645e-06	2.39457e-05	5.29999e-05	1.28664e-05	4.66925e-05	3.88634e-05	4.44101e-05	9.48322e-05	4.84441e-05	1.33911e-05	7.84144e-06	4.49458e-05	3.00594e-05	1.02069e-05	1.7637e-05	2.06803e-05	4.73421e-05	2.67876e-06	2.08561e-05	2.24558e-05	6.23726e-05	4.32759e-05	3.31636e-05	7.61402e-07	1.11499e-05	5.12923e-05	3.13253e-05	2.20487e-06	3.84298e-05	2.25273e-05	1.17266e-05	1.17733e-05	8.63769e-06	9.00589e-06	8.87592e-06	1.1921e-05	1.03234e-05
22862	1-Hexadecanol	1			MS2 reverse	357.131	274.829	2.3403e-05	2.29566e-05	1.83374e-05	2.13163e-05	1.86006e-05	2.47513e-05	2.15609e-05	1.50611e-05	2.37802e-05	1.69707e-05	2.19797e-05	1.69588e-05	1.81531e-05	1.88173e-05	1.46448e-05	4.54948e-05	1.85438e-05	1.55623e-05	1.86832e-05	1.86697e-05	2.19331e-05	9.85844e-06	5.41357e-06	3.21148e-06	6.27171e-06	4.79021e-06	5.7232e-06	5.8781e-06	7.01164e-06	1.0431e-05	5.95052e-06	6.25747e-06	7.69941e-06	1.75011e-05	9.14186e-06	1.33926e-05	1.14489e-05	1.19115e-05	1.17092e-05	1.31123e-05	1.18647e-05	1.22399e-05
23056	His-His	0.8687			MS2 reverse	359.089	323.849	1.77295e-05	1.69733e-05	9.50018e-06	1.55659e-05	1.219e-05	1.53586e-05	1.45529e-05	6.56835e-06	6.55787e-06	4.16228e-06	8.7708e-06	8.98541e-06	1.07258e-05	7.62842e-06	6.43968e-06	1.01346e-05	8.7716e-06	7.83953e-06	9.80024e-06	1.21178e-05	9.18391e-06	3.2778e-06	2.212e-06	1.74089e-06	2.05938e-06	2.97079e-06	3.33896e-06	2.59997e-06	1.51402e-06	1.99621e-06	2.31667e-06	2.4279e-06	2.83315e-06	7.2299e-06	3.05297e-06	4.15104e-06	4.00154e-06	3.34296e-06	4.14942e-06	4.05474e-06	4.69846e-06	4.06636e-06
23067	N1-Acetylspermine	0.7227			MS2 reverse	359.108	46.687	2.42124e-05	4.7378e-05	3.77954e-05	3.25774e-05	2.83747e-05	3.40255e-05	3.40606e-05	3.43767e-05	2.46629e-05	1.86003e-05	2.29111e-05	2.49423e-05	2.50603e-05	2.50923e-05	3.41183e-05	2.57733e-05	7.21454e-05	3.00946e-05	2.70138e-05	2.87994e-05	3.63241e-05	6.29195e-05	2.81111e-05	1.91119e-05	4.52129e-05	2.64254e-05	2.67244e-05	3.47509e-05	2.12839e-05	3.93912e-05	2.70816e-05	1.75441e-05	2.47761e-05	2.64005e-05	2.60795e-05	3.62392e-05	3.58608e-05	5.28972e-05	3.43356e-05	3.48224e-05	3.6187e-05	3.83904e-05
23079	Norharmane	0.9988			MS2 reverse	359.128	194.855	8.48491e-06	7.81578e-06	7.76431e-06	9.27637e-06	9.40902e-06	8.56538e-06	8.55263e-06	5.62072e-06	4.82931e-06	6.89103e-06	5.38441e-06	8.29603e-06	7.0386e-06	6.34335e-06	7.62392e-06	9.25664e-06	7.29024e-06	8.51882e-06	8.303e-06	9.49438e-06	8.4145e-06	3.47674e-06	3.73202e-06	3.99578e-06	3.12238e-06	2.64443e-06	3.52802e-06	3.41656e-06	3.52215e-06	4.50012e-06	2.10286e-06	3.36454e-06	2.34816e-06	8.04723e-06	3.98084e-06	5.12297e-06	4.73057e-06	4.17137e-06	5.005e-06	4.83193e-06	5.16655e-06	4.83807e-06
23176	Chlorpromazine	0.8839			MS2 reverse	360.123	358.56	1.6806e-05	2.14484e-05	2.2859e-05	1.67127e-05	1.60794e-05	1.69971e-05	1.84838e-05	3.1305e-05	2.92861e-05	2.53712e-05	3.21399e-05	2.80334e-05	9.59185e-05	4.03423e-05	3.14736e-05	2.57729e-05	2.04704e-05	3.24172e-05	0.000115558	6.17101e-05	4.79004e-05	1.00024e-05	1.18322e-06	3.23335e-06	4.46596e-06	5.06135e-06	1.69702e-05	6.81941e-06	8.73036e-06	8.40442e-06	4.99538e-06	6.96602e-06	5.30464e-06	2.16005e-05	9.33355e-06	1.66272e-05	1.64283e-05	1.60679e-05	1.68059e-05	1.66474e-05	1.65871e-05	1.65273e-05
23183	4-O-.beta.-Galactopyranosyl-D-mannopyranose	0.952			MS2 forward	360.144	396.034	9.99203e-05	0.000104012	9.52591e-05	9.00076e-05	8.37723e-05	8.91218e-05	9.36823e-05	0.000153315	0.000146785	0.000125793	0.000143685	0.000170853	0.000180748	0.00015353	0.000120818	0.000130233	0.000153436	9.29563e-05	0.000329874	0.000128603	0.00015932	3.3929e-05	4.72141e-05	1.60556e-05	4.27649e-05	3.20148e-05	4.92917e-05	3.68783e-05	4.32441e-05	0.000102048	3.14053e-05	2.23593e-05	4.07921e-05	0.000146619	6.44113e-05	7.3176e-05	8.20613e-05	8.88031e-05	7.3001e-05	7.05003e-05	7.40191e-05	7.69268e-05
23187	Sucrose	0.948			MS2 forward	360.144	345.084	6.99038e-05	7.23217e-05	8.56194e-05	7.09559e-05	5.68199e-05	4.63504e-05	6.69952e-05	6.39853e-05	6.64224e-05	7.39207e-05	4.93487e-05	6.65404e-05	5.00416e-05	6.17099e-05	7.38335e-05	4.48372e-05	0.000224027	4.43794e-05	3.75087e-05	3.01861e-05	7.57954e-05	2.30206e-05	5.05706e-05	7.70816e-06	4.59493e-05	2.07941e-05	2.12599e-05	2.82171e-05	0.000106369	0.00021669	2.27918e-05	1.21364e-05	1.0598e-05	0.000643511	0.000168683	6.42629e-05	6.41421e-05	6.53252e-05	6.56824e-05	6.50883e-05	7.14884e-05	6.59982e-05
23188	3.alpha.-Mannobiose	0.9613			MS2 forward	360.145	371.375	0.000125449	0.000142399	0.000220483	0.000138231	0.000149295	0.000146663	0.000153753	0.00015683	0.000165556	0.000161802	0.000161228	0.000181791	0.000179562	0.000167795	0.000184104	0.000144829	0.000717681	0.000170223	0.000256016	0.000154696	0.000271258	5.89486e-05	7.29151e-05	4.15362e-05	0.000124403	8.11346e-05	7.09402e-05	7.49795e-05	0.000173143	0.00116008	7.13305e-05	5.78823e-05	5.90287e-05	0.00146367	0.000497522	0.000210135	0.000204269	0.000213017	0.000218016	0.000221881	0.000284624	0.000225324
23388	Ile-Trp	0.7833			MS2 reverse	362.138	271.783	2.1706e-05	1.4652e-05	1.01422e-05	1.58795e-05	1.93448e-05	2.21274e-05	1.73086e-05	1.79673e-05	1.50089e-05	1.75982e-05	1.0218e-05	1.84495e-05	1.8107e-05	1.62248e-05	1.5275e-05	2.05295e-05	1.96494e-05	1.58092e-05	2.07042e-05	2.08629e-05	1.8805e-05	1.57763e-05	1.05644e-05	1.17082e-05	1.21089e-05	1.31145e-05	1.35461e-05	1.28031e-05	1.21804e-05	1.45262e-05	1.43639e-05	1.64156e-05	1.06119e-05	1.32157e-05	1.35523e-05	1.30427e-05	1.04145e-05	1.2871e-05	1.28951e-05	1.39255e-05	1.28717e-05	1.26701e-05
23687	Isomaltose	0.9695			MS2 forward	365.1	375.534	0.000181722	0.000200553	0.000352794	0.000309105	0.000119107	0.000112799	0.00021268	0.000413775	0.000181045	0.000550044	0.000367845	0.000250755	0.000306125	0.000344932	0.000213263	0.000241213	0.000766343	0.000329863	0.000128817	0.000155756	0.000305876	0.000138857	0.000109138	3.33057e-05	0.000136351	0.000106013	0.00012477	0.000108072	0.000193832	0.000455518	8.97241e-05	4.08218e-05	1.6303e-05	0.00112006	0.000319376	0.000234184	0.000230428	0.000243262	0.000233583	0.000225983	0.000237296	0.000234123
23689	3-Methyluric acid	0.9107			MS2 reverse	365.1	393.284	6.06063e-05	6.68064e-05	9.1733e-05	7.7593e-05	4.44657e-05	3.80592e-05	6.32106e-05	0.000114433	9.82221e-05	0.000134132	0.000112025	9.43437e-05	0.000122095	0.000112542	7.53209e-05	8.71481e-05	0.000158098	8.76267e-05	8.5951e-05	7.28108e-05	9.44926e-05	3.05375e-05	4.07281e-05	7.81941e-06	2.5397e-05	2.71182e-05	4.76107e-05	2.98685e-05	3.4407e-05	6.10084e-05	2.26342e-05	8.91007e-06	1.98894e-05	0.000208785	5.92724e-05	5.50263e-05	5.24178e-05	5.20114e-05	5.2437e-05	4.9986e-05	5.3251e-05	5.25216e-05
23690	1-Methyluric acid	0.7778			MS2 reverse	365.097	37.316	1.27268e-05	3.61698e-06	4.14139e-06	9.31205e-06	9.34779e-06	8.14232e-06	7.88122e-06	1.02914e-05	1.13383e-05	1.29962e-05	9.41441e-06	1.00637e-05	5.01409e-06	9.85303e-06	8.99316e-06	7.29026e-06	9.03826e-06	9.38821e-06	1.50499e-05	9.97876e-06	9.95643e-06	3.74707e-06	7.14321e-06	1.37473e-06	2.01247e-06	4.09611e-06	5.1155e-06	3.91485e-06	5.04636e-06	5.93771e-06	2.63406e-06	3.35892e-06	1.03641e-06	3.83712e-06	3.64176e-06	5.79528e-06	5.29108e-06	5.55955e-06	6.74321e-06	5.40709e-06	7.54482e-06	6.05684e-06
23767	N2-Acetyl-L-ornithine	1			MS2 reverse	366.025	201.331	5.33433e-05	4.71324e-05	3.94583e-05	3.34465e-05	3.90818e-05	3.66694e-05	4.15219e-05	5.72144e-05	4.38418e-05	3.75359e-05	5.31886e-05	6.2999e-05	4.78137e-05	5.04322e-05	3.69811e-05	3.72848e-05	3.77476e-05	5.43983e-05	5.44798e-05	6.82868e-05	4.81964e-05	1.26955e-05	1.96611e-05	1.00099e-05	1.00559e-05	1.06172e-05	1.11591e-05	1.23665e-05	1.28865e-05	3.12649e-05	9.73359e-06	1.16477e-05	1.25068e-05	2.74111e-05	1.75751e-05	2.9113e-05	2.63482e-05	2.6731e-05	2.6646e-05	2.67465e-05	2.71225e-05	2.71179e-05
23978	2'-Deoxycytidine 5'-monophosphate (dCMP)	0.907			MS2 reverse	368.084	205.696	4.12745e-06	6.29671e-06	8.98587e-06	7.28768e-06	6.31004e-06	7.26371e-06	6.71191e-06	7.11966e-06	5.12833e-06	5.4171e-06	6.10752e-06	7.63973e-06	1.72101e-05	8.10375e-06	1.32322e-05	9.52242e-06	8.00546e-06	5.96019e-06	1.6096e-05	9.498e-06	1.03857e-05	4.59518e-06	2.29079e-06	1.54028e-06	1.88641e-06	2.58753e-06	4.40973e-06	2.88499e-06	3.13625e-06	3.33327e-06	3.32862e-06	3.72315e-06	3.30035e-06	7.41864e-06	4.04005e-06	5.1186e-06	5.92096e-06	6.16027e-06	6.07711e-06	6.16618e-06	6.16484e-06	5.93466e-06
24110	Hordenine	0.8543			MS2 reverse	369.185	102.698	8.52732e-06	8.26724e-06	9.00083e-06	7.80395e-06	1.11302e-05	6.53126e-06	8.54346e-06	8.96516e-06	5.89582e-06	8.19241e-06	7.92047e-06	1.16096e-05	5.1655e-06	7.95815e-06	6.76354e-06	8.82298e-06	7.6588e-06	8.10847e-06	9.15052e-06	6.22151e-06	7.78764e-06	3.76344e-06	3.5714e-06	1.7368e-06	2.9854e-06	3.96246e-06	3.51913e-06	3.25644e-06	4.19955e-06	4.45624e-06	2.3361e-06	3.94417e-06	4.44471e-06	6.25353e-06	4.27238e-06	9.49267e-06	8.76725e-06	8.50074e-06	8.77837e-06	8.09729e-06	8.932e-06	8.76139e-06
24289	Tyr-Glu	0.9432			MS2 reverse	371.139	274.752	1.68102e-05	1.81077e-05	1.57637e-05	1.27868e-05	1.49763e-05	1.61187e-05	1.57605e-05	1.02124e-05	1.56555e-05	1.46618e-05	1.5177e-05	1.5153e-05	1.48738e-05	1.42889e-05	1.35609e-05	2.46698e-05	2.42903e-05	1.0879e-05	1.55074e-05	1.35986e-05	1.70843e-05	7.17538e-06	6.39225e-06	3.59682e-06	5.87171e-06	5.19941e-06	7.49677e-06	5.95539e-06	5.18796e-06	1.27187e-05	4.48322e-06	4.33183e-06	5.10342e-06	1.66948e-05	8.08666e-06	9.38906e-06	9.3348e-06	1.06682e-05	1.00504e-05	9.77356e-06	9.49294e-06	9.78484e-06
24366	Arg-Met	0.7132			MS2 reverse	372.098	421.296	1.21773e-05	1.00108e-05	1.28757e-05	1.39333e-05	8.4063e-06	6.46807e-06	1.06453e-05	1.20186e-05	1.44156e-05	9.12699e-06	1.5683e-05	1.64958e-05	1.79321e-05	1.42787e-05	1.46545e-05	1.58416e-05	9.44702e-06	1.36683e-05	8.05661e-06	1.15416e-05	1.22016e-05	4.95407e-06	3.65937e-06	2.0692e-06	3.14412e-06	3.2208e-06	4.8447e-06	3.64871e-06	2.88571e-06	3.72713e-06	2.12019e-06	1.25781e-06	3.00981e-06	8.67809e-06	3.61312e-06	6.17736e-06	6.15314e-06	6.21516e-06	9.99773e-06	6.28032e-06	6.25474e-06	6.84641e-06
24390	Capsaicin	0.9972			MS2 reverse	372.16	383.336	1.88375e-05	9.16547e-05	8.37908e-05	3.88396e-05	0.000523191	0.0004741	0.000205069	6.79628e-05	2.34152e-05	8.51878e-05	1.46869e-05	0.000155961	0.000161337	8.47585e-05	0.00014872	1.13438e-05	0.000274714	2.39975e-05	0.000126289	6.81862e-05	0.000108875	0.000163143	0.000239604	0.000525372	0.000271836	0.000343927	0.000170701	0.000285764	0.000374164	0.00028036	0.000402214	0.000579934	0.000636454	9.62806e-05	0.000394901	0.000191152	0.000185359	0.000195652	0.000178878	0.000209009	0.000196536	0.000192764
24440	DL-2-Phosphoglycerate	0.975			MS2 reverse	372.987	440.972	2.51716e-05	2.40616e-05	1.88952e-05	1.92692e-05	2.80951e-05	2.58779e-05	2.35618e-05	1.92599e-05	2.08027e-05	1.89919e-05	1.26364e-05	1.92379e-05	2.51252e-05	1.93423e-05	1.71987e-05	2.77984e-05	2.5164e-05	1.50108e-05	1.77106e-05	2.57942e-05	2.14461e-05	7.49809e-06	7.09792e-06	5.99617e-06	9.90832e-06	6.84258e-06	9.59e-06	7.82218e-06	7.57075e-06	1.84595e-05	6.11753e-06	9.75735e-06	8.36144e-06	2.27042e-05	1.21618e-05	1.0607e-05	1.07357e-05	1.07402e-05	1.05557e-05	1.09504e-05	1.10931e-05	1.07804e-05
24490	Phe-Phe	0.99			MS2 reverse	373.181	70.813	1.54405e-05	1.76034e-05	1.51567e-05	1.49727e-05	5.88075e-06	1.49161e-05	1.3995e-05	1.53113e-05	1.49859e-05	1.39693e-05	1.57191e-05	1.76039e-05	1.10149e-05	1.47674e-05	2.0913e-05	1.2882e-05	1.26465e-05	1.61659e-05	4.10875e-05	1.77207e-05	2.02359e-05	1.58706e-05	1.75016e-05	3.96547e-06	2.37958e-05	1.88479e-05	2.05532e-05	1.67558e-05	1.60454e-05	1.3364e-05	1.13878e-05	7.09951e-06	8.06269e-06	1.23147e-05	1.1379e-05	2.19861e-05	2.09601e-05	2.20305e-05	2.17387e-05	2.20447e-05	2.2278e-05	2.18397e-05
24571	2-Dehydro-3-deoxy-D-gluconate	0.912			MS2 reverse	374.138	284.645	4.35175e-05	3.92517e-05	3.55882e-05	4.19419e-05	4.7929e-05	5.91341e-05	4.45604e-05	5.25657e-05	5.34086e-05	3.62347e-05	4.97007e-05	4.64858e-05	7.32648e-05	5.19434e-05	6.23966e-05	5.53781e-05	5.27017e-05	5.34924e-05	0.000107507	6.342e-05	6.58159e-05	1.42481e-05	2.73452e-05	1.54592e-05	1.62825e-05	1.74318e-05	1.68032e-05	1.79283e-05	1.85995e-05	3.03479e-05	8.85947e-06	1.76467e-05	1.13094e-05	4.44285e-05	2.18652e-05	2.6948e-05	2.63739e-05	2.79781e-05	2.35941e-05	2.70382e-05	2.6736e-05	2.64447e-05
24691	Rosiglitazone	0.7566			MS2 reverse	375.149	91.243	1.08541e-05	1.39917e-05	1.43934e-05	1.39411e-05	1.35912e-05	1.69064e-05	1.39463e-05	1.75055e-05	1.12089e-05	1.22068e-05	1.47829e-05	1.79213e-05	1.45671e-05	1.46987e-05	1.92827e-05	2.2887e-05	1.89919e-05	2.02227e-05	3.26018e-06	1.92708e-05	1.73192e-05	3.50471e-05	2.19868e-05	3.40057e-05	7.4611e-05	4.79597e-05	0.000115911	5.49202e-05	5.16359e-05	2.24857e-05	2.92366e-05	3.8301e-05	2.94018e-05	1.94619e-05	3.17538e-05	3.85942e-05	3.76239e-05	4.05784e-05	3.75385e-05	3.79711e-05	6.01467e-05	4.20755e-05
24749	Arg-Ser	0.9195			MS2 reverse	376.028	373.55	6.29964e-06	1.97587e-05	3.80666e-06	3.14068e-06	3.94375e-06	6.48249e-06	7.23865e-06	2.15778e-05	1.00592e-05	9.5234e-06	1.5954e-05	2.60096e-05	3.15742e-05	1.91163e-05	1.38082e-05	7.64358e-06	5.67331e-06	4.18976e-06	3.25451e-05	1.50379e-05	1.31496e-05	1.15929e-06	1.11105e-06	9.66378e-07	1.40338e-06	1.38e-06	2.9128e-06	1.48882e-06	1.15404e-06	5.42438e-06	7.39187e-07	8.20007e-07	1.58308e-06	2.93595e-06	2.10944e-06	2.16686e-06	2.06874e-06	2.19752e-06	2.1769e-06	2.04944e-06	2.07462e-06	2.12235e-06
24908	alpha-N-Acetyl-L-glutamine	0.7924			MS2 reverse	377.168	139.553	1.34687e-05	3.67296e-05	1.46977e-05	1.38333e-05	8.54411e-06	6.97251e-06	1.57076e-05	6.26847e-06	3.92238e-06	1.25992e-05	6.04594e-06	7.03427e-06	1.2215e-05	8.01422e-06	8.15136e-06	2.53091e-06	9.13025e-06	4.63913e-06	9.82203e-06	1.49491e-05	8.20381e-06	7.61662e-06	6.51831e-06	8.27285e-06	5.69696e-06	1.42093e-05	6.95609e-06	8.21169e-06	1.15988e-05	3.51799e-06	3.73836e-06	7.43003e-06	4.44313e-06	2.38166e-05	9.09083e-06	1.2085e-05	9.51786e-06	1.26127e-05	1.12609e-05	1.22836e-05	1.15261e-05	1.15477e-05
25168	Trp-His	0.7407			MS2 reverse	380.116	119.821	5.7253e-06	1.5845e-05	2.57827e-05	2.18921e-05	1.94387e-05	1.20991e-05	1.67971e-05	1.84088e-05	2.10272e-05	2.92947e-05	1.96381e-05	1.34864e-05	2.59674e-05	2.13038e-05	2.60835e-05	2.8486e-05	1.5845e-05	3.69143e-05	6.67596e-05	3.89808e-05	3.55116e-05	6.83874e-06	1.11711e-05	2.58939e-06	5.36996e-06	6.14336e-06	5.82118e-06	6.32229e-06	5.2395e-06	1.14816e-05	5.49007e-06	4.07275e-06	8.92187e-06	4.51685e-05	1.33957e-05	1.04504e-05	1.04361e-05	1.05889e-05	1.04337e-05	1.00039e-05	1.02605e-05	1.03622e-05
25382	Trp-Asn	0.8616			MS2 reverse	382.144	227.99	3.38447e-05	2.98376e-05	1.82242e-05	1.73236e-05	2.7628e-05	2.70634e-05	2.56536e-05	2.0945e-05	4.34635e-05	1.53944e-05	3.57631e-05	2.5084e-05	2.08475e-05	2.69163e-05	2.32651e-05	4.49619e-05	2.1694e-05	4.29891e-05	4.67528e-05	7.04527e-05	4.16859e-05	8.0789e-06	9.25116e-06	8.89343e-06	6.37202e-06	1.04904e-05	7.25703e-06	8.39049e-06	1.32357e-05	3.58206e-05	3.76224e-06	1.80446e-05	1.3633e-05	3.19871e-05	1.94139e-05	2.1788e-05	2.10737e-05	2.09221e-05	2.0593e-05	2.09251e-05	2.08873e-05	2.10315e-05
25390	Homovanillic acid	0.9268			MS2 reverse	382.157	322.099	4.63874e-06	5.22174e-06	2.56592e-06	5.83647e-06	9.58984e-06	6.49489e-06	5.7246e-06	6.23477e-06	1.16545e-05	1.14999e-05	6.26724e-06	7.20528e-06	1.33491e-05	9.36846e-06	7.16642e-06	1.23381e-05	4.99031e-06	9.1622e-06	1.14562e-05	7.06594e-06	8.69654e-06	1.26635e-05	7.73869e-06	4.22638e-06	1.03962e-05	1.01612e-05	3.98907e-06	8.19585e-06	3.12862e-06	2.33688e-06	1.02451e-05	5.30733e-06	3.52213e-06	7.82213e-06	5.3937e-06	3.46199e-06	3.3474e-06	3.39825e-06	4.01419e-06	3.20698e-06	3.50874e-06	3.48959e-06
25590	N-Acetyl-D-lactosamine	0.9423			MS2 reverse	384.158	346.829	1.38599e-05	2.7916e-05	2.56519e-05	1.90988e-05	7.75398e-05	5.25007e-05	3.60945e-05	2.78012e-05	1.647e-05	3.43776e-05	1.53439e-05	3.42296e-05	2.85667e-05	2.61315e-05	3.33213e-05	1.25088e-05	4.88951e-05	1.70723e-05	2.38955e-06	2.01013e-05	2.23814e-05	0.000204856	0.000102478	4.7525e-05	5.68701e-05	0.000175335	0.000183355	0.000128403	0.000118804	2.57988e-05	0.000132993	7.39541e-05	6.91346e-05	3.37973e-05	7.57468e-05	5.64427e-05	5.5214e-05	5.36024e-05	5.37255e-05	5.36366e-05	4.21488e-05	5.24617e-05
26024	Lisinopril	0.9377			MS2 reverse	388.227	317.51	4.18686e-06	9.30268e-06	1.22159e-05	1.46937e-05	8.22437e-06	6.75115e-06	9.2291e-06	2.17973e-05	1.75675e-05	5.7275e-05	1.79986e-05	1.8163e-05	3.68443e-05	2.82743e-05	1.52611e-05	3.31641e-05	2.01237e-05	1.91091e-05	8.65611e-06	1.31401e-05	1.82424e-05	9.06557e-06	4.83426e-06	2.71426e-06	4.62536e-06	6.50173e-06	9.8366e-06	6.26296e-06	8.73143e-06	1.83986e-06	4.42704e-06	3.4037e-06	4.65053e-06	1.80115e-05	6.84402e-06	8.64308e-06	8.28027e-06	8.67898e-06	8.75308e-06	8.68147e-06	8.77266e-06	8.63492e-06
27034	Nicotinate D-ribonucleotide	0.9037			MS2 reverse	399.062	318.044	5.35474e-06	5.03155e-06	5.70963e-06	4.43268e-06	8.35044e-06	5.2159e-06	5.68249e-06	5.59217e-06	6.47831e-06	5.56314e-06	5.91538e-06	6.37421e-06	9.7886e-06	6.61864e-06	7.10382e-06	1.02692e-05	9.60182e-06	5.24813e-06	1.11989e-05	6.53891e-06	8.32679e-06	4.71158e-06	4.05517e-06	3.4879e-06	4.0032e-06	3.01678e-06	4.05951e-06	3.88902e-06	3.03255e-06	7.90798e-06	2.37274e-06	3.40619e-06	2.99195e-06	7.11137e-06	4.47047e-06	4.37337e-06	4.36635e-06	4.45951e-06	4.52477e-06	4.43261e-06	4.45645e-06	4.43551e-06
27167	Matairesinol	0.9706			MS2 reverse	400.176	294.353	2.05227e-05	1.98661e-05	2.04103e-05	2.32352e-05	2.04789e-05	2.00603e-05	2.07623e-05	1.56775e-05	2.26416e-05	1.34807e-05	2.13036e-05	2.06526e-05	1.38053e-05	1.79269e-05	1.10821e-05	1.78586e-05	1.89125e-05	1.58243e-05	6.83024e-06	1.68988e-05	1.45678e-05	5.94943e-06	4.77281e-06	3.28049e-06	5.58684e-06	4.45256e-06	4.91884e-06	4.82683e-06	6.29348e-06	1.24418e-05	3.77677e-06	6.07775e-06	5.38315e-06	1.26426e-05	7.76926e-06	9.32534e-06	9.00304e-06	9.44614e-06	9.50908e-06	9.45149e-06	8.93027e-06	9.27756e-06
27440	Dacarbazine	0.9363			MS2 reverse	403.137	231.831	2.24116e-05	1.52405e-05	1.32668e-05	1.20018e-05	1.58607e-05	1.11377e-05	1.49865e-05	6.28253e-06	6.47557e-06	4.46213e-06	4.27802e-06	3.98297e-06	6.20906e-06	5.28171e-06	9.69578e-06	6.54325e-06	1.14749e-05	2.72769e-06	3.21699e-06	8.05776e-06	6.95273e-06	8.56742e-06	1.28863e-06	1.24534e-06	2.36928e-06	8.37635e-07	1.18366e-05	4.35748e-06	1.08687e-06	6.44599e-06	7.73075e-08	2.55252e-07	4.42243e-07	7.63092e-06	2.65643e-06	1.73461e-05	1.69521e-05	1.75399e-05	1.72737e-05	1.51154e-05	1.72072e-05	1.69057e-05
27699	3',5'-Cyclic guanosine monophosphate	0.9995			MS2 reverse	406.073	278.738	1.29334e-05	1.37744e-05	1.31905e-05	2.00917e-05	1.43197e-05	9.19876e-06	1.39181e-05	2.97442e-06	4.3444e-06	2.89751e-06	2.86435e-06	2.79948e-06	4.06384e-06	3.324e-06	6.75077e-06	6.14524e-06	1.71558e-05	9.89903e-06	3.86433e-06	2.54405e-05	1.15426e-05	5.20058e-06	1.70897e-06	2.11523e-06	2.55903e-06	2.22017e-06	1.59779e-06	2.56696e-06	2.86285e-06	4.97677e-06	2.69733e-06	3.39916e-06	1.27484e-06	1.72636e-05	5.41243e-06	4.59512e-06	4.94676e-06	4.62768e-06	4.54701e-06	6.66805e-06	4.57497e-06	4.99327e-06
27721	2,5-Dihydroxycinnamic acid methyl ester	0.7185			MS2 reverse	406.146	207.07	1.19694e-05	3.65391e-05	7.08599e-06	1.14812e-05	1.14408e-05	2.40798e-05	1.70994e-05	3.40151e-05	3.69995e-06	5.74368e-06	1.16662e-05	2.87829e-05	6.88289e-06	1.51318e-05	1.68369e-05	9.9947e-06	1.07127e-05	1.27288e-05	2.27132e-05	1.49409e-05	1.46545e-05	2.80953e-06	2.16892e-06	2.41968e-06	2.71658e-06	2.41956e-06	2.86035e-06	2.56577e-06	2.27003e-06	4.11275e-06	1.4608e-06	3.59805e-06	1.93048e-06	5.14569e-06	3.0863e-06	5.54102e-06	5.49819e-06	5.43707e-06	5.37063e-06	5.58371e-06	4.77565e-06	5.36771e-06
27897	Salicyluric acid	0.995			MS2 reverse	408.138	95.561	1.77242e-05	1.4357e-05	9.25317e-05	4.62631e-05	2.31347e-05	2.15872e-05	3.5933e-05	2.05252e-05	9.84863e-06	3.13439e-05	1.43597e-05	7.4262e-06	7.51451e-05	2.64415e-05	1.684e-05	1.40567e-05	1.75757e-05	2.9955e-05	1.21197e-05	1.55108e-05	1.76763e-05	4.45312e-06	2.93256e-05	1.80147e-06	8.27866e-07	4.51206e-06	4.2148e-06	7.52248e-06	3.74664e-06	8.11716e-06	1.15149e-06	9.86128e-07	1.77688e-06	2.73979e-05	7.19603e-06	7.99023e-06	8.0335e-06	1.07099e-05	8.5552e-06	8.5198e-06	8.14895e-06	8.6596e-06
28157	Glycitin	0.9648			MS2 reverse	411.098	128.585	3.71917e-06	5.67049e-06	4.90934e-06	4.46201e-06	6.0922e-06	4.62195e-06	4.91253e-06	5.1045e-06	4.33555e-06	4.41247e-06	5.44814e-06	2.6412e-06	6.72687e-06	4.77812e-06	4.96043e-06	5.89908e-06	5.51006e-06	7.59712e-06	5.9309e-06	7.2576e-06	6.19253e-06	5.17483e-06	3.27261e-06	1.26905e-06	3.67791e-06	3.19457e-06	5.12435e-06	3.61889e-06	4.80076e-06	4.12722e-06	1.90839e-06	2.52555e-06	2.152e-06	6.3605e-06	3.64574e-06	5.52327e-06	5.19811e-06	5.2748e-06	5.24469e-06	5.2776e-06	5.56984e-06	5.34805e-06
28529	Riboflavin (Vitamin B2)	0.9929			MS2 reverse	415.095	197.115	3.53503e-06	4.50584e-06	6.62165e-06	8.03214e-06	7.6496e-06	5.89242e-06	6.03945e-06	1.31117e-05	1.38398e-05	9.05435e-06	1.27139e-05	1.43926e-05	1.91751e-05	1.37146e-05	1.36009e-05	3.16217e-05	1.42847e-05	1.02522e-05	1.04546e-05	9.76016e-06	1.49957e-05	7.17757e-06	3.39918e-06	2.95386e-06	5.18876e-06	5.73708e-06	7.29261e-06	5.29151e-06	4.11368e-06	4.0812e-06	2.37316e-06	2.83437e-06	2.1986e-06	6.8174e-06	3.7364e-06	7.47018e-06	7.61133e-06	8.26362e-06	7.55377e-06	7.80212e-06	7.6703e-06	7.72855e-06
28736	Daidzin	0.998			MS2 forward	417.111	134.018	1.41019e-05	1.16648e-05	1.48158e-05	1.57242e-05	1.48218e-05	1.91648e-05	1.50489e-05	1.61548e-05	7.72337e-06	1.79275e-05	1.13115e-05	1.68923e-05	1.76919e-05	1.46169e-05	1.56372e-05	1.07606e-05	2.36807e-05	1.60826e-05	1.75453e-05	1.37977e-05	1.62507e-05	6.80505e-06	7.47104e-06	2.10492e-06	1.84164e-05	6.14677e-06	9.3694e-06	8.38559e-06	3.28024e-05	0.000114052	3.26703e-06	2.31195e-06	2.54244e-06	0.000621049	0.000129337	3.61003e-05	3.47145e-05	3.70266e-05	3.60405e-05	3.65896e-05	3.68287e-05	3.62167e-05
29282	D-Erythrose 4-phosphate	0.8618			MS2 reverse	423.002	440.926	0.000141282	8.27184e-05	5.15651e-05	5.03447e-05	8.40411e-05	6.95275e-05	7.99131e-05	5.07605e-05	7.51932e-05	5.35671e-05	4.18407e-05	4.4886e-05	6.10457e-05	5.45489e-05	4.58799e-05	7.85443e-05	6.13518e-05	5.28081e-05	6.50231e-05	5.73217e-05	6.01548e-05	2.31638e-05	2.28878e-05	1.46273e-05	2.54781e-05	1.7978e-05	1.86546e-05	2.04649e-05	1.95171e-05	6.84681e-05	1.63835e-05	2.59126e-05	2.52081e-05	5.53975e-05	3.51478e-05	2.97007e-05	2.75654e-05	2.61393e-05	2.89621e-05	2.91906e-05	2.8545e-05	2.83505e-05
29401	Farnesyl pyrophosphate	0.8027			MS2 reverse	424.158	243.218	3.87533e-06	3.69656e-06	4.2627e-06	2.75007e-06	3.85819e-06	5.32973e-06	3.9621e-06	5.37613e-06	4.0503e-06	3.41404e-06	5.84138e-06	4.71064e-06	3.91532e-06	4.5513e-06	5.61292e-06	5.44695e-06	4.73814e-06	7.60103e-06	1.29971e-05	7.28245e-06	7.27976e-06	6.89485e-06	8.59011e-06	1.15511e-05	5.57595e-06	5.59586e-06	5.90104e-06	7.35149e-06	1.04311e-05	1.25513e-05	9.26332e-06	1.41633e-05	1.26162e-05	9.24923e-06	1.13791e-05	6.37009e-06	3.08956e-06	5.48455e-06	5.4513e-06	4.63205e-06	4.14032e-06	4.86131e-06
29520	His-Gly	0.9907			MS2 reverse	425.196	345.805	1.49184e-05	2.33212e-05	2.12294e-05	2.45048e-05	1.4405e-05	1.74007e-05	1.92966e-05	3.44997e-05	3.12155e-05	3.71082e-05	2.78243e-05	1.87536e-05	2.82503e-05	2.96086e-05	2.04526e-05	2.26156e-05	4.70907e-05	2.27823e-05	1.62105e-05	1.39669e-05	2.38531e-05	1.55521e-05	1.34443e-05	1.50725e-06	3.6163e-06	8.52808e-06	1.41576e-05	9.4676e-06	1.40827e-05	1.49719e-05	7.96738e-06	9.53807e-06	1.13778e-05	3.45782e-05	1.54193e-05	1.4757e-05	1.4629e-05	1.49483e-05	1.48468e-05	1.37922e-05	1.3492e-05	1.44109e-05
29523	Harmine	0.7503			MS2 reverse	425.208	262.634	9.03118e-06	3.19428e-06	4.62202e-06	4.11615e-06	2.72713e-06	5.89136e-06	4.93035e-06	4.49785e-06	4.68349e-06	3.15674e-06	5.0753e-06	3.95701e-06	2.25798e-06	3.93806e-06	3.4812e-06	5.46254e-06	4.42429e-06	4.22606e-06	2.79942e-06	2.93835e-06	3.88864e-06	2.89787e-06	4.3768e-06	4.38406e-06	4.00998e-06	3.23835e-06	2.52869e-06	3.57262e-06	4.80846e-06	4.34881e-06	4.59556e-06	4.1952e-06	6.7749e-06	2.91556e-06	4.60641e-06	1.95558e-06	2.88921e-06	1.98305e-06	1.94357e-06	2.1235e-06	2.0214e-06	2.15272e-06
29635	Cholic acid	0.9795			MS2 forward	426.313	177.093	2.11416e-06	4.89899e-06	3.97286e-06	3.83756e-06	3.80876e-06	3.40739e-06	3.67329e-06	4.67141e-06	3.51306e-06	3.37916e-06	3.27877e-06	3.9849e-06	1.09121e-05	4.95656e-06	7.61752e-06	1.12119e-05	5.90384e-06	4.3045e-06	1.19577e-05	3.01088e-06	7.3344e-06	9.66022e-06	1.19856e-06	1.76641e-06	4.62028e-07	2.25723e-06	7.77102e-06	3.85258e-06	1.42654e-06	1.43665e-06	9.82777e-07	1.12827e-06	2.74866e-07	2.14273e-06	1.23197e-06	6.93066e-06	6.93267e-06	6.72109e-06	5.52358e-06	6.74179e-06	8.90226e-06	6.95868e-06
29781	5-Methoxyindoleacetate	0.978			MS2 reverse	428.177	109.468	4.68388e-06	5.49789e-06	5.92603e-06	4.00493e-06	6.78223e-06	4.65288e-06	5.25797e-06	2.94627e-06	3.89176e-06	4.87753e-06	2.27122e-06	4.96892e-06	5.41941e-06	4.06252e-06	5.8496e-06	5.74352e-06	5.81859e-06	5.77303e-06	6.66659e-06	5.09453e-06	5.82431e-06	1.89281e-05	9.70422e-06	1.12229e-05	1.64598e-05	1.01533e-05	1.1725e-05	1.30322e-05	2.00699e-05	1.69653e-05	1.22739e-05	2.72507e-05	2.44705e-05	7.21123e-06	1.80402e-05	2.11663e-05	2.11722e-05	2.14447e-05	2.34828e-05	2.18056e-05	2.14462e-05	2.1753e-05
30128	5-Phospho-alpha-D-ribose 1-diphosphate	0.9473			MS2 reverse	431.994	440.972	3.6157e-05	4.32999e-05	3.32041e-05	3.48474e-05	4.53166e-05	5.18452e-05	4.07784e-05	3.01714e-05	3.08663e-05	3.81003e-05	3.33947e-05	3.54364e-05	3.94973e-05	3.45777e-05	2.76627e-05	3.32674e-05	4.13636e-05	3.1141e-05	4.2147e-05	5.01094e-05	3.76152e-05	1.55218e-05	1.51221e-05	9.26084e-06	1.44617e-05	1.48042e-05	2.0042e-05	1.48688e-05	1.17164e-05	2.92071e-05	9.70571e-06	1.86634e-05	1.78418e-05	3.5154e-05	2.03814e-05	1.52205e-05	1.84508e-05	1.82061e-05	1.79767e-05	1.88892e-05	1.90724e-05	1.79693e-05
30226	Apigenin 7-glucoside	0.9303			MS2 forward	433.106	114.615	1.09795e-05	5.02364e-06	4.29335e-06	3.67305e-06	2.83728e-06	3.47079e-06	5.04627e-06	8.78788e-06	3.0009e-06	4.42396e-06	1.13047e-05	1.15258e-05	1.45066e-05	8.92498e-06	1.32608e-05	5.7259e-06	1.12742e-05	6.17963e-06	6.116e-06	1.49427e-05	9.5832e-06	7.42174e-06	4.9404e-06	8.61383e-07	9.36961e-06	1.1355e-05	5.83602e-06	6.63068e-06	1.13301e-05	8.04397e-05	5.28513e-06	3.95547e-06	5.15567e-06	0.000204454	5.17701e-05	1.66482e-05	1.7735e-05	1.70163e-05	1.67712e-05	1.68746e-05	1.67008e-05	1.69577e-05
30626	Thr-Val	0.7148			MS2 reverse	437.254	30.212	7.51878e-06	1.1772e-05	8.2284e-06	1.98362e-05	1.51207e-05	1.70688e-05	1.32575e-05	1.86009e-05	4.6796e-05	4.16038e-05	1.98953e-05	1.95607e-05	2.04835e-05	2.78234e-05	2.08295e-05	6.79522e-05	1.74353e-05	3.86351e-05	1.24207e-05	1.61367e-05	2.89016e-05	4.53849e-06	1.01462e-05	1.11704e-06	3.19091e-06	4.16797e-06	4.53611e-06	4.61612e-06	4.14964e-06	1.43153e-05	2.10048e-06	1.56328e-06	7.3436e-06	2.81854e-05	9.60962e-06	6.33704e-06	7.68247e-06	7.62332e-06	4.35782e-06	6.34805e-06	7.5831e-06	6.6553e-06
31405	Sissotrin	0.9948			MS2 reverse	447.12	134.111	1.1994e-05	1.16132e-05	1.95976e-05	1.32552e-05	1.39706e-05	2.19255e-05	1.53927e-05	8.11254e-06	1.12456e-05	1.33509e-05	2.33925e-05	1.2521e-05	1.25947e-05	1.35362e-05	1.33191e-05	1.43387e-05	9.86439e-06	8.89037e-06	8.00807e-06	7.88191e-06	1.03838e-05	7.21723e-06	1.8387e-05	2.81038e-06	1.77356e-05	5.85412e-06	8.60074e-06	1.01008e-05	9.71891e-06	2.88265e-05	4.67222e-06	3.63931e-06	4.67472e-06	0.000113836	2.75613e-05	1.54087e-05	1.48409e-05	1.82495e-05	1.48477e-05	1.50389e-05	1.50591e-05	1.55741e-05
31477	2'-Deoxycytidine diphosphate (dCDP)	0.9923			MS2 reverse	448.044	165.518	8.50963e-05	7.99026e-05	0.00012633	0.000132143	7.29867e-05	8.33254e-05	9.66307e-05	0.000128516	0.000126911	0.000178695	0.000128375	0.000113706	0.000162463	0.000139778	0.000104992	7.51438e-05	0.000145244	0.000150554	0.000129631	0.000102273	0.000117973	6.84954e-05	6.54553e-05	3.60329e-05	5.17927e-05	6.50933e-05	7.89728e-05	6.09737e-05	5.10397e-05	3.89406e-05	4.48164e-05	1.4516e-05	3.40712e-05	0.000128717	5.20169e-05	6.37533e-05	6.2894e-05	6.43689e-05	6.34552e-05	6.24785e-05	6.38821e-05	6.3472e-05
31497	S-Adenosyl-L-homocysteine	0.7198			MS2 reverse	448.139	193.49	1.64038e-06	1.97469e-06	3.90618e-06	2.96761e-06	1.68229e-06	2.57722e-06	2.45806e-06	3.12469e-06	3.24502e-06	3.22797e-06	3.81141e-06	3.72046e-06	3.73793e-06	3.47791e-06	1.68047e-06	2.49412e-06	3.6754e-06	3.55727e-06	1.65388e-05	6.01726e-06	5.66055e-06	3.33048e-06	1.99239e-06	9.86113e-07	1.46927e-06	1.66455e-06	1.90816e-06	1.89183e-06	1.50107e-06	2.10107e-06	5.29208e-07	1.50181e-06	1.17344e-06	3.6347e-06	1.74022e-06	1.33045e-06	2.065e-06	2.23107e-06	2.26835e-06	1.53084e-06	2.21942e-06	1.94086e-06
31969	Metyrapone	0.8509			MS2 reverse	453.22	121.641	1.30502e-05	1.82889e-05	4.69863e-05	5.18827e-05	2.53356e-05	1.88643e-05	2.9068e-05	3.77217e-05	4.51681e-05	0.000102384	4.68557e-05	2.97859e-05	8.13718e-05	5.72146e-05	2.40721e-05	2.41984e-05	7.90926e-05	6.65021e-05	1.48568e-05	2.85989e-05	3.95535e-05	2.77605e-05	2.22938e-05	8.59297e-07	8.72643e-06	2.77909e-05	4.32621e-05	2.17822e-05	1.50908e-05	8.71009e-06	8.87407e-06	2.14182e-06	9.4976e-06	6.73719e-05	1.86144e-05	1.05764e-05	1.52085e-05	1.14387e-05	1.12674e-05	1.10531e-05	8.86642e-06	1.14017e-05
32067	1-Hexadecanoyl-sn-glycero-3-phosphoethanolamine	0.9282			MS2 reverse	454.285	180.327	5.05198e-06	5.0994e-06	3.95952e-06	3.24178e-06	2.94615e-06	4.40377e-06	4.1171e-06	3.22845e-06	5.23387e-06	4.36573e-06	3.27867e-06	3.84393e-06	3.96792e-06	3.98643e-06	6.16632e-06	5.57219e-06	7.32499e-06	4.86109e-06	2.54886e-06	3.21594e-06	4.94823e-06	1.95318e-06	1.64499e-06	1.84315e-06	1.66323e-06	8.8962e-07	7.62776e-07	1.45949e-06	4.21277e-06	2.56668e-05	2.35693e-06	2.61284e-06	2.3676e-06	2.62805e-05	1.05829e-05	7.00482e-06	6.96594e-06	7.07049e-06	6.86306e-06	6.96634e-06	6.79004e-06	6.94345e-06
32619	Naproxen	0.964			MS2 reverse	461.193	253.468	8.07397e-06	1.04195e-05	8.85769e-06	1.01086e-05	1.16381e-05	1.55948e-05	1.07821e-05	7.52513e-06	5.70076e-06	8.90962e-06	6.08631e-06	1.03834e-05	5.67664e-06	7.38032e-06	4.78204e-06	1.18435e-05	5.60758e-06	6.55051e-06	3.59236e-06	1.04744e-05	7.14173e-06	1.90071e-06	3.43872e-06	2.83731e-06	2.80655e-06	2.65061e-06	1.90881e-06	2.59045e-06	2.52507e-06	5.83371e-06	1.38399e-06	2.20481e-06	2.34513e-06	6.35859e-06	3.44188e-06	4.64786e-06	4.29023e-06	4.81365e-06	4.58156e-06	4.71146e-06	4.30155e-06	4.55772e-06
33032	L-Palmitoylcarnitine	0.9507			MS2 reverse	466.293	351.349	5.16209e-07	8.20389e-07	1.42186e-06	9.06739e-07	9.03104e-07	6.41741e-07	8.68341e-07	4.46425e-07	1.92074e-07	5.31754e-06	1.44318e-06	1.92109e-06	3.23315e-06	2.09224e-06	1.31397e-06	3.56812e-06	1.05737e-06	3.41362e-06	1.33094e-06	4.91766e-07	1.86263e-06	1.01706e-06	5.4885e-07	5.68372e-07	4.34167e-07	7.92379e-07	7.50153e-06	1.81039e-06	1.24858e-06	3.10508e-07	5.07151e-07	3.2136e-07	4.44289e-07	5.49363e-06	1.38759e-06	4.27126e-06	4.80703e-06	2.38155e-06	4.17776e-06	4.17381e-06	4.47672e-06	4.04802e-06
34853	6''-O-Acetylglycitin	0.9862			MS2 reverse	489.131	174.627	1.39395e-06	3.21217e-06	4.1036e-06	3.02859e-06	2.71235e-06	1.62403e-06	2.67911e-06	3.61441e-06	3.82472e-06	4.27364e-06	2.92783e-06	4.36737e-06	4.76502e-06	3.96216e-06	4.74948e-06	7.87654e-06	2.97858e-06	5.14657e-06	3.95535e-06	6.75019e-06	5.24278e-06	1.5685e-06	7.14416e-07	8.86221e-07	8.33636e-07	1.35535e-06	1.92883e-06	1.21449e-06	1.17117e-06	2.11422e-06	8.02034e-07	1.28539e-06	8.49009e-07	4.27077e-06	1.74877e-06	6.47342e-06	6.49571e-06	6.58394e-06	6.9967e-06	6.63758e-06	8.86275e-06	7.00835e-06
35425	Raloxifene	0.8458			MS2 reverse	496.15	338.5	3.16448e-06	6.91547e-06	4.92071e-06	3.60372e-06	1.62598e-05	1.62565e-05	8.52011e-06	5.06377e-06	3.93262e-06	6.59054e-06	3.52149e-06	6.90289e-06	7.22046e-06	5.53863e-06	8.30126e-06	4.60127e-06	1.15107e-05	4.12958e-06	5.11597e-06	4.11975e-06	6.29643e-06	1.46311e-05	1.43005e-05	1.47607e-05	1.24745e-05	1.53991e-05	9.57146e-06	1.35229e-05	1.40163e-05	7.74369e-06	1.8541e-05	2.05326e-05	1.54815e-05	7.24673e-06	1.3927e-05	7.55612e-06	8.08621e-06	7.60024e-06	7.48932e-06	8.21773e-06	7.16167e-06	7.68521e-06
35465	1-Hexadecanoyl-sn-glycero-3-phosphocholine	0.8488			MS2 forward	496.331	173.162	1.14953e-05	2.33947e-05	1.28173e-05	1.15761e-05	1.01646e-05	1.04306e-05	1.33131e-05	9.03119e-06	3.68768e-05	1.08134e-05	1.02968e-05	9.95919e-06	1.77693e-05	1.57911e-05	1.1991e-05	1.52051e-05	3.96868e-05	1.49051e-05	7.98517e-06	8.96748e-06	1.64568e-05	6.25336e-06	4.29441e-06	1.03199e-05	9.73174e-06	2.31968e-06	3.84671e-06	6.12763e-06	9.96933e-06	0.000556786	2.87152e-06	1.17056e-05	5.77486e-06	0.000375112	0.00016037	4.61298e-05	4.4118e-05	4.58784e-05	4.49657e-05	4.46738e-05	4.46684e-05	4.50724e-05
36045	7,8-Dihydrofolate	0.9779			MS2 reverse	504.178	245.818	1.70095e-06	2.21776e-06	3.11551e-06	2.4348e-06	7.43789e-06	6.03647e-06	3.8239e-06	2.29427e-06	1.54238e-06	2.22665e-06	1.49625e-06	2.30771e-06	2.1067e-06	1.99566e-06	3.32543e-06	2.40109e-06	3.08874e-06	2.42999e-06	2.34655e-06	2.04336e-06	2.60586e-06	1.18976e-05	5.61813e-06	9.45041e-06	6.22081e-06	9.84575e-06	1.0108e-05	8.85677e-06	8.67957e-06	5.14755e-06	8.6833e-06	1.51936e-05	4.25634e-06	5.03272e-06	7.83218e-06	5.80406e-06	5.91766e-06	6.00129e-06	5.79505e-06	5.88207e-06	5.22978e-06	5.77165e-06
37235	6''-O-Acetyldaidzin	0.9898			MS2 reverse	519.142	234.339	2.74981e-06	3.92684e-06	1.15612e-05	5.31302e-06	5.25621e-06	2.97814e-06	5.29753e-06	4.10968e-06	4.46323e-06	1.13605e-05	5.41528e-06	7.17999e-06	7.44394e-06	6.6621e-06	4.17165e-06	2.44086e-05	4.86926e-06	1.36556e-05	6.47191e-06	3.89598e-06	9.57883e-06	1.03657e-05	2.86771e-06	1.59245e-06	5.63992e-07	7.6262e-07	9.77404e-06	4.32108e-06	2.72714e-06	1.09111e-06	1.34507e-07	4.47921e-07	4.14657e-07	9.95307e-06	2.4614e-06	4.43423e-05	3.76914e-05	3.49363e-05	3.50655e-05	3.55469e-05	3.61581e-05	3.72901e-05
37473	Raffinose	0.995			MS2 forward	522.196	424.332	0.000504876	0.000429062	0.000354632	0.000302061	0.000307727	0.000281942	0.000363383	0.000330616	0.000425251	0.000327536	0.000305437	0.000407067	0.000316529	0.000352073	0.00025937	0.000249702	0.000930413	0.000288246	0.000214963	0.000334743	0.000379573	0.000118485	0.000184931	3.35919e-05	0.00028774	0.00011017	0.000105285	0.000140034	0.000173445	0.000865027	0.000100394	5.65743e-05	6.51761e-05	0.0011719	0.00040542	0.000244883	0.000244224	0.000252226	0.000251547	0.000249678	0.00025173	0.000249048
37478	Maltotriose	0.98			MS2 forward	522.195	404.092	1.52486e-05	3.36238e-05	3.69347e-05	3.60999e-05	3.73888e-05	3.36373e-05	3.21555e-05	3.53161e-05	4.18516e-05	4.1865e-05	3.21146e-05	4.42043e-05	1.85957e-05	3.56579e-05	3.11653e-05	3.01188e-05	5.79206e-05	2.96484e-05	3.70485e-05	3.37099e-05	3.66019e-05	1.55132e-05	1.71071e-05	6.09144e-06	2.78079e-05	1.33172e-05	1.45912e-05	1.5738e-05	2.14919e-05	4.88002e-05	1.2247e-05	8.71084e-06	1.04322e-05	0.000101129	3.38018e-05	2.93286e-05	2.61121e-05	2.97206e-05	3.27351e-05	3.05079e-05	3.0475e-05	2.98132e-05
37502	1-(9Z-Octadecenoyl)-sn-glycero-3-phosphocholine	0.8206			MS2 reverse	522.347	170.608	4.23088e-06	5.24185e-06	2.84629e-06	2.5102e-06	2.36404e-06	2.87783e-06	3.34518e-06	4.12806e-06	1.62816e-05	5.71553e-06	4.37336e-06	2.33549e-06	8.24099e-06	6.84584e-06	9.0573e-06	8.33699e-06	1.05318e-05	4.37265e-06	2.35328e-06	3.95581e-06	6.43463e-06	1.85876e-06	1.87397e-06	4.44963e-06	2.72103e-06	1.35547e-06	1.98135e-06	2.37337e-06	2.07431e-06	9.42494e-05	1.18121e-06	4.56367e-06	1.24424e-05	6.39468e-05	2.9743e-05	1.17148e-05	1.10472e-05	1.11325e-05	1.09275e-05	1.10147e-05	1.10056e-05	1.11404e-05
37833	Inosine, 2'-deoxy-	0.9993			MS2 reverse	527.158	125.809	3.83403e-06	5.46614e-06	5.20344e-06	5.20033e-06	4.9943e-06	5.15185e-06	4.97501e-06	8.80851e-06	1.2358e-05	6.35861e-06	8.55725e-06	8.53314e-06	6.501e-06	8.51941e-06	6.33529e-06	1.02539e-05	3.97202e-06	6.35876e-06	2.70702e-06	2.08719e-06	5.28569e-06	2.77235e-06	2.79053e-06	2.37095e-06	3.30377e-06	2.65906e-06	3.12562e-06	2.83705e-06	3.3902e-06	3.18766e-06	2.60598e-06	3.1893e-06	2.56458e-06	5.10468e-06	3.3404e-06	2.96727e-06	2.48171e-06	1.77104e-06	2.92795e-06	1.98115e-06	3.52123e-06	2.60839e-06
38158	Chrysin	0.9992			MS2 reverse	531.096	35.548	3.76203e-06	6.76344e-06	6.49602e-06	8.14697e-06	6.32119e-06	2.59203e-06	5.68028e-06	6.37456e-06	7.24489e-06	4.55095e-06	2.89179e-06	5.38863e-06	1.10526e-05	6.25057e-06	1.02172e-05	4.00159e-06	6.05388e-06	8.38268e-06	6.88871e-06	5.95465e-06	6.91646e-06	3.74028e-06	4.2146e-06	1.24942e-06	3.3342e-06	1.53176e-06	3.72374e-06	2.96567e-06	3.77303e-06	1.83203e-06	7.40456e-07	1.83942e-06	2.24188e-06	1.06932e-05	3.52e-06	3.85557e-06	4.56529e-06	3.6689e-06	3.60682e-06	3.67503e-06	3.79955e-06	3.86186e-06
38952	Deoxyinosine	0.9978			MS2 reverse	543.14	230.903	2.36348e-06	2.43036e-06	3.08885e-06	2.73677e-06	2.89681e-06	2.8706e-06	2.73115e-06	3.219e-06	2.85192e-06	3.5761e-06	3.27956e-06	5.04462e-06	3.36827e-06	3.55658e-06	2.96647e-06	4.30304e-06	2.84632e-06	3.55532e-06	1.03959e-05	3.48024e-06	4.59122e-06	3.56152e-07	6.29129e-07	4.32133e-08	1.44312e-06	4.58732e-07	1.77322e-06	7.83927e-07	2.65816e-07	1.04884e-06	5.90649e-09	4.43607e-09	3.34688e-08	2.80475e-06	6.93871e-07	2.34741e-06	2.33966e-06	2.14309e-06	2.27308e-06	2.37833e-06	2.1072e-06	2.26479e-06
42513	Atropine	0.7588			MS2 reverse	601.336	45.765	2.91701e-06	2.32515e-06	3.63753e-06	3.14085e-06	3.20831e-06	3.79872e-06	3.17126e-06	3.32509e-06	2.6267e-06	3.33093e-06	3.19354e-06	3.55117e-06	4.03199e-06	3.34324e-06	4.19837e-06	3.36009e-06	3.81705e-06	3.72571e-06	4.84765e-06	3.52479e-06	3.91228e-06	7.09953e-05	2.35363e-05	2.89268e-05	2.355e-05	3.92741e-05	4.37264e-05	3.83348e-05	4.69744e-05	1.85801e-05	3.74051e-05	6.51857e-05	6.42129e-05	4.02174e-06	3.93967e-05	2.53008e-05	2.76459e-05	2.63571e-05	2.76724e-05	2.80565e-05	2.80635e-05	2.71827e-05
44141	1-methylguanosine	0.9988			MS2 reverse	633.174	171.745	2.79065e-05	2.9398e-05	4.41148e-05	4.00423e-05	2.41809e-05	2.255e-05	3.13654e-05	2.56977e-05	1.7705e-05	4.08294e-05	3.00978e-05	2.76353e-05	4.4814e-05	3.11299e-05	2.64091e-05	0.000214575	0.000105316	8.78087e-05	2.68375e-05	2.54058e-05	8.10587e-05	2.82382e-05	4.79681e-06	6.87092e-06	5.43308e-06	1.52017e-05	3.7974e-05	1.64191e-05	5.05195e-05	4.83105e-05	1.77599e-05	5.33475e-05	6.32277e-06	5.36909e-05	3.83252e-05	1.74039e-05	1.73633e-05	1.76294e-05	1.70903e-05	1.7632e-05	1.59771e-05	1.71827e-05
45800	Maltotetraose	0.878			MS2 forward	667.22	473.191	4.48555e-05	2.09585e-05	3.71376e-05	2.18161e-05	2.02128e-05	2.01608e-05	2.75236e-05	2.50126e-05	3.18383e-05	3.31655e-05	2.24227e-05	2.97144e-05	3.50365e-05	2.95317e-05	1.91666e-05	2.62661e-05	3.27736e-05	2.11201e-05	4.57136e-05	2.28956e-05	2.79893e-05	1.04383e-05	9.76345e-06	4.06955e-06	9.11523e-06	7.00633e-06	1.8393e-05	9.79763e-06	8.31709e-06	2.51904e-05	5.94021e-06	5.25104e-06	6.91715e-06	4.2012e-05	1.56047e-05	1.53522e-05	1.50264e-05	1.6205e-05	1.53221e-05	1.5258e-05	1.54527e-05	1.54361e-05
46503	Stachyose	0.9943			MS2 forward	684.244	437.549	2.29654e-05	6.52811e-06	3.72757e-05	3.68831e-05	2.47323e-05	2.29955e-05	2.523e-05	7.77019e-06	8.56942e-06	8.30169e-06	7.73825e-06	6.92826e-06	6.58097e-06	7.64813e-06	6.13384e-06	6.5959e-06	1.20955e-05	6.49025e-06	4.32583e-06	2.92941e-05	1.08226e-05	1.7078e-05	5.01305e-06	9.8969e-07	4.18406e-06	1.55684e-05	3.35131e-06	7.69743e-06	4.60679e-06	1.30242e-05	2.32907e-06	6.77816e-06	8.45458e-06	1.69053e-05	8.68303e-06	5.68865e-06	8.32526e-06	5.71695e-06	6.15109e-06	5.71296e-06	5.72935e-06	6.22071e-06
48388	PC(16:0/16:0)	0.9975			MS2 reverse	734.559	116.567	2.02274e-05	2.17168e-05	6.29544e-05	2.82882e-05	1.76039e-05	2.55434e-05	2.9389e-05	2.13842e-05	1.98774e-05	1.78575e-05	1.99208e-05	1.91203e-05	1.56612e-05	1.89702e-05	3.66687e-05	2.2668e-05	3.46556e-05	2.50925e-05	1.65241e-05	1.87149e-05	2.57206e-05	1.2517e-05	1.20666e-05	4.81359e-06	8.74453e-06	1.17915e-05	1.08703e-05	1.01339e-05	1.06429e-05	2.23349e-05	5.10115e-06	8.30725e-06	1.09113e-05	2.57509e-05	1.38414e-05	1.37198e-05	1.37111e-05	1.43748e-05	1.33856e-05	1.39291e-05	1.31978e-05	1.37197e-05
50450	1,2-Di-(9Z-octadecenoyl)-sn-glycero-3-phosphocholine	0.9653			MS2 reverse	786.588	48.534	1.08625e-05	1.32023e-05	1.3037e-05	9.29053e-06	8.55136e-06	1.11973e-05	1.10235e-05	1.03232e-05	3.59736e-05	1.47007e-05	1.1811e-05	1.61827e-05	1.02271e-05	1.65364e-05	1.45417e-05	1.92907e-05	1.56708e-05	1.28953e-05	9.94702e-06	1.16971e-05	1.40071e-05	3.07602e-06	5.35606e-06	2.7896e-06	4.27257e-06	3.09856e-06	7.19983e-06	4.29877e-06	3.93711e-06	2.50315e-05	2.94694e-06	3.76913e-06	6.43368e-06	2.79553e-05	1.16789e-05	8.37829e-06	8.69005e-06	9.11023e-06	8.67779e-06	8.48663e-06	8.47635e-06	8.63656e-06
51331	1-Stearoyl-2-oleoyl-sn-glycerol 3-phosphocholine (SOPC)	0.9074			MS2 forward	810.587	48.28	8.09195e-06	9.0218e-06	9.16261e-06	1.15316e-05	7.90424e-06	9.35774e-06	9.17832e-06	7.19647e-06	2.07029e-05	7.11436e-06	6.00518e-06	6.09362e-06	3.98434e-06	8.51614e-06	6.87432e-06	8.74014e-06	1.01315e-05	1.05434e-05	8.79989e-06	9.88431e-06	9.16226e-06	2.31577e-06	6.15759e-06	9.92206e-07	1.26936e-06	2.16898e-06	4.13485e-06	2.83979e-06	2.78036e-06	7.49385e-06	2.02543e-06	2.55616e-06	5.29644e-06	1.43378e-05	5.74834e-06	6.3461e-06	5.96063e-06	5.97028e-06	6.10347e-06	5.96265e-06	5.95805e-06	6.0502e-06
52669	Maltopentaose	0.8957			MS2 forward	846.296	491.152	2.57917e-05	2.7343e-05	2.13091e-05	1.78075e-05	2.11743e-05	1.81673e-05	2.19322e-05	2.79102e-05	2.5399e-05	2.55257e-05	2.40132e-05	2.89678e-05	2.52711e-05	2.61812e-05	1.92006e-05	2.22714e-05	3.31256e-05	2.26795e-05	2.17004e-05	2.71969e-05	2.43624e-05	1.05724e-05	1.31474e-05	3.31196e-06	1.58751e-05	7.89366e-06	1.1641e-05	1.04069e-05	1.14753e-05	2.80212e-05	6.77883e-06	4.44928e-06	6.01488e-06	5.61221e-05	1.88103e-05	1.6879e-05	1.68359e-05	1.69237e-05	1.68401e-05	1.51188e-05	1.70758e-05	1.66122e-05

## Sheet: Sheet1
id	MS2 name	MS2 score		Mean K		Mean CIA		Mean MTX		Mean QLY		Mean QM		Mean MAN		Mean MM
17	Urea	0.9996	K	0.00204421	CIA	0.0023365	MTX	0.00232839	QLY	0.000631825	QM	0.000804582	MAN	0.0023656	MM	0.00206839
91	Diethanolamine	0.7209	K	3.70451e-05	CIA	7.73999e-05	MTX	4.39845e-05	QLY	2.0912e-05	QM	2.06294e-05	MAN	5.64955e-05	MM	6.13224e-05
165	Methylguanidine	0.9973	K	0.000500272	CIA	0.000447859	MTX	0.000429039	QLY	7.29881e-05	QM	0.000134554	MAN	0.000415567	MM	0.00040362
206	Trimethylamine N-oxide	0.9932	K	0.000751846	CIA	0.00130251	MTX	0.00115858	QLY	0.000351477	QM	0.000463141	MAN	0.00236669	MM	0.00177175
336	DL-2,4-Diaminobutyric acid	0.8894	K	9.72517e-05	CIA	0.000107841	MTX	8.97828e-05	QLY	1.89744e-05	QM	3.62766e-05	MAN	9.78859e-05	MM	0.000107189
463	(R)-3-Hydroxybutyric acid	0.9638	K	4.79324e-05	CIA	5.29227e-05	MTX	5.18143e-05	QLY	2.24797e-05	QM	2.25676e-05	MAN	5.82218e-05	MM	7.12509e-05
535	L-Alanine 丙氨酸	0.9991	K	0.000213709	CIA	0.000285626	MTX	0.000396703	QLY	0.000268306	QM	0.000316946	MAN	0.000849526	MM	0.000836048
684	Ornithine	0.9998	K	0.000162506	CIA	0.000139167	MTX	0.00013534	QLY	5.27383e-05	QM	6.80551e-05	MAN	0.00014007	MM	0.000130525
688	Iminodiacetic acid	0.7869	K	0.000292702	CIA	0.000268104	MTX	0.00030601	QLY	6.17089e-05	QM	0.000107034	MAN	0.000222532	MM	0.000239966
745	Methyl acetoacetate	0.9958	K	0.00023936	CIA	0.000205245	MTX	0.00033557	QLY	2.89196e-05	QM	6.28247e-05	MAN	0.000437044	MM	0.000357572
955	Dimethylglycine	0.9994	K	0.000188035	CIA	0.00029757	MTX	0.000308508	QLY	0.000165424	QM	0.000130699	MAN	0.000267715	MM	0.000285537
1164	Hypotaurine	0.9304	K	7.21653e-05	CIA	7.82406e-05	MTX	8.63133e-05	QLY	2.81317e-05	QM	2.81083e-05	MAN	4.87143e-05	MM	4.5628e-05
1177	Phenol, 4-amino-	0.9265	K	0.000133322	CIA	0.000144554	MTX	0.000151186	QLY	5.39235e-05	QM	8.33478e-05	MAN	0.000117562	MM	8.38923e-05
1186	Imidazole	0.9983	K	0.00033959	CIA	0.000339583	MTX	0.000330255	QLY	0.000124931	QM	0.000161042	MAN	0.000376178	MM	0.000312352
1264	Cytosine	0.9826	K	0.00211762	CIA	0.00373642	MTX	0.00375915	QLY	0.000315047	QM	0.00109865	MAN	0.00108442	MM	0.00139229
1276	.beta.-Homoproline	0.9999	K	0.000246097	CIA	0.000232704	MTX	0.000252939	QLY	0.000105086	QM	0.000132753	MAN	0.000249564	MM	0.000291623
1315	Uracil	0.9167	K	2.21211e-05	CIA	3.0187e-05	MTX	3.96052e-05	QLY	4.08665e-06	QM	3.84797e-05	MAN	0.000110583	MM	0.00010973
1323	Ethanol, 2-ethoxy-	0.9961	K	1.34367e-05	CIA	1.02465e-05	MTX	1.16743e-05	QLY	4.58115e-06	QM	8.61361e-06	MAN	2.15941e-05	MM	1.03595e-05
1368	N-Acetyl-L-alanine	0.9814	K	1.51156e-05	CIA	2.33508e-05	MTX	2.59421e-05	QLY	7.47771e-06	QM	1.47945e-05	MAN	2.22856e-05	MM	2.20441e-05
1374	Creatinine	0.9899	K	5.36387e-05	CIA	5.75105e-05	MTX	6.69217e-05	QLY	4.10223e-05	QM	4.96057e-05	MAN	0.000126972	MM	0.000128823
1416	Dihydrouracil	0.932	K	3.81772e-05	CIA	3.47275e-05	MTX	3.51312e-05	QLY	9.83159e-06	QM	2.43045e-05	MAN	4.34781e-05	MM	3.44971e-05
1459	Pyrrolidine	0.9992	K	0.000157642	CIA	0.000186345	MTX	0.000160687	QLY	6.19583e-05	QM	8.1272e-05	MAN	0.000180444	MM	0.000202901
1468	Hydroxyacetone	1	K	0.00106275	CIA	0.000938981	MTX	0.00152254	QLY	0.000135436	QM	0.000274405	MAN	0.00190778	MM	0.00155825
1470	D-Proline	0.9993	K	0.000193191	CIA	0.000193263	MTX	0.000218503	QLY	9.2242e-05	QM	0.000121428	MAN	0.000747896	MM	0.000826967
1545	Guanidoacetic acid	0.8263	K	0.000283274	CIA	0.000304864	MTX	0.000317284	QLY	0.000114725	QM	0.00021122	MAN	0.000369725	MM	0.000288723
1561	Betaine	0.9858	K	8.782e-05	CIA	0.000102897	MTX	9.36055e-05	QLY	4.66863e-05	QM	5.03827e-05	MAN	0.000118512	MM	9.8676e-05
1565	5-Aminopentanoic acid	0.9888	K	0.000160288	CIA	0.000283318	MTX	0.00014416	QLY	7.21178e-05	QM	9.14359e-05	MAN	0.000203875	MM	0.000280901
1619	4-Aminobenzoate	0.8129	K	7.29709e-05	CIA	3.5612e-05	MTX	3.65361e-05	QLY	1.20357e-05	QM	2.24279e-05	MAN	4.14766e-05	MM	5.14176e-05
1626	L-Threonine	0.9174	K	1.63192e-05	CIA	2.1706e-05	MTX	2.21952e-05	QLY	7.9019e-06	QM	8.80502e-06	MAN	1.8301e-05	MM	1.71941e-05
1746	Glutaraldehyde	0.9591	K	8.35457e-06	CIA	9.20943e-06	MTX	7.86579e-06	QLY	2.66927e-06	QM	3.3199e-06	MAN	6.25715e-06	MM	6.09987e-06
1752	Nicotinamide	0.996	K	0.0096415	CIA	0.00387601	MTX	0.00578123	QLY	0.00185855	QM	0.0024164	MAN	0.00351898	MM	0.004551
1869	Ethanolamine	0.822	K	8.29936e-05	CIA	0.000104664	MTX	0.000166867	QLY	4.41988e-05	QM	7.05089e-05	MAN	0.000161921	MM	0.000209811
1871	D-Alanyl-D-alanine (D-Ala-D-Ala)	0.7647	K	2.11167e-05	CIA	2.33276e-05	MTX	2.24405e-05	QLY	9.03839e-06	QM	1.15093e-05	MAN	3.06599e-05	MM	3.21904e-05
1905	Taurine	0.9955	K	0.000170852	CIA	0.000180971	MTX	0.000193051	QLY	0.000112056	QM	0.000122106	MAN	0.000226381	MM	0.000206875
1927	Quinone	0.8579	K	6.90967e-05	CIA	9.83541e-05	MTX	9.32744e-05	QLY	2.11595e-05	QM	2.91092e-05	MAN	0.000113601	MM	0.000119195
1929	5-Methylcytosine	0.8283	K	0.00152368	CIA	0.00157704	MTX	0.00166595	QLY	0.000241614	QM	0.000556077	MAN	0.00201512	MM	0.00225967
1978	DL-a-Hydroxybutyric acid	0.9149	K	0.000463548	CIA	0.00031681	MTX	0.000295481	QLY	6.746e-05	QM	0.000117451	MAN	0.00030478	MM	0.000244682
1999	5-Amino-4-carbamoylimidazole (AICA)	0.9462	K	3.47784e-05	CIA	5.12066e-05	MTX	4.36971e-05	QLY	1.09281e-05	QM	2.28981e-05	MAN	8.73555e-05	MM	8.44456e-05
2002	1-Naphthol	0.879	K	4.87848e-06	CIA	7.25064e-06	MTX	4.06654e-06	QLY	6.34887e-06	QM	3.96798e-06	MAN	5.33113e-06	MM	3.03672e-06
2040	L-Erythro-4-Hydroxyglutamic acid	0.8498	K	2.16163e-05	CIA	0.000145679	MTX	9.10457e-05	QLY	9.83623e-06	QM	1.60251e-05	MAN	6.31462e-05	MM	5.0171e-05
2113	2-Methylglutaric acid	0.9023	K	1.61733e-05	CIA	1.69624e-05	MTX	1.61219e-05	QLY	8.54125e-06	QM	9.98846e-06	MAN	1.95807e-05	MM	1.70956e-05
2189	D-Pipecolinic acid	0.9992	K	1.42058e-05	CIA	1.73268e-05	MTX	1.8824e-05	QLY	7.07773e-06	QM	7.51626e-06	MAN	1.5721e-05	MM	1.69211e-05
2252	N-Acetylputrescine	0.9199	K	1.57092e-05	CIA	3.83538e-05	MTX	1.12363e-05	QLY	1.14091e-05	QM	5.33366e-06	MAN	1.37264e-05	MM	3.20313e-05
2278	Hydroxyproline	0.75	K	5.11873e-05	CIA	5.52807e-05	MTX	5.82144e-05	QLY	2.32322e-05	QM	3.79214e-05	MAN	7.94411e-05	MM	8.89597e-05
2282	Creatine	0.9695	K	0.00294682	CIA	0.00390788	MTX	0.00580313	QLY	0.00405953	QM	0.00489404	MAN	0.013001	MM	0.0137775
2296	L-Leucine 亮氨酸	0.7072	K	7.95761e-05	CIA	5.3611e-05	MTX	5.0031e-05	QLY	1.47455e-05	QM	1.84106e-05	MAN	6.14787e-05	MM	5.24347e-05
2366	D-Aspartic acid	0.9266	K	4.5073e-05	CIA	5.24854e-05	MTX	4.85093e-05	QLY	1.74175e-05	QM	2.27295e-05	MAN	5.61849e-05	MM	5.14047e-05
2379	Histamine	0.9609	K	0.000106294	CIA	8.73239e-05	MTX	8.73485e-05	QLY	2.24034e-05	QM	4.70392e-05	MAN	9.79853e-05	MM	0.000106673
2385	Glycerol	1	K	3.57729e-05	CIA	3.05412e-05	MTX	2.5114e-05	QLY	7.21882e-06	QM	2.33027e-05	MAN	2.17475e-05	MM	2.83946e-05
2411	2-Hydroxyphenylacetic acid	0.8999	K	1.56569e-05	CIA	1.85729e-05	MTX	1.86445e-05	QLY	9.546e-06	QM	1.19622e-05	MAN	4.14452e-05	MM	4.00115e-05
2417	Adenine	0.9833	K	1.00052e-05	CIA	8.83083e-06	MTX	8.21926e-06	QLY	2.97412e-06	QM	3.5462e-06	MAN	1.05123e-05	MM	9.03001e-06
2438	Indole	0.9863	K	0.000216603	CIA	0.000177693	MTX	0.000174211	QLY	5.17896e-05	QM	4.47001e-05	MAN	9.30487e-05	MM	6.10538e-05
2465	3-Hydroxyanthranilic acid	0.6981	K	3.10409e-05	CIA	3.48967e-05	MTX	3.18988e-05	QLY	1.06334e-05	QM	1.37382e-05	MAN	3.84572e-05	MM	3.44155e-05
2483	Dopamine	0.9643	K	2.36996e-05	CIA	2.02464e-05	MTX	2.4314e-05	QLY	8.3844e-06	QM	1.12245e-05	MAN	3.36485e-05	MM	3.99195e-05
2531	Hypoxanthine	0.86	K	0.000145361	CIA	0.000281578	MTX	0.000322776	QLY	9.82345e-05	QM	0.00018824	MAN	0.000452865	MM	0.000541719
2542	1-Methylnicotinamide	0.8902	K	0.0230818	CIA	0.0322381	MTX	0.0340249	QLY	0.0124507	QM	0.0139414	MAN	0.0371876	MM	0.0294703
2547	2(1H)-Pyridinone	0.994	K	3.10263e-05	CIA	5.27936e-05	MTX	5.98374e-05	QLY	3.32082e-05	QM	2.00557e-05	MAN	8.78916e-05	MM	4.82092e-05
2559	L-homoserine	0.9028	K	2.95432e-05	CIA	2.65694e-05	MTX	3.79538e-05	QLY	1.18452e-05	QM	1.33985e-05	MAN	2.94993e-05	MM	2.42598e-05
2601	Anthranilic acid (Vitamin L1)	0.8516	K	4.02249e-05	CIA	4.02469e-05	MTX	4.02125e-05	QLY	1.40548e-05	QM	1.73175e-05	MAN	4.58093e-05	MM	3.52921e-05
2612	Tyramine	0.9069	K	7.46193e-05	CIA	5.11699e-05	MTX	4.32509e-05	QLY	2.81086e-05	QM	2.27681e-05	MAN	7.95929e-05	MM	4.90787e-05
2650	Urocanic acid	0.919	K	0.000161366	CIA	0.00010704	MTX	0.000123929	QLY	2.60213e-05	QM	6.1135e-05	MAN	0.00012823	MM	0.000144071
2652	Nicotinamide N-oxide	0.8574	K	0.00306809	CIA	0.00115709	MTX	0.00156175	QLY	0.000672199	QM	0.000790033	MAN	0.000931336	MM	0.00101058
2734	L-Citrulline	0.9667	K	0.00199316	CIA	0.00197225	MTX	0.00188691	QLY	0.000374929	QM	0.000517092	MAN	0.00157873	MM	0.00134381
2798	4,6-Dioxoheptanoic acid	0.8822	K	0.000204399	CIA	0.000209083	MTX	0.00015845	QLY	5.60747e-05	QM	4.42778e-05	MAN	8.75189e-05	MM	6.44902e-05
2805	Picolinic acid	0.9972	K	0.00222766	CIA	0.00153259	MTX	0.00248164	QLY	0.000780889	QM	0.00115676	MAN	0.00141689	MM	0.00137694
2869	2-Butenoic acid, 3-methyl-	0.9163	K	0.000100122	CIA	0.000119181	MTX	0.000116425	QLY	1.48806e-05	QM	4.3111e-05	MAN	6.45914e-05	MM	5.05862e-05
2884	4-Hexen-1-ol, (E)-	0.9764	K	2.13285e-05	CIA	2.53572e-05	MTX	2.35442e-05	QLY	9.13745e-06	QM	1.11272e-05	MAN	2.30198e-05	MM	2.13922e-05
2946	Cyclopropanecarboxylic acid, 1-amino-	1	K	0.000555848	CIA	0.00013255	MTX	0.000188434	QLY	7.36658e-05	QM	0.000185682	MAN	0.000248654	MM	0.000496871
2999	1,2,3-Benzenetriol	0.9084	K	6.37682e-05	CIA	6.62072e-05	MTX	6.15496e-05	QLY	2.66274e-05	QM	4.00566e-05	MAN	8.64557e-05	MM	6.02374e-05
3014	3-(2-Hydroxyethyl)indole	0.9584	K	1.77103e-05	CIA	2.18985e-05	MTX	3.15061e-05	QLY	1.0518e-05	QM	1.28261e-05	MAN	2.86058e-05	MM	3.18312e-05
3019	Imidazoleacetic acid	0.9989	K	3.65561e-05	CIA	0.000105556	MTX	7.29559e-05	QLY	1.75663e-05	QM	2.91708e-05	MAN	8.2011e-05	MM	5.60518e-05
3071	Pyruvaldehyde	0.9773	K	2.53623e-05	CIA	3.01026e-05	MTX	2.73852e-05	QLY	1.29107e-05	QM	1.35224e-05	MAN	3.18418e-05	MM	2.70318e-05
3090	Isobutyrylglycine	0.87	K	6.36068e-05	CIA	4.01841e-05	MTX	6.62471e-05	QLY	1.65604e-05	QM	2.41635e-05	MAN	0.000107287	MM	6.80836e-05
3104	Butanoic acid, 2-amino-, (S)-	0.9785	K	3.28541e-05	CIA	4.56595e-05	MTX	5.22694e-05	QLY	1.13155e-05	QM	2.24341e-05	MAN	4.35342e-05	MM	7.94623e-05
3124	N-Acetylcadaverine	0.9254	K	7.98872e-05	CIA	0.000110321	MTX	0.000144855	QLY	3.92924e-05	QM	4.79199e-05	MAN	0.000244117	MM	0.000228391
3151	Betaine aldehyde	0.9576	K	4.92538e-05	CIA	3.87477e-05	MTX	5.71695e-05	QLY	2.02438e-05	QM	2.49395e-05	MAN	4.19587e-05	MM	5.19393e-05
3161	DL-3-Hydroxybutyric acid	0.8889	K	2.71881e-05	CIA	4.49734e-05	MTX	4.94631e-05	QLY	1.26821e-05	QM	1.8393e-05	MAN	3.85362e-05	MM	4.52764e-05
3166	4-Guanidinobutyric acid	0.9277	K	7.52185e-05	CIA	0.000109443	MTX	0.000135625	QLY	2.15092e-05	QM	1.36453e-05	MAN	7.0559e-05	MM	7.46583e-05
3175	L-Lysine 赖氨酸	0.9958	K	0.000128813	CIA	0.000124269	MTX	0.000127559	QLY	4.90057e-05	QM	4.74609e-05	MAN	9.13142e-05	MM	8.16785e-05
3244	Ala-Gly	1	K	0.000313866	CIA	0.00118487	MTX	0.00116774	QLY	5.50404e-05	QM	8.36579e-05	MAN	0.000876071	MM	0.000569868
3258	L-Pipecolic acid	0.9962	K	0.000192242	CIA	0.000255921	MTX	0.000248877	QLY	6.69023e-05	QM	9.79813e-05	MAN	0.000236627	MM	0.000215686
3303	L-Glutamate 谷丙氨酸	0.9925	K	1.70558e-05	CIA	2.09018e-05	MTX	2.09037e-05	QLY	7.95342e-06	QM	9.36986e-06	MAN	2.00744e-05	MM	1.79094e-05
3337	Ephedrine	0.75	K	1.06825e-05	CIA	1.2188e-05	MTX	1.27089e-05	QLY	2.98891e-05	QM	2.14412e-05	MAN	1.27068e-05	MM	1.14933e-05
3358	Citramalic acid	0.8886	K	8.12753e-05	CIA	9.26375e-05	MTX	0.000122908	QLY	3.12067e-05	QM	5.41484e-05	MAN	0.000173686	MM	0.000119005
3415	Diacetyl	0.9981	K	0.000165377	CIA	0.000235535	MTX	0.000187896	QLY	4.87686e-05	QM	4.95679e-05	MAN	0.00020195	MM	8.78679e-05
3423	L-Methionine 蛋氨酸	0.9767	K	7.0754e-05	CIA	0.000225651	MTX	0.00014134	QLY	0.000126091	QM	7.05319e-05	MAN	0.00028841	MM	2.22395e-05
3427	Sarcosine	0.9863	K	0.000222056	CIA	0.000108135	MTX	0.000184831	QLY	7.24124e-05	QM	0.000148808	MAN	0.000234097	MM	0.000309304
3449	Triethanolamine	0.9162	K	0.000266304	CIA	0.00014182	MTX	0.000141205	QLY	6.07415e-05	QM	6.14886e-05	MAN	0.000205303	MM	0.000144636
3477	L-Arabinose	1	K	0.000897168	CIA	0.000920055	MTX	0.00113539	QLY	0.000272465	QM	0.000524045	MAN	0.00156729	MM	0.00153213
3543	Vanillin	0.989	K	4.85586e-06	CIA	4.5686e-06	MTX	3.0991e-06	QLY	1.75292e-06	QM	1.97695e-06	MAN	1.27472e-05	MM	1.6689e-05
3544	2-Hydroxyadenine	0.8432	K	1.65887e-05	CIA	1.46313e-05	MTX	2.11446e-05	QLY	7.0888e-06	QM	1.42558e-05	MAN	1.90685e-05	MM	2.19003e-05
3552	Acetoin	0.9665	K	5.69294e-05	CIA	9.05426e-05	MTX	0.00016327	QLY	1.92444e-05	QM	4.19906e-05	MAN	8.66776e-05	MM	6.99067e-05
3554	Pyrocatechol	0.9674	K	5.68606e-05	CIA	5.14809e-05	MTX	6.04527e-05	QLY	1.67132e-05	QM	2.94834e-05	MAN	5.77369e-05	MM	4.70358e-05
3598	Oxypurinol	0.9625	K	2.81134e-05	CIA	3.04511e-05	MTX	3.3031e-05	QLY	1.23331e-05	QM	1.70388e-05	MAN	4.00071e-05	MM	3.75544e-05
3642	Linalool oxide	0.7269	K	0.000108416	CIA	0.000107611	MTX	0.000119345	QLY	2.77898e-05	QM	5.06929e-06	MAN	8.61779e-05	MM	7.93966e-05
3674	3-Aminosalicylic acid	0.8338	K	0.00126484	CIA	0.00100701	MTX	0.000897678	QLY	0.00031759	QM	0.000389821	MAN	0.00110441	MM	0.00108181
3739	Putrescine	0.8591	K	0.000130994	CIA	0.000121026	MTX	0.000109374	QLY	2.22834e-05	QM	3.8882e-05	MAN	0.000117311	MM	0.000119679
3752	Pro-Gly	0.9573	K	0.000235622	CIA	0.000331289	MTX	0.000271936	QLY	8.31355e-05	QM	0.000109429	MAN	0.000230615	MM	0.000268318
3804	Salicylic acid	0.9428	K	8.79928e-06	CIA	6.89816e-06	MTX	6.69627e-06	QLY	3.53022e-06	QM	4.12579e-06	MAN	9.1794e-06	MM	7.11907e-06
3819	L-Histidine 组氨酸	0.7866	K	6.43511e-05	CIA	8.66588e-05	MTX	7.65094e-05	QLY	2.74884e-05	QM	3.02746e-05	MAN	8.91169e-05	MM	7.52856e-05
3821	.beta.-Cyano-L-alanine	0.751	K	0.000776433	CIA	0.000969484	MTX	0.00125437	QLY	8.08927e-05	QM	0.00017187	MAN	0.000328873	MM	0.00012334
3869	Dehydroascorbic acid (Oxidized vitamin C)	0.7977	K	2.45441e-05	CIA	2.38519e-05	MTX	2.64633e-05	QLY	1.07549e-05	QM	1.14053e-05	MAN	6.86141e-05	MM	5.72441e-05
3878	Guanidine	0.9904	K	6.86837e-05	CIA	0.000614464	MTX	0.000408525	QLY	1.25764e-05	QM	1.5592e-05	MAN	7.15975e-05	MM	2.7588e-05
3899	Val-Gly	0.9022	K	0.000208555	CIA	0.00021363	MTX	0.000216109	QLY	9.33831e-05	QM	0.000120117	MAN	0.000244864	MM	0.000270654
4131	Benzenamine, N,N-dimethyl-	0.7987	K	3.25233e-05	CIA	3.47194e-05	MTX	3.33843e-05	QLY	1.3835e-05	QM	1.72094e-05	MAN	3.77379e-05	MM	3.89043e-05
4156	3-Hydroxyisovaleric acid	0.8806	K	0.00016727	CIA	0.000170278	MTX	0.0001367	QLY	7.02791e-05	QM	8.49316e-05	MAN	0.000132143	MM	0.000135384
4170	Cyclohexylamine	0.9886	K	0.0017804	CIA	0.00139665	MTX	0.00148231	QLY	0.000332716	QM	0.000542345	MAN	0.000617275	MM	0.000727835
4235	N6-Methyl-L-lysine	0.9945	K	0.000100901	CIA	0.000117094	MTX	0.000108451	QLY	4.44786e-05	QM	5.13296e-05	MAN	9.46321e-05	MM	0.00011478
4255	DL-4-Hydroxy-2-ketoglutarate	0.7071	K	1.587e-05	CIA	1.75154e-05	MTX	1.71261e-05	QLY	4.65324e-06	QM	5.27905e-06	MAN	1.77658e-05	MM	2.50321e-05
4264	L-Valine 缬氨酸	0.8233	K	2.14377e-05	CIA	2.10213e-05	MTX	2.73813e-05	QLY	8.54141e-06	QM	1.13159e-05	MAN	6.51672e-06	MM	1.66823e-05
4271	Indole-3-carboxylic acid	0.8936	K	0.000226386	CIA	0.000184808	MTX	0.000238049	QLY	6.40077e-05	QM	0.000100698	MAN	0.000199309	MM	0.000219629
4274	Indole-2-carboxylic acid	0.858	K	0.000505391	CIA	0.00604912	MTX	0.00107921	QLY	6.06999e-05	QM	0.000331313	MAN	0.000416414	MM	0.000259577
4307	L-Carnitine	0.9513	K	9.50691e-05	CIA	5.52758e-05	MTX	8.21637e-05	QLY	3.72348e-05	QM	3.05656e-05	MAN	0.000170874	MM	0.000257434
4345	D-Mannose 甘露醇	0.8233	K	5.2733e-05	CIA	2.51875e-05	MTX	2.35094e-05	QLY	1.22415e-05	QM	1.49125e-05	MAN	4.46449e-05	MM	3.29544e-05
4349	Acetoacetic acid 乙酰乙酸	0.995	K	7.75711e-05	CIA	0.000112991	MTX	3.59493e-05	QLY	3.56645e-05	QM	4.75592e-05	MAN	0.0005911	MM	0.000541191
4405	Acetylcysteine	0.9201	K	0.000150375	CIA	0.000141904	MTX	0.000122319	QLY	2.4261e-05	QM	4.52871e-05	MAN	0.000256198	MM	0.00028102
4414	Tiopronin	0.9712	K	0.000456167	CIA	0.000340782	MTX	0.000363785	QLY	5.63512e-05	QM	9.51448e-05	MAN	0.000173294	MM	0.00012584
4423	L-Fucose	1	K	0.000127769	CIA	0.000159412	MTX	0.000347023	QLY	9.65204e-05	QM	0.000117928	MAN	0.000231084	MM	0.000152881
4430	Coumarin	0.9267	K	2.0033e-05	CIA	4.93147e-05	MTX	2.27054e-05	QLY	8.97537e-06	QM	9.73554e-06	MAN	1.4261e-05	MM	1.56694e-05
4433	Deoxygalactonojirimycin	0.7654	K	2.13646e-05	CIA	1.5089e-05	MTX	1.91068e-05	QLY	1.13825e-05	QM	1.12782e-05	MAN	2.64886e-05	MM	2.58314e-05
4482	tras-2-Hydroxycinnamic acid	0.676	K	7.03488e-05	CIA	6.59935e-05	MTX	7.31167e-05	QLY	2.7026e-05	QM	2.90991e-05	MAN	0.000102516	MM	6.75681e-05
4483	Phenylpyruvate	0.8094	K	2.94245e-05	CIA	1.61884e-05	MTX	3.29847e-05	QLY	6.7826e-06	QM	7.7836e-06	MAN	1.70534e-05	MM	1.41604e-05
4544	DL-Methionine sulfoxide	0.9622	K	0.000129692	CIA	0.000226243	MTX	0.000174855	QLY	4.44598e-05	QM	4.86028e-05	MAN	0.000156375	MM	0.000112373
4557	L-Phenylalanine 苯丙氨酸	0.9877	K	0.00030504	CIA	0.000198247	MTX	0.000274544	QLY	5.02332e-05	QM	8.6103e-05	MAN	0.000299474	MM	0.000324304
4558	DL-Phenylalanine	0.9644	K	1.96703e-05	CIA	2.50178e-05	MTX	2.51986e-05	QLY	1.07834e-05	QM	1.21331e-05	MAN	4.31942e-05	MM	3.03917e-05
4613	4-Methoxyphenylacetic acid	0.9854	K	5.73355e-06	CIA	8.49556e-06	MTX	1.06804e-05	QLY	3.3986e-06	QM	2.85241e-06	MAN	9.42919e-06	MM	9.79654e-06
4641	1-Methylhistamine	0.9801	K	0.000127658	CIA	1.89124e-05	MTX	3.50984e-05	QLY	6.04788e-05	QM	6.9722e-05	MAN	4.04226e-05	MM	0.00010462
4695	4-Imidazoleacetic acid	1	K	5.24327e-06	CIA	7.0529e-06	MTX	7.05357e-06	QLY	2.69414e-06	QM	2.9609e-06	MAN	5.8276e-06	MM	4.74277e-06
4740	Valeric acid	0.7409	K	2.09956e-05	CIA	8.93345e-06	MTX	1.38668e-05	QLY	3.4331e-06	QM	3.6917e-06	MAN	1.41786e-05	MM	1.13153e-05
4840	Indoleacrylic acid	0.9199	K	8.87853e-05	CIA	5.32221e-05	MTX	5.33776e-05	QLY	9.50046e-06	QM	1.82325e-05	MAN	3.60045e-05	MM	6.15475e-05
4842	Resorcinol, 2-acetyl-	0.9368	K	9.27585e-05	CIA	8.50439e-05	MTX	7.99387e-05	QLY	1.70954e-05	QM	2.39886e-05	MAN	4.18529e-05	MM	4.96589e-05
4852	3-Methylhistidine	0.9935	K	0.00129911	CIA	0.00116113	MTX	0.0013111	QLY	0.000687975	QM	0.000447093	MAN	0.00211265	MM	0.00287652
4854	1-Methylhistidine	0.9162	K	0.000158123	CIA	0.000105287	MTX	0.00012608	QLY	5.24748e-05	QM	6.64953e-05	MAN	0.000177164	MM	0.000203217
4949	3-Hydroxycapric acid	0.7371	K	3.75586e-05	CIA	2.83251e-05	MTX	2.88387e-05	QLY	8.16173e-06	QM	1.50258e-05	MAN	7.59634e-05	MM	2.47004e-05
4962	1,3-Diaminopropane	0.9519	K	4.34795e-06	CIA	1.19479e-06	MTX	1.66834e-06	QLY	0.000104949	QM	7.8802e-05	MAN	4.10651e-06	MM	1.12533e-06
5133	Quinaldic acid	0.9999	K	3.90575e-05	CIA	3.96466e-05	MTX	8.74308e-05	QLY	8.9188e-06	QM	1.31207e-05	MAN	3.07039e-05	MM	3.63769e-05
5142	Ethyl hydrogen malonate	0.8542	K	3.95084e-06	CIA	8.60713e-06	MTX	6.93716e-06	QLY	6.12924e-06	QM	8.10842e-06	MAN	1.04475e-05	MM	5.88068e-06
5162	Acetyl-DL-Leucine	0.7364	K	2.34743e-05	CIA	3.83515e-05	MTX	9.00636e-05	QLY	7.88672e-06	QM	1.11045e-05	MAN	6.80844e-05	MM	7.16108e-05
5168	D-Ornithine	0.9813	K	2.63908e-05	CIA	2.0909e-05	MTX	1.56482e-05	QLY	1.13033e-05	QM	1.09217e-05	MAN	3.95577e-05	MM	2.5777e-05
5190	cis-Aconitate	0.8723	K	6.60958e-05	CIA	6.63186e-05	MTX	6.51579e-05	QLY	2.49306e-05	QM	3.16809e-05	MAN	6.95456e-05	MM	5.85545e-05
5227	L-Arginine	0.9977	K	0.000761717	CIA	0.00122466	MTX	0.00116932	QLY	0.000387363	QM	0.000453276	MAN	0.00121655	MM	0.000974778
5281	Indoleacetic acid	0.9949	K	0.000108358	CIA	8.83526e-05	MTX	0.000212704	QLY	3.39109e-05	QM	4.6015e-05	MAN	9.1891e-05	MM	8.18213e-05
5285	Allantoin 尿囊素	0.9687	K	0.000648176	CIA	0.000666844	MTX	0.000532999	QLY	0.000242923	QM	0.0002491	MAN	0.000397111	MM	0.000671796
5334	D-Glucuronate	0.8513	K	0.000109248	CIA	9.40668e-05	MTX	9.95863e-05	QLY	3.1374e-05	QM	4.8714e-05	MAN	7.47331e-05	MM	6.00336e-05
5335	Fumarate	0.7214	K	9.41072e-06	CIA	5.7388e-06	MTX	7.15533e-06	QLY	2.1109e-06	QM	3.41266e-06	MAN	1.81685e-05	MM	1.3949e-05
5358	CITIOLONE(INN, Drug)	0.9447	K	1.59241e-05	CIA	1.73264e-05	MTX	2.37642e-05	QLY	9.43266e-06	QM	1.39967e-05	MAN	5.8583e-05	MM	3.31958e-05
5386	Pargyline	0.9994	K	6.43208e-06	CIA	1.08817e-05	MTX	1.1389e-05	QLY	1.74197e-05	QM	3.15841e-05	MAN	8.00663e-06	MM	6.19893e-06
5495	4-Methoxycinnamic acid	0.8548	K	1.40783e-05	CIA	1.3068e-05	MTX	1.13013e-05	QLY	3.99521e-06	QM	5.27548e-06	MAN	1.09823e-05	MM	1.00361e-05
5565	Hippuric acid	0.9557	K	5.05281e-05	CIA	3.57513e-05	MTX	4.52136e-05	QLY	2.38981e-05	QM	2.27789e-05	MAN	3.9113e-05	MM	2.40993e-05
5588	DL-Metanephrine	0.7063	K	1.35784e-05	CIA	1.4981e-05	MTX	1.91912e-05	QLY	1.115e-05	QM	1.05856e-05	MAN	2.50946e-05	MM	2.38312e-05
5649	Acetic acid, methoxy-	1	K	0.000208564	CIA	0.000112066	MTX	0.000142941	QLY	4.15369e-05	QM	8.263e-05	MAN	4.74454e-05	MM	2.85068e-05
5656	L-Tyrosine	0.9166	K	1.09895e-05	CIA	1.10265e-05	MTX	1.36236e-05	QLY	4.305e-06	QM	6.03622e-06	MAN	1.68689e-05	MM	1.62675e-05
5788	L-homocysteic acid	0.9964	K	3.99195e-05	CIA	5.44689e-05	MTX	4.54741e-05	QLY	2.18236e-05	QM	2.03508e-05	MAN	5.52219e-05	MM	4.73118e-05
5809	3,4-Dihydroxyhydrocinnamic acid	0.9902	K	7.04935e-05	CIA	9.07007e-05	MTX	9.79794e-05	QLY	3.27437e-05	QM	4.13093e-05	MAN	0.000101928	MM	8.86346e-05
5829	D-Mannitol	0.9491	K	4.91302e-05	CIA	5.88415e-05	MTX	6.02502e-05	QLY	1.92949e-05	QM	2.77887e-05	MAN	5.46134e-05	MM	5.30978e-05
5877	3-Methylthiopropionate	0.9053	K	4.94367e-05	CIA	4.84989e-05	MTX	4.07005e-05	QLY	2.1128e-05	QM	3.43291e-05	MAN	6.06578e-05	MM	7.01334e-05
5886	4-Pyridoxic acid	0.9925	K	0.00651732	CIA	0.00753262	MTX	0.00762666	QLY	0.00193594	QM	0.00269894	MAN	0.00581095	MM	0.00604517
5887	Purine	0.9417	K	3.82859e-05	CIA	4.10043e-05	MTX	3.41805e-05	QLY	1.29002e-05	QM	1.71752e-05	MAN	3.96929e-05	MM	3.75765e-05
5888	DL-2-Aminoadipic acid	0.9255	K	5.03841e-05	CIA	4.6414e-05	MTX	4.16399e-05	QLY	8.88924e-05	QM	6.03586e-05	MAN	6.31529e-05	MM	3.49335e-05
6006	3-Methoxytyramine	0.9383	K	9.94494e-06	CIA	1.09634e-05	MTX	1.14367e-05	QLY	8.09727e-06	QM	9.25897e-06	MAN	1.33458e-05	MM	1.02869e-05
6051	Erythritol	0.8157	K	9.88009e-05	CIA	0.000244707	MTX	0.000185197	QLY	3.32399e-05	QM	4.05852e-05	MAN	0.000264706	MM	0.000226522
6092	Jasmine lactone	0.7218	K	3.03848e-05	CIA	5.48038e-05	MTX	3.90658e-05	QLY	6.66037e-05	QM	4.78697e-05	MAN	5.70538e-05	MM	5.16574e-05
6129	Nicotinate	0.726	K	4.19805e-06	CIA	5.87026e-06	MTX	5.31625e-06	QLY	5.73695e-06	QM	2.96449e-06	MAN	5.73488e-06	MM	7.65771e-06
6328	N6-Acetyl-L-lysine	0.9939	K	5.69562e-05	CIA	7.15792e-05	MTX	5.95515e-05	QLY	2.22539e-05	QM	2.90651e-05	MAN	6.18017e-05	MM	5.40137e-05
6343	N6,N6,N6-Trimethyl-L-lysine	0.9981	K	0.000723373	CIA	0.000832032	MTX	0.000868732	QLY	0.00035207	QM	0.000355004	MAN	0.00146667	MM	0.00144043
6383	Kynurenic acid	0.9992	K	2.94329e-05	CIA	6.38577e-05	MTX	0.000104548	QLY	8.66524e-06	QM	1.25868e-05	MAN	5.7055e-05	MM	6.96047e-05
6384	Glycerol 3-phosphate	0.9764	K	1.31189e-05	CIA	8.18137e-06	MTX	1.95466e-05	QLY	4.9514e-06	QM	5.33668e-06	MAN	7.87121e-06	MM	1.54247e-05
6390	L-Pyroglutamic acid	0.9981	K	3.08249e-05	CIA	4.54777e-05	MTX	3.70765e-05	QLY	1.21734e-05	QM	1.49736e-05	MAN	4.19194e-05	MM	3.29054e-05
6403	L-Phenylalanine, N-acetyl-	0.9985	K	8.21533e-05	CIA	8.19905e-05	MTX	8.00632e-05	QLY	2.47151e-05	QM	3.13285e-05	MAN	9.06274e-05	MM	8.65633e-05
6446	alpha-ketoglutarate	1	K	0.000323365	CIA	0.00036959	MTX	0.000389499	QLY	0.000149293	QM	0.00021163	MAN	0.000236227	MM	0.000282735
6468	2-Butenedioic acid, 2-methyl-, (Z)-	0.7218	K	1.41233e-05	CIA	1.32935e-05	MTX	1.46234e-05	QLY	5.45945e-06	QM	6.57915e-06	MAN	1.67367e-05	MM	1.44518e-05
6469	Mesaconic acid	0.7871	K	0.000245037	CIA	0.000148661	MTX	0.000188847	QLY	0.000127085	QM	9.86534e-05	MAN	0.000131624	MM	0.000253708
6539	2-Furoylglycine	0.9992	K	8.19241e-06	CIA	7.21372e-06	MTX	8.09029e-06	QLY	2.66529e-06	QM	3.47747e-06	MAN	6.13681e-06	MM	7.5845e-06
6540	O-Acetyl-L-serine	0.7125	K	1.02727e-05	CIA	6.95886e-06	MTX	8.43005e-06	QLY	1.94463e-06	QM	2.47548e-06	MAN	8.05632e-06	MM	5.19128e-06
6568	D-Xylose	0.7071	K	8.66485e-06	CIA	1.8441e-05	MTX	1.30981e-05	QLY	5.96549e-06	QM	6.90015e-06	MAN	1.53341e-05	MM	1.4096e-05
6577	3-Phenylpropanoic acid	0.9836	K	8.38461e-05	CIA	6.1549e-05	MTX	7.64874e-05	QLY	0.000191371	QM	0.000175584	MAN	6.97507e-05	MM	4.31457e-05
6578	3-Methylindole	0.9435	K	3.78727e-05	CIA	2.77979e-05	MTX	2.56561e-05	QLY	3.79043e-05	QM	4.60668e-05	MAN	3.88684e-05	MM	1.39448e-05
6581	3-Methylphenylacetic acid	0.9695	K	2.33601e-05	CIA	2.71493e-05	MTX	3.72398e-05	QLY	3.35453e-05	QM	3.70142e-05	MAN	3.97105e-05	MM	3.60595e-05
6596	Gly-Val	0.9894	K	1.50947e-05	CIA	2.46357e-05	MTX	5.75952e-05	QLY	5.676e-05	QM	4.0275e-05	MAN	1.88576e-05	MM	1.75075e-05
6706	L-Ascorbic acid	0.9846	K	0.000371653	CIA	0.00036955	MTX	0.000363747	QLY	0.000130354	QM	0.000189888	MAN	0.000405449	MM	0.000363389
6717	Benzoic acid, 3-methoxy-	0.7553	K	9.87293e-06	CIA	9.53546e-06	MTX	1.57641e-05	QLY	4.23441e-06	QM	5.01123e-06	MAN	1.21552e-05	MM	8.97263e-06
6730	2-Isopropylmalic acid	0.7834	K	0.000308817	CIA	0.000347914	MTX	0.000368046	QLY	5.95661e-05	QM	0.000121791	MAN	0.000445532	MM	0.00044239
6731	Methamphetamine	0.9998	K	0.000435105	CIA	0.000455948	MTX	0.000379119	QLY	0.000162853	QM	0.000223791	MAN	0.000632677	MM	0.000630547
6782	4-Hydroxybutanoic acid lactone	0.8909	K	2.19008e-05	CIA	2.39601e-05	MTX	2.49433e-05	QLY	1.09679e-05	QM	1.37149e-05	MAN	3.81774e-05	MM	2.84276e-05
6786	3-Hydroxy-4-methoxycinnamic acid	0.7999	K	1.56812e-05	CIA	2.17513e-05	MTX	2.01814e-05	QLY	9.19283e-06	QM	1.12844e-05	MAN	3.12687e-05	MM	3.43802e-05
6787	Pro-Asp	0.9979	K	0.000214825	CIA	0.000222396	MTX	0.000234733	QLY	8.14105e-05	QM	0.000125052	MAN	0.000251208	MM	0.000267672
6788	N-Formylmethionine	0.7268	K	3.1034e-05	CIA	3.49183e-05	MTX	3.1581e-05	QLY	1.20808e-05	QM	1.70859e-05	MAN	4.19293e-05	MM	2.90659e-05
6805	9-Decen-1-ol	0.9676	K	0.000177421	CIA	0.000210207	MTX	0.000211418	QLY	4.27161e-05	QM	7.49301e-05	MAN	0.000384284	MM	0.000763601
6845	Vigabatrin	0.9459	K	1.31411e-05	CIA	3.52231e-06	MTX	5.25912e-06	QLY	3.43232e-06	QM	4.11824e-06	MAN	6.82993e-06	MM	7.01614e-06
6851	3,4-Dihydroxybenzoate 锛圥rotocatechuic acid锛墋labid{L0432	0.9655	K	9.65669e-06	CIA	1.04149e-05	MTX	1.15859e-05	QLY	5.46497e-06	QM	6.51994e-06	MAN	1.54318e-05	MM	1.3986e-05
6863	Norephedrine	0.7886	K	1.63435e-05	CIA	1.79439e-05	MTX	2.05836e-05	QLY	5.27873e-06	QM	6.20818e-06	MAN	1.76258e-05	MM	1.25216e-05
6871	2-Ethyl-2-Hydroxybutyric acid	0.8109	K	1.94194e-05	CIA	2.10802e-05	MTX	1.89136e-05	QLY	1.05114e-05	QM	1.13314e-05	MAN	1.79849e-05	MM	2.6258e-05
6874	N-Phenylacetamide	0.9075	K	2.63995e-05	CIA	2.61818e-05	MTX	2.55422e-05	QLY	5.73095e-06	QM	1.16719e-05	MAN	2.55051e-05	MM	3.26081e-05
6912	trans-Aconitic acid	0.9083	K	8.3468e-06	CIA	6.86588e-06	MTX	7.99691e-06	QLY	3.64362e-06	QM	4.21681e-06	MAN	7.94387e-06	MM	8.00873e-06
6999	sn-Glycerol 3-phosphoethanolamine	0.9795	K	1.60239e-05	CIA	1.81653e-05	MTX	2.07548e-05	QLY	8.09774e-06	QM	8.98899e-06	MAN	2.18414e-05	MM	1.87297e-05
7014	N-Carboxyethyl-.gamma.-aminobutyric acid	0.8086	K	8.24958e-06	CIA	1.02971e-05	MTX	1.37602e-05	QLY	4.3131e-06	QM	4.98182e-06	MAN	1.23824e-05	MM	1.40091e-05
7052	(Z)-4-Decen-1-ol	0.9168	K	3.86029e-05	CIA	1.56298e-05	MTX	1.47618e-05	QLY	9.08257e-06	QM	1.9124e-05	MAN	3.46821e-05	MM	2.22164e-05
7095	Gly-Thr	0.7769	K	9.00427e-06	CIA	1.26458e-05	MTX	1.33052e-05	QLY	1.67616e-05	QM	1.73645e-05	MAN	3.25075e-05	MM	5.33633e-05
7126	Undecanedioic acid	0.7391	K	8.82721e-05	CIA	5.59693e-05	MTX	5.71913e-05	QLY	1.57285e-05	QM	4.64279e-05	MAN	0.000103564	MM	7.04927e-05
7163	p-CHLOROPHENYLALANINE	0.9932	K	1.51657e-05	CIA	2.68046e-05	MTX	2.48361e-05	QLY	1.19228e-05	QM	1.12294e-05	MAN	2.40371e-05	MM	1.41067e-05
7171	7-Methyluric acid	0.7797	K	6.32842e-05	CIA	7.08801e-05	MTX	7.7667e-05	QLY	3.39653e-05	QM	3.99876e-05	MAN	9.79102e-05	MM	0.000117406
7323	Cysteine-S-sulfate	0.9539	K	2.25305e-05	CIA	1.55441e-05	MTX	2.16417e-05	QLY	1.05409e-05	QM	1.27155e-05	MAN	2.02839e-05	MM	1.89294e-05
7344	3-Hydroxybenzoate	0.9444	K	1.39317e-05	CIA	1.55878e-05	MTX	1.53784e-05	QLY	6.78581e-06	QM	5.53795e-06	MAN	1.9642e-05	MM	1.54426e-05
7349	3,4-Dihydroxymandelic acid	0.7071	K	1.09448e-05	CIA	6.08036e-05	MTX	3.53999e-05	QLY	4.86383e-06	QM	1.41828e-05	MAN	1.24269e-05	MM	1.52384e-05
7370	Ala-Ala	0.991	K	0.00127907	CIA	0.00192309	MTX	0.00225859	QLY	0.000433606	QM	0.000612649	MAN	0.0023271	MM	0.00312398
7474	NG,NG-dimethyl-L-arginine(ADMA)	0.9586	K	0.00735377	CIA	0.00735277	MTX	0.00699374	QLY	0.00203971	QM	0.00339889	MAN	0.00962245	MM	0.00856986
7512	Isovalerylglycine	0.9551	K	7.52122e-05	CIA	5.68717e-05	MTX	6.5642e-05	QLY	1.13585e-05	QM	2.04676e-05	MAN	4.68851e-05	MM	4.3423e-05
7537	Acetylcarnitine	0.9994	K	0.00143109	CIA	0.000774769	MTX	0.0011222	QLY	0.00074061	QM	0.000433846	MAN	0.0034434	MM	0.00700922
7632	Xanthurenic acid	0.9306	K	0.000227875	CIA	0.000166266	MTX	0.000261333	QLY	6.49933e-05	QM	0.000125143	MAN	0.000227365	MM	0.000390874
7672	trans-2-Octenoic acid	0.8406	K	9.54832e-06	CIA	1.13827e-05	MTX	1.065e-05	QLY	3.81687e-06	QM	4.74631e-06	MAN	1.01475e-05	MM	1.03844e-05
7683	Pantothenol	0.9503	K	0.000337215	CIA	0.000131335	MTX	0.000115724	QLY	0.00369117	QM	0.00323236	MAN	0.000121451	MM	6.38391e-05
7803	Dihydrolipoate (dihydrolipoic acid)	1	K	0.00013786	CIA	0.000178057	MTX	0.00017151	QLY	3.22011e-05	QM	4.11443e-05	MAN	8.09473e-05	MM	9.0765e-05
7892	3-Nonen-1-ol, (Z)-	0.7298	K	1.40333e-05	CIA	2.02198e-05	MTX	1.74587e-05	QLY	5.91841e-06	QM	6.73874e-06	MAN	1.64572e-05	MM	1.46052e-05
7897	His-Ala	0.9722	K	1.6693e-05	CIA	1.52895e-05	MTX	1.24327e-05	QLY	6.1296e-06	QM	6.72474e-06	MAN	2.07768e-05	MM	1.92578e-05
7898	L-Carnosine	0.7342	K	3.94906e-05	CIA	2.28609e-05	MTX	3.32459e-05	QLY	1.82895e-05	QM	2.28034e-05	MAN	0.000115128	MM	0.000120354
7909	Acetylcholine 乙酰胆碱	0.9992	K	2.99433e-05	CIA	3.86374e-05	MTX	3.42315e-05	QLY	9.19256e-06	QM	1.16731e-05	MAN	2.22066e-05	MM	2.22538e-05
7911	Synephrine	0.6872	K	1.713e-05	CIA	3.18459e-05	MTX	2.10242e-05	QLY	8.01452e-06	QM	1.15252e-05	MAN	2.30982e-05	MM	2.35081e-05
7935	Formylanthranilic acid	0.8184	K	6.95978e-06	CIA	1.18925e-05	MTX	1.00521e-05	QLY	1.8546e-06	QM	6.95388e-06	MAN	4.62684e-06	MM	6.43884e-06
7951	Citrate	0.9024	K	5.58572e-05	CIA	5.28562e-05	MTX	5.37265e-05	QLY	1.95202e-05	QM	2.67544e-05	MAN	5.69891e-05	MM	4.7867e-05
7957	N-Benzyloxycarbonylglycine	0.9998	K	4.10543e-05	CIA	6.35644e-05	MTX	0.000174665	QLY	1.72195e-05	QM	2.43707e-05	MAN	0.000142865	MM	0.000172615
7958	Monomethyl glutaric acid	0.7415	K	1.10153e-05	CIA	2.17585e-05	MTX	1.61838e-05	QLY	6.23378e-06	QM	6.3255e-06	MAN	1.82389e-05	MM	1.76587e-05
7962	3-Methylglutaric acid	0.8235	K	8.90376e-06	CIA	1.87887e-05	MTX	1.2643e-05	QLY	5.66006e-06	QM	8.11707e-06	MAN	1.30529e-05	MM	1.11948e-05
8013	D-Ribulose 5-phosphate	0.7917	K	9.36395e-06	CIA	8.82871e-06	MTX	8.60773e-06	QLY	3.18666e-06	QM	3.62309e-06	MAN	4.68745e-06	MM	4.78265e-06
8039	N-Acetylglutamine	0.9889	K	8.35763e-06	CIA	5.2122e-06	MTX	5.29585e-06	QLY	5.46645e-06	QM	5.85441e-06	MAN	5.5843e-06	MM	4.61356e-06
8050	Pyridoxine	0.9901	K	0.000692918	CIA	0.000376444	MTX	0.00060674	QLY	9.23616e-05	QM	0.000243274	MAN	0.000453929	MM	0.000577788
8052	Phenylacetylglycine	0.9994	K	4.29201e-05	CIA	5.70956e-05	MTX	4.12601e-05	QLY	1.0654e-05	QM	1.55329e-05	MAN	2.66716e-05	MM	2.46801e-05
8097	Glyceraldehyde 3-phosphate	0.906	K	3.97639e-05	CIA	4.09782e-05	MTX	4.1781e-05	QLY	1.61733e-05	QM	2.03379e-05	MAN	4.16323e-05	MM	4.5056e-05
8106	N-Acetyl-L-glutamate	0.8671	K	7.02431e-05	CIA	0.000103623	MTX	8.14631e-05	QLY	3.32849e-05	QM	3.74264e-05	MAN	7.62842e-05	MM	5.97578e-05
8124	trans-cinnamate	0.7879	K	5.31253e-05	CIA	6.12019e-05	MTX	6.0991e-05	QLY	2.38057e-05	QM	2.20661e-05	MAN	6.50333e-05	MM	4.61097e-05
8140	Pro-Asn	0.9529	K	5.70183e-05	CIA	5.55414e-05	MTX	3.93043e-05	QLY	1.45771e-05	QM	2.42904e-05	MAN	6.49901e-05	MM	5.13244e-05
8146	D-Pinitol	0.9507	K	5.88799e-06	CIA	1.95963e-05	MTX	1.04737e-05	QLY	4.6021e-06	QM	1.0125e-05	MAN	1.67543e-05	MM	1.99232e-05
8236	Ala-Thr	0.7427	K	6.08174e-05	CIA	2.91033e-05	MTX	5.34079e-05	QLY	5.99667e-05	QM	4.89192e-05	MAN	6.36826e-05	MM	7.4486e-05
8301	5-Hydroxydopamine	0.8333	K	7.67962e-06	CIA	8.99914e-06	MTX	1.19751e-05	QLY	4.94408e-06	QM	3.14986e-06	MAN	6.77652e-06	MM	9.9109e-06
8317	Sulfanilamide	0.7611	K	8.3538e-06	CIA	7.0886e-06	MTX	8.43468e-06	QLY	4.21334e-06	QM	4.07085e-06	MAN	1.33197e-05	MM	6.95157e-06
8331	Lys-Cys	0.9953	K	6.83931e-05	CIA	0.000124926	MTX	0.000244988	QLY	4.97008e-05	QM	5.40684e-05	MAN	0.000746769	MM	0.000973071
8404	Butanoic acid	0.7059	K	7.67303e-05	CIA	1.3737e-05	MTX	6.60329e-05	QLY	8.89479e-06	QM	4.44562e-05	MAN	2.20082e-05	MM	9.85463e-06
8413	Methyl 2-aminobenzoate	0.9656	K	1.83093e-05	CIA	2.3386e-05	MTX	3.18795e-05	QLY	5.50552e-06	QM	7.99543e-06	MAN	3.31263e-05	MM	4.08635e-05
8492	DL-Vanillylmandelic acid	0.8578	K	1.11556e-05	CIA	1.59282e-05	MTX	1.08261e-05	QLY	6.02391e-06	QM	4.5205e-06	MAN	1.67811e-05	MM	1.40066e-05
8665	Ala-Ser	0.8995	K	2.37778e-05	CIA	6.28246e-05	MTX	3.67848e-05	QLY	1.19024e-05	QM	1.74649e-05	MAN	5.9555e-05	MM	4.2066e-05
8704	Dodecanoic acid	0.7806	K	0.000159105	CIA	0.000206873	MTX	0.000116787	QLY	5.89976e-05	QM	3.61326e-05	MAN	5.9468e-05	MM	8.9435e-05
8766	Ser-Leu	0.7436	K	2.98918e-05	CIA	2.66025e-05	MTX	4.39628e-05	QLY	1.11683e-05	QM	2.72609e-05	MAN	3.27633e-05	MM	4.44271e-05
8850	Pantothenate	0.9286	K	0.00181886	CIA	0.00142271	MTX	0.00138737	QLY	0.000442342	QM	0.00066286	MAN	0.00147513	MM	0.00121167
8914	Ser-Asp	0.7594	K	0.000104463	CIA	0.000110196	MTX	0.000101957	QLY	3.3853e-05	QM	4.70433e-05	MAN	7.38182e-05	MM	6.52983e-05
8925	N-Tigloylglycine	0.9812	K	4.29089e-05	CIA	4.1851e-05	MTX	6.12095e-05	QLY	1.08761e-05	QM	3.08796e-05	MAN	4.36617e-05	MM	5.57737e-05
8931	Indole-3-pyruvic acid	0.8535	K	1.858e-05	CIA	2.12034e-05	MTX	2.71935e-05	QLY	8.67902e-06	QM	1.11769e-05	MAN	2.45717e-05	MM	1.19996e-05
9000	Ethyl glucuronide	0.71	K	2.55222e-05	CIA	2.36838e-05	MTX	2.82754e-05	QLY	6.41562e-06	QM	7.23524e-06	MAN	2.12145e-05	MM	1.99341e-05
9012	N-Acetylmannosamine	0.8846	K	0.00011464	CIA	0.000126954	MTX	0.000124182	QLY	2.58745e-05	QM	5.73778e-05	MAN	0.000209352	MM	0.000203053
9021	Tetramisole	0.7879	K	7.59257e-05	CIA	7.80774e-05	MTX	7.27105e-05	QLY	2.34453e-05	QM	4.3879e-05	MAN	9.08732e-05	MM	0.000102141
9062	Cysteinylglycine	0.9401	K	4.33851e-05	CIA	3.6239e-05	MTX	4.05515e-05	QLY	1.46337e-05	QM	2.25506e-05	MAN	3.48911e-05	MM	3.45771e-05
9063	Cys-Gly	0.9895	K	2.00138e-05	CIA	6.24195e-06	MTX	1.14407e-05	QLY	6.09553e-06	QM	7.86651e-06	MAN	1.18706e-05	MM	1.11355e-05
9087	Pyrrole-2-carboxylic acid	0.7405	K	9.38943e-05	CIA	0.000125839	MTX	0.000110197	QLY	9.72322e-06	QM	3.48003e-05	MAN	7.46058e-05	MM	6.20502e-05
9102	DL-O-tyrosine	0.8986	K	6.85587e-06	CIA	1.11182e-05	MTX	9.44177e-06	QLY	4.73396e-06	QM	3.66975e-06	MAN	1.44234e-05	MM	8.00218e-06
9163	2-Oxoadipic acid	0.7001	K	2.40233e-05	CIA	1.98961e-05	MTX	1.91311e-05	QLY	5.08334e-06	QM	7.39817e-06	MAN	1.72537e-05	MM	1.69828e-05
9171	3-Hydroxykynurenine 羟基犬尿酸	0.8192	K	4.32435e-06	CIA	9.16995e-06	MTX	8.21312e-06	QLY	2.85639e-06	QM	3.41637e-06	MAN	9.63575e-06	MM	1.27859e-05
9186	D-Sorbitol	0.9167	K	2.14128e-05	CIA	2.67603e-05	MTX	2.45267e-05	QLY	1.16039e-05	QM	9.02166e-06	MAN	3.04429e-05	MM	2.51265e-05
9190	Dulcitol	0.7695	K	1.429e-05	CIA	1.91081e-05	MTX	1.97978e-05	QLY	8.19773e-06	QM	9.67719e-06	MAN	2.5835e-05	MM	2.60248e-05
9208	3-Aminobutanoic acid	0.9937	K	3.02846e-05	CIA	4.87607e-05	MTX	3.81079e-05	QLY	8.87526e-06	QM	2.28498e-05	MAN	4.48459e-05	MM	5.59283e-05
9251	trans-3-Hydroxycinnamic acid	0.7974	K	4.35677e-05	CIA	3.79068e-05	MTX	2.99793e-05	QLY	9.06564e-06	QM	1.71559e-05	MAN	9.65599e-05	MM	0.000130097
9266	6-Benzylaminopurine	0.9671	K	0.000242907	CIA	0.000274528	MTX	0.000240597	QLY	6.44527e-05	QM	5.30439e-05	MAN	0.000131772	MM	0.000153131
9378	Lys-Pro	0.8854	K	2.68388e-05	CIA	2.99914e-05	MTX	2.55167e-05	QLY	6.36046e-06	QM	7.47751e-06	MAN	2.35331e-05	MM	2.2738e-05
9404	Dimethyl sulfone	0.7518	K	0.000760524	CIA	0.00091372	MTX	0.000968985	QLY	0.000492789	QM	0.000496254	MAN	0.000569208	MM	0.000903015
9417	3-Phosphoserine	0.8892	K	5.26361e-05	CIA	5.41019e-05	MTX	5.67411e-05	QLY	2.53095e-05	QM	2.20118e-05	MAN	6.21428e-05	MM	5.46083e-05
9440	L-N.gamma.-Monomethylarginine	0.9367	K	1.65286e-05	CIA	2.45971e-05	MTX	1.70291e-05	QLY	1.07274e-05	QM	1.09869e-05	MAN	1.93837e-05	MM	1.65205e-05
9521	D-Galactarate	0.8263	K	2.08333e-05	CIA	2.63226e-05	MTX	2.42135e-05	QLY	1.20182e-05	QM	1.18888e-05	MAN	2.48833e-05	MM	0.000143238
9536	Deoxycytidine	0.9988	K	0.00304425	CIA	0.00127983	MTX	0.00203877	QLY	0.000337951	QM	0.00157949	MAN	0.00315522	MM	0.0031212
9540	Benzeneacetic acid, .alpha.-ethyl-	0.9991	K	2.0387e-05	CIA	4.05895e-05	MTX	2.25495e-05	QLY	3.33154e-05	QM	2.96159e-05	MAN	4.68042e-05	MM	2.31828e-05
9562	Pro-Ala	0.993	K	9.16e-06	CIA	1.38243e-05	MTX	1.15437e-05	QLY	3.19256e-06	QM	4.77394e-06	MAN	6.98477e-06	MM	1.16466e-05
9643	2'-Deoxyuridine	0.9684	K	2.42093e-05	CIA	2.50751e-05	MTX	2.63979e-05	QLY	1.09876e-05	QM	1.5472e-05	MAN	2.30872e-05	MM	2.82552e-05
9699	Diazoxide	0.9129	K	3.7994e-06	CIA	4.26271e-06	MTX	4.8191e-06	QLY	1.86424e-06	QM	1.81636e-06	MAN	6.01005e-06	MM	3.99706e-06
9743	Norepinephrine	0.7309	K	5.68148e-05	CIA	4.65636e-05	MTX	5.27047e-05	QLY	1.51302e-05	QM	1.8978e-05	MAN	6.01511e-05	MM	6.44477e-05
9825	Pyridoxamine 5'-phosphate	0.9388	K	4.32418e-06	CIA	1.7418e-05	MTX	5.77363e-06	QLY	9.85292e-06	QM	2.38609e-06	MAN	3.77016e-05	MM	1.82543e-05
9867	L-Proline	0.9993	K	2.7364e-05	CIA	2.67127e-05	MTX	3.63264e-05	QLY	0.00033396	QM	0.000141058	MAN	3.99876e-05	MM	2.74852e-05
9950	Nalidixic acid	0.7469	K	1.29411e-05	CIA	1.50463e-05	MTX	2.97125e-05	QLY	6.2753e-06	QM	6.62396e-06	MAN	2.11749e-05	MM	2.38953e-05
9977	Thr-Leu	0.7963	K	9.53102e-06	CIA	1.858e-05	MTX	1.67566e-05	QLY	4.06069e-06	QM	3.95758e-06	MAN	1.27162e-05	MM	2.82779e-05
9981	N-(omega)-Hydroxyarginine	0.9625	K	1.63716e-05	CIA	3.59659e-05	MTX	3.84626e-05	QLY	9.82834e-06	QM	1.01734e-05	MAN	3.6081e-05	MM	2.50276e-05
10052	Glycylproline	0.9994	K	1.72723e-05	CIA	2.20365e-05	MTX	2.22169e-05	QLY	7.30805e-06	QM	8.36783e-06	MAN	2.22061e-05	MM	2.13769e-05
10053	Levulinic acid	0.8895	K	3.80648e-05	CIA	3.7554e-05	MTX	4.73701e-05	QLY	1.16574e-05	QM	7.06538e-06	MAN	4.3676e-05	MM	3.64093e-05
10246	Acetylglycine	0.8638	K	2.9344e-05	CIA	2.9447e-05	MTX	2.88655e-05	QLY	1.05549e-05	QM	1.48674e-05	MAN	2.19015e-05	MM	1.86621e-05
10248	Tolbutamide	0.9369	K	1.98504e-05	CIA	1.67262e-05	MTX	2.50321e-05	QLY	7.39589e-06	QM	1.13969e-05	MAN	1.83296e-05	MM	1.93109e-05
10275	N-Methyl-.alpha.-aminoisobutyric acid	0.7989	K	6.51966e-06	CIA	3.58018e-06	MTX	6.18029e-06	QLY	3.76986e-06	QM	5.65431e-06	MAN	1.29161e-05	MM	1.61132e-05
10420	Succinate	0.809	K	1.40769e-05	CIA	1.94894e-05	MTX	1.75923e-05	QLY	1.20423e-05	QM	9.53669e-06	MAN	2.52948e-05	MM	2.50827e-05
10437	Dyphylline	0.9837	K	5.51336e-05	CIA	2.83385e-05	MTX	3.16689e-05	QLY	6.78425e-05	QM	5.58453e-05	MAN	5.54107e-05	MM	1.21347e-05
10532	Biopterin	0.9115	K	9.16708e-06	CIA	9.04467e-06	MTX	1.22361e-05	QLY	2.56536e-06	QM	4.02779e-06	MAN	9.89884e-06	MM	8.83537e-06
10536	Resorcinol	0.9209	K	9.25643e-05	CIA	0.000115864	MTX	9.50856e-05	QLY	4.75756e-05	QM	3.93059e-05	MAN	0.00010314	MM	0.00010289
10553	DL-Arginine	0.748	K	5.98509e-06	CIA	5.40995e-06	MTX	5.16663e-06	QLY	2.1874e-06	QM	2.61207e-06	MAN	7.27045e-06	MM	6.38735e-06
10637	Pro-Thr	0.952	K	0.000841036	CIA	0.000944769	MTX	0.00089787	QLY	0.000385906	QM	0.000451105	MAN	0.000928521	MM	0.00104722
10640	N-.alpha.-Acetyl-L-arginine	0.7317	K	3.37501e-05	CIA	2.91879e-05	MTX	2.50922e-05	QLY	1.4578e-05	QM	1.23025e-05	MAN	2.4187e-05	MM	2.16755e-05
10654	Val-Val	0.9745	K	0.00026161	CIA	0.000257069	MTX	0.000268677	QLY	4.37257e-05	QM	5.9961e-05	MAN	0.00016266	MM	0.000128222
10727	7,8-Dihydrobiopterin	0.8822	K	7.00202e-05	CIA	6.80328e-05	MTX	0.00011351	QLY	2.73487e-05	QM	7.00001e-05	MAN	0.000108885	MM	0.000119539
10730	3,4-Methylenedioxyamphetamine	0.7406	K	2.1852e-05	CIA	2.84062e-05	MTX	2.81122e-05	QLY	1.01245e-05	QM	1.34499e-05	MAN	3.61075e-05	MM	1.68397e-05
10803	L-.alpha.-Amino-.gamma.-butyrolactone	0.727	K	1.65916e-05	CIA	3.51473e-05	MTX	4.01098e-05	QLY	1.00491e-05	QM	8.19711e-06	MAN	2.27531e-05	MM	1.99334e-05
10821	Acadesine 锛圖rug)	0.9792	K	0.00114607	CIA	0.00126141	MTX	0.00148337	QLY	0.00025779	QM	0.000629348	MAN	0.00287128	MM	0.00271562
11025	Lumichrome	0.8489	K	0.000151037	CIA	0.000126824	MTX	0.00022702	QLY	0.000165584	QM	0.000202485	MAN	0.000308956	MM	0.000298904
11028	Thymidine	0.9823	K	0.00017802	CIA	0.000149241	MTX	0.000159328	QLY	3.05753e-05	QM	4.87876e-05	MAN	0.000104893	MM	0.000100792
11039	Isovaleric acid	0.7711	K	1.41822e-05	CIA	2.21605e-05	MTX	1.68835e-05	QLY	9.84872e-06	QM	2.54122e-05	MAN	2.36919e-05	MM	2.1357e-05
11042	Pro-Tyr	0.9491	K	5.42859e-05	CIA	4.42917e-05	MTX	6.12991e-05	QLY	2.04398e-05	QM	2.94513e-05	MAN	6.88552e-05	MM	3.4227e-05
11107	L-Histidinol phosphate	0.9637	K	5.22766e-06	CIA	1.12637e-05	MTX	1.05841e-05	QLY	7.21552e-06	QM	4.58617e-06	MAN	1.68135e-05	MM	1.02385e-05
11233	Pseudouridine	0.9161	K	0.00036328	CIA	0.000330739	MTX	0.000369268	QLY	0.000120585	QM	0.00017923	MAN	0.000394488	MM	0.000407206
11251	Pro-Glu	0.9557	K	3.86343e-05	CIA	0.000111089	MTX	6.07827e-05	QLY	2.11966e-05	QM	1.85113e-05	MAN	6.5371e-05	MM	6.39817e-05
11333	Gly-Glu	0.8592	K	0.000138901	CIA	0.000111345	MTX	0.000146549	QLY	9.12652e-06	QM	1.40014e-05	MAN	8.44227e-05	MM	8.2237e-05
11345	L-Tryptophan 色氨酸	0.7814	K	0.000115329	CIA	0.000142459	MTX	0.000112453	QLY	4.8709e-05	QM	5.64882e-05	MAN	9.21328e-05	MM	8.74936e-05
11372	Lys-Val	0.9925	K	0.00247794	CIA	0.00265849	MTX	0.0026318	QLY	0.000941486	QM	0.00126161	MAN	0.00316019	MM	0.00308041
11384	Myristic acid	0.8266	K	0.000125053	CIA	0.000208463	MTX	0.00014937	QLY	3.83481e-05	QM	2.50866e-05	MAN	6.73471e-05	MM	8.26582e-05
[truncated: 330 more rows]
