# Supplementary material for: Integrating Network Pharmacology and Metabolomics Study on Anti-rheumatic Mechanisms and Antagonistic Effects Against Methotrexate-Induced Toxicity of Qing-Luo-Yin
Source: Front Pharmacol. 2018 Dec 18;9:1472. doi: 10.3389/fphar.2018.01472 (PMC6305420; doi:10.3389/fphar.2018.01472)
Supplement: FILE S1 — Ingredient information of QLY. [file Data_Sheet_1.ZIP › Supplementary/S11 Discriminating metabolites among groups under negative mode.xlsx]

## Sheet: CIA-K
id	met	评分	名称 类型	K-5_neg	K-6_neg	K-2_neg	K-4_neg	K-3_neg	K-1_neg	mean	CIA-1_neg	CIA-3_neg	CIA-2_neg	CIA-6_neg	CIA-5_neg	CIA-4_neg	mean2
6139	N-.alpha.-Acetyl-L-arginine	0.96	N-α-乙酰基-L-精氨酸	0.000125678	9.07129e-05	8.25745e-05	3.84162e-05	4.55147e-05	4.96077e-05	7.2084e-05	3.90715e-05	3.35952e-05	3.80883e-05	3.62311e-05	3.11392e-05	2.71618e-05	3.42145e-05
1374	L-Pyroglutamic acid	0.92	L-焦谷氨酸	6.03152e-05	7.26044e-05	6.42868e-05	6.29831e-05	6.90287e-05	8.30804e-05	6.87164e-05	5.28198e-05	6.23043e-05	5.85788e-05	5.69366e-05	5.62135e-05	5.45435e-05	5.68994e-05
13027	Deoxyuridine monophosphate (dUMP)	0.75	脱氧尿苷单磷酸	6.19221e-05	8.65881e-05	4.59017e-05	4.28094e-05	5.39733e-05	8.79889e-05	6.31972e-05	3.68211e-05	3.71368e-05	3.76023e-05	4.4912e-05	4.57668e-05	4.44462e-05	4.11142e-05
26135	.beta.-Estradiol 3-(.beta.-D-glucuronide)	0.61	雌二醇	1.49638e-05	1.53165e-05	1.38428e-05	8.39599e-06	1.94457e-05	1.67357e-05	1.47834e-05	4.04687e-06	7.16291e-06	1.23883e-06	2.45495e-06	3.73068e-06	2.80702e-06	3.57354e-06
2193	Hydroxyacetone	0.99	羟基丙酮	9.01955e-05	9.55708e-05	0.00010612	9.56835e-05	0.000118324	0.000124328	0.000105037	3.00998e-05	2.51e-05	3.63651e-05	3.94367e-05	3.71723e-05	4.35128e-05	3.52811e-05
15794	D-Maltose	0.78	D-麦芽糖	6.26466e-05	6.78665e-05	6.05538e-05	6.55612e-05	7.71334e-05	7.13235e-05	6.75142e-05	4.89115e-05	3.78217e-05	3.61008e-05	4.08568e-05	4.11285e-05	4.29179e-05	4.12895e-05
3677	Maleic acid	0.99	马来酸	0.00189469	0.00195892	0.00174111	0.00172673	0.00130226	0.0022963	0.00182	0.000750223	0.000732428	0.000941049	0.000973942	0.000723748	0.000673159	0.000799091
10338	2-Deoxyribose 5-phosphate	0.75	2-脱氧核糖5-磷酸	0.000111348	9.74924e-05	0.000104697	7.26628e-05	7.8112e-05	0.000109934	9.57078e-05	2.47102e-05	3.27403e-05	1.96792e-05	4.76291e-05	5.28434e-05	6.37869e-05	4.02315e-05
2866	Theobromine	0.87	可可碱	8.3005e-05	8.2184e-05	7.96604e-05	7.753e-05	7.32066e-05	7.96335e-05	7.92032e-05	3.69726e-05	4.47468e-05	8.10112e-05	3.33494e-05	4.66137e-05	5.36345e-05	4.93881e-05
2092	D-Quinovose	0.71	D-奎诺糖	9.23477e-05	8.48944e-05	0.000119466	0.000128623	0.00012567	0.000124953	0.000112659	5.80076e-05	5.57197e-05	9.09012e-05	7.27081e-05	6.56847e-05	6.69038e-05	6.83208e-05
3251	2-Furoylglycine	0.98	2-糠酰甘氨酸	0.000136592	0.000125782	0.000142143	0.000147504	0.000143531	0.000139729	0.000139213	0.000101553	9.88816e-05	0.000129768	0.000124844	0.000106807	0.000115287	0.000112857
5378	Caprylic acid	0.89	辛酸	0.000175486	0.000131109	0.000136586	0.000121234	0.000162054	0.000103483	0.000138325	4.65179e-05	7.24645e-05	6.91529e-05	8.33503e-05	9.63299e-05	0.000102957	7.8462e-05
15379	S-Nitroso-L-glutathione	0.96	S-亚硝基L-谷胱甘肽	0.000203348	0.000186863	0.000184811	0.000176807	0.000198006	0.000201926	0.00019196	0.000152993	8.2916e-05	0.000144247	0.000163203	0.000142494	0.000164299	0.000141692
17208	D-Allose	0.89	D-阿洛糖	0.000123959	0.000108554	0.000124207	0.000118866	0.000116203	0.000120809	0.000118766	9.36789e-05	7.99753e-05	0.000107432	0.000107517	9.85623e-05	0.000106011	9.88626e-05
1450	Creatine	0.71	肌酸	9.02934e-06	8.67633e-06	7.02596e-06	7.80544e-06	1.11257e-05	9.52422e-06	8.8645e-06	6.39459e-06	7.30552e-06	7.75147e-06	6.14222e-06	4.89006e-06	7.04393e-06	6.58797e-06
2745	3,3-Dimethylglutaric acid	0.78	3,3-二甲基戊二酸	6.97467e-05	4.17806e-05	4.80407e-05	5.42739e-05	0.000114052	0.000116474	7.40613e-05	3.59674e-05	2.24067e-05	2.06412e-05	3.15714e-05	3.35805e-05	5.3628e-05	3.29659e-05
4162	Vanylglycol	0.6		6.87646e-05	2.37415e-05	3.52003e-05	5.23694e-05	7.08708e-05	6.38152e-05	5.24603e-05	1.70854e-05	1.51957e-05	1.0517e-05	2.13582e-05	1.94662e-05	4.45351e-05	2.13596e-05
12705	N-Acetylaspartylglutamate (NAAG)	0.95	N-乙酰天冬氨酰谷氨酸	9.5914e-06	1.03326e-05	1.04439e-05	1.17108e-05	1.53231e-05	1.29334e-05	1.17225e-05	9.16944e-06	5.54275e-06	9.08173e-06	8.65308e-06	7.82007e-06	9.58963e-06	8.30945e-06
7584	Biopterin	0.95	生物喋呤	5.09974e-05	4.7904e-05	7.99224e-05	9.44566e-05	0.000118424	8.93001e-05	8.01675e-05	3.0328e-05	2.7879e-05	5.92809e-05	5.92928e-05	5.415e-05	6.24118e-05	4.88904e-05
9447	Hydroxyproline	0.77	羟脯氨酸	0.000142829	0.000109121	0.000158165	0.000167941	0.000221639	0.000145398	0.000157516	0.000102622	5.99269e-05	0.000120375	0.000121394	0.000113726	0.000121896	0.000106657
757	Uracil	0.99	尿嘧啶	0.00129205	0.00137927	0.00142659	0.00143616	0.00183623	0.00158706	0.00149289	0.000741756	0.000860449	0.00120619	0.00111164	0.000995479	0.00103931	0.000992471
3136	Quinolinate	0.98	喹啉	0.000281184	0.00028386	0.000307764	0.000333205	0.000561052	0.000363151	0.000355036	0.000170858	0.000133457	0.000180363	0.000222627	0.000180112	0.000181373	0.000178132
4052	Nicotinamide	0.81	烟酰胺	8.40027e-06	9.0946e-06	8.47329e-06	1.08397e-05	1.27481e-05	9.15915e-06	9.78584e-06	5.80794e-06	5.83479e-06	7.56549e-06	8.15099e-06	5.90478e-06	7.21506e-06	6.74651e-06
1979	3-Butynoic acid	1	3-丁炔酸	2.53349e-05	2.73977e-05	2.88477e-05	3.19584e-05	3.41533e-05	2.91212e-05	2.94689e-05	2.02412e-05	2.35059e-05	2.19554e-05	2.30534e-05	1.90687e-05	2.20571e-05	2.16469e-05
2382	Glycerol 3-phosphate	0.99	甘油3-磷酸	5.24146e-05	5.03948e-05	8.03274e-05	0.000102773	0.000121182	8.7295e-05	8.23978e-05	2.34992e-05	3.65475e-05	3.53266e-05	4.12771e-05	4.06099e-05	4.71949e-05	3.74092e-05
3691	3-Isopropylmalate	0.61	3-异丙基	2.55764e-05	2.10751e-05	3.71063e-05	4.0303e-05	5.07927e-05	3.60029e-05	3.51427e-05	8.20538e-06	1.17833e-05	9.06059e-06	1.70975e-05	1.51806e-05	2.49001e-05	1.43712e-05
732	Histamine	0.92	组胺	1.07156e-05	1.19523e-05	1.10504e-05	1.29056e-05	1.76341e-05	1.33167e-05	1.29291e-05	6.19838e-06	5.62232e-06	4.81169e-06	7.4579e-06	7.77964e-06	7.97591e-06	6.64097e-06
1483	Glutaric acid	0.68	戊二酸	0.00037526	0.000401664	0.000413673	0.000436972	0.000515249	0.000445143	0.000431327	0.000317932	0.000282464	0.000270123	0.000295993	0.000303568	0.00030529	0.000295895
6369	3,4-Dihydroxyhydrocinnamic acid	0.83	3,4-二羟基氢化肉桂酸	0.000147548	0.000148589	0.000178769	0.000204978	0.000268884	0.00020969	0.000193076	8.87525e-05	9.93681e-05	9.10573e-05	8.75151e-05	9.79772e-05	9.68404e-05	9.35851e-05
13847	3-Methyluridine	1	三甲基尿苷	0.000223923	0.000242714	0.000280969	0.000342209	0.000399276	0.000335823	0.000304152	5.08682e-05	0.000107291	0.000108681	0.000138276	0.000139397	0.000164606	0.000118187
14704	Adenosine 3',5'-cyclic phosphate (cAMP)	0.96	腺苷3'，5'-环磷酸	6.81611e-06	1.11599e-05	1.06006e-05	1.04667e-05	1.45648e-05	1.46238e-05	1.1372e-05	7.16495e-06	1.87443e-06	5.4224e-06	8.39843e-06	9.41733e-06	1.06631e-05	7.15677e-06
1488	Ethylmalonic acid	0.78	乙基丙二酸	4.5416e-05	5.75658e-05	5.97356e-05	6.66214e-05	6.86922e-05	8.24977e-05	6.34215e-05	2.59846e-05	1.28938e-05	2.05784e-05	3.34785e-05	3.59483e-05	4.52297e-05	2.90189e-05
4435	N-Acetyl-L-glutamate	0.89	N-乙酰基-L-谷氨酸	0.000865353	0.000886116	0.000989296	0.00106934	0.0012153	0.00115108	0.00102941	0.000766867	0.000632121	0.000702103	0.000821042	0.000835638	0.00101072	0.000794748
5883	L-Cysteinesulfinic acid	0.73	L-半胱氨酸亚磺酸	0.000252578	0.000270103	0.000471718	0.000545139	0.00061692	0.00063001	0.000464411	0.00019889	0.000152441	0.000219166	0.000236614	0.00023848	0.00034742	0.000232169
111	Glycine	0.99	甘氨酸	8.70598e-05	9.61446e-05	0.00010138	0.000102542	0.000138161	0.000151526	0.000112802	6.89881e-05	7.96813e-05	9.75869e-05	9.50474e-05	8.77341e-05	9.31981e-05	8.70393e-05
5456	Homocitrate	0.8	高柠檬酸	0.000995281	0.00114334	0.00186951	0.00224698	0.00234272	0.00248796	0.00184763	0.000809285	0.000742494	0.00111371	0.00140064	0.000981448	0.000817625	0.000977533
6035	sn-Glycerol 3-phosphoethanolamine	0.89	甘油3-磷酸乙醇胺	8.61169e-06	9.91725e-06	1.11774e-05	1.12514e-05	1.55048e-05	1.26271e-05	1.15149e-05	8.06835e-06	7.71535e-06	8.10416e-06	1.16016e-05	8.62864e-06	9.07679e-06	8.86582e-06
5230	Sebacic acid	0.78	癸二酸	5.02587e-05	4.64591e-05	5.37631e-05	5.03548e-05	4.08779e-05	5.07499e-05	4.87439e-05	4.2077e-05	3.29211e-05	1.83673e-05	3.85266e-05	4.22841e-05	4.81801e-05	3.70594e-05
2043	4-Guanidinobutyric acid	0.8	4-胍基丁酸	0.000122239	0.000129979	0.000150363	0.000179491	0.000158978	0.000144864	0.000147652	8.27662e-05	0.000111953	0.000116183	0.000117436	0.000114464	0.000123591	0.000111066
3189	3-Hydroxymandelic acid	0.97	3-羟基扁桃酸	0.000161742	0.000137713	0.000157381	0.000217816	0.00016531	0.000149604	0.000164928	9.37906e-05	0.000156723	0.000102812	0.000128542	0.000117597	0.000120472	0.00011999
11107	Xanthosine	0.99	黄嘌呤核苷	3.56772e-05	2.85864e-05	3.69484e-05	4.24418e-05	4.49308e-05	3.43685e-05	3.71588e-05	5.37729e-05	3.80352e-05	3.89095e-05	4.40368e-05	5.14208e-05	5.22695e-05	4.64075e-05
4057	D-Threitol	0.93	D-苏糖醇	0.000363256	0.000373001	0.000463454	0.000406922	0.000563171	0.000604327	0.000462355	0.000352341	0.00065621	0.000566163	0.000687257	0.000883971	0.000856117	0.00066701
2989	L-Rhamnose	0.63	L-鼠李糖	1.87677e-05	3.206e-05	3.6308e-05	4.21325e-05	4.47251e-05	4.59012e-05	3.66491e-05	3.98679e-05	5.36862e-05	7.08411e-05	6.4449e-05	6.5854e-05	6.63406e-05	6.01731e-05
7209	Fumarate	0.94	富马酸	3.95359e-06	3.97102e-06	4.81658e-06	5.3804e-06	6.76233e-06	4.12767e-06	4.83526e-06	4.64038e-06	6.64734e-06	8.20389e-06	7.66589e-06	7.43749e-06	7.52187e-06	7.01948e-06
10049	Adenine	0.77	腺嘌呤	0.000152694	0.000125543	0.000195587	0.000243164	0.000207811	0.000185042	0.000184973	0.000209315	0.000195863	0.00032444	0.000347164	0.000320667	0.000407914	0.000300894
18384	Riboflavin (Vitamin B2)	0.8	核黄素	2.12466e-05	2.08894e-05	2.26214e-05	2.4353e-05	2.5328e-05	3.01483e-05	2.40978e-05	3.2876e-05	2.64235e-05	4.79521e-05	5.65999e-05	6.11559e-05	6.29634e-05	4.79951e-05
3536	Isocitrate	0.79	异柠檬酸	0.000183763	0.000133246	0.000241821	0.000314522	0.000137612	0.000157273	0.000194706	0.000226131	0.000304765	0.000440882	0.000493848	0.00038633	0.000428576	0.000380089
6942	2'-Deoxyuridine	0.64	2'-脱氧尿苷	0.000158094	0.000136101	0.000166415	0.000161895	0.00015978	0.00013065	0.000152156	0.000177216	0.000183074	0.000236918	0.00022548	0.000222117	0.000230399	0.000212534
1179	Isovaleric acid	0.8	异戊酸	3.42489e-05	2.48568e-05	5.38392e-05	4.87934e-05	6.53677e-05	4.4818e-05	4.53207e-05	0.000786978	0.000777921	2.35581e-05	0.000832809	0.000864098	2.70742e-05	0.000552073
1208	Taurine	0.99	牛磺酸	0.00826865	0.00892261	0.00749282	0.00732969	0.00743479	0.00718151	0.00777168	0.0096799	0.00867771	0.00853187	0.00895178	0.00864179	0.00855343	0.00883941
2616	Allantoin	0.7	尿囊素	0.0135196	0.0144588	0.0118917	0.0114415	0.0111548	0.00978183	0.0120414	0.0167971	0.0179963	0.0159416	0.0144365	0.0141716	0.0129245	0.0153779
2349	3-Aminosalicylic acid	0.63	3-氨基水杨酸	2.03015e-05	2.39159e-05	1.72634e-05	2.10138e-05	1.77415e-05	1.53481e-05	1.9264e-05	1.90806e-05	2.29891e-05	2.42869e-05	2.75167e-05	2.45619e-05	2.30436e-05	2.35798e-05
4493	Glutaconic acid	0.96	格拉康酸	4.99673e-05	4.54189e-05	4.49344e-05	4.78288e-05	3.94858e-05	3.9792e-05	4.45712e-05	4.91925e-05	5.65715e-05	5.09434e-05	5.35967e-05	5.59311e-05	5.89488e-05	5.41973e-05
9555	3-Methoxy-4-Hydroxyphenylglycol Sulfate	0.97	3-甲氧基-4-羟基苯基乙二醇硫酸盐	0.00220542	0.00229522	0.00198397	0.00199915	0.00252694	0.00203438	0.00217418	0.00225082	0.00274658	0.00243302	0.00254723	0.00252442	0.00241048	0.00248542
916	Alpha-ketoisovaleric acid	0.7	α-酮异戊酸	0.000137834	0.000167313	0.000162284	0.000121596	0.000121207	0.000106271	0.000136084	0.000189863	0.000268632	0.000232328	0.000178828	0.000184901	0.00019727	0.000208637
4700	2'-Deoxy-D-ribose	0.79	2'-脱氧-D-核糖	2.16762e-05	2.05483e-05	2.25702e-05	2.33469e-05	2.19593e-05	1.60558e-05	2.10261e-05	2.38882e-05	3.08559e-05	2.80059e-05	2.56123e-05	2.4083e-05	2.67622e-05	2.65346e-05
4320	Indoleacrylic acid	0.98	吲哚丙烯酸	1.18227e-05	1.57434e-05	1.8773e-05	1.81767e-05	2.67663e-05	2.53126e-05	1.94324e-05	6.47547e-05	0.000158108	0.000150802	8.60511e-05	9.68925e-05	2.12583e-05	9.63111e-05
3856	L-Gulonic gamma-lactone	0.87	L-古洛糖γ-内酯	2.52791e-05	3.91597e-05	3.05084e-05	3.40031e-05	2.839e-05	2.91094e-05	3.1075e-05	5.22919e-05	5.50276e-05	6.20072e-05	3.88642e-05	5.13067e-05	3.96259e-05	4.98539e-05
9578	Thiamine	0.63	硫胺素	0.000392797	0.000659917	0.000500919	0.000594584	0.000287949	0.00081986	0.000542671	0.00201168	0.00236856	0.00199942	0.00160373	0.00179232	0.00184743	0.00193719
2395	2,3-Dihydroxybenzoic acid	0.89	2,3-二羟基苯甲酸	9.41874e-05	9.08657e-05	1.91792e-05	0.000224453	7.7186e-06	0.000115914	9.20531e-05	7.27073e-05	0.000133894	0.00031771	0.000269792	0.000208181	0.000199698	0.00020033
5701	3-Hydroxycapric acid	0.99	3-羟基癸酸	1.75942e-05	1.40954e-05	1.5881e-05	2.17625e-05	1.54292e-05	1.12369e-05	1.59999e-05	2.0073e-05	2.80852e-05	5.37385e-05	2.88572e-05	2.07184e-05	2.52654e-05	2.94563e-05
7493	DL-Vanillylmandelic acid	0.71	DL-香草扁桃酸	1.67148e-05	1.95025e-05	1.32251e-05	2.00142e-05	9.49662e-06	1.06912e-05	1.49407e-05	1.90427e-05	2.46894e-05	3.47071e-05	2.07989e-05	2.26334e-05	1.41928e-05	2.26774e-05
15793	Trehalose	0.93	海藻糖	6.30551e-05	7.61986e-05	6.44206e-05	4.99061e-05	4.25704e-05	5.77038e-05	5.89758e-05	0.000132639	3.96519e-05	0.000246478	0.000178219	0.000112525	0.000117986	0.000137917
2088	Adipic acid	0.94	己二酸	5.96023e-06	7.32626e-06	7.77394e-06	1.09608e-05	9.36835e-06	8.72925e-06	8.35314e-06	0.000143165	0.00014093	0.00018672	0.000173145	7.9561e-06	1.01946e-05	0.000110352
9342	D-Mannose-6-phosphate	0.93	D-甘露糖-6-磷酸	6.39903e-05	5.569e-05	4.38709e-05	3.91729e-05	5.31961e-05	3.97022e-05	4.92704e-05	0.000122721	7.61235e-05	0.000125972	7.20197e-05	5.29624e-05	5.78767e-05	8.46126e-05

## Sheet: MTX-CIA
id	met	CIA-6_neg	CIA-5_neg	CIA-4_neg	CIA-2_neg	CIA-1_neg	CIA-3_neg	MTX-4_neg	MTX-6_neg	MTX-3_neg	MTX-2_neg	MTX-1_neg	MTX-5_neg
1007	3-Hydroxyisovaleric acid	0.000158916	0.000160205	0.000199334	0.000120612	9.24127e-05	0.000119373	0.000166743	0.000193482	0.000192085	0.000189722	0.000194566	0.000214845
2745	3,3-Dimethylglutaric acid	3.15714e-05	3.35805e-05	5.3628e-05	2.06412e-05	3.59674e-05	2.24067e-05	3.11298e-05	6.81844e-05	7.69387e-05	3.33679e-05	5.58512e-05	5.36369e-05
3691	3-Isopropylmalate	1.70975e-05	1.51806e-05	2.49001e-05	9.06059e-06	8.20538e-06	1.17833e-05	2.05876e-05	2.37974e-05	3.35326e-05	1.91784e-05	2.16349e-05	1.86835e-05
9249	Allocystathionine	0.000345086	0.000168562	0.00017695	0.000199911	0.000145217	0.000160292	0.000444504	0.000326727	0.000174993	0.000463787	0.000177683	0.000456242
23170	1,3,5(10)-Estratrien-3,17.beta.-diol 17-glucosiduronate	2.70094e-05	4.91324e-05	2.80144e-05	1.00996e-05	1.08605e-05	2.75713e-05	8.9693e-05	5.04518e-05	4.80004e-05	0.000111498	2.71959e-05	4.19056e-05
5456	Homocitrate	0.00140064	0.000981448	0.000817625	0.00111371	0.000809285	0.000742494	0.00193626	0.00123808	0.00184214	0.00195657	0.00118916	0.00105206
20113	Xanthylic acid (XMP)	7.88586e-06	3.99036e-06	5.94086e-06	6.47982e-06	2.33301e-06	6.6393e-06	1.41473e-05	6.23551e-06	1.00086e-05	1.51051e-05	6.55329e-06	6.63273e-06
3974	Acamprosate	0.00300111	0.0029146	0.00181558	0.00418072	0.00601816	0.00489285	0.00706879	0.00536014	0.00593443	0.00476645	0.00544997	0.00490575
3207	Agmatine	1.29976e-05	1.01219e-05	1.35854e-05	9.66493e-06	1.06742e-05	1.08096e-05	2.40596e-05	1.92727e-05	1.68105e-05	9.662e-06	1.73174e-05	1.45162e-05
3677	Maleic acid	0.000973942	0.000723748	0.000673159	0.000941049	0.000750223	0.000732428	0.00381348	0.00240058	0.00206028	0.00135614	0.00172721	0.000888139
15379	S-Nitroso-L-glutathione	0.000163203	0.000142494	0.000164299	0.000144247	0.000152993	8.2916e-05	0.000227833	0.000165478	0.000183087	0.000206633	0.000177944	0.000153725
4521	L-Cysteic acid	0.000227696	0.000207932	0.000271985	0.000184948	0.000243461	0.000118697	0.000520759	0.000273766	0.000401639	0.000222873	0.000334825	0.000238958
17208	D-Allose	0.000107517	9.85623e-05	0.000106011	0.000107432	9.36789e-05	7.99753e-05	0.000124515	0.000107363	0.000121174	0.000100966	0.000115857	0.000104145
2989	L-Rhamnose	6.4449e-05	6.5854e-05	6.63406e-05	7.08411e-05	3.98679e-05	5.36862e-05	4.0707e-06	4.3899e-05	2.55531e-05	5.58362e-05	3.34951e-05	6.00741e-05
2395	2,3-Dihydroxybenzoic acid	0.000269792	0.000208181	0.000199698	0.00031771	7.27073e-05	0.000133894	0.000105547	0.000103371	0.000158145	6.27792e-05	0.000111233	9.68337e-05
5701	3-Hydroxycapric acid	2.88572e-05	2.07184e-05	2.52654e-05	5.37385e-05	2.0073e-05	2.80852e-05	1.19208e-05	1.57203e-05	1.32974e-05	1.38394e-05	1.22885e-05	1.17753e-05
7493	DL-Vanillylmandelic acid	2.07989e-05	2.26334e-05	1.41928e-05	3.47071e-05	1.90427e-05	2.46894e-05	9.09979e-06	1.55395e-05	1.21762e-05	5.83822e-06	1.06145e-05	1.60003e-05
9578	Thiamine	0.00160373	0.00179232	0.00184743	0.00199942	0.00201168	0.00236856	0.00250551	0.00107382	0.00108618	0.000385948	0.000988002	0.00075188
3856	L-Gulonic gamma-lactone	3.88642e-05	5.13067e-05	3.96259e-05	6.20072e-05	5.22919e-05	5.50276e-05	4.06876e-05	3.31479e-05	2.93648e-05	3.65683e-05	3.5477e-05	3.76385e-05
4797	Galactonic acid	1.72441e-05	2.10842e-05	1.13411e-05	1.76615e-05	2.38022e-05	1.92917e-05	1.1144e-05	9.72727e-06	1.21504e-05	1.18806e-05	1.45615e-05	1.27268e-05
916	Alpha-ketoisovaleric acid	0.000178828	0.000184901	0.00019727	0.000232328	0.000189863	0.000268632	2.40455e-05	3.86239e-05	1.85839e-05	1.6954e-05	0.000206697	0.000235903
3181	Phenylpropiolic acid	2.68856e-05	2.12765e-05	1.65167e-05	2.58397e-05	2.22272e-05	4.5457e-05	1.48076e-05	1.02304e-05	1.16391e-05	1.5151e-05	1.58924e-05	2.24065e-05

## Sheet: QLY-CIA
id	met	评分	名称 类型	CIA-4_neg	CIA-6_neg	CIA-5_neg	CIA-2_neg	CIA-1_neg	CIA-3_neg	列1	QLY-3_neg	QLY-1_neg	QLY-6_neg	QLY-4_neg	QLY-2_neg	QLY-5_neg	列2	列3
10561	6-Phospho-D-gluconate	0.81	6-磷酸葡萄糖	0.000502189	0.000468131	0.00052161	0.000455453	0.000410975	0.000752819	0.000518529	0.000331627	0.000352144	0.000372106	0.000371391	0.000284962	0.000477017	0.000364875	1.42112
2043	4-Guanidinobutyric acid	0.8	4-胍基丁酸	0.000123591	0.000117436	0.000114464	0.000116183	8.27662e-05	0.000111953	0.000111066	6.85828e-05	5.31828e-05	4.26029e-05	4.43181e-05	4.80282e-05	5.19365e-05	5.14419e-05	2.15905
5151	L-Histidinol	0.68	左旋组胺醇	5.99638e-05	4.11503e-05	5.47458e-05	5.05656e-05	2.85862e-05	4.57456e-05	4.67929e-05	2.86007e-05	2.36936e-05	2.79829e-05	1.77572e-05	2.34433e-05	8.24486e-06	2.16204e-05	2.16429
2726	2-Oxoadipic acid	0.96	2-氧代己二酸	0.000926555	0.000673913	0.000616529	0.000652229	0.000265005	0.000330871	0.000577517	0.000177347	0.000260959	0.000249224	0.000300201	0.000172686	8.42274e-05	0.000207441	2.78401
3536	Isocitrate	0.79	异柠檬酸盐	0.000428576	0.000493848	0.00038633	0.000440882	0.000226131	0.000304765	0.000380089	0.000139707	0.000157849	0.000145272	0.000183956	5.55126e-05	7.51053e-05	0.000126234	3.01099
6942	2'-Deoxyuridine	0.64	脱氧尿苷	0.000230399	0.00022548	0.000222117	0.000236918	0.000177216	0.000183074	0.000212534	0.000119879	0.000173552	0.00012629	0.000144748	9.94536e-05	0.000109958	0.00012898	1.64781
1570	L-Malic acid	0.94	L-羟基琥珀酸	0.00954737	0.00894392	0.00880612	0.0100271	0.00502444	0.00723621	0.00826419	0.00846281	0.00685968	0.00434495	0.00514497	0.00377575	0.00283975	0.00523798	1.57774
3685	N-carbamoyl-L-aspartate	0.93	天冬氨酸盐	4.80477e-05	4.80806e-05	4.59976e-05	4.28163e-05	4.20892e-05	3.66079e-05	4.39399e-05	4.96472e-05	3.5182e-05	2.82464e-05	3.14473e-05	3.59304e-05	2.55144e-05	3.43279e-05	1.28
9342	D-Mannose-6-phosphate	0.93	D甘露醇6磷酸盐	5.78767e-05	7.20197e-05	5.29624e-05	0.000125972	0.000122721	7.61235e-05	8.46126e-05	4.93698e-05	4.02694e-05	3.77995e-05	4.0011e-05	3.40996e-05	2.89595e-05	3.84181e-05	2.20241
9578	Thiamine	0.63	硫胺素（维生素B1）	0.00184743	0.00160373	0.00179232	0.00199942	0.00201168	0.00236856	0.00193719	0.000178104	0.000532464	0.000422435	0.000269881	4.88411e-05	6.85536e-05	0.00025338	7.64541
3856	L-Gulonic gamma-lactone	0.87	L-古洛糖酸-gamma-内酯	3.96259e-05	3.88642e-05	5.13067e-05	6.20072e-05	5.22919e-05	5.50276e-05	4.98539e-05	2.5693e-05	3.60986e-05	3.20765e-05	3.71652e-05	3.95209e-05	3.11164e-05	3.36118e-05	1.48323
4320	Indoleacrylic acid	0.98	3-吲哚丙烯酸	2.12583e-05	8.60511e-05	9.68925e-05	0.000150802	6.47547e-05	0.000158108	9.63111e-05	1.83039e-05	9.26856e-06	7.02717e-06	1.28214e-05	2.67427e-05	2.08362e-05	1.58333e-05	6.08281
2800	Indole-3-carboxylic acid	1	吲哚-3-甲酸	0.0013973	0.00153022	0.00168047	0.00172109	0.0012475	0.00151098	0.00151459	0.000876439	0.00116794	0.00108244	0.00112968	0.00137491	0.00110294	0.00112239	1.34943
2989	L-Rhamnose	0.63	鼠李糖	6.63406e-05	6.4449e-05	6.5854e-05	7.08411e-05	3.98679e-05	5.36862e-05	6.01731e-05	1.62209e-05	2.2186e-05	3.94043e-05	5.25364e-05	5.56933e-05	4.33242e-05	3.82275e-05	1.57408
15793	Trehalose	0.93	海藻糖	0.000117986	0.000178219	0.000112525	0.000246478	0.000132639	3.96519e-05	0.000137917	2.88594e-05	3.40809e-05	6.97805e-05	5.44286e-05	3.56124e-05	5.54809e-05	4.63738e-05	2.97402
24966	Estrone-3-glucuronide	0.73	雌激素-3-葡萄糖	4.74496e-05	4.74569e-05	3.72715e-05	5.61789e-05	2.01853e-05	1.66838e-05	3.75377e-05	1.80821e-05	1.1229e-05	1.16505e-05	1.98446e-05	2.66361e-05	2.21502e-05	1.82654e-05	2.05512
4801	Homoveratric acid	0.91	高藜芦酸	1.83779e-05	1.49302e-05	1.35158e-05	1.25745e-05	1.31795e-05	1.53197e-05	1.46496e-05	6.07923e-05	3.01235e-05	3.02695e-05	4.01621e-05	1.14883e-05	2.63764e-05	3.3202e-05	0.441227
6369	3,4-Dihydroxyhydrocinnamic acid	0.83	苯基丙酸	9.68404e-05	8.75151e-05	9.79772e-05	9.10573e-05	8.87525e-05	9.93681e-05	9.35851e-05	0.000242878	0.000190082	0.000135659	0.000154269	8.89856e-05	0.000121194	0.000155511	0.60179
13687	5'-O-methylthymidine	0.65	甲基胸苷	5.01998e-05	3.33647e-05	3.60497e-05	2.1686e-05	3.42975e-05	2.81529e-05	3.39584e-05	0.000131233	4.56712e-05	4.20352e-05	6.67174e-05	5.31143e-05	7.41527e-05	6.88206e-05	0.493434
2193	Hydroxyacetone	0.99	丙酮醇	4.35128e-05	3.94367e-05	3.71723e-05	3.63651e-05	3.00998e-05	2.51e-05	3.52811e-05	0.000374682	0.000136503	0.000200641	0.000350078	0.000148306	0.000203024	0.000235539	0.149789
4700	2'-Deoxy-D-ribose	0.79	2-脱氧-D-核糖	2.67622e-05	2.56123e-05	2.4083e-05	2.80059e-05	2.38882e-05	3.08559e-05	2.65346e-05	5.14337e-05	3.28051e-05	2.96285e-05	4.5947e-05	2.87782e-05	3.79428e-05	3.77559e-05	0.702793
10730	2'-O-methylcytidine	0.83	甲基胞苷	1.98178e-05	1.79372e-05	1.96578e-05	2.16105e-05	2.77823e-05	2.77573e-05	2.24272e-05	5.5164e-05	2.63461e-05	2.84867e-05	4.11905e-05	4.60003e-05	8.02593e-05	4.62412e-05	0.485004
1400	Citraconic acid	0.76	柠康酸	0.00469581	0.00566856	0.00518846	0.00617743	0.00635188	0.00590933	0.00566524	0.00721178	0.00684661	0.00801818	0.00685211	0.00743155	0.00853718	0.0074829	0.757092
10887	Cytidine	0.63	胞苷	0.000179488	0.000172411	0.000140776	0.000181873	0.000247802	0.000194428	0.00018613	0.000232936	0.000262128	0.000254009	0.000227798	0.000192738	0.000308897	0.000246418	0.755343
2866	Theobromine	0.87	可可碱	5.36345e-05	3.33494e-05	4.66137e-05	8.10112e-05	3.69726e-05	4.47468e-05	4.93881e-05	6.14137e-05	6.27727e-05	8.01264e-05	9.28851e-05	5.85242e-05	8.46594e-05	7.33969e-05	0.67289
1670	Anthranilic acid (Vitamin L1)	0.97	邻氨基苯甲酸（维生素 L1)	1.76166e-05	1.73108e-05	1.6825e-05	2.0369e-05	1.88626e-05	1.80236e-05	1.81679e-05	1.89504e-05	2.15296e-05	1.96636e-05	2.29221e-05	1.76767e-05	2.32782e-05	2.06701e-05	0.878947
5329	1-Methylxanthine	0.92	甲基黄嘌呤	0.00102374	0.0012224	0.00113067	0.0014948	0.00149815	0.0014997	0.00131158	0.00138078	0.0018332	0.00200481	0.00195307	0.00116214	0.00183281	0.00169447	0.774036
2682	Isovalerylglycine	0.99	异戊酰胺基乙酸	0.00282794	0.00331522	0.0033401	0.0039147	0.00205228	0.00404454	0.00324913	0.00478043	0.005325	0.00483014	0.00447165	0.00386917	0.00402643	0.00455047	0.714021
23170	1,3,5(10)-Estratrien-3,17.beta.-diol 17-glucosiduronate	0.88	葡糖苷酸	2.80144e-05	2.70094e-05	4.91324e-05	1.00996e-05	1.08605e-05	2.75713e-05	2.54479e-05	6.95151e-05	8.8297e-05	5.29687e-05	3.16239e-05	4.0781e-05	6.38321e-05	5.78363e-05	0.439999
5378	Caprylic acid	0.89	辛酸	0.000102957	8.33503e-05	9.63299e-05	6.91529e-05	4.65179e-05	7.24645e-05	7.8462e-05	9.84596e-05	9.13142e-05	0.000130687	0.000122743	7.79635e-05	0.000133886	0.000109175	0.718678
4162	Vanylglycol	0.6	香草乙二醇	4.45351e-05	2.13582e-05	1.94662e-05	1.0517e-05	1.70854e-05	1.51957e-05	2.13596e-05	6.34635e-05	4.48629e-05	5.23372e-05	7.5164e-05	4.93173e-05	6.02218e-05	5.75611e-05	0.371077
4926	4-Hydroxybenzoate	0.99	羟苯酸盐	4.18341e-05	3.19236e-05	3.72759e-05	2.09893e-05	2.35865e-05	1.81551e-05	2.89608e-05	5.5364e-05	4.71387e-05	6.1479e-05	7.34283e-05	2.3699e-05	3.85655e-05	4.99457e-05	0.579844
12530	N-Acetyl-D-Glucosamine 6-Phosphate	0.97	氨基葡萄糖磷酸盐	5.06466e-05	2.84625e-05	4.62707e-05	1.30954e-05	1.71964e-05	2.5561e-05	3.02054e-05	5.2579e-05	4.85752e-05	6.14342e-05	6.40988e-05	3.53954e-05	4.82032e-05	5.17143e-05	0.584083
1179	Isovaleric acid	0.8	异戊酸	2.70742e-05	0.000832809	0.000864098	2.35581e-05	0.000786978	0.000777921	0.000552073	0.00140372	0.00147361	0.0010891	0.00153271	0.00079525	0.00146789	0.00129371	0.426735
3739	N-Formylmethionine	0.68	甲硫氨酸	1.82015e-05	1.39137e-05	3.29196e-05	2.28068e-05	2.23684e-05	4.72451e-05	2.62425e-05	5.68632e-05	6.38423e-05	7.47704e-05	0.000111272	3.59737e-05	5.49846e-05	6.62844e-05	0.395908
4493	Glutaconic acid	0.96	戊烯二酸	5.89488e-05	5.35967e-05	5.59311e-05	5.09434e-05	4.91925e-05	5.65715e-05	5.41973e-05	6.77771e-05	7.26244e-05	7.87873e-05	8.31059e-05	5.81543e-05	6.11062e-05	7.02592e-05	0.771391
2985	tras-2-Hydroxycinnamic acid	0.96	香豆酸	5.40663e-05	3.48826e-05	3.5999e-05	4.24393e-05	3.94249e-05	7.41366e-05	4.68248e-05	9.02126e-05	0.000112799	7.45488e-05	0.000105165	4.39877e-05	9.947e-05	8.76972e-05	0.533937
3251	2-Furoylglycine	0.98	甘氨酸	0.000115287	0.000124844	0.000106807	0.000129768	0.000101553	9.88816e-05	0.000112857	0.00041422	0.000387324	0.000390504	0.000441255	0.00020179	0.000301364	0.000356076	0.316946
9555	3-Methoxy-4-Hydroxyphenylglycol Sulfate	0.97	3-甲基-4-羟苯基甘氨酸硫酸盐	0.00241048	0.00254723	0.00252442	0.00243302	0.00225082	0.00274658	0.00248542	0.00382928	0.0039508	0.00387887	0.00382515	0.00282197	0.00388326	0.00369822	0.672059

## Sheet: QM-QLY
id	met	QLY-5_neg	QLY-4_neg	QLY-6_neg	QLY-1_neg	QLY-2_neg	QLY-3_neg	QM-2_neg	QM-3_neg	QM-1_neg	QM-6_neg	QM-4_neg	QM-5_neg
10998	Oleic acid	1.22804e-05	2.6139e-06	1.67489e-06	3.09983e-06	2.39737e-06	3.78417e-06	9.56289e-05	1.69479e-05	6.70891e-05	3.33756e-05	4.82112e-06	0.000117463
9561	Pyridoxal 5'-phosphate	0.000513028	0.000155727	0.000227385	0.000348694	0.000693295	0.00015824	0.00330056	0.000395887	0.00460757	0.00289841	0.000230242	0.00189467
9708	Uridine	0.000164215	6.10304e-05	8.34684e-05	0.000116267	0.000213967	5.81803e-05	0.0011903	0.000133574	0.00165179	0.000973353	8.45271e-05	0.000608296
2043	4-Guanidinobutyric acid	5.19365e-05	4.43181e-05	4.26029e-05	5.31828e-05	4.80282e-05	6.85828e-05	7.66644e-05	6.76622e-05	0.000103749	7.55745e-05	7.65839e-05	4.90239e-05
20345	N-Acetyl-D-lactosamine	1.05462e-05	5.53774e-06	3.99213e-06	2.11418e-06	7.28965e-06	1.03659e-05	1.25402e-05	8.36659e-06	1.19396e-05	1.36085e-05	8.98581e-06	9.8212e-06
3506	Acetyl-DL-Leucine	0.0019999	0.00114688	0.000706456	0.000632952	0.00164003	0.00138488	0.002328	0.00229848	0.00225122	0.00203225	0.00175762	0.00107903
3930	myo-Inositol	6.23876e-05	4.66334e-05	3.45903e-05	4.29288e-05	6.48262e-05	6.32629e-05	9.17573e-05	9.48325e-05	7.59427e-05	6.9768e-05	5.88643e-05	5.66187e-05
6449	N-Acetylmannosamine	5.38553e-06	2.97403e-06	8.03019e-06	4.89032e-06	4.62916e-06	7.89374e-06	8.8318e-06	1.3635e-05	1.05588e-05	1.06984e-05	1.80982e-05	5.64354e-06
10905	N4-acetyl-2'-O-methylcytidine	1.16045e-05	1.63472e-05	1.29574e-05	1.43243e-05	1.30179e-05	1.65454e-05	1.4661e-05	1.76892e-05	1.77041e-05	1.65453e-05	1.96588e-05	1.6177e-05
2726	2-Oxoadipic acid	8.42274e-05	0.000300201	0.000249224	0.000260959	0.000172686	0.000177347	0.000474467	0.000408682	0.000455802	0.000327653	0.000215487	0.000197691
11191	N4-Acetylcytidine	9.57808e-05	0.000264616	0.000180103	0.000165486	0.000144428	0.000128365	0.000419695	0.000675546	0.000190012	0.000351119	0.000329751	0.000324671
1979	3-Butynoic acid	2.81581e-05	2.12369e-05	2.15245e-05	2.26509e-05	1.99497e-05	2.84707e-05	4.35561e-05	3.5648e-05	2.93665e-05	2.75013e-05	2.70812e-05	2.69166e-05
2748	Pimelic acid	7.18535e-06	8.91261e-06	6.64161e-06	5.75308e-06	1.08763e-05	1.23064e-05	1.92727e-05	1.83174e-05	9.99364e-06	1.10433e-05	1.27022e-05	1.03116e-05
13133	N-Acetylneuraminic acid	0.000380045	0.000204547	0.000154935	0.000239291	0.000336044	0.000539856	0.000775095	0.000731901	0.000384469	0.000419309	0.000490905	0.000339208
23170	1,3,5(10)-Estratrien-3,17.beta.-diol 17-glucosiduronate	6.38321e-05	3.16239e-05	5.29687e-05	8.8297e-05	4.0781e-05	6.95151e-05	3.27228e-05	6.64046e-05	1.51133e-05	2.78399e-05	1.50248e-05	2.24157e-05
10887	Cytidine	0.000308897	0.000227798	0.000254009	0.000262128	0.000192738	0.000232936	0.000211457	0.000172093	0.000146961	0.000185027	0.00023393	0.00021068
7493	DL-Vanillylmandelic acid	3.26203e-05	1.9298e-05	1.4816e-05	2.002e-05	1.35408e-05	7.73145e-06	3.75985e-06	4.30545e-06	2.94268e-06	8.60135e-06	1.05355e-05	1.47757e-05
15298	beta-Nicotinamide D-ribonucleotide	0.000284373	0.000180182	0.000155689	0.00020722	0.000107636	6.13947e-05	0.000111997	3.4931e-05	7.65693e-05	7.59471e-05	0.000112873	0.000104278
5424	L-Tryptophan	0.000239245	0.000205398	0.000171435	0.000187464	0.000135139	0.000219941	0.000166454	0.000146977	0.000153437	0.000144829	0.000164033	0.000147637
10561	6-Phospho-D-gluconate	0.000477017	0.000371391	0.000372106	0.000352144	0.000284962	0.000331627	0.000277059	0.000181694	0.000292652	0.000244169	0.000238361	0.00030646
9342	D-Mannose-6-phosphate	2.89595e-05	4.0011e-05	3.77995e-05	4.02694e-05	3.40996e-05	4.93698e-05	2.91943e-05	1.81692e-05	3.51966e-05	3.06525e-05	3.47852e-05	3.13085e-05
4093	4-Pyridoxic acid	0.00480811	0.0066084	0.00655055	0.005486	0.0052649	0.00448999	0.00272206	0.00347319	0.00399492	0.00441852	0.00430368	0.00518847
9846	D-Ribose 5-phosphate	8.39836e-06	1.46366e-05	2.18561e-05	1.28567e-05	2.28157e-05	6.03982e-06	4.58939e-06	3.97071e-06	1.12698e-05	7.51816e-06	5.80311e-06	9.36661e-06
1208	Taurine	0.0103359	0.0120961	0.0124754	0.0116461	0.00808469	0.00900269	0.00736206	0.00803937	0.0097459	0.00964782	0.00737115	0.00840925
9578	Thiamine	6.85536e-05	0.000269881	0.000422435	0.000532464	4.88411e-05	0.000178104	7.61523e-06	4.14703e-05	0.000118242	4.64246e-05	7.53745e-06	3.09862e-05
3078	1,2-Benzenedicarboxylic acid	0.000148126	0.000144874	0.000135125	0.000171452	9.29431e-05	9.68808e-05	6.86236e-05	2.44577e-05	0.00015946	5.56364e-05	5.00433e-05	7.96341e-05
6341	Pantothenate	0.00781431	0.0074803	0.00821406	0.00910753	0.00786296	0.00756049	0.00659842	0.00649036	0.00792975	0.00745578	0.00692379	0.00644372
