# Supplementary material for: Integrating Network Pharmacology and Metabolomics Study on Anti-rheumatic Mechanisms and Antagonistic Effects Against Methotrexate-Induced Toxicity of Qing-Luo-Yin
Source: Front Pharmacol. 2018 Dec 18;9:1472. doi: 10.3389/fphar.2018.01472 (PMC6305420; doi:10.3389/fphar.2018.01472)
Supplement: FILE S1 — Ingredient information of QLY. [file Data_Sheet_1.ZIP › Supplementary/S12 Discriminating metabolites among groups under positive mode.xlsx]

## Sheet: CIA-K
id	met	列1	列2	K.5.amidepos	K.6.amidepos	K.3.amidepos	K.4.amidepos	K.2.amidepos	K.1.amidepos	mean	CIA.2.amidepos	CIA.4.amidepos	CIA.5.amidepos	CIA.6.amidepos	CIA.1.amidepos	CIA.3.amidepos	mean2	ratio
20016	Adenosine 3',5'-cyclic phosphate (cAMP)	0.99	腺苷3'，5'-环磷酸酯	3.83931e-05	4.01209e-05	4.93693e-05	4.06854e-05	4.8975e-05	5.03323e-05	4.4646e-05	4.20203e-05	4.0649e-05	3.57203e-05	3.40239e-05	2.95371e-05	4.1646e-05	3.72661e-05	1.19803
20585	Ribothymidine	0.99	胸苷	9.22555e-06	1.13764e-05	2.39872e-05	1.34883e-05	1.50042e-05	1.8731e-05	1.53021e-05	1.07566e-05	8.45795e-06	7.13768e-06	5.79627e-06	5.53435e-06	1.22337e-05	8.31943e-06	1.83932
4307	L-Carnitine	0.95	左旋肉碱	8.77368e-05	7.28426e-05	8.44106e-05	9.342e-05	9.28595e-05	0.000139145	9.50691e-05	8.27374e-05	5.25986e-05	4.92988e-05	5.09362e-05	5.90232e-05	3.70606e-05	5.52758e-05	1.71991
32822	CDP-Ethanolamine	0.69	乙醇胺	7.78165e-06	8.75899e-06	1.36932e-05	9.45613e-06	1.33864e-05	1.39445e-05	1.11701e-05	1.10338e-05	4.20217e-06	7.36894e-06	7.35812e-06	8.84594e-06	4.14481e-06	7.15896e-06	1.5603
6469	Mesaconic acid	0.78	中康酸	0.00018672	0.000217459	0.00034176	0.000219625	0.0002175	0.00028716	0.000245037	0.00010667	0.000153876	0.000202708	0.000176308	0.00015449	9.79142e-05	0.000148661	1.6483
4483	Phenylpyruvate	0.8	苯丙酮酸	2.7115e-05	2.04597e-05	3.99754e-05	2.49296e-05	2.35992e-05	4.04677e-05	2.94245e-05	1.55139e-05	2.89327e-05	1.57638e-05	1.48644e-05	1.22949e-05	9.76107e-06	1.61884e-05	1.81762
4433	Deoxygalactonojirimycin	0.76	脱氧半	2.47378e-05	1.64482e-05	2.60403e-05	1.72712e-05	2.075e-05	2.29403e-05	2.13646e-05	1.68098e-05	1.63173e-05	1.56735e-05	1.537e-05	1.56114e-05	1.0752e-05	1.5089e-05	1.41591
12564	2'-O-methylcytidine	0.99	2'-O-甲基胞苷	0.000246487	0.000184888	0.000352374	0.000218792	0.000213113	0.000245342	0.000243499	0.000159752	0.000182335	0.000170695	0.000197437	0.000106207	0.000137898	0.000159054	1.53092
2296	L-Leucine	0.7	L-亮氨酸	8.03281e-05	7.98649e-05	0.000105385	5.32651e-05	6.66209e-05	9.19929e-05	7.95761e-05	5.83758e-05	6.00612e-05	5.36049e-05	4.425e-05	4.30379e-05	6.23363e-05	5.3611e-05	1.48432
3449	Triethanolamine	0.91	三乙醇胺	0.000278799	0.000248095	0.000386433	0.000146093	0.000210213	0.000328189	0.000266304	0.000193538	0.000137978	0.000137101	0.000112968	0.000116167	0.000153169	0.00014182	1.87776
13141	cis-4-Hydroxy-D-proline	0.88	顺式-4-羟基-D-脯氨酸	0.000140416	0.000125657	0.000198222	7.389e-05	0.000120552	9.52066e-05	0.000125657	0.000108967	5.50081e-05	4.64575e-05	5.38663e-05	5.09325e-05	6.55536e-05	6.34641e-05	1.97997
4641	1-Methylhistamine	0.98	1-甲基组胺	0.000190021	9.95737e-05	0.000227967	7.34092e-05	0.000106601	6.83785e-05	0.000127658	2.37488e-05	1.04903e-05	1.19897e-05	4.63203e-05	1.66548e-05	4.27038e-06	1.89124e-05	6.74999
4740	Valeric acid	0.74	戊酸	2.30311e-05	1.9682e-05	2.9277e-05	1.76992e-05	1.89304e-05	1.73539e-05	2.09956e-05	8.04058e-06	1.03059e-05	1.04184e-05	8.57714e-06	7.65703e-06	8.60158e-06	8.93345e-06	2.35022
4271	Indole-3-carboxylic acid	0.89	吲哚-3-羧酸	0.000227278	0.000208366	0.000259288	0.000215099	0.000227661	0.000220627	0.000226386	0.000184962	0.000198779	0.000177986	0.000183956	0.000169323	0.000193845	0.000184808	1.22498
7052	(Z)-4-Decen-1-ol	0.91	4-癸烯-1-醇	4.60162e-05	3.45849e-05	5.29014e-05	2.34071e-05	3.71717e-05	3.75361e-05	3.86029e-05	2.11643e-05	2.19455e-05	1.36117e-05	1.29022e-05	1.28624e-05	1.12924e-05	1.56298e-05	2.46983
19847	His-Gln	0.95	二肽	0.000271787	0.000238971	0.000374029	0.00033537	0.000291064	0.000231247	0.000290411	0.000242057	0.000245306	0.000207993	0.000238727	0.0002172	0.000150445	0.000216955	1.33858
7632	Xanthurenic acid	0.93	黄嘌呤酸	0.000185697	0.00017858	0.000282671	0.000287558	0.000211719	0.000221024	0.000227875	0.00016681	0.000212143	0.000171836	0.000162468	0.000174961	0.000109378	0.000166266	1.37054
9062	Cysteinylglycine	0.94	半胱	4.11767e-05	3.71898e-05	5.08201e-05	4.73e-05	4.2152e-05	4.16722e-05	4.33851e-05	3.64338e-05	4.12268e-05	3.57503e-05	3.67161e-05	3.73328e-05	2.9974e-05	3.6239e-05	1.1972
1011	Glyceric acid	0.64	甘油酸	5.49933e-06	5.94081e-06	1.23448e-05	1.04104e-05	6.95957e-06	4.96433e-06	7.68655e-06	4.41981e-06	4.91659e-06	5.23115e-06	3.8118e-06	4.44199e-06	4.09481e-06	4.48603e-06	1.71344
7126	Undecanedioic acid	0.73	非癸二酸	6.00774e-05	6.39752e-05	0.000143361	8.9623e-05	9.8856e-05	7.37402e-05	8.82721e-05	5.49113e-05	7.26348e-05	6.44723e-05	6.3123e-05	4.20372e-05	3.86373e-05	5.59693e-05	1.57715
6845	Vigabatrin	0.94	氨已烯酸	7.71603e-06	8.17037e-06	2.76738e-05	1.25812e-05	1.14217e-05	1.12837e-05	1.31411e-05	8.53597e-06	2.73786e-06	2.01613e-06	2.05599e-06	2.88829e-06	2.89962e-06	3.52231e-06	3.73082
9063	Cys-Gly	0.98	二肽	1.17322e-05	8.89587e-06	4.20988e-05	2.21661e-05	1.82597e-05	1.69301e-05	2.00138e-05	5.94856e-06	6.01086e-06	5.8124e-06	5.93565e-06	8.34564e-06	5.39859e-06	6.24195e-06	3.20634
27440	Dacarbazine	0.93	达卡巴嗪	1.32668e-05	1.20018e-05	2.24116e-05	1.52405e-05	1.58607e-05	1.11377e-05	1.49865e-05	6.47557e-06	3.98297e-06	6.28253e-06	4.27802e-06	4.46213e-06	6.20906e-06	5.28171e-06	2.83743
12083	Ile-Val	0.73	二肽	2.91546e-05	1.97199e-05	5.54957e-05	3.35319e-05	2.94551e-05	2.50696e-05	3.20711e-05	1.5748e-05	8.67528e-06	8.34876e-06	1.05335e-05	1.18504e-05	1.69479e-05	1.20173e-05	2.66874
16614	His-Pro	0.98	二肽	0.000405536	0.000159913	0.000665652	0.000314838	0.000332323	0.00022496	0.000350537	6.86047e-05	3.9263e-05	5.36819e-05	3.65157e-05	5.01723e-05	8.19165e-05	5.50257e-05	6.37042
4840	Indoleacrylic acid	0.91	吲哚丙烯酸	8.81056e-05	7.67055e-05	0.000115841	9.79178e-05	8.74011e-05	6.67407e-05	8.87853e-05	6.56895e-05	3.88829e-05	5.23079e-05	5.57752e-05	6.35973e-05	4.308e-05	5.32221e-05	1.6682
15187	Lys-Asn	0.98	二肽	7.65125e-05	7.3366e-05	9.93494e-05	7.18777e-05	6.77283e-05	6.37442e-05	7.54297e-05	6.29493e-05	4.66508e-05	5.5076e-05	4.68768e-05	6.08341e-05	3.62649e-05	5.1442e-05	1.46631
4557	L-Phenylalanine	0.96	L-苯丙氨酸	0.00025853	0.000290553	0.000382076	0.0003188	0.000263877	0.000316406	0.00030504	0.000238554	0.000149052	0.000234448	0.000140488	0.000256777	0.000170162	0.000198247	1.53869
20866	Arg-Tyr	0.64	二肽	4.76463e-05	3.42621e-05	6.22266e-05	5.21527e-05	4.15912e-05	5.1402e-05	4.82135e-05	3.23826e-05	2.40099e-05	2.80564e-05	1.64234e-05	3.00318e-05	1.94703e-05	2.50624e-05	1.92374
1978	DL-a-Hydroxybutyric acid	0.91	α-羟基丁酸	0.00044864	0.000398209	0.00053126	0.000532957	0.00043943	0.000430792	0.000463548	0.000276791	0.000515161	0.000400065	0.000390516	0.000125303	0.000193024	0.00031681	1.46317
12061	Phe-Ser	0.98	二肽	4.25366e-05	4.31163e-05	5.37223e-05	4.6366e-05	3.90649e-05	4.38617e-05	4.4778e-05	4.37499e-05	3.68304e-05	3.83457e-05	4.14854e-05	2.93311e-05	3.89563e-05	3.81165e-05	1.17477
6214	DL-Indole-3-lactic acid	0.62	吲哚-3-乳酸	1.79328e-05	2.22447e-05	3.09017e-05	2.62064e-05	2.07128e-05	2.62901e-05	2.40481e-05	1.80197e-05	2.23521e-05	1.76025e-05	1.90967e-05	1.61354e-05	1.71346e-05	1.83902e-05	1.30766
23056	His-His	0.86	二肽	9.50018e-06	1.55659e-05	1.77295e-05	1.69733e-05	1.219e-05	1.53586e-05	1.45529e-05	6.55787e-06	8.98541e-06	6.56835e-06	8.7708e-06	4.16228e-06	1.07258e-05	7.62842e-06	1.90772
18523	2-Methylguanosine	0.99	2-甲基鸟	2.13699e-05	1.88389e-05	9.77059e-06	1.88808e-05	2.14393e-05	2.93535e-05	1.99422e-05	1.21318e-05	1.27129e-05	1.55541e-05	6.18238e-06	1.48624e-05	1.61083e-05	1.29253e-05	1.54288
22203	Trp-Lys	0.73	二肽	1.22345e-05	1.22821e-05	1.05411e-05	9.08085e-06	9.64424e-06	1.44174e-05	1.13667e-05	8.08963e-06	9.13863e-06	9.53906e-06	9.74983e-06	7.1655e-06	9.22165e-06	8.81738e-06	1.28912
5335	Fumarate	0.72	富马酸	9.52107e-06	1.26178e-05	6.06611e-06	6.50544e-06	7.5622e-06	1.41917e-05	9.41072e-06	8.34694e-06	5.02926e-06	5.00348e-06	4.14334e-06	7.47556e-06	4.4342e-06	5.7388e-06	1.63984
14512	Lys-Phe	0.87	二肽	1.88592e-05	1.65166e-05	1.56777e-05	1.48355e-05	1.75047e-05	1.81472e-05	1.69235e-05	1.61273e-05	1.44033e-05	1.34219e-05	1.48453e-05	1.51634e-05	1.4474e-05	1.47392e-05	1.1482
14187	Arg-Val	0.77	二肽	6.05032e-06	7.96886e-06	3.68113e-06	1.08542e-05	8.05185e-06	1.03467e-05	7.82552e-06	3.17667e-06	5.93894e-06	5.50663e-06	4.51848e-06	3.33737e-06	2.46687e-06	4.15749e-06	1.88227
8850	Pantothenate	0.92	泛酸	0.00145264	0.00191116	0.00147849	0.0018072	0.00188692	0.00237677	0.00181886	0.00146472	0.00162205	0.00143245	0.00153672	0.00151851	0.000961833	0.00142271	1.27845
2438	Indole	0.98	吲哚	0.000201769	0.000191969	0.000200607	0.000221489	0.000223003	0.00026078	0.000216603	0.000169159	0.000204199	0.000194802	0.000172776	0.000182553	0.000142669	0.000177693	1.21897
32619	Naproxen	0.96	萘普生	8.85769e-06	1.01086e-05	8.07397e-06	1.04195e-05	1.16381e-05	1.55948e-05	1.07821e-05	5.70076e-06	1.03834e-05	7.52513e-06	6.08631e-06	8.90962e-06	5.67664e-06	7.38032e-06	1.46093
6912	trans-Aconitic acid	0.9	反乌头酸	9.15265e-06	7.71599e-06	8.24563e-06	8.82371e-06	7.99154e-06	8.15129e-06	8.3468e-06	7.33369e-06	7.35247e-06	5.81693e-06	6.13359e-06	7.86027e-06	6.69834e-06	6.86588e-06	1.21569
21117	Chloramphenicol	0.62	氯霉素	1.55239e-05	1.83102e-05	1.74494e-05	2.09831e-05	1.92917e-05	2.01181e-05	1.86127e-05	4.9487e-06	1.60678e-05	5.47684e-06	1.39576e-05	2.13533e-05	7.59721e-06	1.15669e-05	1.60914
10275	N-Methyl-.alpha.-aminoisobutyric acid	0.79	N-甲基 - 氨基异丁酸	7.87033e-06	4.7243e-06	5.52939e-06	1.02129e-05	6.42633e-06	4.3547e-06	6.51966e-06	5.46762e-06	2.25954e-06	5.14104e-06	3.21735e-06	1.31072e-06	4.08483e-06	3.58018e-06	1.82104
23067	N1-Acetylspermine	0.72	乙酰精胺	3.77954e-05	3.25774e-05	2.42124e-05	4.7378e-05	2.83747e-05	3.40255e-05	3.40606e-05	2.46629e-05	2.49423e-05	3.43767e-05	2.29111e-05	1.86003e-05	2.50603e-05	2.50923e-05	1.35741
2650	Urocanic acid	0.91	尿布酸	0.000152254	0.000153623	0.000121291	0.000250789	0.000180848	0.00010939	0.000161366	0.000130535	0.00013272	0.000113916	0.000119264	7.79773e-05	6.7829e-05	0.00010704	1.50752
22030	D-Ribulose 1,5-bisphosphate	0.78	D-核酮糖1,5-二磷酸酯	7.99839e-06	8.22423e-06	1.142e-05	1.64428e-05	7.91163e-06	1.05403e-05	1.04229e-05	8.05533e-06	5.82412e-06	7.32069e-06	7.76708e-06	4.64499e-06	3.43042e-06	6.17377e-06	1.68825
8050	Pyridoxine	0.99	吡哆醇	0.000653529	0.000561874	0.000769694	0.000954597	0.000684779	0.000533034	0.000692918	0.000345748	0.000453953	0.000468429	0.000341956	0.000320699	0.000327881	0.000376444	1.84069
12990	N-Acetyl-L-tyrosine	0.88	二肽	0.000161839	0.000175425	0.000147793	0.000306942	0.000177628	0.000170097	0.000189954	2.75271e-05	7.05096e-05	0.000132938	3.97354e-05	5.47231e-05	5.56713e-05	6.35174e-05	2.99058
12152	Val-Asn	0.91	二肽	0.000126608	0.000171331	0.000139932	0.000179785	0.000105334	0.000109696	0.000138781	0.000127376	8.6423e-05	9.50927e-05	9.35563e-05	0.000111397	6.76485e-05	9.69156e-05	1.43198
20628	Triflupromazine	0.8	三氟丙嗪	2.69877e-05	2.39286e-05	2.13155e-05	1.6228e-05	2.14142e-05	1.48301e-05	2.0784e-05	1.39885e-05	2.65646e-06	1.40608e-05	7.37787e-06	2.55252e-05	5.71324e-06	1.15537e-05	1.79891
3674	3-Aminosalicylic acid	0.83	3-氨基水杨酸	0.00133475	0.00128576	0.00133146	0.0013175	0.00119286	0.00112674	0.00126484	0.00128063	0.000735854	0.000850631	0.00102941	0.00112594	0.00101962	0.00100701	1.25604
12933	Ile-Glu	0.99	二肽	0.000507791	0.00048857	0.000538629	0.000461138	0.000427339	0.00045639	0.000479976	0.000415276	0.000337363	0.000336178	0.000313687	0.000440158	0.000376752	0.000369902	1.29757
2805	Picolinic acid	0.99	吡啶酸	0.00265131	0.00262211	0.00146775	0.00257961	0.00220895	0.00183621	0.00222766	0.00131034	0.00144091	0.00140196	0.00131838	0.00169039	0.00203359	0.00153259	1.45352
8404	Butanoic acid	0.97	丁酸	0.000112672	8.67529e-05	4.95058e-05	7.63966e-05	7.74779e-05	5.75769e-05	7.67303e-05	5.84064e-06	1.06172e-05	2.26912e-05	9.03239e-06	1.58109e-05	1.84298e-05	1.3737e-05	5.58567
9536	Deoxycytidine	0.99	脱氧胞苷	0.00403813	0.00329914	0.00212191	0.00338194	0.00302769	0.00239668	0.00304425	0.00131169	0.000855832	0.00102104	0.00101322	0.0022289	0.00124827	0.00127983	2.37864
13031	Pro-Phe	0.99	二肽	0.000172904	0.000140285	0.000151392	0.000115653	0.000143306	0.000125099	0.00014144	5.50171e-05	6.15319e-05	7.0415e-05	5.73054e-05	0.000108175	8.5656e-05	7.30167e-05	1.93709
1619	4-Aminobenzoate	0.81	4-氨基苯甲酸	9.86969e-05	8.05915e-05	7.98269e-05	5.48682e-05	7.33578e-05	5.04842e-05	7.29709e-05	2.48245e-05	3.57973e-05	3.84458e-05	3.72825e-05	3.8077e-05	3.92451e-05	3.5612e-05	2.04905
1620	Benzoic acid, 3-amino-	0.67	苯甲酸	0.000168239	0.000150406	0.000143466	0.000114199	0.000130398	9.67886e-05	0.000133916	3.11894e-05	2.90875e-05	2.91471e-05	2.14559e-05	2.16998e-05	3.08742e-05	2.72423e-05	4.91573
9575	Nortriptyline	0.63	去甲替林	6.69744e-05	3.22366e-05	4.68692e-05	3.83944e-05	4.99276e-05	2.8724e-05	4.38544e-05	2.04927e-05	1.89072e-05	2.13834e-05	1.97185e-05	2.12067e-05	1.54082e-05	1.95195e-05	2.2467
12483	DL-Norvaline	0.99	正缬氨酸	0.00072252	0.000448951	0.000534109	0.000184857	0.00042892	0.000218931	0.000423048	0.000180128	6.27482e-05	6.21266e-05	5.76876e-05	6.84056e-05	9.25614e-05	8.72762e-05	4.84723
7537	Acetylcarnitine	0.99	乙酰	0.00155575	0.00174464	0.00136123	0.00120112	0.00127742	0.00144638	0.00143109	0.000780183	0.000770366	0.000701913	0.000666459	0.000885826	0.000843867	0.000774769	1.84712
27699	3',5'-Cyclic guanosine monophosphate	0.99	3'，5'-环鸟苷酸单磷酸	1.31905e-05	2.00917e-05	1.29334e-05	1.37744e-05	1.43197e-05	9.19876e-06	1.39181e-05	4.3444e-06	2.79948e-06	2.97442e-06	2.86435e-06	2.89751e-06	4.06384e-06	3.324e-06	4.18715
11967	Pro-His	0.6	二肽	0.000529811	0.000568217	0.000243009	0.000275616	0.000352121	0.000389182	0.000392993	4.74559e-05	0.000279167	0.000198787	0.000140636	0.000102267	6.76601e-05	0.000139329	2.82061
46503	Stachyose	0.99	水苏糖	3.72757e-05	3.68831e-05	2.29654e-05	6.52811e-06	2.47323e-05	2.29955e-05	2.523e-05	8.56942e-06	6.92826e-06	7.77019e-06	7.73825e-06	8.30169e-06	6.58097e-06	7.64813e-06	3.29885
4854	1-Methylhistidine	0.91	1-甲基组胺	0.000209846	0.000141073	0.000159702	0.000133882	0.000153888	0.000150346	0.000158123	0.000131975	0.000114453	8.15833e-05	4.89539e-05	8.5431e-05	0.000169324	0.000105287	1.50184
17231	Acetomenaphthone	0.88	乙酰甲萘醌	6.68627e-05	5.85881e-05	9.16676e-05	7.98194e-05	6.84244e-05	5.5781e-05	7.01905e-05	3.91238e-05	1.96564e-05	3.40943e-05	2.35094e-05	2.67914e-05	6.08752e-05	3.40084e-05	2.06392
7323	Cysteine-S-sulfate	0.95	半胱氨酸-S-硫酸	2.29619e-05	2.02569e-05	2.41776e-05	2.46875e-05	1.94096e-05	2.36896e-05	2.25305e-05	1.6604e-05	1.57172e-05	1.6582e-05	1.24932e-05	1.2819e-05	1.90494e-05	1.55441e-05	1.44945
7898	L-Carnosine	0.73	肌肽	3.84179e-05	3.359e-05	4.94563e-05	4.04686e-05	3.83711e-05	3.66397e-05	3.94906e-05	2.50061e-05	2.20386e-05	3.17526e-05	1.13861e-05	1.6714e-05	3.0268e-05	2.28609e-05	1.72743
8483	N-Methyl-1-deoxynojirimycin	0.65	N-甲基-1-脱氧野尻霉素	3.85558e-05	3.52943e-05	3.88043e-05	3.68668e-05	5.69225e-05	3.72516e-05	4.06159e-05	1.60456e-05	2.65356e-05	3.24813e-05	1.83283e-05	1.12719e-05	2.70735e-05	2.1956e-05	1.84987
23079	Norharmane	0.99	去甲哈尔满	7.76431e-06	9.27637e-06	8.48491e-06	7.81578e-06	9.40902e-06	8.56538e-06	8.55263e-06	4.82931e-06	8.29603e-06	5.62072e-06	5.38441e-06	6.89103e-06	7.0386e-06	6.34335e-06	1.34828
1752	Nicotinamide	0.99	烟酰胺	0.0100064	0.0104778	0.00969554	0.00755354	0.0082552	0.0118605	0.0096415	0.00222807	0.00464346	0.00393733	0.00329054	0.00669836	0.00245828	0.00387601	2.48748
2652	Nicotinamide N-oxide	0.85	烟酰胺N-氧化物	0.00245776	0.00274296	0.00385305	0.00309489	0.00283195	0.00342796	0.00306809	0.000837586	0.00131252	0.00114161	0.00107435	0.00168911	0.000887347	0.00115709	2.65157
3427	Sarcosine	0.98	肌氨酸	0.000218988	0.000221616	0.000242771	0.000193666	0.000228022	0.000227275	0.000222056	7.09488e-05	0.000142812	0.000123375	9.31124e-05	9.46949e-05	0.000123866	0.000108135	2.05351
15177	Ketoleucine	0.68	酮亮氨酸钙	0.000341093	0.000331139	0.000384476	0.000282647	0.000307401	0.000284934	0.000321948	7.51318e-05	0.000127314	0.000110729	8.12937e-05	0.000118524	0.000151924	0.000110819	2.90516
17	Urea	0.99	尿素	0.00222902	0.00235884	0.00171925	0.00201596	0.00200268	0.00193952	0.00204421	0.00198543	0.00225973	0.0024997	0.00221959	0.00251131	0.00254325	0.0023365	0.874904
19161	cis-9-Palmitoleic acid	0.73	顺-9-棕榈油酸	9.13224e-06	1.27926e-05	4.45496e-06	5.86094e-06	6.67876e-06	7.57057e-06	7.74835e-06	9.41871e-06	1.00418e-05	1.12809e-05	9.73901e-06	1.6055e-05	1.62911e-05	1.21377e-05	0.638368
7370	Ala-Ala	0.99	二肽	0.00142636	0.00147485	0.00129729	0.00111311	0.00120214	0.00116069	0.00127907	0.00155189	0.00172113	0.00212035	0.00143068	0.00203369	0.00268079	0.00192309	0.665113
6459	2-Hydroxy-3-methoxybenzoic acid	0.61	2-羟基-3-甲氧基苯甲酸	4.034e-06	3.51599e-06	3.05098e-06	3.67902e-06	3.57732e-06	3.0287e-06	3.481e-06	3.53042e-06	4.77868e-06	5.50989e-06	4.36788e-06	5.27758e-06	6.38129e-06	4.97429e-06	0.699798
16791	6-Phospho-D-gluconate	0.79	6-磷酸-D-葡糖	5.57943e-06	4.32865e-06	3.75249e-06	4.26989e-06	4.39962e-06	4.08865e-06	4.40312e-06	5.10777e-06	6.97877e-06	8.20622e-06	6.29605e-06	7.51994e-06	1.12021e-05	7.55181e-06	0.583055
8106	N-Acetyl-L-glutamate	0.86	二肽	8.17775e-05	8.40044e-05	6.57933e-05	7.2638e-05	5.96457e-05	5.75997e-05	7.02431e-05	8.83551e-05	8.61803e-05	0.000115217	9.25375e-05	0.000115354	0.000124093	0.000103623	0.677872
13447	Ile-Ala	0.98	二肽	0.000206422	0.000206026	0.000113185	0.00011632	0.000163528	0.000135075	0.000156759	0.00024763	0.00016786	0.000283144	0.000226327	0.000291697	0.000389337	0.000267666	0.585654
20993	Erucamide	0.75	芥酸酰胺	0.000410562	0.000432426	0.00033095	0.000173824	0.00015816	0.000324941	0.000305144	0.000755162	0.000443437	0.00105541	0.000768992	0.00126934	0.00155282	0.000974193	0.313227
19670	.alpha.-L-Glu-L-Asp	0.88	二肽	1.99432e-05	1.9082e-05	1.97284e-05	2.31245e-05	1.51821e-05	1.58021e-05	1.88104e-05	2.58311e-05	2.59055e-05	2.62801e-05	2.77876e-05	2.86529e-05	2.84465e-05	2.71506e-05	0.692817
17442	Xanthine	0.87	黄嘌呤	0.000129437	0.00012275	9.45077e-05	0.000130697	9.76862e-05	8.91447e-05	0.000110704	0.000148658	0.000149775	0.000142499	0.000160433	0.000181848	0.000163504	0.000157786	0.701607
23689	3-Methyluric acid	0.91	3-甲基尿酸	9.1733e-05	7.7593e-05	6.06063e-05	6.68064e-05	4.44657e-05	3.80592e-05	6.32106e-05	9.82221e-05	9.43437e-05	0.000114433	0.000112025	0.000134132	0.000122095	0.000112542	0.561664
9562	Pro-Ala	0.99	二肽	6.79633e-06	8.7249e-06	9.49105e-06	1.33817e-05	9.35351e-06	7.21254e-06	9.16e-06	1.24508e-05	1.42187e-05	1.40459e-05	1.21425e-05	1.53229e-05	1.47653e-05	1.38243e-05	0.6626
17379	Agomelatine	0.74	阿戈美拉汀	4.88385e-05	5.93319e-05	4.88384e-05	5.97847e-05	5.08348e-05	4.81028e-05	5.26219e-05	5.81368e-05	6.12828e-05	6.27794e-05	5.74723e-05	6.33208e-05	6.50097e-05	6.13336e-05	0.857961
20565	Heptanoic acid, ethyl ester	0.72	庚酸乙酯	1.51692e-05	1.36088e-05	2.44032e-05	7.16199e-06	9.95631e-06	1.14906e-05	1.36317e-05	1.64893e-05	1.60547e-05	2.1381e-05	2.78395e-05	2.68466e-05	2.68679e-05	2.25798e-05	0.60371
2542	1-Methylnicotinamide	0.89	甲基烟酰胺	0.0279194	0.0283079	0.0247007	0.0161957	0.0197652	0.0216016	0.0230818	0.0313636	0.02958	0.0313432	0.0300922	0.0371312	0.0339187	0.0322381	0.715977
8133	4-(4-Chlorophenyl)-4-hydroxypiperidine	0.69	4-（4-氯苯基）-4-羟基哌啶	7.43445e-06	7.44088e-06	7.05102e-06	2.46532e-06	1.8291e-06	2.27148e-06	4.74871e-06	6.02973e-06	7.74945e-06	8.23182e-06	6.59974e-06	8.93417e-06	8.61753e-06	7.69374e-06	0.617217
10052	Glycylproline	0.99	甘氨酰	1.93637e-05	1.91978e-05	2.13571e-05	1.33083e-05	1.45017e-05	1.59049e-05	1.72723e-05	2.15218e-05	2.105e-05	2.38266e-05	1.72051e-05	2.36197e-05	2.4996e-05	2.20365e-05	0.783801
3124	N-Acetylcadaverine	0.92	N-乙酰尸	8.15397e-05	8.3547e-05	7.93609e-05	8.55917e-05	7.60007e-05	7.32833e-05	7.98872e-05	9.56972e-05	0.000115511	0.000115955	0.000101042	0.000103223	0.000130498	0.000110321	0.724134
23183	4-O-.beta.-Galactopyranosyl-D-mannopyranose	0.95	4-O-β-D-吡喃葡萄糖基 - D-吡喃甘露糖	9.52591e-05	9.00076e-05	9.99203e-05	0.000104012	8.37723e-05	8.91218e-05	9.36823e-05	0.000146785	0.000170853	0.000153315	0.000143685	0.000125793	0.000180748	0.00015353	0.61019
28529	Riboflavin (Vitamin B2)	0.99	核黄素（维生素B2）	6.62165e-06	8.03214e-06	3.53503e-06	4.50584e-06	7.6496e-06	5.89242e-06	6.03945e-06	1.38398e-05	1.43926e-05	1.31117e-05	1.27139e-05	9.05435e-06	1.91751e-05	1.37146e-05	0.440367
4544	DL-Methionine sulfoxide	0.96	甲硫氨酸亚砜	0.000157365	0.00017181	9.95611e-05	0.000129553	0.000120608	9.92562e-05	0.000129692	0.000222278	0.00021887	0.000232557	0.000228114	0.000203134	0.000252504	0.000226243	0.573243
13547	Promethazine	0.95	异丙嗪	0.0104006	0.0115311	0.00808542	0.0105961	0.0089654	0.00770248	0.00954684	0.0140452	0.0141364	0.0140341	0.0140294	0.0117083	0.0157389	0.0139487	0.684424
2040	L-Erythro-4-Hydroxyglutamic acid	0.84	L-赤-4-羟基谷氨酸	2.28348e-05	1.81878e-05	2.76847e-05	2.95597e-05	1.55851e-05	1.58457e-05	2.16163e-05	0.000128285	0.000129298	7.90667e-05	0.000215199	7.38866e-05	0.000248341	0.000145679	0.148383
13207	Sulfamerazine	0.63	磺胺甲基嘧啶	2.81315e-05	2.76362e-05	1.12215e-05	1.02263e-05	1.33226e-05	1.33052e-05	1.73072e-05	6.57388e-05	5.64955e-05	3.0758e-05	6.92201e-05	3.74377e-05	0.000130919	6.50949e-05	0.265877
6568	D-Xylose	0.7	D-木糖	9.16174e-06	1.03948e-05	5.73992e-06	7.7222e-06	1.18278e-05	7.14262e-06	8.66485e-06	1.51087e-05	1.46716e-05	1.23475e-05	1.82153e-05	2.26854e-05	2.76177e-05	1.8441e-05	0.469868
11355	Val-Gln	0.6	二肽	7.2124e-05	0.000109912	4.11145e-05	9.38517e-05	5.53286e-05	7.04025e-05	7.37888e-05	0.000149714	0.000281553	0.000214106	0.000242466	0.000256077	0.000421941	0.000260976	0.282742
2465	3-Hydroxyanthranilic acid	0.69	3-羟基邻氨基苯甲酸	3.25606e-05	3.34749e-05	3.05463e-05	3.17061e-05	2.76102e-05	3.03474e-05	3.10409e-05	3.49588e-05	3.26389e-05	3.33643e-05	3.13457e-05	3.59205e-05	4.11521e-05	3.48967e-05	0.889508
9981	N-(omega)-Hydroxyarginine	0.96	N-（ω） - 羟基精氨酸	2.32317e-05	2.43687e-05	4.25994e-06	2.18618e-05	1.01637e-05	1.43439e-05	1.63716e-05	2.42513e-05	2.91144e-05	3.67731e-05	3.63573e-05	2.30178e-05	6.62815e-05	3.59659e-05	0.455199
6390	L-Pyroglutamic acid	0.99	L-焦谷氨酸	3.62203e-05	3.73119e-05	2.6602e-05	3.02785e-05	2.56622e-05	2.88746e-05	3.08249e-05	3.71614e-05	4.19894e-05	5.25853e-05	3.9238e-05	4.1974e-05	5.99181e-05	4.54777e-05	0.677803
11107	L-Histidinol phosphate	0.96	L-组氨酸磷酸酯	1.04892e-05	8.55907e-06	1.85757e-06	4.14659e-06	2.90384e-06	3.40972e-06	5.22766e-06	7.61363e-06	8.96674e-06	1.28936e-05	8.72735e-06	9.33073e-06	2.00499e-05	1.12637e-05	0.464117
9889	Val-Ile	0.68	二肽	6.43491e-06	6.86967e-06	1.58062e-05	1.12143e-05	1.05323e-05	8.46072e-06	9.88635e-06	1.58147e-05	1.46037e-05	2.28476e-05	1.51561e-05	1.73864e-05	3.15081e-05	1.95528e-05	0.505624
3258	L-Pipecolic acid	0.99	L-双酚酸	0.000204251	0.000210663	0.00020725	0.000212527	0.000156261	0.000162496	0.000192242	0.00025459	0.000226694	0.000280414	0.000248106	0.000237774	0.000287947	0.000255921	0.751175
4843	2',4'-Dihydroxyacetophenone	0.65	2' ，4'-二羟基苯乙酮	2.97762e-05	3.32172e-05	2.84807e-05	3.11881e-05	2.76065e-05	2.35863e-05	2.89758e-05	3.70853e-05	3.29674e-05	3.82517e-05	3.38949e-05	3.62263e-05	4.17845e-05	3.67017e-05	0.789496
12332	5-Hydroxymethylcytidine	0.76	5-羟甲基	4.57046e-05	6.03133e-05	4.78297e-05	4.87108e-05	4.56929e-05	3.95087e-05	4.796e-05	7.8404e-05	6.02971e-05	7.06287e-05	6.77565e-05	8.44543e-05	0.000103511	7.75085e-05	0.618771
20951	Tyr-Asp	0.96	二肽	1.09675e-05	1.08999e-05	1.8372e-05	2.06829e-05	1.30474e-05	7.6051e-06	1.35958e-05	4.80331e-05	3.49372e-05	3.47e-05	3.74175e-05	3.58554e-05	6.91699e-05	4.33522e-05	0.313613
17790	Glu-Pro	0.91	二肽	3.24637e-05	2.9915e-05	1.98161e-05	1.99998e-05	2.30734e-05	2.63289e-05	2.52662e-05	3.15577e-05	3.08515e-05	3.57365e-05	3.32452e-05	4.1236e-05	2.62715e-05	3.31497e-05	0.762183
21670	Gly-Pro	0.99	二肽	6.49622e-05	6.24075e-05	4.30316e-05	5.10868e-05	4.93225e-05	3.60743e-05	5.11475e-05	8.11251e-05	5.76004e-05	6.79277e-05	6.97026e-05	8.92032e-05	6.3591e-05	7.1525e-05	0.7151
29520	His-Gly	0.99	二肽	2.12294e-05	2.45048e-05	1.49184e-05	2.33212e-05	1.4405e-05	1.74007e-05	1.92966e-05	3.12155e-05	1.87536e-05	3.44997e-05	2.78243e-05	3.71082e-05	2.82503e-05	2.96086e-05	0.651722
4558	DL-Phenylalanine	0.96	苯丙氨酸	2.68629e-05	2.21094e-05	1.37271e-05	2.29353e-05	1.60159e-05	1.63711e-05	1.96703e-05	2.31355e-05	2.29054e-05	2.42383e-05	2.26182e-05	2.73863e-05	2.9823e-05	2.50178e-05	0.786252
34853	6''-O-Acetylglycitin	0.98	6“ - O-乙酰基甘氨酸	4.1036e-06	3.02859e-06	1.39395e-06	3.21217e-06	2.71235e-06	1.62403e-06	2.67911e-06	3.82472e-06	4.36737e-06	3.61441e-06	2.92783e-06	4.27364e-06	4.76502e-06	3.96216e-06	0.676175
3161	DL-3-Hydroxybutyric acid	0.88	3-羟基丁酸	4.93382e-05	3.82045e-05	1.08651e-05	2.0646e-05	2.46414e-05	1.94336e-05	2.71881e-05	4.97625e-05	4.04542e-05	4.48049e-05	2.75802e-05	4.56726e-05	6.15663e-05	4.49734e-05	0.604538
11892	N8-Acetylspermidine	0.83		3.58097e-05	3.43459e-05	2.05517e-05	2.78335e-05	2.39055e-05	2.10008e-05	2.72412e-05	3.69277e-05	2.94069e-05	3.5425e-05	3.51175e-05	3.91524e-05	4.22725e-05	3.63837e-05	0.748721
20175	B-Octylglucoside	0.77	B-辛基葡萄糖苷	0.000373828	0.000326404	4.88208e-05	0.000193089	0.000188214	9.41282e-05	0.000204081	0.000362222	0.000290277	0.000273461	0.000322798	0.000395424	0.000369115	0.00033555	0.608199
3014	3-(2-Hydroxyethyl)indole	0.95	3-（2-羟乙基）吲哚	1.96269e-05	2.00487e-05	1.37169e-05	1.68112e-05	1.74499e-05	1.8608e-05	1.77103e-05	2.2147e-05	1.93294e-05	2.00115e-05	1.80331e-05	2.74539e-05	2.44163e-05	2.18985e-05	0.808743
14184	3-Methylhistamine	0.78	三甲基组胺	3.37437e-05	3.47216e-05	1.93072e-05	2.93977e-05	2.32124e-05	1.98938e-05	2.67127e-05	3.20929e-05	3.68061e-05	3.36474e-05	3.43579e-05	5.68361e-05	5.57744e-05	4.15858e-05	0.642352
26024	Lisinopril	0.93	赖诺普利	1.22159e-05	1.46937e-05	4.18686e-06	9.30268e-06	8.22437e-06	6.75115e-06	9.2291e-06	1.75675e-05	1.8163e-05	2.17973e-05	1.79986e-05	5.7275e-05	3.68443e-05	2.82743e-05	0.326413
10420	Succinate	0.8	琥珀酸	1.90699e-05	1.70701e-05	1.27127e-05	1.11287e-05	1.28012e-05	1.1679e-05	1.40769e-05	1.79844e-05	1.7969e-05	1.67365e-05	2.02967e-05	2.28828e-05	2.10672e-05	1.94894e-05	0.722286
5788	L-homocysteic acid	0.99	L-高半胱氨酸	4.83382e-05	5.1731e-05	3.28246e-05	4.11623e-05	3.39806e-05	3.14804e-05	3.99195e-05	4.70028e-05	5.03975e-05	5.05581e-05	5.41769e-05	6.34677e-05	6.12106e-05	5.44689e-05	0.732886
21486	Pristanic acid	0.63	丙酸	3.82416e-06	3.65286e-06	2.55472e-06	2.60813e-06	2.66331e-06	2.45221e-06	2.95923e-06	3.31554e-06	3.40952e-06	3.73536e-06	3.73941e-06	4.51939e-06	4.50826e-06	3.87125e-06	0.764413
31477	2'-Deoxycytidine diphosphate (dCDP)	0.99	2'-脱氧胞苷二磷酸	0.00012633	0.000132143	8.50963e-05	7.99026e-05	7.29867e-05	8.33254e-05	9.66307e-05	0.000126911	0.000113706	0.000128516	0.000128375	0.000178695	0.000162463	0.000139778	0.691317
206	Trimethylamine N-oxide	0.99	三甲胺N-氧化物	0.0011385	0.00100448	0.000483251	0.000740306	0.000637014	0.000507515	0.000751846	0.000972515	0.00154711	0.00119917	0.00127261	0.00179667	0.00102697	0.00130251	0.57723
1980	1,3,5-Benzenetriol	0.63	1,3,5-三羟基苯	0.00141764	0.00134136	0.0011107	0.00105546	0.00126794	0.000681007	0.00114568	0.00138364	0.00157685	0.00139726	0.00141375	0.00200308	0.0015896	0.0015607	0.734085
15743	Heptadecanoic acid	0.79	十七（烷）酸	0.000136346	8.96281e-05	2.30226e-05	5.25452e-05	4.37186e-05	1.8486e-05	6.06243e-05	0.000102362	0.000108834	9.04378e-05	8.64717e-05	0.000187616	0.000123248	0.000116495	0.520403
13911	Genistein	0.99	金雀异黄素	7.52687e-06	1.18209e-05	1.74328e-05	6.3239e-05	7.693e-05	0.000144684	5.36055e-05	0.00130964	0.00021206	0.000656912	0.0010239	0.000601302	0.000330583	0.000689067	0.0777944
12234	Daidzein	0.99	大豆苷元	0.000170522	0.000793368	0.000224449	0.000804475	0.000523814	0.00100339	0.00058667	0.0176143	0.00313499	0.0099004	0.0119526	0.00862604	0.0117411	0.0104949	0.0559005
15354	Glycitein	0.97	黄素	9.07533e-05	0.000554714	0.000162568	0.00022724	0.000337899	0.00105916	0.000405389	0.00662001	0.00161416	0.00503625	0.00506882	0.00539502	0.00360817	0.00455707	0.0889582
2366	D-Aspartic acid	0.92	D-天冬氨酸	4.18787e-05	5.05363e-05	4.76826e-05	4.28526e-05	4.38535e-05	4.36344e-05	4.5073e-05	5.76739e-05	4.34377e-05	5.37462e-05	4.7611e-05	5.61181e-05	5.63256e-05	5.24854e-05	0.858772
8677	Ser-Ala	0.65	二肽	1.61319e-05	3.67526e-05	2.75653e-05	2.59886e-05	1.74424e-05	1.49967e-05	2.31463e-05	7.5244e-05	3.19759e-05	6.69165e-05	4.92308e-05	3.52186e-05	5.56648e-05	5.23751e-05	0.441932
16124	Ile-Pro	0.72	二肽	9.81013e-06	1.31347e-05	7.55453e-06	8.54419e-06	9.09224e-06	8.62229e-06	9.45969e-06	1.986e-05	1.88134e-05	1.21638e-05	1.10671e-05	1.85791e-05	1.98718e-05	1.67259e-05	0.565573
30626	Thr-Val	0.71	二肽	8.2284e-06	1.98362e-05	7.51878e-06	1.1772e-05	1.51207e-05	1.70688e-05	1.32575e-05	4.6796e-05	1.95607e-05	1.86009e-05	1.98953e-05	4.16038e-05	2.04835e-05	2.78234e-05	0.476488
7962	3-Methylglutaric acid	0.82	3-甲基戊二酸	1.16805e-05	1.19349e-05	4.60134e-06	1.06707e-05	8.19841e-06	6.33668e-06	8.90376e-06	3.33395e-05	1.31557e-05	1.71125e-05	1.41775e-05	1.83348e-05	1.66121e-05	1.87887e-05	0.47389
11251	Pro-Glu	0.95	二肽	4.77382e-05	4.34366e-05	3.02494e-05	3.97597e-05	3.73125e-05	3.33092e-05	3.86343e-05	0.000188561	5.1782e-05	7.75346e-05	9.49888e-05	0.000129311	0.000124356	0.000111089	0.347778
17060	Pro-Trp	0.99	二肽	0.000250581	0.000236826	0.000184619	0.000174788	0.000199754	0.000164175	0.00020179	0.000461681	0.000249418	0.000257123	0.000325451	0.000355717	0.000320531	0.00032832	0.614615
2531	Hypoxanthine	0.86	次黄嘌呤	7.54513e-05	0.000105366	0.000115584	0.000253184	0.000149705	0.000172875	0.000145361	0.000281796	0.000137785	0.000311199	0.000229962	0.000367669	0.000361055	0.000281578	0.516238
8146	D-Pinitol	0.95	D-松醇	5.43478e-06	6.00939e-06	9.61444e-06	6.01463e-06	3.37505e-06	4.87966e-06	5.88799e-06	2.0269e-05	8.58414e-06	1.77359e-05	1.41618e-05	3.68482e-05	1.99787e-05	1.95963e-05	0.300465
25390	Homovanillic acid	0.92	高香草酸	2.56592e-06	5.83647e-06	4.63874e-06	5.22174e-06	9.58984e-06	6.49489e-06	5.7246e-06	1.16545e-05	7.20528e-06	6.23477e-06	6.26724e-06	1.14999e-05	1.33491e-05	9.36846e-06	0.61105
4274	Indole-2-carboxylic acid	0.85	吲哚-2-羧酸	0.000158369	0.000603976	0.00012432	0.00101577	0.000401626	0.000728292	0.000505391	0.0103575	0.00108725	0.00457924	0.00495043	0.004332	0.0109883	0.00604912	0.083548
19110	D-Fructose-6-phosphate	0.98	D-果糖-6-磷酸	5.30326e-05	5.59691e-05	4.6521e-05	7.04383e-05	5.35949e-05	5.57349e-05	5.58818e-05	8.45184e-05	6.64387e-05	6.29794e-05	6.75499e-05	7.38382e-05	8.56835e-05	7.35014e-05	0.760282
7803	Dihydrolipoate (dihydrolipoic acid)	1	二氢硫辛酸	9.74477e-05	0.000146568	0.000137894	0.000134706	0.000114822	0.000195721	0.00013786	0.00013994	0.00019741	0.000175577	0.00017669	0.00019462	0.000184105	0.000178057	0.774246
16290	Met-Cys	0.72	二肽	2.60268e-05	3.19807e-05	2.38743e-05	3.03808e-05	2.93635e-05	3.23977e-05	2.9004e-05	3.51404e-05	4.1406e-05	3.82363e-05	3.89623e-05	4.07281e-05	4.14601e-05	3.93222e-05	0.737597
14312	Palmitic acid	0.78	棕榈酸	0.00351029	0.00359909	0.00715632	0.00119389	0.00361263	0.00359735	0.00377826	0.00681802	0.00769538	0.00470566	0.00751489	0.00727141	0.00370342	0.0062848	0.601175
13571	trans-2-Phenylcyclopropylamine	0.72	反-2-苯基环丙胺	1.10659e-05	3.04977e-05	3.03543e-05	2.67176e-05	2.63968e-05	2.31802e-05	2.47021e-05	5.18186e-05	4.67369e-05	3.28998e-05	5.81025e-05	4.98405e-05	3.73947e-05	4.61322e-05	0.535463
20588	Rhapontigenin	0.61	丹叶大黄素	0.00146279	0.00274996	0.00181291	0.00154509	0.00203018	0.00285049	0.00207523	0.00335163	0.00379212	0.00421811	0.00442012	0.00430722	0.0022005	0.00371495	0.558617
37833	Inosine, 2'-deoxy-	0.99	肌苷,2脱氧	5.20344e-06	5.20033e-06	3.83403e-06	5.46614e-06	4.9943e-06	5.15185e-06	4.97501e-06	1.2358e-05	8.53314e-06	8.80851e-06	8.55725e-06	6.35861e-06	6.501e-06	8.51941e-06	0.583962
3244	Ala-Gly	1	二肽	0.000155563	0.000226982	0.000233674	0.000502174	0.000269022	0.000495778	0.000313866	0.0014235	0.00149653	0.00127721	0.00142416	0.0011143	0.000373537	0.00118487	0.264894
4430	Coumarin	0.92	香豆素	1.79433e-05	1.97857e-05	1.83872e-05	2.48733e-05	1.9559e-05	1.96497e-05	2.0033e-05	6.45567e-05	5.20605e-05	4.797e-05	5.68389e-05	5.22236e-05	2.22387e-05	4.93147e-05	0.406228
15563	Glutaric acid	0.85	戊二酸	5.06327e-05	5.94766e-05	3.4768e-05	5.05479e-05	3.71441e-05	3.55964e-05	4.46943e-05	9.85021e-05	0.000124519	0.000108499	0.000148974	5.234e-05	8.30029e-05	0.00010264	0.435449
14834	Lys-Gly	0.82	二肽	1.5076e-05	1.22329e-05	9.35441e-06	1.42309e-05	1.24368e-05	7.92052e-06	1.18752e-05	1.77302e-05	1.7652e-05	1.9119e-05	2.37124e-05	1.42554e-05	1.54163e-05	1.79809e-05	0.660438
15083	Ile-Ser	0.99	二肽	0.000147782	0.00014787	0.000117378	0.000131651	0.000119215	9.54355e-05	0.000126555	0.000198609	0.000180869	0.000195828	0.000205711	0.000159629	0.00016854	0.000184864	0.684585
13242	Phe-Gly	0.99	二肽	1.45572e-05	1.55751e-05	9.81139e-06	1.17322e-05	1.60446e-05	1.39518e-05	1.3612e-05	2.23517e-05	2.13221e-05	2.18068e-05	2.25693e-05	1.81121e-05	2.01567e-05	2.10531e-05	0.646557
1927	Quinone	0.85	醌	6.83097e-05	7.63697e-05	4.75611e-05	8.49158e-05	7.30223e-05	6.44016e-05	6.90967e-05	0.000100567	0.000115094	9.79319e-05	0.000108975	8.30662e-05	8.44908e-05	9.83541e-05	0.70253
6051	Erythritol	0.81	赤藓糖醇	8.16517e-05	0.00010458	6.33739e-05	0.000139409	8.12788e-05	0.000122512	9.88009e-05	0.000270435	0.000287276	0.000241145	0.000286792	0.000187828	0.000194767	0.000244707	0.403751
13227	4-Pyridinecarboxylic acid	0.84	4-吡啶羧酸	0.00020621	0.000245589	0.000126074	0.000311195	0.000181159	0.000252911	0.000220523	0.000710579	0.000770144	0.000567488	0.000762502	0.000475003	0.000472265	0.00062633	0.352088
13334	Thiamine	0.99	硫胺素	0.0032835	0.00661509	0.00234579	0.00591171	0.00361815	0.00539055	0.00452747	0.0121178	0.0140873	0.0144103	0.0150233	0.0109671	0.0110531	0.0129431	0.349797
13432	Ser-Pro	0.93	二肽	0.000409308	0.00078576	0.000303028	0.0005637	0.000432456	0.00050923	0.00050058	0.00133838	0.00153044	0.00146616	0.00164569	0.000941773	0.00128605	0.00136808	0.3659
13546	Promazine	0.9	普马	0.000150289	0.000161457	0.000136433	0.000217906	0.000123754	0.000114214	0.000150676	0.000190551	0.000198017	0.000235083	0.000189473	0.000151315	0.000192829	0.000192878	0.781195
13731	Ile-Asp	0.99	二肽	0.000112581	0.000155283	0.00011164	0.000187604	0.000113747	0.000120113	0.000133495	0.000194028	0.000188407	0.000233421	0.000223924	0.000200916	0.000174787	0.00020258	0.658973
11463	Ala-Pro	0.65	二肽	0.000383296	0.000356385	0.000313174	0.000466435	0.000334435	0.000255278	0.0003515	0.000556116	0.000629816	0.000581262	0.000591917	0.000503035	0.000476212	0.000556393	0.631748
19587	Trp-Cys	0.72	二肽	2.49967e-05	2.06002e-05	2.20191e-05	2.93079e-05	2.12584e-05	1.85762e-05	2.27931e-05	2.84733e-05	3.47553e-05	3.48986e-05	3.44518e-05	3.15062e-05	3.23888e-05	3.27457e-05	0.696064
2189	D-Pipecolinic acid	0.99	D-哌啶酸	1.34838e-05	1.28444e-05	1.55013e-05	1.57221e-05	1.39165e-05	1.37669e-05	1.42058e-05	1.62607e-05	1.80298e-05	1.81085e-05	1.8316e-05	1.4783e-05	1.8463e-05	1.73268e-05	0.819876
9190	Dulcitol	0.76	卫矛醇	1.14368e-05	1.39554e-05	1.68247e-05	1.61209e-05	1.47717e-05	1.26304e-05	1.429e-05	1.80451e-05	2.03152e-05	2.26328e-05	1.89743e-05	1.53863e-05	1.9295e-05	1.91081e-05	0.747849
8052	Phenylacetylglycine	0.99	苯乙酰甘氨酸	3.23722e-05	4.02524e-05	4.92087e-05	5.53616e-05	3.76781e-05	4.26475e-05	4.29201e-05	5.27097e-05	5.65341e-05	6.42047e-05	6.85394e-05	5.29466e-05	4.7639e-05	5.70956e-05	0.751723
14795	L-Abrine	0.85	相思豆碱	4.28882e-05	4.20487e-05	6.19215e-05	6.20746e-05	4.19763e-05	4.62038e-05	4.95189e-05	6.87796e-05	7.2768e-05	9.62319e-05	7.3471e-05	6.22685e-05	6.03469e-05	7.2311e-05	0.684804
7008	4-Hydroxyphenylpyruvate	0.61	4-羟基苯	1.07581e-05	9.31332e-06	1.35903e-05	1.45153e-05	1.18039e-05	1.31893e-05	1.2195e-05	1.9229e-05	1.33767e-05	2.51348e-05	1.66249e-05	1.23454e-05	1.82435e-05	1.74924e-05	0.697163
5227	L-Arginine	0.99	L-精氨酸	0.000887603	0.00103359	0.000647532	0.000773199	0.000636198	0.000592181	0.000761717	0.00100077	0.000990824	0.00166161	0.00125576	0.00112731	0.00131168	0.00122466	0.621983
12457	3-methylcytidine	0.99	甲基胞苷	8.09369e-06	7.25911e-06	6.86877e-06	7.91237e-06	3.6416e-06	7.21201e-06	6.83126e-06	9.27751e-06	1.35816e-05	2.60043e-05	1.84011e-05	1.20379e-05	1.96539e-05	1.64927e-05	0.414198
16711	S-Methyl-5'-thioadenosine	0.99	甲硫腺苷	1.79349e-05	5.2486e-05	1.36771e-05	1.34123e-05	4.57875e-05	7.11676e-06	2.50691e-05	7.1064e-05	6.17174e-05	5.97694e-05	5.35229e-05	1.69753e-05	7.08675e-05	5.56527e-05	0.450455
1264	Cytosine	0.98	胞嘧啶	0.0023747	0.00250311	0.00215113	0.00133608	0.00197131	0.0023694	0.00211762	0.00457145	0.00344315	0.00411999	0.00414724	0.00130157	0.0048351	0.00373642	0.566752
9087	Pyrrole-2-carboxylic acid	0.74	吡咯-2-羧酸	9.32812e-05	9.33551e-05	0.000100626	9.17156e-05	9.11901e-05	9.31974e-05	9.38943e-05	0.000145746	0.000123771	0.000134697	0.000132079	6.87696e-05	0.000149969	0.000125839	0.746148
7935	Formylanthranilic acid	0.81	甲酰邻氨酸	8.8488e-06	9.12182e-06	5.40527e-06	2.61597e-06	7.07505e-06	8.69176e-06	6.95978e-06	1.31503e-05	9.14744e-06	1.53569e-05	1.16726e-05	7.42917e-06	1.45984e-05	1.18925e-05	0.585225
19415	Uridine 5'-monophosphate (UMP)	0.99	尿苷5'-单磷酸	2.78742e-05	3.48556e-05	3.02718e-05	2.71211e-05	3.7711e-05	3.70607e-05	3.24824e-05	4.21317e-05	4.28151e-05	4.75333e-05	3.79174e-05	3.36634e-05	3.93867e-05	4.05746e-05	0.80056
17999	N-Acetylneuraminic acid	0.95	N-乙酰神经氨酸	0.000149262	0.000143021	0.000155916	0.000153154	0.000153174	0.000169055	0.00015393	0.000187133	0.000204094	0.000177608	0.00016418	0.000164298	0.000202877	0.000183365	0.839474
18202	Met-Tyr	0.63	二肽	1.60896e-05	6.61961e-06	1.1425e-05	2.24941e-05	1.18079e-05	1.51481e-05	1.39307e-05	3.13829e-05	2.81038e-05	2.77275e-05	1.51566e-05	2.15251e-05	2.36746e-05	2.45951e-05	0.566403
3303	L-Glutamate	0.99	L-谷氨酸盐	1.91461e-05	1.45877e-05	1.86149e-05	1.57936e-05	1.74949e-05	1.66977e-05	1.70558e-05	2.48417e-05	1.99274e-05	1.8517e-05	1.91418e-05	1.98056e-05	2.31774e-05	2.09018e-05	0.815997
7892	3-Nonen-1-ol, (Z)-	0.72	3-壬烯-1-醇	1.7117e-05	1.37837e-05	1.41793e-05	1.70728e-05	1.11736e-05	1.08735e-05	1.40333e-05	2.57118e-05	1.79139e-05	1.95139e-05	1.88531e-05	1.73003e-05	2.20257e-05	2.02198e-05	0.694038
11875	L-leucyl-L-proline	1	二肽	0.00067704	0.000655729	0.000683039	0.000690637	0.000622721	0.000593346	0.000653752	0.000754195	0.000705977	0.000735998	0.000671397	0.000651743	0.000767437	0.000714458	0.915032
21270	Tyr-Val	0.98	二肽	4.36259e-05	4.24617e-05	6.51912e-05	4.81646e-05	4.6161e-05	4.35131e-05	4.81863e-05	5.90988e-05	7.19618e-05	6.19548e-05	5.9512e-05	4.79575e-05	5.34511e-05	5.89893e-05	0.816864
7909	Acetylcholine	0.99	乙酰胆碱	2.80475e-05	2.51126e-05	3.89054e-05	3.63664e-05	2.85382e-05	2.26895e-05	2.99433e-05	3.79605e-05	4.36011e-05	3.86557e-05	3.88779e-05	3.09032e-05	4.18262e-05	3.86374e-05	0.774981
52669	Maltopentaose	0.89	麦芽	2.13091e-05	1.78075e-05	2.57917e-05	2.7343e-05	2.11743e-05	1.81673e-05	2.19322e-05	2.5399e-05	2.89678e-05	2.79102e-05	2.40132e-05	2.55257e-05	2.52711e-05	2.61812e-05	0.837707
16333	Val-Leu	0.96	二肽	5.47179e-06	5.29205e-06	6.09606e-06	5.52919e-06	4.79934e-06	4.54003e-06	5.28808e-06	4.95614e-06	6.76971e-06	6.57062e-06	5.96071e-06	6.14714e-06	7.1883e-06	6.26544e-06	0.844008
4423	L-Fucose	1	L-岩藻糖	0.000118883	0.000119944	0.000126272	0.000152275	0.000124481	0.000124757	0.000127769	0.000130776	0.00017834	0.000180264	0.000158383	0.000149658	0.000159048	0.000159412	0.801503
24749	Arg-Ser	0.91	二肽	3.80666e-06	3.14068e-06	6.29964e-06	1.97587e-05	3.94375e-06	6.48249e-06	7.23865e-06	1.00592e-05	2.60096e-05	2.15778e-05	1.5954e-05	9.5234e-06	3.15742e-05	1.91163e-05	0.378663
10803	L-.alpha.-Amino-.gamma.-butyrolactone	0.72	二肽	1.26506e-05	1.65545e-05	1.48414e-05	1.91048e-05	1.61277e-05	2.02705e-05	1.65916e-05	2.62331e-05	5.27526e-05	4.55289e-05	3.13007e-05	2.82666e-05	2.6802e-05	3.51473e-05	0.472058
12546	Pectin (Galacturonic acid)	1	果胶（半乳糖醛酸）	9.65347e-05	8.68729e-05	8.35641e-05	9.86231e-05	9.60328e-05	0.000121419	9.71744e-05	0.000128082	0.000256713	0.000213156	0.000157571	0.000131363	0.000136405	0.000170548	0.569776
13437	Phe-Thr	0.72	二肽	3.56792e-05	5.00436e-05	4.59575e-05	7.71189e-05	4.97493e-05	6.33471e-05	5.36493e-05	7.78828e-05	0.000161094	0.000135594	0.000121885	4.88486e-05	9.28063e-05	0.000106352	0.504451
15358	Prunetin	0.95	李属异黄酮	6.14593e-05	8.76516e-05	5.6873e-05	8.67517e-05	6.61919e-05	9.77382e-05	7.6111e-05	0.000123216	0.000229576	0.000173979	0.000208352	8.71182e-05	9.83903e-05	0.000153439	0.496035
11660	Jasmonic acid	0.7	茉莉酸	4.97454e-05	4.47547e-05	4.42728e-05	5.13664e-05	3.72148e-05	4.9274e-05	4.61047e-05	6.68095e-05	8.28887e-05	6.45337e-05	7.36177e-05	3.89976e-05	5.00949e-05	6.28237e-05	0.733874
14975	Benzeneethanamine	0.9	脱氧胸苷5'-磷酸	3.78381e-05	1.57778e-05	1.80151e-05	4.66339e-05	3.84121e-05	4.26489e-05	3.3221e-05	5.78964e-05	6.96766e-05	5.72053e-05	6.56101e-05	3.91149e-05	4.95189e-05	5.65037e-05	0.587943
21133	Deoxythymidine 5'-phosphate (dTMP)	0.91	脱氧胸苷5'-磷酸	1.12884e-05	1.13552e-05	4.07811e-06	1.15909e-05	9.2574e-06	9.71985e-06	9.54831e-06	1.01703e-05	1.65315e-05	1.42954e-05	1.24598e-05	1.11574e-05	1.37161e-05	1.30551e-05	0.731387
3878	Guanidine	0.99	胍	4.38995e-05	8.87164e-05	3.6625e-05	7.82471e-05	6.29317e-05	0.000101682	6.86837e-05	0.000415782	0.00126977	0.000383094	0.000660727	0.000713328	0.000244085	0.000614464	0.111778
38952	Deoxyinosine	0.99	脱氧肌苷	3.08885e-06	2.73677e-06	2.36348e-06	2.43036e-06	2.89681e-06	2.8706e-06	2.73115e-06	2.85192e-06	5.04462e-06	3.219e-06	3.27956e-06	3.5761e-06	3.36827e-06	3.55658e-06	0.767914
3468	Vanillic acid	0.65	香草酸	9.84495e-06	5.0647e-06	6.17981e-06	8.25809e-06	9.84549e-06	6.4667e-06	7.60996e-06	9.01063e-06	1.36011e-05	8.84197e-06	1.25196e-05	1.09696e-05	1.13447e-05	1.10479e-05	0.688813
9540	Benzeneacetic acid, .alpha.-ethyl-	0.99	苯乙酸	3.27808e-05	1.09575e-05	2.1146e-05	1.61548e-05	3.09844e-05	1.02988e-05	2.0387e-05	4.99515e-05	5.54246e-05	1.49116e-05	5.7352e-05	4.57281e-05	2.0169e-05	4.05895e-05	0.502274
14565	(.+/-.)-Baclofen	0.93	巴氯芬	8.47577e-05	6.7246e-05	7.59695e-05	8.51541e-05	7.87208e-05	6.93949e-05	7.68739e-05	9.88216e-05	0.000107776	8.15214e-05	0.000103801	0.000101962	9.09164e-05	9.74663e-05	0.788723
3552	Acetoin	0.96	乙偶姻	5.16044e-05	0.000101882	5.95297e-05	4.48849e-05	4.73613e-05	3.6314e-05	5.69294e-05	6.00379e-05	0.000106748	9.02136e-05	0.000131086	7.21109e-05	8.30587e-05	9.05426e-05	0.628758
1459	Pyrrolidine	0.99	吡咯烷	0.000184456	0.000172658	0.000145083	0.000158554	0.000152684	0.000132416	0.000157642	0.000182887	0.000177026	0.000198181	0.000192561	0.000194671	0.000172746	0.000186345	0.845967
3358	Citramalic acid	0.88	柠檬酸	9.38254e-05	9.47493e-05	7.05432e-05	8.00503e-05	7.79641e-05	7.05196e-05	8.12753e-05	9.14948e-05	8.92497e-05	9.62978e-05	0.000101876	9.05298e-05	8.63774e-05	9.26375e-05	0.877348
31497	S-Adenosyl-L-homocysteine	0.71	S-腺苷-L-高半胱氨酸	3.90618e-06	2.96761e-06	1.64038e-06	1.97469e-06	1.68229e-06	2.57722e-06	2.45806e-06	3.24502e-06	3.72046e-06	3.12469e-06	3.81141e-06	3.22797e-06	3.73793e-06	3.47791e-06	0.706763
11474	Leu-Asp	0.85	二肽	2.29383e-05	2.39367e-05	1.90019e-05	1.73609e-05	1.86493e-05	1.93421e-05	2.02049e-05	2.84992e-05	3.74074e-05	3.15407e-05	3.39163e-05	3.01519e-05	2.50975e-05	3.11022e-05	0.649629
3019	Imidazoleacetic acid	0.99	咪唑乙酸	5.95816e-05	7.13619e-05	3.12188e-05	2.54303e-05	2.03667e-05	1.13776e-05	3.65561e-05	8.91868e-05	9.03879e-05	0.000106965	0.000133734	0.000118323	9.47368e-05	0.000105556	0.346321
3752	Pro-Gly	0.95	二肽	0.000290779	0.000273418	0.00023504	0.000197635	0.000220976	0.000195883	0.000235622	0.000337479	0.000337784	0.000330905	0.000329485	0.000338833	0.000313245	0.000331289	0.711229

## Sheet: MTX-CIA
id	met	CIA.4.amidepos	CIA.5.amidepos	CIA.6.amidepos	CIA.3.amidepos	CIA.2.amidepos	CIA.1.amidepos	MTX.4.amidepos	MTX.2.amidepos	MTX.5.amidepos	MTX.6.amidepos	MTX.1.amidepos	MTX.3.amidepos
7323	Cysteine-S-sulfate	1.57172e-05	1.6582e-05	1.24932e-05	1.90494e-05	1.6604e-05	1.2819e-05	1.71499e-05	1.82625e-05	2.81243e-05	2.14556e-05	2.06602e-05	2.41979e-05
36045	7,8-Dihydrofolate	2.30771e-06	2.29427e-06	1.49625e-06	2.1067e-06	1.54238e-06	2.22665e-06	2.34655e-06	2.40109e-06	3.08874e-06	3.32543e-06	2.42999e-06	2.04336e-06
4307	L-Carnitine	5.25986e-05	4.92988e-05	5.09362e-05	3.70606e-05	8.27374e-05	5.90232e-05	5.88807e-05	9.73301e-05	0.000109651	9.28219e-05	5.98974e-05	7.44015e-05
4557	L-Phenylalanine	0.000149052	0.000234448	0.000140488	0.000170162	0.000238554	0.000256777	0.000192236	0.000341986	0.000349821	0.000272454	0.000268414	0.000222352
1620	Benzoic acid, 3-amino-	2.90875e-05	2.91471e-05	2.14559e-05	3.08742e-05	3.11894e-05	2.16998e-05	2.40132e-05	6.53202e-05	4.56715e-05	4.04384e-05	5.85115e-05	5.41625e-05
3427	Sarcosine	0.000142812	0.000123375	9.31124e-05	0.000123866	7.09488e-05	9.46949e-05	9.07423e-05	0.00028165	0.00018893	0.000172327	0.000188421	0.000186917
12990	N-Acetyl-L-tyrosine	7.05096e-05	0.000132938	3.97354e-05	5.56713e-05	2.75271e-05	5.47231e-05	1.551e-05	0.00028095	0.000205268	0.000149772	0.000203696	0.000191971
8404	Butanoic acid	1.06172e-05	2.26912e-05	9.03239e-06	1.84298e-05	5.84064e-06	1.58109e-05	1.48657e-05	0.00015976	4.99669e-05	6.17739e-05	6.18624e-05	4.79686e-05
14512	Lys-Phe	1.44033e-05	1.34219e-05	1.48453e-05	1.4474e-05	1.61273e-05	1.51634e-05	2.69472e-05	5.24818e-05	3.33411e-05	2.97687e-05	3.32137e-05	3.55464e-05
7537	Acetylcarnitine	0.000770366	0.000701913	0.000666459	0.000843867	0.000780183	0.000885826	0.000864874	0.00114617	0.00103354	0.0012855	0.00133855	0.0010646
12083	Ile-Val	8.67528e-06	8.34876e-06	1.05335e-05	1.69479e-05	1.5748e-05	1.18504e-05	1.48456e-05	2.18181e-05	1.67248e-05	2.01633e-05	1.94382e-05	2.1515e-05
12455	D-gluconate	1.06698e-05	1.07556e-05	1.12152e-05	1.05336e-05	1.36405e-05	1.4671e-05	2.46929e-05	1.62445e-05	1.61955e-05	1.56691e-05	1.41344e-05	1.30506e-05
16805	Val-Asp	6.38906e-06	9.74793e-06	5.67578e-06	8.69105e-06	6.25936e-06	6.929e-06	1.67944e-05	1.20347e-05	1.12128e-05	9.87023e-06	1.10573e-05	9.25956e-06
4271	Indole-3-carboxylic acid	0.000198779	0.000177986	0.000183956	0.000193845	0.000184962	0.000169323	0.000309098	0.000249648	0.00020291	0.000247678	0.000192443	0.00022652
12564	2'-O-methylcytidine	0.000182335	0.000170695	0.000197437	0.000137898	0.000159752	0.000106207	0.000379382	0.000326476	0.00016543	0.000233831	0.000182433	0.000232501
2946	Cyclopropanecarboxylic acid, 1-amino-	0.000155719	0.000130605	0.000141302	0.000103589	0.000150596	0.000113491	0.000223201	0.000186041	0.000201848	0.000166015	0.000181467	0.000172029
11025	Lumichrome	0.000173347	0.000115399	0.000161946	0.000105313	0.000103178	0.000101763	0.000308162	0.000287791	0.00028797	0.000198603	0.000150733	0.000128858
9761	N.alpha.-Acetyl-L-lysine	8.10161e-06	3.89702e-06	6.90602e-06	5.41024e-06	7.6738e-06	6.38202e-06	2.31439e-05	1.4349e-05	2.30401e-05	2.25962e-05	1.24758e-05	5.61492e-06
19070	Ile-Phe	1.33269e-05	1.37832e-05	1.49404e-05	1.2138e-05	1.81661e-05	1.38318e-05	2.19165e-05	2.24879e-05	2.78035e-05	2.29882e-05	1.23323e-05	1.48958e-05
10727	7,8-Dihydrobiopterin	6.65302e-05	5.49442e-05	6.22193e-05	8.60028e-05	8.59753e-05	5.25251e-05	0.000153584	0.000152694	0.000124185	8.04023e-05	6.98321e-05	0.000100363
16614	His-Pro	3.9263e-05	5.36819e-05	3.65157e-05	8.19165e-05	6.86047e-05	5.01723e-05	0.00012556	0.000101665	0.000139213	8.67792e-05	9.85171e-05	8.51838e-05
21168	Papaverine	1.12431e-05	1.10955e-05	6.55004e-06	1.12336e-05	7.53272e-06	9.9824e-06	1.7039e-05	1.72638e-05	1.10349e-05	1.03987e-05	1.44157e-05	1.88997e-05
23079	Norharmane	8.29603e-06	5.62072e-06	5.38441e-06	7.0386e-06	4.82931e-06	6.89103e-06	8.303e-06	9.25664e-06	7.29024e-06	7.62392e-06	8.51882e-06	9.49438e-06
11530	Homocitrate	7.17508e-06	4.71672e-06	5.36069e-06	2.09557e-05	7.64713e-06	3.8134e-06	3.96041e-05	9.42444e-06	1.41968e-05	2.10352e-05	1.91096e-05	2.54638e-05
29781	5-Methoxyindoleacetate	4.96892e-06	2.94627e-06	2.27122e-06	5.41941e-06	3.89176e-06	4.87753e-06	6.66659e-06	5.74352e-06	5.81859e-06	5.8496e-06	5.77303e-06	5.09453e-06
6332	Val-Ala	3.61137e-05	2.87896e-05	3.1852e-05	3.012e-05	2.24881e-05	2.29609e-05	3.56078e-05	3.80282e-05	3.44389e-05	3.80064e-05	3.74459e-05	3.71371e-05
12223	Indoxyl sulfate	0.000156535	0.000147092	6.95154e-05	5.67818e-05	3.33368e-05	4.54686e-05	0.000221245	0.000165865	0.000202993	0.000253249	0.00021663	0.000249567
8050	Pyridoxine	0.000453953	0.000468429	0.000341956	0.000327881	0.000345748	0.000320699	0.000714525	0.000666028	0.000521346	0.000481007	0.000767494	0.000490041
10248	Tolbutamide	2.22436e-05	2.09844e-05	2.09685e-05	8.89124e-06	1.51163e-05	1.21532e-05	3.37051e-05	2.11432e-05	1.50762e-05	2.66453e-05	3.08497e-05	2.27734e-05
6384	Glycerol 3-phosphate	1.21918e-05	4.02486e-06	1.79392e-05	3.61932e-06	2.05745e-06	9.25561e-06	3.14323e-05	7.49987e-06	3.00727e-05	1.03088e-05	2.02804e-05	1.76857e-05
9062	Cysteinylglycine	4.12268e-05	3.57503e-05	3.67161e-05	2.9974e-05	3.64338e-05	3.73328e-05	4.60306e-05	4.04723e-05	3.90884e-05	3.84843e-05	3.77758e-05	4.14578e-05
17249	Flumequine	1.42693e-05	9.26601e-06	1.304e-05	1.74454e-05	1.03851e-05	1.59953e-05	9.86863e-06	1.14313e-05	1.18352e-05	4.36264e-06	7.7984e-06	9.70127e-06
11355	Val-Gln	0.000281553	0.000214106	0.000242466	0.000421941	0.000149714	0.000256077	4.66193e-05	0.000115282	0.000124652	8.51575e-05	0.000146608	0.000166938
22340	.gamma.-L-Glu-.epsilon.-L-Lys	4.44101e-05	5.29999e-05	3.88634e-05	9.48322e-05	1.28664e-05	4.66925e-05	1.02069e-05	7.84144e-06	4.49458e-05	1.33911e-05	3.00594e-05	1.7637e-05
17147	Phe-His	6.32325e-05	8.63208e-05	7.17646e-05	8.3236e-05	8.76876e-05	7.68636e-05	5.50139e-05	7.09153e-05	5.62986e-05	5.65615e-05	5.68239e-05	4.58839e-05
2002	1-Naphthol	2.54716e-06	8.65265e-06	7.75312e-06	9.27434e-06	7.42438e-06	7.85217e-06	2.79644e-06	8.28992e-06	3.36226e-06	2.19081e-06	3.98157e-06	3.77822e-06
13447	Ile-Ala	0.00016786	0.000283144	0.000226327	0.000389337	0.00024763	0.000291697	8.64583e-05	0.000250388	0.000133546	0.000149593	0.000169878	0.000192048
12332	5-Hydroxymethylcytidine	6.02971e-05	7.06287e-05	6.77565e-05	0.000103511	7.8404e-05	8.44543e-05	2.95755e-05	7.23803e-05	7.70948e-05	5.64889e-05	4.5988e-05	5.1644e-05
6731	Methamphetamine	0.000404443	0.000422982	0.000440109	0.000537972	0.000454303	0.000475882	0.000276804	0.000426566	0.000440994	0.000375958	0.000439803	0.00031459
20175	B-Octylglucoside	0.000290277	0.000273461	0.000322798	0.000369115	0.000362222	0.000395424	0.000138917	0.000279217	0.000314097	0.000136056	0.0002998	0.000190144
16711	S-Methyl-5'-thioadenosine	6.17174e-05	5.97694e-05	5.35229e-05	7.08675e-05	7.1064e-05	1.69753e-05	2.78009e-05	1.99768e-05	1.91182e-05	1.39235e-05	1.52824e-05	1.41595e-05
11875	L-leucyl-L-proline	0.000705977	0.000735998	0.000671397	0.000767437	0.000754195	0.000651743	0.000724986	0.000584806	0.000602179	0.000588299	0.000576149	0.000642045
16637	Phe-Ala	0.0014472	0.00127748	0.00102358	0.00155538	0.00148241	0.00120913	0.00122838	0.000936059	0.00117144	0.000942655	0.000893543	0.00123551
12234	Daidzein	0.00313499	0.0099004	0.0119526	0.0117411	0.0176143	0.00862604	0.00594606	0.00112889	0.0026813	0.00822214	0.00281928	0.00261
17060	Pro-Trp	0.000249418	0.000257123	0.000325451	0.000320531	0.000461681	0.000355717	9.74906e-05	0.000248961	0.000215638	0.000174245	0.00022025	0.000195089
18459	16-Hydroxypalmitic acid	9.59154e-06	1.05232e-05	1.4933e-05	1.45632e-05	1.71755e-05	1.33008e-05	5.72458e-06	1.17542e-05	7.4199e-06	8.88732e-06	5.50102e-06	5.19405e-06
8692	(.+/-.)-Lavandulol	5.14888e-05	9.13377e-06	1.02727e-05	6.92717e-05	7.33747e-05	5.68944e-05	4.27298e-06	9.11454e-06	1.05629e-05	7.35071e-06	1.25393e-05	1.03238e-05
15743	Heptadecanoic acid	0.000108834	9.04378e-05	8.64717e-05	0.000123248	0.000102362	0.000187616	7.69524e-06	2.09243e-05	2.42659e-05	1.57013e-05	6.75357e-05	1.61713e-05
20993	Erucamide	0.000443437	0.00105541	0.000768992	0.00155282	0.000755162	0.00126934	0.000536887	0.000150164	0.00068503	0.000292359	0.000449071	0.000287339
4274	Indole-2-carboxylic acid	0.00108725	0.00457924	0.00495043	0.0109883	0.0103575	0.004332	0.000180837	0.000671642	0.00149187	0.00190334	0.00112586	0.00110173
8704	Dodecanoic acid	0.000106143	0.000171993	0.0001897	0.000299086	0.000263107	0.000211207	8.60017e-05	5.89341e-05	0.000147959	8.53339e-05	0.000146589	0.000175907
2612	Tyramine	5.49494e-05	5.28086e-05	5.19681e-05	4.9627e-05	4.64553e-05	5.12111e-05	3.63181e-05	4.58379e-05	4.73692e-05	4.71357e-05	3.34998e-05	4.93444e-05
1565	5-Aminopentanoic acid	0.000134809	0.000371188	0.0003898	0.00019471	0.00038493	0.00022447	0.000139719	0.000332617	0.00015002	0.000118333	2.52151e-05	9.90569e-05
15563	Glutaric acid	0.000124519	0.000108499	0.000148974	8.30029e-05	9.85021e-05	5.234e-05	6.05458e-05	0.000116555	4.03696e-05	4.39261e-05	5.68071e-05	3.82302e-05
13731	Ile-Asp	0.000188407	0.000233421	0.000223924	0.000174787	0.000194028	0.000200916	8.38527e-05	0.000110237	0.000157481	0.000121129	0.000211018	0.000133595
2798	4,6-Dioxoheptanoic acid	0.000211472	0.000201381	0.000222736	0.000171649	0.000239359	0.000207898	8.82069e-05	0.00011692	0.000210541	0.000173542	0.000194285	0.000167208
15487	Arg-Glu	2.95029e-05	3.51814e-05	3.58306e-05	2.55894e-05	3.84952e-05	3.2342e-05	1.4681e-05	2.30407e-05	3.11836e-05	2.01526e-05	3.07238e-05	2.57778e-05
4156	3-Hydroxyisovaleric acid	0.000162054	0.000165234	0.000176465	0.000178154	0.000171754	0.000168008	0.000141021	0.000117376	0.000155576	0.000121293	0.000155021	0.000129911
4544	DL-Methionine sulfoxide	0.00021887	0.000232557	0.000228114	0.000252504	0.000222278	0.000203134	0.000169603	0.000115921	0.000172948	0.000144645	0.000234001	0.00021201
13547	Promethazine	0.0141364	0.0140341	0.0140294	0.0157389	0.0140452	0.0117083	0.0098582	0.0071606	0.0100405	0.00998599	0.0124482	0.0118709
8052	Phenylacetylglycine	5.65341e-05	6.42047e-05	6.85394e-05	4.7639e-05	5.27097e-05	5.29466e-05	3.9061e-05	3.5059e-05	4.58966e-05	4.03435e-05	4.02477e-05	4.69529e-05
15083	Ile-Ser	0.000180869	0.000195828	0.000205711	0.00016854	0.000198609	0.000159629	0.000124363	0.000125197	0.000123352	0.000145003	0.000159834	0.000165702
13334	Thiamine	0.0140873	0.0144103	0.0150233	0.0110531	0.0121178	0.0109671	0.0138428	0.00469111	0.00374676	0.00789295	0.00841961	0.00923383
13432	Ser-Pro	0.00153044	0.00146616	0.00164569	0.00128605	0.00133838	0.000941773	0.00109449	0.000574691	0.00045665	0.000870712	0.000953827	0.00104951
11463	Ala-Pro	0.000629816	0.000581262	0.000591917	0.000476212	0.000556116	0.000503035	0.000371583	0.000252411	0.000358705	0.000378996	0.000475749	0.000440457
19587	Trp-Cys	3.47553e-05	3.48986e-05	3.44518e-05	3.23888e-05	2.84733e-05	3.15062e-05	2.4715e-05	1.11122e-05	2.16487e-05	2.33621e-05	3.05432e-05	2.29651e-05
1459	Pyrrolidine	0.000177026	0.000198181	0.000192561	0.000172746	0.000182887	0.000194671	0.000143444	0.000167989	0.000132731	0.000166889	0.000175653	0.000177418
4430	Coumarin	5.20605e-05	4.797e-05	5.68389e-05	2.22387e-05	6.45567e-05	5.22236e-05	1.52545e-05	2.66014e-05	2.3003e-05	2.11041e-05	2.43536e-05	2.59157e-05
14312	Palmitic acid	0.00769538	0.00470566	0.00751489	0.00370342	0.00681802	0.00727141	0.00375733	0.00334977	0.00262039	0.00353203	0.00522736	0.003921

## Sheet: QLY-CIA
id	met	评分	类别、名称	CIA.4.amidepos	CIA.5.amidepos	CIA.6.amidepos	CIA.3.amidepos	CIA.2.amidepos	CIA.1.amidepos	QLY.3.amidepos	QLY.2.amidepos	QLY.5.amidepos	QLY.4.amidepos	QLY.1.amidepos	QLY.6.amidepos	QLY.7.amidepos	类型	mean cia		mean qly		fold		p
24691	Rosiglitazone	0.75	罗格列酮	1.79213e-05	1.75055e-05	1.47829e-05	1.45671e-05	1.12089e-05	1.22068e-05	3.40057e-05	2.19868e-05	7.4611e-05	3.50471e-05	4.79597e-05	0.000115911	1.46987e-05	罗格列酮	1.46987e-05		4.91743e-05		0.298911		0.0369061
13370	Lys-Thr	0.99	赖氨酸苏氨酸	2.12615e-05	1.89279e-05	4.02374e-06	1.13156e-05	6.18041e-06	2.87018e-05	0.000426408	0.00165132	0.00132798	0.00132259	0.000790679	0.00102207	1.50685e-05		1.50685e-05		0.000936588		0.0160887		0.00234223
15102	Hydroxyisocaproic acid	1	羟基异己酸	1.74835e-05	1.63079e-05	1.67218e-05	1.37302e-05	9.9383e-06	1.29301e-05	2.11304e-05	5.35986e-05	5.0085e-05	4.00093e-05	3.23627e-05	2.01337e-05	1.45186e-05	2-羟基异己酸	1.45186e-05		3.31197e-05		0.438367		0.0142531
18133	Phe-Gln	0.85	二肽	1.18651e-05	8.78602e-06	9.22467e-06	9.58626e-06	7.84149e-06	9.88959e-06	3.35259e-05	6.23209e-05	3.32213e-05	2.10989e-05	4.25896e-05	3.908e-05	9.53219e-06		9.53219e-06		3.44813e-05		0.276445		0.00392891
35425	Raloxifene	0.84	雷洛昔芬	6.90289e-06	5.06377e-06	3.52149e-06	7.22046e-06	3.93262e-06	6.59054e-06	1.47607e-05	1.43005e-05	1.24745e-05	1.46311e-05	1.53991e-05	9.57146e-06	5.53863e-06	雷洛昔芬	5.53863e-06		1.23823e-05		0.447302		0.00130111
3337	Ephedrine	0.75	麻黄碱	1.25536e-05	1.22423e-05	1.25013e-05	1.21357e-05	1.08667e-05	1.28287e-05	3.04178e-05	3.57486e-05	3.56153e-05	2.5563e-05	2.70475e-05	2.49424e-05	1.2188e-05		1.2188e-05		2.73604e-05		0.445463		0.000787426
14276	N-Acetyl-L-phenylalanine	0.8	N-乙酰-L-苯丙氨酸	2.35169e-05	2.4426e-05	1.73428e-05	2.79323e-05	1.81687e-05	2.52208e-05	0.000101631	0.000104936	9.61698e-05	8.06302e-05	8.702e-05	6.83427e-05	2.27679e-05		2.27679e-05		8.02139e-05		0.28384		0.000476883
14800	Lys-Asp	0.99	赖氨酸天冬氨酸	0.000117207	8.30707e-05	4.08957e-05	0.000113987	6.43432e-05	0.000136121	0.000166396	0.000340999	0.000438131	0.00106423	0.000348799	0.000322676	9.2604e-05		9.2604e-05		0.000396263		0.233693		0.0407686
14614	Tyr-Leu	0.98	胰高血糖素	6.47884e-05	4.41395e-05	3.86637e-05	6.02859e-05	3.99983e-05	6.41193e-05	0.000569303	0.000816878	0.0014159	0.00146509	0.00084944	0.00108705	5.19992e-05		5.19992e-05		0.000893667		0.0581863		0.00160521
9867	L-Proline	0.99	L-脯氨酸	1.21052e-05	4.30382e-05	4.13043e-05	3.03304e-05	2.73924e-05	6.10571e-06	0.000245609	0.000128939	0.000452443	0.000681211	0.00022555	0.000270006	2.67127e-05		2.67127e-05		0.000290067		0.0920914		0.0131015
12941	Phe-Ile	0.98	二肽	0.000229126	0.000129411	3.45826e-06	0.000138206	0.00010481	0.000343488	0.0145755	0.0123316	0.0214203	0.0252942	0.00791066	0.0111335	0.000158083		0.000158083		0.0132606		0.0119213		0.00286054
29781	5-Methoxyindoleacetate	0.97	5-甲氧吲哚	4.96892e-06	2.94627e-06	2.27122e-06	5.41941e-06	3.89176e-06	4.87753e-06	1.12229e-05	9.70422e-06	1.64598e-05	1.89281e-05	1.01533e-05	1.1725e-05	4.06252e-06		4.06252e-06		1.17508e-05		0.345722		0.00308853
4877	Camphor	0.68	莰酮	8.73784e-06	7.60843e-06	5.75716e-06	6.26627e-06	1.06415e-05	9.19921e-06	0.000160842	7.18171e-05	9.12621e-05	0.000189791	0.000134767	0.000150476	8.03507e-06		8.03507e-06		0.000115284		0.0696978		0.00149867
36045	7,8-Dihydrofolate	0.97	二氢叶酸	2.30771e-06	2.29427e-06	1.49625e-06	2.1067e-06	1.54238e-06	2.22665e-06	9.45041e-06	5.61813e-06	6.22081e-06	1.18976e-05	9.84575e-06	1.0108e-05	1.99566e-06		1.99566e-06		7.87661e-06		0.253365		0.00155902
4962	1,3-Diaminopropane	0.95	二氨基丙烷	1.35223e-06	1.08796e-06	1.24652e-06	1.58186e-06	7.70788e-07	1.12938e-06	7.40631e-05	8.67839e-05	0.000101109	0.000143719	0.000103263	0.000120755	1.19479e-06		1.19479e-06		9.01268e-05		0.0132568		0.000567912
7683	Pantothenol	0.95	泛醇	8.16602e-05	0.000147388	3.19134e-05	0.000273674	0.000128101	0.000125274	0.00387114	0.00288071	0.00361319	0.00410435	0.00379861	0.00387904	0.000131335		0.000131335		0.00318263		0.0412663		0.000254924
20407	Arecoline	0.99	槟榔素	2.45691e-05	2.40545e-05	2.11922e-05	2.69098e-05	2.2888e-05	4.06395e-05	0.00160971	0.00114333	0.00127311	0.00196532	0.00159489	0.00185596	2.67088e-05		2.67088e-05		0.00135272		0.0197446		0.000443527
25590	N-Acetyl-D-lactosamine	0.94	氨基乳糖苷	3.42296e-05	2.78012e-05	1.53439e-05	2.85667e-05	1.647e-05	3.43776e-05	4.7525e-05	0.000102478	5.68701e-05	0.000204856	0.000175335	0.000183355	2.61315e-05		2.61315e-05		0.000113793		0.22964		0.0147257
18737	.alpha.-Estradiol	0.75	雌二醇	8.81326e-05	4.72996e-05	1.15533e-05	4.12511e-05	3.78969e-05	0.000144791	0.000622896	0.000614642	0.000660794	0.00284985	0.0012774	0.00189574	6.18208e-05		6.18208e-05		0.00114045		0.0542074		0.0188319
42513	Atropine	0.75	阿托品	3.55117e-06	3.32509e-06	3.19354e-06	4.03199e-06	2.6267e-06	3.33093e-06	2.89268e-05	2.35363e-05	2.355e-05	7.09953e-05	3.92741e-05	4.37264e-05	3.34324e-06		3.34324e-06		3.3336e-05		0.100289		0.00535073
6786	3-Hydroxy-4-methoxycinnamic acid	0.79	3-羟基-4-甲氧基肉桂酸	2.55116e-05	1.01037e-05	2.41384e-05	2.30781e-05	2.18661e-05	2.58098e-05	6.54846e-06	4.49472e-06	1.0464e-05	1.09952e-05	9.81527e-06	1.28393e-05	2.17513e-05		2.17513e-05		1.09869e-05		1.97975		0.00594548
15707	gamma-L-Glutamyl-L-valine	0.7	谷酰基缬氨酸	8.05632e-05	6.56865e-05	7.58864e-05	7.62361e-05	8.84529e-05	9.33192e-05	1.25176e-05	3.87852e-05	2.8343e-05	3.53345e-05	2.78074e-05	4.09588e-05	8.0024e-05		8.0024e-05		3.76815e-05		2.12369		0.000866553
14565	(.+/-.)-Baclofen	0.93	巴氯芬	0.000107776	8.15214e-05	0.000103801	9.09164e-05	9.88216e-05	0.000101962	2.50851e-05	3.89295e-05	4.77615e-05	5.33869e-05	4.22172e-05	6.10655e-05	9.74663e-05		9.74663e-05		5.22731e-05		1.86456		0.00093979
24289	Tyr-Glu	0.94	二肽	1.5153e-05	1.02124e-05	1.5177e-05	1.48738e-05	1.56555e-05	1.46618e-05	3.59682e-06	6.39225e-06	5.87171e-06	7.17538e-06	5.19941e-06	7.49677e-06	1.42889e-05		1.42889e-05		7.1459e-06		1.9996		0.000926803
22862	1-Hexadecanol	1	十六醇	1.69588e-05	1.50611e-05	2.19797e-05	1.81531e-05	2.37802e-05	1.69707e-05	3.21148e-06	5.41357e-06	6.27171e-06	9.85844e-06	4.79021e-06	5.7232e-06	1.88173e-05		1.88173e-05		7.72656e-06		2.4354		0.00103402
10532	Biopterin	0.91	嘌呤	9.46665e-06	6.89735e-06	1.15591e-05	7.75926e-06	9.23131e-06	9.35434e-06	9.35385e-07	1.47313e-06	2.91739e-06	5.09709e-06	2.2407e-06	2.72843e-06	9.04467e-06		9.04467e-06		3.49097e-06		2.59088		0.00126448
11146	Phe-Asn	0.66	二肽	2.506e-05	2.30296e-05	3.4666e-05	2.25641e-05	2.9652e-05	2.65288e-05	4.38998e-06	1.04236e-05	1.28954e-05	1.48967e-05	8.56019e-06	1.06932e-05	2.69168e-05		2.69168e-05		1.26823e-05		2.1224		0.00147731
13571	trans-2-Phenylcyclopropylamine	0.72	反-2-苯基环丙胺	4.67369e-05	3.28998e-05	5.81025e-05	3.73947e-05	5.18186e-05	4.98405e-05	2.57978e-06	1.48403e-05	1.70312e-05	2.19498e-05	1.37447e-05	1.99489e-05	4.61322e-05		4.61322e-05		1.9461e-05		2.3705		0.00175931
7911	Synephrine	0.68	脱氧肾上腺素	3.0691e-05	1.68536e-05	6.55395e-05	2.63974e-05	1.74769e-05	3.41169e-05	4.77922e-06	8.35792e-06	7.6277e-06	8.86279e-06	7.82529e-06	1.06342e-05	3.18459e-05		3.18459e-05		1.1419e-05		2.78885		0.022491
10949	Leu-Gln	0.63	二肽	4.56203e-05	3.97578e-05	7.1406e-05	3.32019e-05	3.89937e-05	4.12706e-05	2.14334e-05	1.25856e-05	1.48522e-05	1.86478e-05	1.43185e-05	1.49952e-05	4.50417e-05		4.50417e-05		2.02678e-05		2.22233		0.00417447
2417	Adenine	0.93	腺嘌呤	6.00001e-06	5.09216e-06	1.33344e-05	9.67152e-06	9.46044e-06	9.42646e-06	8.70943e-07	2.90007e-06	3.31274e-06	3.96006e-06	3.48223e-06	3.31868e-06	8.83083e-06		8.83083e-06		3.81079e-06		2.31732		0.00629134
8140	Pro-Asn	0.95	二肽	2.20094e-05	3.65373e-05	0.000103612	5.3687e-05	3.20686e-05	8.53336e-05	9.96974e-06	1.52508e-05	1.71102e-05	2.10102e-05	1.02816e-05	1.38402e-05	5.55414e-05		5.55414e-05		2.04292e-05		2.71873		0.0272421
10248	Tolbutamide	0.93	甲苯磺丁脲	2.22436e-05	2.09844e-05	2.09685e-05	8.89124e-06	1.51163e-05	1.21532e-05	6.82756e-06	4.95774e-06	4.32784e-06	6.00375e-06	1.13717e-05	1.08868e-05	1.67262e-05		1.67262e-05		8.7288e-06		1.91621		0.0146424
6805	9-Decen-1-ol	0.96	9-癸烯-1-醇丙酸酯	0.000309352	0.00026585	0.000232689	0.000130224	0.000210059	0.000113069	2.21694e-05	4.70546e-05	3.62737e-05	4.19514e-05	7.50897e-05	3.37577e-05	0.000210207		0.000210207		6.66434e-05		3.15421		0.00380782
15358	Prunetin	0.95	黄体酮	0.000229576	0.000173979	0.000208352	9.83903e-05	0.000123216	8.71182e-05	2.2893e-05	1.35647e-05	2.09442e-05	4.23484e-05	2.37952e-05	2.94915e-05	0.000153439		0.000153439		4.37822e-05		3.50459		0.0038214
13437	Phe-Thr	0.72	二肽	0.000161094	0.000135594	0.000121885	9.28063e-05	7.78828e-05	4.88486e-05	2.34613e-05	2.72265e-05	8.13538e-06	3.02985e-05	2.72757e-05	2.5724e-05	0.000106352		0.000106352		3.54962e-05		2.99615		0.00497146
1978	DL-a-Hydroxybutyric acid	0.91	羟基丁酸	0.000515161	0.000400065	0.000390516	0.000193024	0.000276791	0.000125303	3.04248e-05	6.74871e-05	7.91817e-05	6.75965e-05	7.5443e-05	8.46266e-05	0.00031681		0.00031681		0.000103081		3.0734		0.00875074
9266	6-Benzylaminopurine	0.96	6-苄氨基嘌呤	0.000422661	0.00039417	0.000331389	0.000164916	0.000209086	0.000124945	3.02313e-05	6.86281e-05	6.81252e-05	0.000102188	6.07665e-05	5.67769e-05	0.000274528		0.000274528		9.44634e-05		2.90618		0.00982296
6343	N6,N6,N6-Trimethyl-L-lysine	0.99	三甲基赖氨酸	0.000876979	0.00100592	0.00101633	0.000623508	0.000851028	0.000618429	0.000150379	0.000421609	0.000395334	0.000591319	0.000206837	0.000346943	0.000832032		0.000832032		0.000420636		1.97803		0.0046005
13549	Enterodiol	0.68	雌二醇	5.73808e-05	6.79462e-05	8.1601e-05	4.69054e-05	5.86726e-05	3.63028e-05	1.24257e-05	1.98984e-05	1.51108e-05	2.58467e-05	1.17195e-05	1.40337e-05	5.81348e-05		5.81348e-05		2.24528e-05		2.5892		0.00222592
1177	Phenol, 4-amino-	0.92	4-氨基苯酚	0.000188104	0.000150553	0.000160601	0.000129927	0.0001238	0.000114341	2.44187e-05	4.23618e-05	5.08051e-05	0.000119257	3.83746e-05	4.83243e-05	0.000144554		0.000144554		6.68708e-05		2.1617		0.00400913
10173	(R)-(+)-Citronellic acid	0.61	香茅酸	6.70262e-05	5.46879e-05	7.40098e-05	4.18564e-05	4.36411e-05	3.38933e-05	9.26612e-06	1.27463e-05	1.13536e-05	3.84377e-05	2.39092e-05	1.59096e-05	5.25191e-05		5.25191e-05		2.34488e-05		2.23973		0.00743858
3740	Caproic acid	0.62	己酸	6.87672e-06	1.56088e-05	1.57686e-05	6.721e-06	4.23427e-06	5.12229e-06	1.70565e-06	1.61093e-06	2.55253e-06	1.95058e-06	9.52807e-07	1.89444e-06	9.05528e-06		9.05528e-06		2.81746e-06		3.21399		0.0191004
18112	Desipramine	0.98	脱甲丙咪嗪	4.48684e-05	7.99571e-05	7.79654e-05	6.86445e-05	4.07149e-05	1.95266e-05	3.46058e-06	2.16293e-05	1.42541e-05	3.59198e-06	2.17333e-05	1.22364e-05	5.52795e-05		5.52795e-05		1.88836e-05		2.92738		0.0094305
17567	His-Trp	0.8	二肽	1.55932e-05	2.10833e-05	2.63323e-05	2.19538e-05	1.88665e-05	9.55123e-06	3.52585e-06	6.19595e-06	1.48213e-05	7.68548e-06	3.68259e-06	5.09236e-06	1.88967e-05		1.88967e-05		8.55718e-06		2.20829		0.00912955
1999	5-Amino-4-carbamoylimidazole (AICA)	0.94	5-氨基4-氨基甲酰基咪唑	4.80467e-05	5.03523e-05	7.1085e-05	5.45194e-05	6.06823e-05	2.2554e-05	3.61352e-06	1.71278e-05	1.22311e-05	1.28399e-05	1.71558e-05	2.60069e-06	5.12066e-05		5.12066e-05		1.66822e-05		3.06954		0.0029108
12061	Phe-Ser	0.98	丁氧羰基	3.68304e-05	3.83457e-05	4.14854e-05	3.89563e-05	4.37499e-05	2.93311e-05	8.7623e-06	2.03261e-05	1.9848e-05	1.57044e-05	1.28425e-05	1.32304e-05	3.81165e-05		3.81165e-05		1.84043e-05		2.07106		0.000867617
16607	(S)-2-Hydroxyglutarate	0.73	羟戊二酸	0.000100742	9.04815e-05	9.68054e-05	9.13123e-05	9.17372e-05	6.10772e-05	1.14334e-05	4.7061e-05	4.32408e-05	2.68897e-05	2.83455e-05	2.2892e-05	8.86926e-05		8.86926e-05		3.8365e-05		2.31181		0.0012135
2189	D-Pipecolinic acid	0.99	哌啶甲酸	1.80298e-05	1.81085e-05	1.8316e-05	1.8463e-05	1.62607e-05	1.4783e-05	1.24741e-05	7.83554e-06	6.47226e-06	5.45743e-06	5.14346e-06	5.08357e-06	1.73268e-05		1.73268e-05		8.54188e-06		2.02845		0.00105657
3552	Acetoin	0.96	乙偶姻	0.000106748	9.02136e-05	0.000131086	8.30587e-05	6.00379e-05	7.21109e-05	6.03252e-06	1.77276e-05	2.14822e-05	2.59672e-05	2.07534e-05	2.35037e-05	9.05426e-05		9.05426e-05		2.94299e-05		3.07655		0.00171455
4255	DL-4-Hydroxy-2-ketoglutarate	0.7	Hydroxy ketoglutarate	1.84784e-05	1.79621e-05	2.26815e-05	1.76554e-05	1.60687e-05	1.22465e-05	4.40676e-06	2.97474e-06	4.36108e-06	5.60751e-06	5.16922e-06	5.40012e-06	1.75154e-05		1.75154e-05		6.4907e-06		2.69855		0.000765688
15563	Glutaric acid	0.85	戊二酸	0.000124519	0.000108499	0.000148974	8.30029e-05	9.85021e-05	5.234e-05	7.27781e-06	8.10535e-06	1.45878e-05	1.34087e-05	1.36408e-05	1.36492e-05	0.00010264		0.00010264		2.47585e-05		4.14564		0.00171072
2942	2-Ethyl-4-hydroxy-5-methyl-3(2H)-furanone	0.6	5-甲基-2-乙基-4-羟基-3(2H)-呋喃酮	1.96499e-05	1.36808e-05	1.74592e-05	1.56967e-05	9.10036e-06	9.19613e-06	1.60533e-06	3.12793e-06	2.09319e-06	6.33005e-06	1.64267e-06	1.34818e-06	1.41305e-05		1.41305e-05		4.32541e-06		3.26686		0.00244899
4414	Tiopronin	0.97	巯丙酰甘氨酸	0.000495291	0.000280841	0.000506234	0.000425922	0.000195998	0.000140409	4.27888e-05	0.000130246	4.50077e-05	4.55681e-05	3.64513e-05	3.80451e-05	0.000340782		0.000340782		9.69842e-05		3.51379		0.00764414
24571	2-Dehydro-3-deoxy-D-gluconate	0.91	脱氢脱氧葡萄糖酸	4.64858e-05	5.25657e-05	4.97007e-05	7.32648e-05	5.34086e-05	3.62347e-05	1.54592e-05	2.73452e-05	1.62825e-05	1.42481e-05	1.74318e-05	1.68032e-05	5.19434e-05		5.19434e-05		2.27876e-05		2.27945		0.0019199
25507	Arg-Trp	0.67	二肽	3.01682e-05	2.81121e-05	2.7925e-05	3.59903e-05	2.858e-05	1.78594e-05	6.67312e-06	1.95118e-05	1.3539e-05	8.05345e-06	1.12985e-05	8.09205e-06	2.81058e-05		2.81058e-05		1.36105e-05		2.065		0.00321827
10727	7,8-Dihydrobiopterin	0.88	二氢生物蝶呤	6.65302e-05	5.49442e-05	6.22193e-05	8.60028e-05	8.59753e-05	5.25251e-05	2.84967e-05	3.27599e-05	3.12489e-05	3.28583e-05	1.81076e-05	2.06209e-05	6.80328e-05		6.80328e-05		3.31607e-05		2.05161		0.00213195
20585	Ribothymidine	0.99	核糖胸核苷	8.45795e-06	7.13768e-06	5.79627e-06	1.22337e-05	1.07566e-05	5.53435e-06	2.37101e-06	4.38758e-06	4.40194e-06	2.09432e-06	1.98749e-06	1.95422e-06	8.31943e-06		8.31943e-06		3.64514e-06		2.28233		0.00653857
16711	S-Methyl-5'-thioadenosine	0.99	甲硫腺苷	6.17174e-05	5.97694e-05	5.35229e-05	7.08675e-05	7.1064e-05	1.69753e-05	2.97522e-06	6.12069e-06	1.82895e-05	1.59648e-05	1.44639e-05	1.81507e-05	5.56527e-05		5.56527e-05		1.88025e-05		2.95986		0.00451773
7935	Formylanthranilic acid	0.81	甲酰邻氨酸	9.14744e-06	1.53569e-05	1.16726e-05	1.45984e-05	1.31503e-05	7.42917e-06	9.49139e-07	2.57733e-07	1.13005e-06	2.38971e-06	3.63417e-06	2.76679e-06	1.18925e-05		1.18925e-05		3.28858e-06		3.61629		0.00127746
1264	Cytosine	0.98	胞嘧啶	0.00344315	0.00411999	0.00414724	0.0048351	0.00457145	0.00130157	0.000411908	0.000165264	0.00021037	0.000278583	0.000475536	0.000348619	0.00373642		0.00373642		0.000803814		4.64836		0.00181292
9087	Pyrrole-2-carboxylic acid	0.74	吡咯	0.000123771	0.000134697	0.000132079	0.000149969	0.000145746	6.87696e-05	2.12874e-06	4.65057e-06	7.69429e-06	2.07999e-05	9.33726e-06	1.37286e-05	0.000125839		0.000125839		2.63111e-05		4.78271		0.000682295
27052	Coniferol	0.68	松柏醇	2.37216e-05	2.46247e-05	2.46704e-05	3.96027e-05	2.40605e-05	6.87968e-06	4.06324e-06	6.57555e-06	5.96466e-06	7.3905e-06	1.43594e-05	6.5516e-06	2.39266e-05		2.39266e-05		9.83307e-06		2.43328		0.0141256
28529	Riboflavin (Vitamin B2)	0.99	核黄素 (维生素B2)	1.43926e-05	1.31117e-05	1.27139e-05	1.91751e-05	1.38398e-05	9.05435e-06	2.95386e-06	3.39918e-06	5.18876e-06	7.17757e-06	5.73708e-06	7.29261e-06	1.37146e-05		1.37146e-05		6.49481e-06		2.11162		0.00315267
23056	His-His	0.86	组氨酸	8.98541e-06	6.56835e-06	8.7708e-06	1.07258e-05	6.55787e-06	4.16228e-06	1.74089e-06	2.212e-06	2.05938e-06	3.2778e-06	2.97079e-06	3.33896e-06	7.62842e-06		7.62842e-06		3.31832e-06		2.29888		0.00419061
24366	Arg-Met	0.71	二肽	1.64958e-05	1.20186e-05	1.5683e-05	1.79321e-05	1.44156e-05	9.12699e-06	2.0692e-06	3.65937e-06	3.14412e-06	4.95407e-06	3.2208e-06	4.8447e-06	1.42787e-05		1.42787e-05		5.16728e-06		2.76329		0.00112627
13340	Alpha-N-Phenylacetyl-L-glutamine	0.97	α-苯乙酰谷氨酰胺	0.000174452	0.000155643	0.00012032	0.000423239	7.31439e-05	6.01771e-05	5.70577e-06	1.62804e-05	6.78729e-06	1.45527e-05	7.87263e-06	1.18071e-05	0.000167829		0.000167829		3.29764e-05		5.08937		0.0334768
6383	Kynurenic acid	0.99	犬尿喹啉酸	4.94389e-05	6.2144e-05	4.35925e-05	0.000143408	3.74562e-05	4.71065e-05	9.43785e-06	1.12206e-05	1.0834e-05	1.18989e-05	1.41955e-06	7.18055e-06	6.38577e-05		6.38577e-05		1.65499e-05		3.8585		0.0193266
7957	N-Benzyloxycarbonylglycine	0.99	N-苄氧羰基甘氨酸对硝基苯酯	4.74056e-05	7.22163e-05	4.45854e-05	0.000128717	4.83781e-05	4.00841e-05	1.62705e-05	1.31128e-05	1.46678e-05	2.4325e-05	1.58457e-05	1.90955e-05	6.35644e-05		6.35644e-05		2.38402e-05		2.66626		0.020343
13688	Terpineol	0.98	萜品醇	1.01299e-05	1.48002e-05	1.36267e-05	2.98768e-05	1.14839e-05	8.2772e-06	1.45601e-06	4.73468e-06	3.7263e-06	4.52969e-06	2.65135e-06	5.43254e-06	1.46991e-05		1.46991e-05		5.31853e-06		2.76376		0.0193422
23176	Chlorpromazine	0.88	氯丙嗪	2.80334e-05	3.1305e-05	3.21399e-05	9.59185e-05	2.92861e-05	2.53712e-05	3.23335e-06	1.18322e-06	4.46596e-06	1.00024e-05	5.06135e-06	1.69702e-05	4.03423e-05		4.03423e-05		1.16084e-05		3.47527		0.0319155
6642	Gly-Gly	0.69	二肽	9.84009e-06	8.97594e-06	1.15276e-05	2.55615e-05	6.15152e-06	1.23142e-05	1.30481e-06	2.37649e-06	2.62333e-06	7.57372e-06	2.91787e-06	4.68207e-06	1.23951e-05		1.23951e-05		4.83906e-06		2.56148		0.0291876
7958	Monomethyl glutaric acid	0.74	戊二酸单乙酯	1.21613e-05	2.15019e-05	2.46125e-05	4.39867e-05	1.43301e-05	1.39584e-05	1.89532e-06	4.82656e-06	7.58628e-06	1.2513e-05	3.63596e-06	6.94555e-06	2.17585e-05		2.17585e-05		8.45159e-06		2.57448		0.0281789
17035	2-Thiocytidine	0.99	硫代胞苷	3.41914e-05	2.52495e-05	3.39231e-05	5.57761e-05	4.47743e-05	2.26341e-05	4.05239e-06	1.01812e-05	1.01488e-05	1.38748e-05	1.03412e-05	1.41897e-05	3.60914e-05		3.60914e-05		1.41257e-05		2.55503		0.00496813
5809	3,4-Dihydroxyhydrocinnamic acid	0.99	3,4-二羟基苯基丙酸	8.19654e-05	8.36958e-05	7.12602e-05	0.000144856	9.29418e-05	6.94853e-05	2.60323e-05	2.45958e-05	3.04613e-05	3.83227e-05	3.45337e-05	4.25166e-05	9.07007e-05		9.07007e-05		4.10233e-05		2.21096		0.00467038
20951	Tyr-Asp	0.96	二肽	3.49372e-05	3.47e-05	3.74175e-05	6.91699e-05	4.80331e-05	3.58554e-05	4.60024e-06	4.94891e-06	7.18056e-06	7.61653e-06	6.3233e-06	8.0162e-06	4.33522e-05		4.33522e-05		1.17197e-05		3.69909		0.0017236
13207	Sulfamerazine	0.63	磺胺甲基嘧啶	5.64955e-05	3.0758e-05	6.92201e-05	0.000130919	6.57388e-05	3.74377e-05	3.06994e-06	1.0032e-05	7.82186e-06	1.3334e-05	1.15497e-05	3.16056e-05	6.50949e-05		6.50949e-05		2.03583e-05		3.19747		0.0178195
27034	Nicotinate D-ribonucleotide	0.9	烟酸核糖核苷酸	6.37421e-06	5.59217e-06	5.91538e-06	9.7886e-06	6.47831e-06	5.56314e-06	3.4879e-06	4.05517e-06	4.0032e-06	4.71158e-06	3.01678e-06	4.05951e-06	6.61864e-06		6.61864e-06		4.27897e-06		1.54678		0.0109502
2040	L-Erythro-4-Hydroxyglutamic acid	0.84	羟基谷氨酸	0.000129298	7.90667e-05	0.000215199	0.000248341	0.000128285	7.38866e-05	4.15923e-06	6.3122e-06	4.82296e-06	1.44268e-05	5.9089e-06	2.33873e-05	0.000145679		0.000145679		2.92424e-05		4.98179		0.00591305
4695	4-Imidazoleacetic acid	1	4-咪唑乙酸	6.09332e-06	5.89027e-06	7.8267e-06	1.01745e-05	5.4814e-06	6.85116e-06	1.36033e-06	3.20899e-06	2.5454e-06	3.6876e-06	2.22937e-06	3.13317e-06	7.0529e-06		7.0529e-06		3.31682e-06		2.1264		0.00309197
10553	DL-Arginine	0.74	精氨酸	4.38248e-06	4.21597e-06	6.49185e-06	7.78875e-06	4.29544e-06	5.28521e-06	9.79261e-07	3.44424e-06	1.55914e-06	2.72875e-06	2.26529e-06	2.1477e-06	5.40995e-06		5.40995e-06		2.64776e-06		2.04322		0.00573966
6446	alpha-ketoglutarate	1	α酮戊二酸	0.000325245	0.000425683	0.000278129	0.000561982	0.000272333	0.000354168	7.39289e-05	0.00023703	0.000147205	0.000142921	0.000129921	0.000164749	0.00036959		0.00036959		0.000180764		2.0446		0.00698324
15451	L-Fucose-1-phosphate	0.95	磷酸盐	2.45751e-05	4.99825e-05	2.70347e-05	5.58764e-05	2.19058e-05	2.21692e-05	5.58845e-06	1.54844e-05	1.10377e-05	4.42493e-06	7.62533e-06	1.1255e-05	3.35906e-05		3.35906e-05		1.27152e-05		2.64177		0.0126432
5162	Acetyl-DL-Leucine	0.73	乙酰亮氨酸	4.72382e-05	2.58128e-05	2.17993e-05	8.19114e-05	1.36478e-05	3.96997e-05	4.68868e-06	8.74023e-06	6.54912e-06	7.86825e-06	1.08307e-05	8.64335e-06	3.83515e-05		3.83515e-05		1.22388e-05		3.13359		0.0288323
24749	Arg-Ser	0.91	精-丝氨酸	2.60096e-05	2.15778e-05	1.5954e-05	3.15742e-05	1.00592e-05	9.5234e-06	9.66378e-07	1.11105e-06	1.40338e-06	1.15929e-06	1.38e-06	2.9128e-06	1.91163e-05		1.91163e-05		4.00704e-06		4.7707		0.0049575
9521	D-Galactarate	0.82	粘酸脱水酶	2.92415e-05	2.6803e-05	2.20348e-05	3.52312e-05	2.30971e-05	2.15278e-05	7.2935e-06	1.17839e-05	1.11825e-05	1.17939e-05	1.2964e-05	1.70911e-05	2.63226e-05		2.63226e-05		1.40616e-05		1.87194		0.0028155
18495	Val-Met	0.75	二肽	1.18909e-05	8.4221e-06	7.99403e-06	1.31045e-05	7.0414e-06	6.74508e-06	2.11037e-06	3.95885e-06	3.7709e-06	4.09998e-06	3.2429e-06	5.10599e-06	9.19966e-06		9.19966e-06		4.49838e-06		2.04511		0.00542013
2161	3-Furancarboxylic acid	0.63	呋喃甲酸	4.93631e-05	4.50819e-05	3.62661e-05	8.49699e-05	2.92276e-05	2.42426e-05	5.49231e-06	1.16437e-05	8.20464e-06	9.85424e-06	6.33944e-06	6.79436e-06	4.48585e-05		4.48585e-05		1.33125e-05		3.36967		0.00921627
5133	Quinaldic acid	0.99	喹哪啶酸	3.95246e-05	3.58375e-05	3.38493e-05	6.97611e-05	3.20454e-05	2.68615e-05	6.42356e-06	1.05812e-05	1.01211e-05	1.07185e-05	6.53796e-06	9.1304e-06	3.96466e-05		3.96466e-05		1.33085e-05		2.97905		0.00491325
5214	Mandelonitrile	0.69	苯乙醇腈	3.632e-05	2.51294e-05	2.19897e-05	5.2645e-05	2.09358e-05	3.11274e-05	2.94766e-06	7.82221e-06	6.45417e-06	7.19021e-06	8.24384e-06	4.85812e-06	3.13579e-05		3.13579e-05		9.83915e-06		3.18705		0.00420797
11355	Val-Gln	0.6	二肽	0.000281553	0.000214106	0.000242466	0.000421941	0.000149714	0.000256077	5.99027e-06	1.49447e-05	1.49256e-05	2.06229e-05	2.37823e-05	3.32147e-05	0.000260976		0.000260976		5.34938e-05		4.87862		0.00182186
2869	2-Butenoic acid, 3-methyl-	0.91	3-甲基-2-丁烯酸己酯	0.000233557	0.000120972	6.45903e-05	0.000119314	4.39727e-05	0.000132679	3.64509e-06	2.99059e-05	7.94337e-06	2.20533e-05	1.05165e-05	1.52193e-05	0.000119181		0.000119181		2.97806e-05		4.00196		0.012223
3415	Diacetyl	0.99	二乙酰	0.000378689	0.000216617	0.000181119	0.000223052	9.66087e-05	0.000317123	2.28977e-05	7.38332e-05	6.22895e-05	2.88078e-05	4.64144e-05	5.8369e-05	0.000235535		0.000235535		7.54495e-05		3.12176		0.00663137
10730	3,4-Methylenedioxyamphetamine	0.74	3,4-亚甲二氧基苯丙胺	3.9947e-05	2.1381e-05	2.2984e-05	3.46174e-05	2.00557e-05	3.14521e-05	6.2197e-06	1.43136e-05	1.02076e-05	9.89218e-06	9.47686e-06	1.06373e-05	2.84062e-05		2.84062e-05		1.27362e-05		2.23035		0.0037198
23079	Norharmane	0.99	去甲哈尔满	8.29603e-06	5.62072e-06	5.38441e-06	7.0386e-06	4.82931e-06	6.89103e-06	3.99578e-06	3.73202e-06	3.12238e-06	3.47674e-06	2.64443e-06	3.52802e-06	6.34335e-06		6.34335e-06		3.83467e-06		1.65421		0.00383412
3878	Guanidine	0.99	胍	0.00126977	0.000383094	0.000660727	0.000244085	0.000415782	0.000713328	3.56742e-06	1.71681e-05	1.17261e-05	1.47814e-05	1.12082e-05	1.70069e-05	0.000614464		0.000614464		9.85603e-05		6.2344		0.0100447
32619	Naproxen	0.96	甲氧萘丙酸	1.03834e-05	7.52513e-06	6.08631e-06	5.67664e-06	5.70076e-06	8.90962e-06	2.83731e-06	3.43872e-06	2.80655e-06	1.90071e-06	2.65061e-06	1.90881e-06	7.38032e-06		7.38032e-06		3.27472e-06		2.25373		0.00265508
15256	Guanosine	0.99	鸟嘌呤核苷	5.15983e-05	2.6603e-05	2.77084e-05	2.58228e-05	2.59384e-05	2.38973e-05	1.09458e-05	1.17867e-05	2.82871e-06	3.3144e-06	5.23919e-06	1.55948e-05	3.02614e-05		3.02614e-05		1.14244e-05		2.64883		0.00615531
16115	Tyr-Gln	0.61	二肽	0.000110985	5.79896e-05	3.78074e-05	6.4148e-05	5.66791e-05	6.45366e-05	1.88882e-05	2.88518e-05	1.18466e-05	3.39828e-05	3.37217e-05	3.13526e-05	6.53576e-05		6.53576e-05		3.20002e-05		2.04241		0.0142751
6539	2-Furoylglycine	0.99	糠酰甘氨酸	9.77171e-06	9.13095e-06	4.63794e-06	4.81803e-06	6.25299e-06	8.6707e-06	1.63819e-06	1.55534e-06	4.79243e-06	2.90408e-06	2.35627e-06	2.74545e-06	7.21372e-06		7.21372e-06		3.31507e-06		2.17604		0.00739061
2385	Glycerol	1	丙三醇	4.41717e-05	4.94389e-05	2.25241e-05	2.2394e-05	2.64274e-05	1.8291e-05	6.88252e-06	8.63015e-06	5.82703e-06	1.28271e-05	4.08672e-06	5.05936e-06	3.05412e-05		3.05412e-05		1.05506e-05		2.89474		0.00793891
12223	Indoxyl sulfate	0.77	硫酸吲哚酚	0.000156535	0.000147092	6.95154e-05	5.67818e-05	3.33368e-05	4.54686e-05	5.75269e-06	2.41033e-05	2.28549e-05	1.45156e-05	1.47755e-05	9.56526e-06	8.47883e-05		8.47883e-05		2.51937e-05		3.36546		0.024609
24110	Hordenine	0.85	对二甲氨乙基苯酚	1.16096e-05	8.96516e-06	7.92047e-06	5.1655e-06	5.89582e-06	8.19241e-06	1.7368e-06	3.5714e-06	2.9854e-06	3.76344e-06	3.96246e-06	3.51913e-06	7.95815e-06		7.95815e-06		3.92811e-06		2.02595		0.00550216
14187	Arg-Val	0.77	二肽	5.93894e-06	5.50663e-06	4.51848e-06	2.46687e-06	3.17667e-06	3.33737e-06	3.03212e-07	9.7493e-07	6.90432e-07	2.32875e-06	1.12673e-06	1.55647e-06	4.15749e-06		4.15749e-06		1.59115e-06		2.61289		0.00555385
10803	L-.alpha.-Amino-.gamma.-butyrolactone	0.72	丁内酯盐酸盐	5.27526e-05	4.55289e-05	3.13007e-05	2.6802e-05	2.62331e-05	2.82666e-05	6.22295e-06	6.22414e-06	4.88572e-06	1.93828e-05	8.91837e-06	1.46604e-05	3.51473e-05		3.51473e-05		1.36345e-05		2.57782		0.00487803
12546	Pectin (Galacturonic acid)	1	果胶(半乳糖醛酸)	0.000256713	0.000213156	0.000157571	0.000136405	0.000128082	0.000131363	3.58641e-05	2.71984e-05	2.741e-05	9.46424e-05	3.67924e-05	6.91991e-05	0.000170548		0.000170548		6.59507e-05		2.586		0.00436012
10536	Resorcinol	0.92	间苯二酚	0.000155742	0.000133593	0.00011623	0.000111705	9.49283e-05	8.29828e-05	1.36815e-05	3.46952e-05	6.17253e-05	6.95948e-05	4.89625e-05	5.67944e-05	0.000115864		0.000115864		5.73311e-05		2.02096		0.00435462
17257	DL-.alpha.-Phenylglycine	0.98	DL-苯甘氨酸	6.54651e-06	7.46518e-06	5.99128e-06	5.20393e-06	5.14429e-06	5.27118e-06	1.10903e-06	2.76168e-06	3.75619e-06	2.56679e-06	1.98414e-06	3.60581e-06	5.93706e-06		5.93706e-06		3.10296e-06		1.91336		0.00243024
12564	2'-O-methylcytidine	0.99	2'-甲氧基胞苷	0.000182335	0.000170695	0.000197437	0.000137898	0.000159752	0.000106207	2.04448e-05	0.000195682	4.27566e-05	2.58689e-05	1.92261e-05	2.29686e-05	0.000159054		0.000159054		6.94288e-05		2.29089		0.02052
5281	Indoleacetic acid	0.99	吲哚乙酸	0.000126838	8.16953e-05	9.19062e-05	0.000118814	5.8682e-05	5.21796e-05	1.45115e-05	5.14141e-05	3.98011e-05	3.404e-05	2.49851e-05	3.87137e-05	8.83526e-05		8.83526e-05		4.16883e-05		2.11936		0.00997512
9699	Diazoxide	0.91	二氮嗪	4.62662e-06	4.45139e-06	4.37877e-06	5.37203e-06	3.19945e-06	3.54801e-06	7.92094e-07	2.8604e-06	1.68596e-06	2.3138e-06	1.56677e-06	1.96644e-06	4.26271e-06		4.26271e-06		2.20688e-06		1.93155		0.00299677
8483	N-Methyl-1-deoxynojirimycin	0.65	N-甲基-1-脱氧野尻霉素	2.65356e-05	3.24813e-05	1.83283e-05	2.70735e-05	1.60456e-05	1.12719e-05	4.32654e-06	9.61949e-06	7.46695e-06	1.02305e-05	6.21103e-06	6.36993e-06	2.1956e-05		2.1956e-05		9.45436e-06		2.32232		0.00780026
10654	Val-Val	0.97	二肽	0.000301249	0.000400447	0.000253717	0.000270202	0.000193182	0.000123616	2.21335e-05	3.45906e-05	3.11066e-05	4.48916e-05	5.88387e-05	7.07932e-05	0.000257069		0.000257069		7.42033e-05		3.46439		0.00330475
3554	Pyrocatechol	0.96	邻苯二酚	6.08428e-05	6.82736e-05	3.65921e-05	6.63132e-05	3.51732e-05	4.16904e-05	2.16124e-05	2.17385e-05	2.22438e-05	1.25418e-05	1.03049e-05	1.18379e-05	5.14809e-05		5.14809e-05		2.168e-05		2.37458		0.00383239
15610	Arg-Ala	0.94	二肽	1.7459e-05	1.78128e-05	1.25336e-05	1.83038e-05	1.50567e-05	1.41037e-05	7.5574e-06	9.43978e-06	1.08564e-05	9.42569e-06	9.68618e-06	9.15111e-06	1.58782e-05		1.58782e-05		1.0285e-05		1.54383		0.00206519
17369	Pro-Gln	0.94	二肽	4.50024e-05	4.73456e-05	3.34681e-05	5.64444e-05	3.29563e-05	2.64915e-05	5.55474e-06	1.45754e-05	1.43468e-05	1.57293e-05	1.34019e-05	1.27825e-05	4.02847e-05		4.02847e-05		1.66679e-05		2.4169		0.00272685
28276	3,4-Dihydroxy-L-phenylalanine(L-DOPA)	0.6	二羟基苯丙氨酸	9.58786e-06	9.77384e-06	6.62015e-06	1.03996e-05	6.67994e-06	6.22068e-06	1.43819e-06	2.82798e-06	1.35332e-06	3.51841e-06	2.82431e-06	1.73944e-06	8.21368e-06		8.21368e-06		3.13076e-06		2.62354		0.0014902
5285	Allantoin	0.96	尿囊素	0.000739387	0.000710948	0.000686916	0.000510417	0.000736399	0.000616996	0.000193907	0.000485021	0.000387985	0.00014619	0.000147419	9.70193e-05	0.000666844		0.000666844		0.000303483		2.1973		0.00266293
877	3-Butynoic acid	0.65	丁炔酸	2.9527e-05	2.9464e-05	3.05317e-05	2.54558e-05	2.31696e-05	2.64128e-05	5.34424e-06	1.50464e-05	1.1105e-05	7.8646e-06	8.23758e-06	8.6755e-06	2.74268e-05		2.74268e-05		1.19572e-05		2.29375		0.000593393
3175	L-Lysine	0.99	l-赖氨酸	0.000132761	0.000139053	0.000126862	0.000126384	0.000109122	0.000111433	2.62081e-05	8.14489e-05	6.1584e-05	3.74093e-05	4.40925e-05	4.32916e-05	0.000124269		0.000124269		5.97577e-05		2.07955		0.000980803
16018	Trimethoprim	0.86	甲氧苄氨嘧啶	2.95685e-05	3.35104e-05	2.69926e-05	3.1456e-05	2.75984e-05	2.93162e-05	3.81093e-06	1.22256e-05	1.23417e-05	6.3585e-06	5.86523e-06	7.91454e-06	2.97403e-05		2.97403e-05		1.11795e-05		2.66025		0.000412888
17379	Agomelatine	0.74	阿戈美拉汀	6.12828e-05	6.27794e-05	5.74723e-05	6.50097e-05	5.81368e-05	6.33208e-05	6.31327e-06	2.53756e-05	9.93531e-06	5.22578e-06	1.1424e-05	1.30829e-05	6.13336e-05		6.13336e-05		1.89558e-05		3.23562		0.000316311
6874	N-Phenylacetamide	0.9	乙酰苯胺	2.98592e-05	2.42231e-05	2.2539e-05	2.46703e-05	2.96172e-05	2.6182e-05	2.76726e-06	1.16569e-05	6.06057e-06	5.15748e-06	4.18878e-06	4.55473e-06	2.61818e-05		2.61818e-05		8.6525e-06		3.02593		0.000457569
20012	Adenosine monophosphate (AMP)	0.99	一磷酸腺苷	8.62347e-05	7.1674e-05	7.15635e-05	7.97091e-05	8.22493e-05	8.11407e-05	3.06199e-05	4.99189e-05	4.63023e-05	3.20439e-05	2.48776e-05	3.13308e-05	7.87619e-05		7.87619e-05		4.19793e-05		1.87621		0.0007308
2438	Indole	0.98	吲哚	0.000204199	0.000194802	0.000172776	0.000142669	0.000169159	0.000182553	2.6793e-05	8.75021e-05	7.77269e-05	4.75115e-05	3.00439e-05	4.11601e-05	0.000177693		0.000177693		6.97758e-05		2.54663		0.000700274
4131	Benzenamine, N,N-dimethyl-	0.79	N,N-二甲基苯胺	3.65832e-05	3.62851e-05	3.37426e-05	3.04685e-05	3.33466e-05	3.78902e-05	9.934e-06	1.98909e-05	1.669e-05	1.29691e-05	1.05662e-05	1.29595e-05	3.47194e-05		3.47194e-05		1.68185e-05		2.06436		0.000506068
52669	Maltopentaose	0.89	麦芽五糖	2.89678e-05	2.79102e-05	2.40132e-05	2.52711e-05	2.5399e-05	2.55257e-05	3.31196e-06	1.31474e-05	1.58751e-05	1.05724e-05	7.89366e-06	1.1641e-05	2.61812e-05		2.61812e-05		1.26604e-05		2.06796		0.000958417
6214	DL-Indole-3-lactic acid	0.62	吲哚乙酸	2.23521e-05	1.76025e-05	1.90967e-05	1.71346e-05	1.80197e-05	1.61354e-05	2.61756e-06	6.69045e-06	8.47415e-06	4.98527e-06	3.08836e-06	3.93568e-06	1.83902e-05		1.83902e-05		6.88309e-06		2.67179		0.000545418
9062	Cysteinylglycine	0.94	半胱氨酰甘氨酸	4.12268e-05	3.57503e-05	3.67161e-05	2.9974e-05	3.64338e-05	3.73328e-05	8.11634e-06	1.73464e-05	1.90799e-05	1.80265e-05	1.16005e-05	1.36329e-05	3.6239e-05		3.6239e-05		1.77202e-05		2.04507		0.000675191
7512	Isovalerylglycine	0.95	的甘氨酸结合体	8.6216e-05	5.09331e-05	5.55081e-05	5.16202e-05	5.52776e-05	4.1675e-05	4.29257e-06	2.33761e-05	7.22951e-06	1.68831e-05	6.0691e-06	1.03004e-05	5.68717e-05		5.68717e-05		1.78604e-05		3.18424		0.00173734
5374	Hexanoic acid	0.69	己酸	0.000170443	0.000150187	0.0001302	9.82008e-05	0.000123402	0.000114527	3.02518e-05	4.34609e-05	4.03304e-05	5.38931e-05	3.24585e-05	3.33634e-05	0.00013116		0.00013116		5.21311e-05		2.51596		0.000916345
18106	.alpha.-L-Glu-L-Tyr	0.68	二肽	9.83116e-06	9.54223e-06	8.70456e-06	6.8858e-06	7.99989e-06	7.77074e-06	1.86946e-06	4.43515e-06	3.49384e-06	4.15865e-06	2.29831e-06	2.33871e-06	8.45573e-06		8.45573e-06		3.86427e-06		2.18819		0.000871588
11028	Thymidine	0.99	胸苷	0.00017455	0.000152991	0.000174982	0.000124441	0.000147235	0.000121249	2.01542e-05	4.25873e-05	3.44289e-05	3.23556e-05	2.57587e-05	2.81673e-05	0.000149241		0.000149241		4.75276e-05		3.1401		0.000445303
4842	Resorcinol, 2-acetyl-	0.93	间苯二酚	0.00010106	9.10559e-05	9.48931e-05	7.81914e-05	8.40504e-05	6.10119e-05	1.13456e-05	2.30506e-05	2.21346e-05	1.78346e-05	1.37079e-05	1.44992e-05	8.50439e-05		8.50439e-05		2.68023e-05		3.173		0.000495625
13553	Gly-Lys	0.97	二肽	2.97114e-05	2.63254e-05	2.76133e-05	2.2475e-05	2.64252e-05	1.66984e-05	2.88183e-06	6.65827e-06	4.18071e-06	5.7038e-06	3.36364e-06	4.69948e-06	2.48748e-05		2.48748e-05		7.48036e-06		3.32535		0.000573813
10821	Acadesine (Drug)		阿卡地新(药物)	0.00155895	0.001302	0.00135037	0.00111951	0.00127432	0.000963324	0.000102043	0.00054307	0.000270179	0.000179914	0.00024584	0.000205696	0.00126141		0.00126141		0.000401165		3.14437		0.000639349
13527	Adenosine	0.99	阿卡地新	5.5755e-05	4.35846e-05	4.318e-05	3.8937e-05	4.32423e-05	3.52901e-05	1.09051e-05	1.81295e-05	1.40646e-05	1.43985e-05	1.11968e-05	1.27395e-05	4.33315e-05		4.33315e-05		1.78236e-05		2.43112		0.00061734
9977	Thr-Leu	0.79	二肽	2.3015e-05	1.99836e-05	2.05549e-05	1.69191e-05	1.5655e-05	1.53521e-05	3.28902e-06	5.00194e-06	2.18928e-06	6.74167e-06	4.38778e-06	2.75447e-06	1.858e-05		1.858e-05		6.13487e-06		3.02858		0.000581039
21898	Nicotine	0.67	尼古丁	4.99605e-05	4.44275e-05	3.93896e-05	3.7445e-05	3.31045e-05	2.83741e-05	2.82896e-06	1.56504e-05	6.57939e-06	9.633e-06	8.05547e-06	6.09e-06	3.87835e-05		3.87835e-05		1.25173e-05		3.09841		0.000866207
23767	N2-Acetyl-L-ornithine	1	乙酰基鸟氨酸	6.2999e-05	5.72144e-05	5.31886e-05	4.78137e-05	4.38418e-05	3.75359e-05	1.00099e-05	1.96611e-05	1.00559e-05	1.26955e-05	1.06172e-05	1.11591e-05	5.04322e-05		5.04322e-05		1.78044e-05		2.83257		0.000688659
5364	Serotonin	0.6	5-羟色胺	0.000165109	0.000112866	0.000140834	7.28048e-05	0.000112054	9.01669e-05	2.77863e-05	5.42984e-05	3.85814e-05	2.74622e-05	4.58036e-05	3.22046e-05	0.000115639		0.000115639		4.88251e-05		2.36844		0.00329203
2734	L-Citrulline	0.96	l-瓜氨酸	0.002865	0.00208014	0.00220813	0.00141746	0.00175302	0.00150976	0.000258467	0.000485655	0.000449601	0.000362339	0.000327511	0.000366003	0.00197225		0.00197225		0.000603118		3.27009		0.00132216
7126	Undecanedioic acid	0.73	十一烷二酸	7.26348e-05	6.44723e-05	6.3123e-05	3.86373e-05	5.49113e-05	4.20372e-05	8.60718e-06	2.47757e-05	1.80986e-05	1.55467e-05	1.32852e-05	1.40576e-05	5.59693e-05		5.59693e-05		2.14772e-05		2.60599		0.00156351
2379	Histamine	0.96	组胺	0.000115311	0.000102799	9.63312e-05	6.90506e-05	7.73106e-05	6.31407e-05	1.4902e-05	1.73174e-05	1.86371e-05	2.69078e-05	2.68903e-05	2.9766e-05	8.73239e-05		8.73239e-05		3.16778e-05		2.75663		0.00123698
745	Methyl acetoacetate	0.99	乙酰乙酸甲酯	0.000272924	0.000244772	0.000209123	0.000167699	0.000165603	0.000171347	8.29751e-06	4.31937e-05	2.2977e-05	3.10955e-05	3.16529e-05	3.63009e-05	0.000205245		0.000205245		5.41089e-05		3.79318		0.000714011
1468	Hydroxyacetone	1	羟丙酮	0.00124507	0.00115869	0.00101298	0.000731704	0.000741336	0.0007441	3.50418e-05	0.00020774	0.000139722	0.000156016	0.00012578	0.000148316	0.000938981		0.000938981		0.000250228		3.7525		0.000918828
11541	3-Methoxy-4-hydroxyphenyl-ethyleneglycol	0.77	乙二醇	4.57238e-05	4.20438e-05	4.21576e-05	2.85228e-05	3.49446e-05	3.20748e-05	3.76248e-06	7.27409e-06	5.88321e-06	7.9017e-06	8.30841e-06	7.84596e-06	3.75779e-05		3.75779e-05		1.1222e-05		3.3486		0.000515092
4405	Acetylcysteine	0.92	乙酰半胱氨酸	0.000173565	0.000168259	0.000158969	0.000110066	0.000135758	0.000104806	1.66706e-05	3.50365e-05	2.14505e-05	2.49732e-05	2.29476e-05	2.44872e-05	0.000141904		0.000141904		4.10671e-05		3.45541		0.000666022
18838	D-Ribose	1	d-核糖	6.36475e-05	5.72009e-05	5.5997e-05	4.26881e-05	4.52717e-05	3.66533e-05	1.3987e-06	7.19076e-06	4.01943e-06	7.37375e-06	4.93361e-06	6.76606e-06	5.02431e-05		5.02431e-05		1.17036e-05		4.29295		0.00055011
14975	Benzeneethanamine	0.9	苯乙胺	6.96766e-05	5.72053e-05	6.56101e-05	4.95189e-05	5.78964e-05	3.91149e-05	1.48618e-05	1.28884e-05	1.8814e-05	2.35009e-05	1.82157e-05	1.90816e-05	5.65037e-05		5.65037e-05		2.34094e-05		2.41371		0.00096105
11660	Jasmonic acid	0.7	茉莉酸	8.28887e-05	6.45337e-05	7.36177e-05	5.00949e-05	6.68095e-05	3.89976e-05	7.51446e-06	1.32737e-05	9.70723e-06	1.06254e-05	9.01179e-06	7.84849e-06	6.28237e-05		6.28237e-05		1.72578e-05		3.6403		0.000965317
13144	Phe-Pro	0.98	氨酸	0.000784453	0.000672996	0.000681989	0.000448827	0.00055831	0.000363161	9.63298e-05	0.000143168	0.000150363	0.000143022	0.000108917	0.000114716	0.000584956		0.000584956		0.000191639		3.05239		0.00143047
15250	Xanthosine	0.92	黄嘌呤核苷	2.03741e-05	1.24796e-05	9.26035e-06	1.23429e-05	1.71106e-05	1.01973e-05	1.83944e-06	5.89923e-06	5.23684e-06	5.40351e-06	4.38035e-06	4.29642e-06	1.36275e-05		1.36275e-05		5.81189e-06		2.34476		0.00462798
336	DL-2,4-Diaminobutyric acid	0.88	2,4-二氨基丁酸	0.000183915	0.000118366	9.38887e-05	6.53415e-05	0.000115017	7.05191e-05	9.34992e-06	1.103e-05	4.09728e-05	3.02537e-05	8.94386e-06	1.32961e-05	0.000107841		0.000107841		3.16697e-05		3.40519		0.00513519
16533	Ile-Thr	0.99	二肽	0.000118285	6.08139e-05	5.35556e-05	4.11814e-05	5.08223e-05	4.93862e-05	6.85516e-06	1.6309e-05	1.28725e-05	1.44508e-05	1.71244e-05	9.58386e-06	6.23408e-05		6.23408e-05		1.99338e-05		3.12739		0.00804943
17452	p-Hydroxyphenylacetic acid	0.98	对羟基苯乙酸	9.78448e-06	1.06383e-05	9.33484e-06	1.67275e-05	1.38304e-05	1.37102e-05	2.15141e-06	1.70799e-06	4.19397e-06	3.51543e-06	3.26507e-06	3.2151e-06	1.23376e-05		1.23376e-05		4.34094e-06		2.84215		0.00117321
24440	DL-2-Phosphoglycerate	0.97	磷酸甘油酸盐	1.92379e-05	1.92599e-05	1.26364e-05	2.51252e-05	2.08027e-05	1.89919e-05	5.99617e-06	7.09792e-06	9.90832e-06	7.49809e-06	6.84258e-06	9.59e-06	1.93423e-05		1.93423e-05		9.46792e-06		2.04293		0.0017804
34853	6''-O-Acetylglycitin	0.98	乙酰黄豆黄甙	4.36737e-06	3.61441e-06	2.92783e-06	4.76502e-06	3.82472e-06	4.27364e-06	8.86221e-07	7.14416e-07	8.33636e-07	1.5685e-06	1.35535e-06	1.92883e-06	3.96216e-06		3.96216e-06		1.60702e-06		2.46554		0.000904833
16124	Ile-Pro	0.72	二肽	1.88134e-05	1.21638e-05	1.10671e-05	1.98718e-05	1.986e-05	1.85791e-05	2.82755e-06	4.4273e-06	6.02644e-06	6.46668e-06	4.51561e-06	7.71467e-06	1.67259e-05		1.67259e-05		6.95773e-06		2.40392		0.00191993
9275	Epinephrine	0.6	肾上腺素	2.34895e-05	1.99217e-05	1.87795e-05	2.78638e-05	2.65341e-05	2.60794e-05	3.98778e-06	1.04153e-05	9.42056e-06	9.5628e-06	9.51669e-06	1.09152e-05	2.3778e-05		2.3778e-05		1.10852e-05		2.14502		0.000977478
45800	Maltotetraose	0.87	麦芽四糖	2.97144e-05	2.50126e-05	2.24227e-05	3.50365e-05	3.18383e-05	3.31655e-05	4.06955e-06	9.76345e-06	9.11523e-06	1.04383e-05	7.00633e-06	1.8393e-05	2.95317e-05		2.95317e-05		1.26168e-05		2.34067		0.00141868
32067	1-Hexadecanoyl-sn-glycero-3-phosphoethanolamine	0.92	磷酸乙醇胺	3.84393e-06	3.22845e-06	3.27867e-06	3.96792e-06	5.23387e-06	4.36573e-06	1.84315e-06	1.64499e-06	1.66323e-06	1.95318e-06	8.8962e-07	7.62776e-07	3.98643e-06		3.98643e-06		1.82048e-06		2.18976		0.00153898
14602	L-Saccharopine	0.97	酵母氨酸	6.0652e-05	4.48672e-05	2.86249e-05	7.79007e-05	8.36406e-05	5.76025e-05	5.99304e-06	2.2815e-05	1.56218e-05	2.32391e-05	1.76364e-05	2.46302e-05	5.88813e-05		5.88813e-05		2.41167e-05		2.44152		0.006073
2483	Dopamine	0.96	多巴胺	2.05317e-05	1.63374e-05	1.91462e-05	2.18261e-05	2.72509e-05	1.63864e-05	3.46835e-06	9.45602e-06	8.31799e-06	1.27064e-05	6.03003e-06	1.03276e-05	2.02464e-05		2.02464e-05		1.0079e-05		2.00878		0.0030406
13236	Gly-Gln	0.66	二肽	1.70416e-05	1.89276e-05	1.23074e-05	2.01062e-05	2.13614e-05	1.50526e-05	3.52914e-06	6.20921e-06	7.58172e-06	1.04729e-05	4.84497e-06	7.07726e-06	1.74661e-05		1.74661e-05		8.16876e-06		2.13816		0.00189122
5334	D-Glucuronate	0.85	葡萄糖醛酸钠	8.83387e-05	7.87208e-05	7.40661e-05	0.000108717	0.000133955	8.06026e-05	2.32402e-05	2.49852e-05	3.93081e-05	3.64896e-05	3.23894e-05	3.18314e-05	9.40668e-05		9.40668e-05		4.03301e-05		2.33242		0.0018789
29282	D-Erythrose 4-phosphate	0.86	磷酸盐	4.4886e-05	5.07605e-05	4.18407e-05	6.10457e-05	7.51932e-05	5.35671e-05	1.46273e-05	2.28878e-05	2.54781e-05	2.31638e-05	1.7978e-05	1.86546e-05	5.45489e-05		5.45489e-05		2.53341e-05		2.15318		0.00179954
4274	Indole-2-carboxylic acid	0.85	吲哚羧酸	0.00108725	0.00457924	0.00495043	0.0109883	0.0103575	0.004332	2.74647e-05	0.000160872	4.66206e-05	4.63386e-05	4.12121e-05	4.16918e-05	0.00604912		0.00604912		0.000916188		6.60248		0.0122696
8704	Dodecanoic acid	0.78	十二碳酸	0.000106143	0.000171993	0.0001897	0.000299086	0.000263107	0.000211207	2.82072e-05	3.0022e-05	3.21783e-05	7.02247e-05	0.00010486	8.84937e-05	0.000206873		0.000206873		8.01226e-05		2.58195		0.00533313
7672	trans-2-Octenoic acid	0.84	反, 辛烯酸	9.92453e-06	1.5208e-05	7.67473e-06	1.44099e-05	1.38059e-05	7.27319e-06	2.78202e-06	3.12687e-06	2.43399e-06	6.755e-06	5.31075e-06	2.4926e-06	1.13827e-05		1.13827e-05		4.8977e-06		2.32409		0.00569523
8677	Ser-Ala	0.65	二肽	3.19759e-05	6.69165e-05	4.92308e-05	5.56648e-05	7.5244e-05	3.52186e-05	6.21579e-06	1.92286e-05	1.08967e-05	3.2911e-05	1.89827e-05	2.42604e-05	5.23751e-05		5.23751e-05		2.35529e-05		2.22372		0.00846888
9208	3-Aminobutanoic acid	0.99	氨基丁酸	5.14886e-05	2.89318e-05	6.7016e-05	1.75311e-05	6.48436e-05	6.27533e-05	7.16919e-06	1.43184e-05	2.81523e-06	1.45225e-05	2.92547e-06	1.15007e-05	4.87607e-05		4.87607e-05		1.45732e-05		3.34592		0.00631988
14312	Palmitic acid	0.78	棕榈酸	0.00769538	0.00470566	0.00751489	0.00370342	0.00681802	0.00727141	0.000407418	0.000790872	0.000362669	0.0019573	0.00104021	0.00151856	0.0062848		0.0062848		0.00176597		3.55883		0.001312
7632	Xanthurenic acid	0.93	黄尿酸	0.000212143	0.000171836	0.000162468	0.000109378	0.00016681	0.000174961	6.25473e-05	7.85293e-05	6.24184e-05	6.98099e-05	5.53608e-05	6.12938e-05	0.000166266		0.000166266		7.94608e-05		2.09243		0.0012861
8850	Pantothenate	0.92	泛酸盐	0.00162205	0.00143245	0.00153672	0.000961833	0.00146472	0.00151851	0.000380878	0.000532832	0.000469411	0.000460026	0.000410382	0.000400524	0.00142271		0.00142271		0.000582395		2.44287		0.000607034
3244	Ala-Gly	1	二肽	0.00149653	0.00127721	0.00142416	0.000373537	0.0014235	0.0011143	4.82866e-05	2.98804e-05	2.7963e-05	3.07005e-06	0.000106433	0.000114609	0.00118487		0.00118487		0.000216445		5.47424		0.00177435
4430	Coumarin	0.92	香豆素	5.20605e-05	4.797e-05	5.68389e-05	2.22387e-05	6.45567e-05	5.22236e-05	6.02686e-06	1.02188e-05	9.97612e-06	9.96968e-06	8.74331e-06	8.9174e-06	4.93147e-05		4.93147e-05		1.47381e-05		3.34606		0.00157073
688	Iminodiacetic acid	0.78	亚氨基二乙酸	0.000269205	0.000221054	0.000338754	0.000181096	0.000347223	0.000251291	3.45858e-05	8.83279e-05	7.3424e-05	4.87814e-05	5.80849e-05	6.70493e-05	0.000268104		0.000268104		9.11939e-05		2.93993		0.00121645
16646	Lys-Ser	0.99	二肽	0.000100885	8.49636e-05	0.000114731	8.02681e-05	0.000132403	6.95729e-05	1.00518e-05	2.45115e-05	1.58167e-05	2.32036e-05	1.32179e-05	1.90006e-05	9.71374e-05		9.71374e-05		2.89914e-05		3.35056		0.000980464
27167	Matairesinol	0.97	马台树脂醇	2.06526e-05	1.56775e-05	2.13036e-05	1.38053e-05	2.26416e-05	1.34807e-05	3.28049e-06	4.77281e-06	5.58684e-06	5.94943e-06	4.45256e-06	4.91884e-06	1.79269e-05		1.79269e-05		6.69827e-06		2.67635		0.00111269
14789	Tyr-Pro	0.93	二肽	0.00014399	0.00011949	0.000126051	9.29231e-05	0.00013417	0.000101869	3.75322e-05	5.58239e-05	4.83211e-05	4.25977e-05	3.46474e-05	3.41385e-05	0.000119749		0.000119749		5.32585e-05		2.24845		0.000755101
19847	His-Gln	0.95	二肽	0.000245306	0.000207993	0.000238727	0.000150445	0.000242057	0.0002172	4.71511e-05	6.65903e-05	7.98347e-05	5.16494e-05	5.29598e-05	4.78933e-05	0.000216955		0.000216955		8.04333e-05		2.69732		0.000571572
22147	2'-Deoxyinosine 5'-monophosphate	0.97	脱氧肌苷	5.46448e-05	4.87039e-05	5.64995e-05	3.49764e-05	5.85342e-05	4.62701e-05	7.95265e-06	1.5892e-05	1.65364e-05	1.04315e-05	9.87939e-06	9.73078e-06	4.99382e-05		4.99382e-05		1.71944e-05		2.90432		0.000604889
1164	Hypotaurine	0.93	氨乙基亚磺酸	9.86171e-05	7.28284e-05	8.77122e-05	5.49277e-05	9.34733e-05	6.18847e-05	2.90464e-05	1.93928e-05	3.78654e-05	2.704e-05	2.51956e-05	3.02497e-05	7.82406e-05		7.82406e-05		3.52901e-05		2.21707		0.00178411
2650	Urocanic acid	0.91	咪唑丙烯酸	0.00013272	0.000113916	0.000119264	6.7829e-05	0.000130535	7.79773e-05	1.28164e-05	3.09168e-05	2.6016e-05	3.99436e-05	2.07633e-05	2.5672e-05	0.00010704		0.00010704		3.75955e-05		2.84716		0.00155186
4345	D-Mannose	0.82	甘露糖	2.84456e-05	2.30861e-05	2.68848e-05	1.89573e-05	3.22309e-05	2.15201e-05	6.61648e-06	1.01743e-05	1.83434e-05	1.39391e-05	1.18737e-05	1.25022e-05	2.51875e-05		2.51875e-05		1.40909e-05		1.78749		0.00424915
6788	N-Formylmethionine	0.72	N—甲酰蛋氨酸	3.72854e-05	3.68698e-05	3.7598e-05	2.78303e-05	3.99238e-05	3.00026e-05	3.21184e-06	1.48932e-05	1.57402e-05	1.34572e-05	1.35977e-05	1.15846e-05	3.49183e-05		3.49183e-05		1.53433e-05		2.2758		0.000876696
961	Choline	0.67	胆碱	0.000267067	0.000214113	0.00026908	0.000174328	0.000235297	0.000190738	3.72255e-05	9.21195e-05	0.000103464	8.12154e-05	6.0801e-05	9.15024e-05	0.000225104		0.000225104		9.87759e-05		2.27893		0.0010633
6871	2-Ethyl-2-Hydroxybutyric acid	0.81	乙基	2.54202e-05	2.03308e-05	2.15902e-05	1.81186e-05	2.27043e-05	1.83172e-05	6.10749e-06	1.15263e-05	1.22653e-05	1.17845e-05	9.18089e-06	1.22039e-05	2.10802e-05		2.10802e-05		1.20212e-05		1.75358		0.00144981
15914	Arg-Asp	0.74	二肽	0.000103426	0.000124855	9.88565e-05	0.000106247	0.000166611	0.000105105	2.11613e-05	5.55532e-05	6.0092e-05	5.89906e-05	4.26734e-05	3.66054e-05	0.000117517		0.000117517		5.60847e-05		2.09535		0.00252566
18020	L-Glutamine	0.99	左旋谷酰胺	0.000335203	0.000317972	0.000379612	0.000262981	0.000508561	0.000294542	5.70472e-05	0.000119326	0.000161227	0.000126306	9.83405e-05	9.68782e-05	0.000349812		0.000349812		0.000144134		2.42699		0.00204031
37833	Inosine, 2'-deoxy-	0.99	肌苷,2脱氧-	8.53314e-06	8.80851e-06	8.55725e-06	6.501e-06	1.2358e-05	6.35861e-06	2.37095e-06	2.79053e-06	3.30377e-06	2.77235e-06	2.65906e-06	3.12562e-06	8.51941e-06		8.51941e-06		3.64881e-06		2.33484		0.00196699
48388	PC(16:0/16:0)	0.99		1.91203e-05	2.13842e-05	1.99208e-05	1.56612e-05	1.98774e-05	1.78575e-05	4.81359e-06	1.20666e-05	8.74453e-06	1.2517e-05	1.17915e-05	1.08703e-05	1.89702e-05		1.89702e-05		1.13963e-05		1.6646		0.00221236
19070	Ile-Phe	0.99	二肽	1.33269e-05	1.37832e-05	1.49404e-05	1.2138e-05	1.81661e-05	1.38318e-05	1.78554e-06	5.94265e-06	5.14831e-06	9.26903e-06	6.11706e-06	8.98255e-06	1.43644e-05		1.43644e-05		7.37279e-06		1.9483		0.00263082
15487	Arg-Glu	0.75	二肽	2.95029e-05	3.51814e-05	3.58306e-05	2.55894e-05	3.84952e-05	3.2342e-05	4.00904e-06	1.05677e-05	9.0559e-06	1.57359e-05	1.1245e-05	1.11071e-05	3.28236e-05		3.28236e-05		1.35063e-05		2.43024		0.000725625
16416	Gly-Arg	0.71	二肽	2.40265e-05	2.91677e-05	2.88172e-05	2.25283e-05	3.47598e-05	2.29369e-05	4.54534e-06	1.33068e-05	1.2445e-05	1.5251e-05	7.11831e-06	1.12956e-05	2.70394e-05		2.70394e-05		1.30002e-05		2.07992		0.0018857
1565	5-Aminopentanoic acid	0.98	氨基戊酸	0.000134809	0.000371188	0.0003898	0.00019471	0.00038493	0.00022447	2.92588e-05	6.76539e-05	9.06708e-05	9.09238e-05	7.55851e-05	7.86147e-05	0.000283318		0.000283318		0.000102289		2.76977		0.00644409
13911	Genistein	0.99	染料木黄酮	0.00021206	0.000656912	0.0010239	0.000330583	0.00130964	0.000601302	5.46386e-05	1.07188e-05	5.32365e-06	4.90239e-05	1.871e-05	2.20588e-05	0.000689067		0.000689067		0.000121363		5.67774		0.0112647
25382	Trp-Asn	0.86	二肽	2.5084e-05	2.0945e-05	3.57631e-05	2.08475e-05	4.34635e-05	1.53944e-05	8.89343e-06	9.25116e-06	6.37202e-06	8.0789e-06	1.04904e-05	7.25703e-06	2.69163e-05		2.69163e-05		1.1037e-05		2.43872		0.00819818
6861	L-Homocysteine	0.64	高半胱氨酸	1.38006e-05	1.75569e-05	3.86467e-05	2.97204e-05	4.3625e-05	1.42071e-05	1.04315e-06	3.52337e-06	4.23722e-06	4.46658e-06	6.29254e-06	7.04981e-06	2.62595e-05		2.62595e-05		7.55316e-06		3.47662		0.00967786
12234	Daidzein	0.99	黄豆苷元	0.00313499	0.0099004	0.0119526	0.0117411	0.0176143	0.00862604	6.87345e-05	0.000114097	7.97708e-05	0.000130969	0.000176538	0.000139313	0.0104949		0.0104949		0.00160062		6.55678		0.0034643
6540	O-Acetyl-L-serine	0.71	丝氨酸盐酸盐	7.38722e-06	6.92416e-06	6.67673e-06	4.77004e-06	1.30192e-05	2.97585e-06	5.40991e-07	1.34462e-06	2.6485e-06	2.55576e-06	2.01587e-06	2.56204e-06	6.95886e-06		6.95886e-06		2.66095e-06		2.61518		0.0167866
11536	8-Hydroxy-2'-deoxyguanosine	0.99	8-羟基脱氧鸟苷	0.000125401	0.000119354	0.000105285	0.000101899	0.000204427	8.09742e-05	3.01469e-05	4.64214e-05	7.18269e-05	6.84669e-05	4.09621e-05	3.51775e-05	0.00012289		0.00012289		5.94131e-05		2.0684		0.0110471
13141	cis-4-Hydroxy-D-proline	0.88	顺式, 羟基脯氨酸	5.50081e-05	4.64575e-05	5.38663e-05	6.55536e-05	0.000108967	5.09325e-05	1.07737e-05	2.92637e-05	2.89642e-05	2.64775e-05	2.72822e-05	4.00041e-05	6.34641e-05		6.34641e-05		3.23185e-05		1.96371		0.0159283
50450	1,2-Di-(9Z-octadecenoyl)-sn-glycero-3-phosphocholine	0.96	9Z十八烯酰基甘油-3-磷酸胆碱	1.61827e-05	1.03232e-05	1.1811e-05	1.02271e-05	3.59736e-05	1.47007e-05	2.7896e-06	5.35606e-06	4.27257e-06	3.07602e-06	3.09856e-06	7.19983e-06	1.65364e-05		1.65364e-05		6.047e-06		2.73464		0.0294563
11251	Pro-Glu	0.95	二肽	5.1782e-05	7.75346e-05	9.49888e-05	0.000124356	0.000188561	0.000129311	6.95841e-06	1.06498e-05	1.11657e-05	4.12332e-05	2.84578e-05	2.87148e-05	0.000111089		0.000111089		3.40383e-05		3.26364		0.00696059
7962	3-Methylglutaric acid	0.82	甲基戊二酸	1.31557e-05	1.71125e-05	1.41775e-05	1.66121e-05	3.33395e-05	1.83348e-05	3.07451e-06	5.58305e-06	5.80047e-06	5.83062e-06	4.92979e-06	8.74189e-06	1.87887e-05		1.87887e-05		7.53557e-06		2.49333		0.00831809
11384	Myristic acid	0.82	肉豆蔻酸	0.000137907	0.000211126	0.000204346	0.000171198	0.000333457	0.000192744	2.13175e-05	2.77456e-05	2.5237e-05	4.45475e-05	5.64462e-05	5.47948e-05	0.000208463		0.000208463		6.26502e-05		3.32741		0.00224881
17200	Stearic acid	0.93	硬脂酸	0.000111321	0.000104726	0.000246395	0.000196501	0.000526441	0.000370692	4.24332e-05	5.39903e-05	1.93689e-05	3.75764e-05	2.62375e-05	7.60332e-05	0.000259346		0.000259346		7.35693e-05		3.52519		0.023004
5335	Fumarate	0.72	延胡索酸盐	5.02926e-06	5.00348e-06	4.14334e-06	4.4342e-06	8.34694e-06	7.47556e-06	2.00751e-06	1.6022e-06	2.10689e-06	2.4035e-06	1.71024e-06	2.83504e-06	5.7388e-06		5.7388e-06		2.62917e-06		2.18274		0.00463753
30626	Thr-Val	0.71	二肽	1.95607e-05	1.86009e-05	1.98953e-05	2.04835e-05	4.6796e-05	4.16038e-05	1.11704e-06	1.01462e-05	3.19091e-06	4.53849e-06	4.16797e-06	4.53611e-06	2.78234e-05		2.78234e-05		7.93144e-06		3.50798		0.0076564
1626	L-Threonine	0.91	l-苏氨酸	1.6477e-05	1.70804e-05	1.76092e-05	2.0501e-05	1.95e-05	3.90683e-05	3.88831e-06	6.71111e-06	5.95897e-06	9.27371e-06	1.43644e-05	7.21492e-06	2.1706e-05		2.1706e-05		9.87391e-06		2.19832		0.0151131
1315	Uracil	0.91	尿嘧啶	1.45973e-05	2.31941e-05	1.53405e-05	4.61698e-05	1.84377e-05	6.33825e-05	8.99288e-07	6.743e-06	5.52135e-06	1.30553e-06	4.27145e-06	5.7793e-06	3.0187e-05		3.0187e-05		7.81527e-06		3.86256		0.0244862
26024	Lisinopril	0.93	赖诺普利	1.8163e-05	2.17973e-05	1.79986e-05	3.68443e-05	1.75675e-05	5.7275e-05	2.71426e-06	4.83426e-06	4.62536e-06	9.06557e-06	6.50173e-06	9.8366e-06	2.82743e-05		2.82743e-05		9.40744e-06		3.00552		0.0205679
8146	D-Pinitol	0.95	D-松醇	8.58414e-06	1.77359e-05	1.41618e-05	1.99787e-05	2.0269e-05	3.68482e-05	1.98734e-06	3.90535e-06	4.29372e-06	5.91029e-06	4.55234e-06	6.96354e-06	1.95963e-05		1.95963e-05		6.74413e-06		2.90568		0.012463
9536	Deoxycytidine	0.99	脱氧胞苷	0.000855832	0.00102104	0.00101322	0.00124827	0.00131169	0.0022289	0.000136215	0.000547185	0.000668958	0.000234202	0.000162868	0.000278281	0.00127983		0.00127983		0.000472505		2.7086		0.00801334
2884	4-Hexen-1-ol, (E)-	0.97	己烯	2.53471e-05	2.22986e-05	2.41677e-05	3.25372e-05	1.69145e-05	3.08778e-05	5.18977e-06	1.91714e-05	9.34784e-06	5.3736e-06	5.0312e-06	1.07109e-05	2.53572e-05		2.53572e-05		1.14546e-05		2.21372		0.00440605
2113	2-Methylglutaric acid	0.9	甲基戊二酸	1.51816e-05	1.57041e-05	1.74495e-05	1.49347e-05	1.71498e-05	2.13544e-05	4.70028e-06	1.16175e-05	7.20137e-06	8.93922e-06	7.46511e-06	1.1324e-05	1.69624e-05		1.69624e-05		9.74427e-06		1.74075		0.00265427
5877	3-Methylthiopropionate	0.9	3-甲硫基丙酸乙酯	3.60474e-05	3.62343e-05	4.75271e-05	5.46794e-05	4.26902e-05	7.38152e-05	1.05904e-05	3.14755e-05	2.27729e-05	1.61063e-05	1.95981e-05	2.62248e-05	4.84989e-05		4.84989e-05		2.50381e-05		1.937		0.00877951
6706	L-Ascorbic acid	0.98	维生素c	0.000332535	0.000349506	0.000293873	0.000395897	0.000296414	0.000549075	3.54537e-05	0.000227846	0.00016343	0.00012299	9.50208e-05	0.000137381	0.00036955		0.00036955		0.000164525		2.24617		0.00422733
20993	Erucamide	0.75	芥酸酰胺	0.000443437	0.00105541	0.000768992	0.00155282	0.000755162	0.00126934	0.000157032	0.000356828	7.0208e-05	5.20885e-05	5.73475e-05	0.000466116	0.000974193		0.000974193		0.00030483		3.19585		0.00731993
2531	Hypoxanthine	0.86	次黄嘌呤	0.000137785	0.000311199	0.000229962	0.000361055	0.000281796	0.000367669	7.92081e-05	0.000183035	6.09885e-05	9.69492e-05	9.02561e-05	7.89702e-05	0.000281578		0.000281578		0.000124426		2.26301		0.00597905
17980	Pyridoxine 5-phosphate	0.66	磷酸吡哆醇氧化酶	1.15343e-05	1.5838e-05	1.42437e-05	1.76391e-05	1.38597e-05	2.11177e-05	2.33842e-06	8.3538e-06	4.6189e-06	6.87096e-06	4.98981e-06	6.12228e-06	1.57054e-05		1.57054e-05		6.99994e-06		2.24365		0.00198206
25168	Trp-His	0.74	二肽	1.34864e-05	1.84088e-05	1.96381e-05	2.59674e-05	2.10272e-05	2.92947e-05	2.58939e-06	1.11711e-05	5.36996e-06	6.83874e-06	6.14336e-06	5.82118e-06	2.13038e-05		2.13038e-05		8.4625e-06		2.51743		0.00256251
11892	N8-Acetylspermidine	0.83		2.94069e-05	3.5425e-05	3.51175e-05	4.22725e-05	3.69277e-05	3.91524e-05	2.15814e-05	1.63817e-05	1.83791e-05	1.57259e-05	2.25343e-05	1.42305e-05	3.63837e-05		3.63837e-05		2.07452e-05		1.75383		0.000943618
14184	3-Methylhistamine	0.78	甲基组胺	3.68061e-05	3.36474e-05	3.43579e-05	5.57744e-05	3.20929e-05	5.68361e-05	2.84547e-06	4.80186e-06	6.52758e-06	1.39855e-05	1.2286e-05	1.3767e-05	4.15858e-05		4.15858e-05		1.36856e-05		3.03865		0.00193003
22151	N2,N2-Dimethyl guanosine	0.99	二甲基鸟苷	6.98231e-05	6.13075e-05	5.53451e-05	8.68178e-05	5.67188e-05	9.26496e-05	1.6413e-06	2.42339e-06	2.54914e-06	1.36006e-05	9.68529e-06	1.04252e-05	7.04437e-05		7.04437e-05		1.58241e-05		4.45168		0.000688967
15743	Heptadecanoic acid	0.79	十七（烷）酸	0.000108834	9.04378e-05	8.64717e-05	0.000123248	0.000102362	0.000187616	3.80508e-06	1.77344e-05	6.45163e-06	3.15587e-06	1.53663e-05	6.18205e-06	0.000116495		0.000116495		2.417e-05		4.81981		0.00145714
1987	Thymine	0.65	胸腺嘧啶	5.9285e-05	7.47542e-05	6.86599e-05	0.000114221	7.34885e-05	0.000132975	1.90163e-06	2.27414e-05	2.15128e-05	1.22472e-05	1.05036e-05	1.72954e-05	8.72306e-05		8.72306e-05		2.47761e-05		3.52076		0.00250664
5887	Purine	0.94	嘌呤	3.17336e-05	3.83766e-05	3.23079e-05	4.51741e-05	4.04897e-05	5.79441e-05	6.73953e-06	1.34644e-05	1.605e-05	1.65033e-05	1.50338e-05	9.61022e-06	4.10043e-05		4.10043e-05		1.69151e-05		2.42413		0.00175858
9163	2-Oxoadipic acid	0.7	氧代己二酸	2.02783e-05	3.77297e-05	1.30172e-05	1.28527e-05	1.70019e-05	1.84965e-05	3.93202e-06	3.57302e-06	3.82168e-06	6.88452e-06	5.39806e-06	6.89074e-06	1.98961e-05		1.98961e-05		7.19944e-06		2.76356		0.011515
34198	Ergothioneine	0.67	硫组氨酸甲基内盐	4.24588e-06	6.1972e-06	4.14127e-06	4.59326e-06	3.42524e-06	4.78177e-06	2.83435e-06	3.10926e-06	2.02008e-06	2.52263e-06	1.32461e-06	2.1471e-06	4.5641e-06		4.5641e-06		2.64602e-06		1.7249		0.00489912
3819	L-Histidine	0.78	组氨酸	6.99878e-05	0.000128602	5.75993e-05	0.00010687	6.83933e-05	8.8501e-05	9.91398e-06	3.12891e-05	3.82643e-05	2.71733e-05	2.54674e-05	3.28224e-05	8.66588e-05		8.66588e-05		3.59413e-05		2.41112		0.00425721
5227	L-Arginine	0.99	L-精氨酸	0.000990824	0.00166161	0.00125576	0.00131168	0.00100077	0.00112731	0.000167396	0.000502738	0.000354524	0.000492896	0.000369226	0.000437401	0.00122466		0.00122466		0.000506977		2.41561		0.00126247
4264	L-Valine	0.82	缬氨酸	1.68032e-05	2.6757e-05	1.15985e-05	2.03734e-05	2.51531e-05	2.54425e-05	8.39118e-06	1.04691e-05	1.26989e-05	7.52204e-06	7.97957e-06	4.1877e-06	2.10213e-05		2.10213e-05		1.03242e-05		2.03611		0.00590738
11470	Val-Glu	0.95	二肽	3.80711e-05	9.42215e-05	4.63573e-05	9.92642e-05	6.08438e-05	8.64754e-05	9.03434e-06	1.68837e-05	2.31132e-05	2.04702e-05	2.01854e-05	1.84532e-05	7.08722e-05		7.08722e-05		2.55732e-05		2.77135		0.00479711
17459	Tyr-Thr	0.89	二肽	1.07019e-05	2.87096e-05	1.13722e-05	2.68984e-05	1.25867e-05	3.06838e-05	1.15483e-06	2.67534e-06	1.06556e-05	4.13506e-06	4.51967e-06	3.23372e-06	2.01588e-05		2.01588e-05		6.64757e-06		3.0325		0.0120574
13116	N-Acetylserotonin	0.99	酰血清素	7.28717e-06	1.07466e-05	9.43696e-06	9.3931e-06	6.11283e-06	1.09398e-05	1.2706e-06	2.45032e-06	2.70419e-06	3.88531e-06	1.17661e-06	4.86385e-06	8.98608e-06		8.98608e-06		3.61957e-06		2.48264		0.00193021
23687	Isomaltose	0.96	异麦芽糖	0.000250755	0.000413775	0.000367845	0.000306125	0.000181045	0.000550044	3.33057e-05	0.000109138	0.000136351	0.000138857	0.000106013	0.00012477	0.000344932		0.000344932		0.000141909		2.43065		0.00799464
18831	gamma-L-Glutamyl-L-glutamic acid	0.9	L-谷氨酸	5.81972e-05	5.4376e-05	5.88231e-05	5.39029e-05	5.27465e-05	7.89078e-05	1.13207e-05	2.76377e-05	2.61953e-05	4.67561e-05	1.81992e-05	2.26675e-05	5.94922e-05		5.94922e-05		3.03241e-05		1.96188		0.00342673
21126	Prunasin	0.79	野黑樱苷	8.27117e-06	1.30406e-05	1.15179e-05	8.1758e-06	9.14127e-06	1.42238e-05	7.1192e-07	3.16708e-06	3.1785e-06	7.27446e-06	9.81645e-07	2.02021e-06	1.07284e-05		1.07284e-05		4.00889e-06		2.67616		0.00324263
10053	Levulinic acid	0.88	乙酰丙酸	3.77971e-05	4.47706e-05	3.59311e-05	1.65613e-05	3.23491e-05	5.79147e-05	5.42661e-06	1.02286e-05	8.22595e-06	2.3061e-05	1.34015e-05	9.60079e-06	3.7554e-05		3.7554e-05		1.53569e-05		2.44541		0.00834128
20588	Rhapontigenin	0.61	丹叶大黄素	0.00379212	0.00421811	0.00442012	0.0022005	0.00335163	0.00430722	0.00082182	0.000651875	0.00117051	0.00221887	0.000884873	0.00192338	0.00371495		0.00371495		0.00162661		2.28386		0.00290321
4235	N6-Methyl-L-lysine	0.99	L-赖氨酸	0.000142035	0.000100919	9.38676e-05	7.66454e-05	0.00010331	0.000185787	2.18465e-05	5.3721e-05	5.86535e-05	6.72789e-05	3.7177e-05	2.81947e-05	0.000117094		0.000117094		5.48522e-05		2.13472		0.00971385
206	Trimethylamine N-oxide	0.99	氧化三甲胺	0.00154711	0.00119917	0.00127261	0.00102697	0.000972515	0.00179667	0.000148571	0.000360813	0.00027969	0.000375519	0.000413114	0.000531153	0.00130251		0.00130251		0.000487338		2.6727		0.00156544
3104	Butanoic acid, 2-amino-, (S)-	0.97	氨基丁酸	4.81882e-05	3.85509e-05	5.25357e-05	2.66768e-05	3.10653e-05	7.69401e-05	3.36261e-06	1.47562e-05	9.02873e-06	9.32532e-06	1.07272e-05	2.06931e-05	4.56595e-05		4.56595e-05		1.62218e-05		2.8147		0.00716322
6566	5-Hydroxyindoleacetate	0.62	5-乙酸色胺	4.03322e-05	2.24808e-05	3.15977e-05	3.04919e-05	2.01613e-05	3.22714e-05	8.09831e-06	1.25618e-05	1.13069e-05	1.36132e-05	9.83081e-06	5.29618e-06	2.95559e-05		2.95559e-05		1.28947e-05		2.29209		0.00233962
18313	Tyr-Met	0.83	二肽	6.7015e-05	3.7218e-05	6.69461e-05	5.21482e-05	4.82263e-05	6.23194e-05	7.22398e-06	3.20598e-05	1.52336e-05	2.47617e-05	7.99003e-06	1.48253e-05	5.56455e-05		5.56455e-05		2.25343e-05		2.46937		0.00215693
21446	2'-O-methylinosine	0.99	甲肌苷	1.90073e-05	1.61483e-05	2.14208e-05	8.70449e-06	8.40274e-06	1.76682e-05	3.46115e-06	5.8688e-06	4.07718e-06	4.49776e-06	3.92201e-06	5.24511e-06	1.52253e-05		1.52253e-05		6.04247e-06		2.51972		0.00537561
3019	Imidazoleacetic acid	0.99	咪唑乙酸	9.03879e-05	0.000106965	0.000133734	9.47368e-05	8.91868e-05	0.000118323	8.75644e-06	9.8163e-06	1.28875e-05	2.35951e-05	2.35441e-05	2.67983e-05	0.000105556		0.000105556		3.01362e-05		3.50262		0.000495561
6468	2-Butenedioic acid, 2-methyl-, (Z)-	0.72	甲基丙烯酰氧基	1.48107e-05	1.2321e-05	1.52912e-05	1.32578e-05	1.01999e-05	1.38802e-05	3.06853e-06	6.40001e-06	5.18925e-06	7.48979e-06	3.73436e-06	6.87478e-06	1.32935e-05		1.32935e-05		6.5786e-06		2.02071		0.00119798
11474	Leu-Asp	0.85	二肽	3.74074e-05	3.15407e-05	3.39163e-05	2.50975e-05	2.84992e-05	3.01519e-05	5.89541e-06	8.70077e-06	9.22363e-06	1.4135e-05	8.26714e-06	1.66039e-05	3.11022e-05		3.11022e-05		1.34183e-05		2.31789		0.00083672
15680	DL-Homocysteine	0.81	高胱氨酸	8.85066e-06	1.1158e-05	6.90332e-06	1.27649e-05	5.3763e-06	1.02429e-05	8.42912e-07	2.53011e-06	3.10737e-06	2.2657e-06	3.14534e-06	4.3611e-06	9.21602e-06		9.21602e-06		3.63837e-06		2.53301		0.00349746
6459	2-Hydroxy-3-methoxybenzoic acid	0.61	2-羟基-3-甲氧基苯甲酸	4.77868e-06	5.50989e-06	4.36788e-06	6.38129e-06	3.53042e-06	5.27758e-06	1.12958e-06	1.72782e-06	1.90899e-06	3.37746e-06	2.48678e-06	3.06369e-06	4.97429e-06		4.97429e-06		2.66694e-06		1.86516		0.00425038
16791	6-Phospho-D-gluconate	0.79	葡糖酸盐	6.97877e-06	8.20622e-06	6.29605e-06	1.12021e-05	5.10777e-06	7.51994e-06	1.5782e-06	2.63242e-06	2.5194e-06	4.59665e-06	2.51955e-06	4.21914e-06	7.55181e-06		7.55181e-06		3.6596e-06		2.06356		0.00569706
6328	N6-Acetyl-L-lysine	0.99	N6-三氟乙酰基-L-赖氨酸	6.20641e-05	6.89357e-05	5.92699e-05	0.000100426	6.79921e-05	7.07876e-05	7.91329e-06	2.57925e-05	2.22003e-05	2.46836e-05	1.90706e-05	3.3863e-05	7.15792e-05		7.15792e-05		2.93004e-05		2.44295		0.00141067
8124	trans-cinnamate	0.78	反肉桂酸	5.50861e-05	5.51557e-05	5.57334e-05	7.88934e-05	5.81539e-05	6.41888e-05	1.0182e-05	3.19628e-05	2.4233e-05	2.62813e-05	1.73533e-05	3.28216e-05	6.12019e-05		6.12019e-05		2.9148e-05		2.09969		0.00135035
12332	5-Hydroxymethylcytidine	0.76	5-羟甲基	6.02971e-05	7.06287e-05	6.77565e-05	0.000103511	7.8404e-05	8.44543e-05	8.43105e-06	3.16252e-05	2.59431e-05	3.12582e-05	2.389e-05	3.8044e-05	7.75085e-05		7.75085e-05		3.38143e-05		2.29218		0.00156991
12811	5-L-Glutamyl-L-alanine	0.82	L-谷氨酰-L-丙氨酸	3.90889e-05	4.79774e-05	4.51757e-05	7.29982e-05	5.28422e-05	6.32163e-05	8.72287e-06	2.2245e-05	1.85677e-05	2.59556e-05	2.12409e-05	2.68749e-05	5.35498e-05		5.35498e-05		2.53081e-05		2.11591		0.00278024
4613	4-Methoxyphenylacetic acid	0.98	甲氧基苯乙酸	6.73161e-06	8.19125e-06	8.05407e-06	1.1189e-05	7.76123e-06	9.04617e-06	2.38787e-06	3.16952e-06	3.12977e-06	3.22333e-06	3.05433e-06	5.42678e-06	8.49556e-06		8.49556e-06		4.12674e-06		2.05866		0.00158608
13447	Ile-Ala	0.98	二肽	0.00016786	0.000283144	0.000226327	0.000389337	0.00024763	0.000291697	2.47327e-05	6.29539e-05	4.91878e-05	4.62058e-05	5.92412e-05	6.67677e-05	0.000267666		0.000267666		8.23936e-05		3.24862		0.00146732
9889	Val-Ile	0.68	二肽	1.46037e-05	2.28476e-05	1.51561e-05	3.15081e-05	1.58147e-05	1.73864e-05	1.41258e-06	2.2782e-06	1.46377e-06	5.58051e-06	5.21286e-06	2.67842e-06	1.95528e-05		1.95528e-05		5.45415e-06		3.58493		0.00248982
6390	L-Pyroglutamic acid	0.99	l-焦谷氨酸	4.19894e-05	5.25853e-05	3.9238e-05	5.99181e-05	3.71614e-05	4.1974e-05	4.54416e-06	1.18119e-05	1.20549e-05	1.28458e-05	1.32444e-05	1.85391e-05	4.54777e-05		4.54777e-05		1.69311e-05		2.68604		0.000931001
7370	Ala-Ala	0.99	二肽	0.00172113	0.00212035	0.00143068	0.00268079	0.00155189	0.00203369	0.000222387	0.000791487	0.000159149	0.000377236	0.000523565	0.000527809	0.00192309		0.00192309		0.000646389		2.97513		0.00137961
9743	Norepinephrine	0.73	去甲肾上腺素	3.46679e-05	5.1173e-05	5.01891e-05	5.89259e-05	3.35068e-05	5.0919e-05	6.66818e-06	1.73988e-05	2.25488e-05	1.57243e-05	1.39855e-05	1.44556e-05	4.65636e-05		4.65636e-05		1.96207e-05		2.37319		0.00162046
8106	N-Acetyl-L-glutamate	0.86	N-乙酰-L-谷氨酸	8.61803e-05	0.000115217	9.25375e-05	0.000124093	8.83551e-05	0.000115354	9.90621e-06	3.8748e-05	3.11343e-05	4.55413e-05	3.58502e-05	3.85293e-05	0.000103623		0.000103623		4.33332e-05		2.39131		0.000889851
9021	Tetramisole	0.78	四咪唑	6.87956e-05	8.37175e-05	7.0882e-05	9.76955e-05	6.28819e-05	8.4492e-05	1.61088e-05	2.33222e-05	3.21111e-05	3.03823e-05	2.09769e-05	1.77704e-05	7.80774e-05		7.80774e-05		3.12499e-05		2.49849		0.000702284
3124	N-Acetylcadaverine	0.92	N-乙酰	0.000115511	0.000115955	0.000101042	0.000130498	9.56972e-05	0.000103223	2.00918e-05	3.55191e-05	2.17466e-05	6.98758e-05	3.89309e-05	4.95903e-05	0.000110321		0.000110321		4.94393e-05		2.23144		0.00110286
21628	4,6-Diamino-5-formamidopyrimidine	0.89	4,6-二氯-5-嘧啶基	1.03512e-05	8.47425e-06	7.8766e-06	1.19844e-05	7.37539e-06	1.08653e-05	2.76016e-06	3.88945e-06	1.29231e-06	5.66646e-06	2.14884e-06	5.01083e-06	9.48785e-06		9.48785e-06		4.32227e-06		2.19511		0.00249147
17249	Flumequine	0.98	氟甲喹	1.42693e-05	9.26601e-06	1.304e-05	1.74454e-05	1.03851e-05	1.59953e-05	2.54186e-06	5.92251e-06	5.08873e-06	6.95133e-06	6.31676e-06	8.01523e-06	1.34002e-05		1.34002e-05		6.89094e-06		1.94461		0.00428942
1416	Dihydrouracil	0.93	二氢尿嘧啶	4.4909e-05	3.11939e-05	2.95585e-05	4.01767e-05	2.26643e-05	3.98624e-05	4.33225e-06	5.53855e-06	8.1618e-06	1.00772e-05	1.23132e-05	1.85665e-05	3.47275e-05		3.47275e-05		1.33881e-05		2.5939		0.00207386
2411	2-Hydroxyphenylacetic acid	0.89	邻羟基苯乙酸	2.17364e-05	1.70731e-05	1.75653e-05	2.08625e-05	1.70123e-05	1.71877e-05	7.79093e-06	9.2544e-06	9.8515e-06	9.12273e-06	9.47041e-06	1.17861e-05	1.85729e-05		1.85729e-05		1.08356e-05		1.71407		0.000783013
1619	4-Aminobenzoate	0.81	苯佐卡因	3.57973e-05	3.84458e-05	3.72825e-05	3.92451e-05	2.48245e-05	3.8077e-05	3.43273e-06	1.98637e-05	2.17002e-05	9.34063e-06	7.12461e-06	1.07523e-05	3.5612e-05		3.5612e-05		1.54037e-05		2.31191		0.00191445
12833	Val-Thr	0.74	二肽	6.90156e-05	8.02547e-05	7.37716e-05	7.9673e-05	6.87356e-05	9.66353e-05	1.63326e-05	3.82829e-05	4.41291e-05	2.9705e-05	2.30015e-05	2.2145e-05	7.80143e-05		7.80143e-05		3.59444e-05		2.17042		0.000964149
8133	4-(4-Chlorophenyl)-4-hydroxypiperidine	0.69	4-羟基哌啶	7.74945e-06	8.23182e-06	6.59974e-06	8.61753e-06	6.02973e-06	8.93417e-06	1.6666e-06	3.12814e-06	4.45676e-06	1.33121e-06	3.55597e-06	4.05816e-06	7.69374e-06		7.69374e-06		3.69866e-06		2.08014		0.00169694
9562	Pro-Ala	0.99	二肽	1.42187e-05	1.40459e-05	1.21425e-05	1.47653e-05	1.24508e-05	1.53229e-05	9.25669e-07	4.1372e-06	7.19842e-06	2.00128e-06	4.39554e-06	4.97272e-07	1.38243e-05		1.38243e-05		4.71139e-06		2.93424		0.000717918
23188	3.alpha.-Mannobiose	0.96	甘露二糖	0.000181791	0.00015683	0.000161228	0.000179562	0.000165556	0.000161802	4.15362e-05	7.29151e-05	0.000124403	5.89486e-05	8.11346e-05	7.09402e-05	0.000167795		0.000167795		8.82389e-05		1.9016		0.00112478
2999	1,2,3-Benzenetriol	0.9	1,2,3-苯三酚	6.30982e-05	8.08073e-05	4.85967e-05	6.6333e-05	6.75944e-05	7.08133e-05	1.11665e-05	2.50371e-05	2.50629e-05	2.82314e-05	2.64351e-05	4.38317e-05	6.62072e-05		6.62072e-05		3.22817e-05		2.05092		0.00178026
2601	Anthranilic acid (Vitamin L1)	0.85	邻氨基苯甲酸(维生素L1	3.19386e-05	4.28597e-05	4.36147e-05	3.82839e-05	4.59725e-05	3.88121e-05	5.59902e-06	1.38815e-05	1.41638e-05	1.58249e-05	1.2632e-05	2.22276e-05	4.02469e-05		4.02469e-05		1.77965e-05		2.2615		0.000802512
4482	tras-2-Hydroxycinnamic acid	0.67	反式羟基苯丙烯	6.12122e-05	6.43994e-05	6.4431e-05	6.75466e-05	6.92205e-05	6.9151e-05	1.54036e-05	2.26131e-05	1.84035e-05	3.79211e-05	2.65315e-05	4.12831e-05	6.59935e-05		6.59935e-05		3.25928e-05		2.02479		0.000811221
3358	Citramalic acid	0.88	甲苹果酸	8.92497e-05	9.62978e-05	0.000101876	8.63774e-05	9.14948e-05	9.05298e-05	1.44711e-05	2.61603e-05	2.74819e-05	3.93844e-05	3.06913e-05	4.90513e-05	9.26375e-05		9.26375e-05		3.99825e-05		2.31695		0.000467595
19670	.alpha.-L-Glu-L-Asp	0.88	二肽	2.59055e-05	2.62801e-05	2.77876e-05	2.84465e-05	2.58311e-05	2.86529e-05	3.26008e-06	6.79678e-06	9.14808e-06	1.1871e-05	6.90044e-06	1.40921e-05	2.71506e-05		2.71506e-05		1.1317e-05		2.3991		0.000499818
1186	Imidazole	0.99	异吡唑	0.000301912	0.000315452	0.000283621	0.000388482	0.000368317	0.000379712	5.36829e-05	0.000152645	7.90032e-05	0.000166315	0.000128266	0.000169675	0.000339583		0.000339583		0.000155596		2.18247		0.00100149
5656	L-Tyrosine	0.91	酪氨酸	8.82098e-06	1.00739e-05	9.38662e-06	1.38815e-05	1.12972e-05	1.26987e-05	2.10146e-06	5.61602e-06	2.52879e-06	5.5249e-06	3.9875e-06	6.07135e-06	1.10265e-05		1.10265e-05		5.26521e-06		2.09421		0.00198315
4558	DL-Phenylalanine	0.96	苯丙氨酸	2.29054e-05	2.42383e-05	2.26182e-05	2.9823e-05	2.31355e-05	2.73863e-05	4.37329e-06	1.25508e-05	9.3316e-06	1.39655e-05	1.05188e-05	1.39603e-05	2.50178e-05		2.50178e-05		1.28169e-05		1.95194		0.00121277
5788	L-homocysteic acid	0.99	L-同型半胱氨酸	5.03975e-05	5.05581e-05	5.41769e-05	6.12106e-05	4.70028e-05	6.34677e-05	5.69012e-06	2.60475e-05	1.72914e-05	2.92685e-05	2.39837e-05	2.86602e-05	5.44689e-05		5.44689e-05		2.64872e-05		2.05643		0.00134238
21486	Pristanic acid	0.63	降植烷酸	3.40952e-06	3.73536e-06	3.73941e-06	4.50826e-06	3.31554e-06	4.51939e-06	5.31587e-07	1.6135e-06	1.33824e-06	1.93206e-06	1.81144e-06	2.39481e-06	3.87125e-06		3.87125e-06		1.92755e-06		2.00837		0.00161091
3071	Pyruvaldehyde	0.97	丙酮醛	2.6105e-05	2.80979e-05	2.90601e-05	3.51996e-05	2.62358e-05	3.59173e-05	5.59152e-06	1.4107e-05	1.05663e-05	1.50052e-05	1.1253e-05	2.09412e-05	3.01026e-05		3.01026e-05		1.53667e-05		1.95895		0.00207102
31477	2'-Deoxycytidine diphosphate (dCDP)	0.99	脱氧胞苷二磷酸	0.000113706	0.000128516	0.000128375	0.000162463	0.000126911	0.000178695	3.60329e-05	6.54553e-05	5.17927e-05	6.84954e-05	6.50933e-05	7.89728e-05	0.000139778		0.000139778		7.22315e-05		1.93514		0.00171684
1871	D-Alanyl-D-alanine (D-Ala-D-Ala)	0.76	丙氨酸	2.03757e-05	2.42937e-05	2.2917e-05	2.50734e-05	2.1921e-05	2.53849e-05	3.4403e-06	1.0395e-05	8.94966e-06	9.75373e-06	9.42839e-06	1.22633e-05	2.33276e-05		2.33276e-05		1.10797e-05		2.10544		0.000619866
23689	3-Methyluric acid	0.91	Methyluric	9.43437e-05	0.000114433	0.000112025	0.000122095	9.82221e-05	0.000134132	7.81941e-06	4.07281e-05	2.5397e-05	3.05375e-05	2.71182e-05	4.76107e-05	0.000112542		0.000112542		4.16789e-05		2.7002		0.000597753
463	(R)-3-Hydroxybutyric acid	0.96	(R)-4-氰基-3-羟基丁酸乙酯	4.73193e-05	4.76422e-05	5.00296e-05	5.62313e-05	5.08855e-05	6.54285e-05	9.99806e-06	2.46877e-05	2.54504e-05	2.3564e-05	2.30511e-05	2.81272e-05	5.29227e-05		5.29227e-05		2.68287e-05		1.97262		0.00102184
2542	1-Methylnicotinamide	0.89	n-甲基烟酰胺	0.02958	0.0313432	0.0300922	0.0339187	0.0313636	0.0371312	0.00551622	0.0143937	0.0170566	0.0104873	0.0115707	0.0156795	0.0322381		0.0322381		0.0152775		2.11018		0.000655215
12147	Diaminopimelic acid	0.76	二氨基庚二酸	5.60045e-05	6.27417e-05	6.2162e-05	6.5835e-05	4.99422e-05	6.73531e-05	7.27889e-06	1.85391e-05	2.15579e-05	3.00448e-05	2.63089e-05	3.12736e-05	6.06731e-05		6.06731e-05		2.79538e-05		2.17048		0.00086881
1980	1,3,5-Benzenetriol	0.63	1,3,5-三羟基苯	0.00157685	0.00139726	0.00141375	0.0015896	0.00138364	0.00200308	9.74934e-05	0.000219648	0.000452537	0.000480023	0.000383204	0.000703296	0.0015607		0.0015607		0.0005567		2.80348		0.000738582
30128	5-Phospho-alpha-D-ribose 1-diphosphate	0.94	磷酸氢盐	3.54364e-05	3.01714e-05	3.33947e-05	3.94973e-05	3.08663e-05	3.81003e-05	9.26084e-06	1.51221e-05	1.44617e-05	1.55218e-05	1.48042e-05	2.0042e-05	3.45777e-05		3.45777e-05		1.76843e-05		1.95527		0.000675402
10052	Glycylproline	0.99	甘氨酰脯氨酸二肽	2.105e-05	2.38266e-05	1.72051e-05	2.4996e-05	2.15218e-05	2.36197e-05	3.64289e-06	8.57208e-06	7.82103e-06	1.12872e-05	5.8443e-06	6.68079e-06	2.20365e-05		2.20365e-05		9.41212e-06		2.34129		0.000672081
17	Urea	0.99	尿素	0.00225973	0.0024997	0.00221959	0.00254325	0.00198543	0.00251131	0.000192339	0.000941957	0.000684519	0.000721714	0.000509437	0.000740986	0.0023365		0.0023365		0.00087535		2.66922		0.000416114
12851	Lys-Leu	0.99	二肽	7.52145e-05	9.01055e-05	7.81201e-05	8.36885e-05	7.61106e-05	8.96826e-05	2.33855e-05	4.72876e-05	3.92911e-05	4.68208e-05	2.74411e-05	3.66612e-05	8.21536e-05		8.21536e-05		4.32916e-05		1.89768		0.000691329
5886	4-Pyridoxic acid	0.99	吡哆酸	0.00584958	0.00773718	0.0076306	0.00830393	0.00729181	0.00838265	0.00106613	0.002853	0.00188069	0.00206335	0.00139521	0.00235723	0.00753262		0.00753262		0.00273546		2.75369		0.000426322
17442	Xanthine	0.87	黄嘌呤	0.000149775	0.000142499	0.000160433	0.000163504	0.000148658	0.000181848	1.04278e-05	4.62709e-05	3.59823e-05	2.92782e-05	2.57686e-05	4.05428e-05	0.000157786		0.000157786		4.94367e-05		3.19168		0.000299782
6731	Methamphetamine	0.99	甲基苯丙胺	0.000404443	0.000422982	0.000440109	0.000537972	0.000454303	0.000475882	5.90318e-05	0.000241886	0.000139293	0.00020982	0.000142653	0.000184436	0.000455948		0.000455948		0.000204724		2.22714		0.000749067
4156	3-Hydroxyisovaleric acid	0.88	3-羟基异戊酸	0.000162054	0.000165234	0.000176465	0.000178154	0.000171754	0.000168008	3.337e-05	8.31366e-05	7.15967e-05	7.65514e-05	7.87647e-05	7.82552e-05	0.000170278		0.000170278		8.45647e-05		2.01359		0.000407492
6403	L-Phenylalanine, N-acetyl-	0.99	乙酰苯丙氨酸	7.98644e-05	8.00766e-05	7.86639e-05	8.44378e-05	9.04816e-05	7.84187e-05	1.09017e-05	3.40649e-05	1.67636e-05	3.16021e-05	2.34263e-05	3.15323e-05	8.19905e-05		8.19905e-05		3.28973e-05		2.49231		0.000372228
4840	Indoleacrylic acid	0.91	吲哚丙烯酸	3.88829e-05	5.23079e-05	5.57752e-05	4.308e-05	6.56895e-05	6.35973e-05	1.66622e-05	1.21651e-05	8.92391e-06	6.42196e-06	5.2727e-06	7.55682e-06	5.32221e-05		5.32221e-05		1.57464e-05		3.37995		0.000703887
15354	Glycitein	0.97	黄豆黄素	0.00161416	0.00503625	0.00506882	0.00360817	0.00662001	0.00539502	7.42601e-05	0.000169205	7.34623e-05	0.00010697	0.000111678	0.000147407	0.00455707		0.00455707		0.000748579		6.08763		0.00202541
16331	Leu-Val	0.99	二肽	4.68772e-05	5.31624e-05	6.26962e-05	5.63016e-05	8.28579e-05	8.41785e-05	9.87473e-06	1.8086e-05	2.79174e-05	3.15884e-05	2.09964e-05	2.47006e-05	6.43456e-05		6.43456e-05		2.82156e-05		2.2805		0.00248736
21670	Gly-Pro	0.99	二肽	5.76004e-05	6.79277e-05	6.97026e-05	6.3591e-05	8.11251e-05	8.92032e-05	1.27424e-05	2.45185e-05	1.90573e-05	3.44042e-05	2.38885e-05	3.2491e-05	7.1525e-05		7.1525e-05		3.12324e-05		2.29009		0.000964496
3674	3-Aminosalicylic acid	0.83	氨基水杨酸	0.000735854	0.000850631	0.00102941	0.00101962	0.00128063	0.00112594	8.45831e-05	0.000559034	0.000453363	0.000298302	0.000212863	0.000297395	0.00100701		0.00100701		0.000416079		2.42024		0.00175578
17060	Pro-Trp	0.99	二肽	0.000249418	0.000257123	0.000325451	0.000320531	0.000461681	0.000355717	4.04246e-05	0.000119385	0.000118293	7.59347e-05	0.000103024	9.99173e-05	0.00032832		0.00032832		0.000126471		2.59601		0.00147849
10089	Isocaproic acid	0.63	异巴豆酸	0.000134784	0.000147301	0.000162072	0.000162795	0.000188499	0.000199604	2.32145e-05	6.71919e-05	9.45358e-05	6.14157e-05	4.41301e-05	4.57557e-05	0.000165843		0.000165843		7.17266e-05		2.31215		0.00106785
12933	Ile-Glu	0.99	二肽	0.000337363	0.000336178	0.000313687	0.000376752	0.000415276	0.000440158	7.32698e-05	0.00015218	0.000163809	0.000166441	0.000127114	0.000154728	0.000369902		0.000369902		0.000172492		2.14446		0.000707632
20175	B-Octylglucoside	0.77	辛烷基葡糖苷	0.000290277	0.000273461	0.000322798	0.000369115	0.000362222	0.000395424	2.08321e-05	8.01678e-05	0.000117592	0.000100696	8.31709e-05	6.93972e-05	0.00033555		0.00033555		0.000115344		2.90913		0.000517691
10637	Pro-Thr	0.95	二肽	0.000850735	0.00108741	0.000938735	0.00092313	0.000938052	0.000930553	0.000176771	0.000588239	0.000466788	0.000501885	0.00027962	0.000302131	0.000944769		0.000944769		0.000465743		2.02852		0.0010578
14062	Pro-Arg	0.76	二肽	6.25682e-05	9.34168e-05	7.47172e-05	6.81152e-05	9.10851e-05	7.80824e-05	1.166e-05	4.52645e-05	3.37912e-05	5.02773e-05	2.34301e-05	2.33103e-05	7.79975e-05		7.79975e-05		3.79616e-05		2.05464		0.00237413
16733	Phe-Asp	0.99	二肽	0.000174669	0.000194105	0.000145398	0.000155251	0.000210865	0.000262949	1.95031e-05	5.27623e-05	5.66769e-05	5.81324e-05	3.73277e-05	4.46983e-05	0.00019054		0.00019054		6.56629e-05		2.90179		0.0010429
4557	L-Phenylalanine	0.98	苯丙氨酸	0.000149052	0.000234448	0.000140488	0.000170162	0.000238554	0.000256777	1.73425e-05	7.65308e-05	5.64967e-05	5.3839e-05	5.32156e-05	4.39747e-05	0.000198247		0.000198247		7.1378e-05		2.77742		0.00167596
8013	D-Ribulose 5-phosphate	0.79	核酮糖二磷酸	7.93236e-06	9.78471e-06	7.13565e-06	6.68625e-06	1.08044e-05	1.06289e-05	1.58162e-06	3.99807e-06	3.47958e-06	3.35628e-06	3.21739e-06	3.48699e-06	8.82871e-06		8.82871e-06		3.99266e-06		2.21123		0.00147735
1746	Glutaraldehyde	0.95	戊二醛	7.11747e-06	1.16002e-05	9.3611e-06	5.97383e-06	8.97476e-06	1.22293e-05	1.67794e-06	3.14235e-06	3.24231e-06	2.7354e-06	2.68634e-06	2.53126e-06	9.20943e-06		9.20943e-06		3.60358e-06		2.55564		0.00190509
8097	Glyceraldehyde 3-phosphate	0.9	3-磷酸甘油醛	4.05267e-05	4.30777e-05	3.75223e-05	2.99581e-05	4.09926e-05	5.37917e-05	1.03513e-05	2.2231e-05	1.63366e-05	1.45829e-05	1.33551e-05	2.01827e-05	4.09782e-05		4.09782e-05		1.97168e-05		2.07834		0.00157987
11372	Lys-Val	0.99	二肽	0.00244805	0.00268519	0.00266697	0.00199399	0.00298603	0.00317071	0.000621111	0.00127878	0.000967356	0.00123806	0.000678001	0.000865607	0.00265849		0.00265849		0.00118677		2.2401		0.000868418
17790	Glu-Pro	0.91	二肽	3.08515e-05	3.57365e-05	3.32452e-05	2.62715e-05	3.15577e-05	4.1236e-05	5.25394e-06	1.55071e-05	1.1816e-05	1.4745e-05	1.21741e-05	1.11355e-05	3.31497e-05		3.31497e-05		1.48259e-05		2.23593		0.000876075
15373	N-Acetyl-D-glucosamine	0.81	n-乙酰-d-氨基葡萄糖	1.33938e-05	1.5042e-05	1.67473e-05	2.02782e-05	1.8433e-05	2.17931e-05	2.97057e-06	6.25308e-06	1.15972e-05	8.27643e-06	9.41519e-06	5.44926e-06	1.76146e-05		1.76146e-05		8.79661e-06		2.00243		0.00278945
1561	Betaine	0.98	甜菜碱	7.66386e-05	9.68652e-05	9.81433e-05	0.000124077	9.02967e-05	0.000131359	2.23682e-05	4.57064e-05	5.68003e-05	6.95339e-05	4.03569e-05	4.53522e-05	0.000102897		0.000102897		5.47164e-05		1.88055		0.00370442
14881	Ile-Met	0.98	二肽	0.000190764	0.000211968	0.000242959	0.000252314	0.000263589	0.000287308	5.88031e-05	0.000106385	0.000152917	0.000202669	0.000106715	0.000112069	0.000241484		0.000241484		0.000140149		1.72305		0.00515973
14946	His-Ser	0.99	二肽	6.84283e-05	7.48544e-05	6.78762e-05	0.000107187	9.56687e-05	9.61222e-05	1.55748e-05	5.02517e-05	4.71111e-05	2.78415e-05	3.56909e-05	3.0999e-05	8.50229e-05		8.50229e-05		4.17846e-05		2.03479		0.00254713
18218	gamma-L-Glutamyl-L-phenylalanine	0.96	谷酰基苯丙氨酸	1.601e-05	2.06138e-05	1.89824e-05	2.16904e-05	2.16419e-05	2.15716e-05	6.09706e-06	1.43034e-05	1.30369e-05	8.94522e-06	6.56331e-06	7.75128e-06	2.0085e-05		2.0085e-05		1.09689e-05		1.83109		0.00196534
3739	Putrescine	0.85	腐胺	8.82221e-05	0.000102334	0.000144849	0.00013529	0.000130931	0.000124532	9.2162e-06	3.75159e-05	3.61614e-05	2.31109e-05	6.50619e-06	2.11898e-05	0.000121026		0.000121026		3.63895e-05		3.32586		0.000647116
7892	3-Nonen-1-ol, (Z)-	0.72	壬烯	1.79139e-05	1.95139e-05	1.88531e-05	2.20257e-05	2.57118e-05	1.73003e-05	2.03858e-06	7.83713e-06	5.70416e-06	6.45993e-06	5.90542e-06	7.56526e-06	2.02198e-05		2.02198e-05		7.96147e-06		2.53971		0.000702401
19110	D-Fructose-6-phosphate	0.98	果糖-6-磷酸	6.64387e-05	6.29794e-05	6.75499e-05	8.56835e-05	8.45184e-05	7.38382e-05	4.83363e-06	1.90721e-05	1.9654e-05	1.24599e-05	1.19366e-05	1.61076e-05	7.35014e-05		7.35014e-05		2.25093e-05		3.26538		0.000383928
2366	D-Aspartic acid	0.92	天门冬氨酸	4.34377e-05	5.37462e-05	4.7611e-05	5.63256e-05	5.76739e-05	5.61181e-05	7.43489e-06	2.09472e-05	1.53969e-05	2.00244e-05	1.68905e-05	2.3811e-05	5.24854e-05		5.24854e-05		2.24272e-05		2.34026		0.000533225
17147	Phe-His	0.83	二肽	6.32325e-05	8.63208e-05	7.17646e-05	8.3236e-05	8.76876e-05	7.68636e-05	7.49889e-06	1.34125e-05	1.91966e-05	1.15002e-05	1.40665e-05	2.08916e-05	7.81842e-05		7.81842e-05		2.35358e-05		3.32193		0.000335553
2465	3-Hydroxyanthranilic acid	0.69	3-羟基-2-氨基苯甲酸	3.26389e-05	3.33643e-05	3.13457e-05	4.11521e-05	3.49588e-05	3.59205e-05	5.18673e-06	1.26787e-05	1.11427e-05	1.14072e-05	1.1327e-05	1.2058e-05	3.48967e-05		3.48967e-05		1.40996e-05		2.47502		0.000370448
4843	2',4'-Dihydroxyacetophenone	0.65	3,4-二羟基-2'-氯苯乙酮	3.29674e-05	3.82517e-05	3.38949e-05	4.17845e-05	3.70853e-05	3.62263e-05	4.1884e-06	1.05423e-05	1.17859e-05	1.26454e-05	1.23756e-05	1.40873e-05	3.67017e-05		3.67017e-05		1.46181e-05		2.51071		0.00037453
3258	L-Pipecolic acid	0.99	L-哌可酸	0.000226694	0.000280414	0.000248106	0.000287947	0.00025459	0.000237774	3.74038e-05	8.37945e-05	7.55608e-05	9.13837e-05	4.46148e-05	6.86561e-05	0.000255921		0.000255921		9.39049e-05		2.72532		0.000342533
11875	L-leucyl-L-proline	1	亮氨酰脯氨酸	0.000705977	0.000735998	0.000671397	0.000767437	0.000754195	0.000651743	0.000104879	0.000240191	0.000234134	0.000209881	0.000190474	0.000198257	0.000714458		0.000714458		0.000270325		2.64296		0.000265886
31497	S-Adenosyl-L-homocysteine	0.71	S-腺苷-L-高半胱氨酸	3.72046e-06	3.12469e-06	3.81141e-06	3.73793e-06	3.24502e-06	3.22797e-06	9.86113e-07	1.99239e-06	1.46927e-06	3.33048e-06	1.66455e-06	1.90816e-06	3.47791e-06		3.47791e-06		2.11841e-06		1.64176		0.00619574
8766	Ser-Leu	0.74	二肽	2.31371e-05	2.47769e-05	2.4518e-05	3.50735e-05	2.46261e-05	2.74836e-05	6.38752e-06	1.39054e-05	1.45305e-05	1.8881e-05	6.00889e-06	7.29654e-06	2.66025e-05		2.66025e-05		1.33732e-05		1.98924		0.003228
20644	Isopentenyladenosine	0.72	异戊烯腺苷	1.11296e-05	1.33044e-05	1.02676e-05	1.46362e-05	1.06096e-05	1.04386e-05	1.58647e-06	6.4119e-06	4.23634e-06	7.23088e-06	2.8036e-06	1.14844e-06	1.1731e-05		1.1731e-05		5.02124e-06		2.33628		0.00212315
3303	L-Glutamate	0.99	谷氨酸	1.99274e-05	1.8517e-05	1.91418e-05	2.31774e-05	2.48417e-05	1.98056e-05	4.08325e-06	6.92545e-06	7.67171e-06	6.35162e-06	1.38037e-05	8.88476e-06	2.09018e-05		2.09018e-05		9.80319e-06		2.13214		0.00111558
1545	Guanidoacetic acid	0.82	胍乙酸	0.000324239	0.000344825	0.000285626	0.000345254	0.000289727	0.000239516	8.32164e-05	6.65756e-05	0.000138819	8.05313e-05	0.000165623	0.000153586	0.000304864		0.000304864		0.000141888		2.14863		0.00105252
16390	His-Thr	0.99	二肽	2.28788e-05	2.10514e-05	2.11486e-05	2.19797e-05	2.47141e-05	1.78466e-05	6.5603e-06	3.81312e-06	9.07279e-06	1.03022e-05	8.77279e-06	1.03233e-05	2.16032e-05		2.16032e-05		1.0064e-05		2.14659		0.000640123
20016	Adenosine 3',5'-cyclic phosphate (cAMP)	0.99	腺苷3 ',5 '磷酸循环	4.0649e-05	3.57203e-05	3.40239e-05	4.1646e-05	4.20203e-05	2.95371e-05	1.09546e-05	1.61513e-05	1.74412e-05	1.75951e-05	1.42531e-05	2.20123e-05	3.72661e-05		3.72661e-05		1.9382e-05		1.92272		0.000937553
4143	5-Hydroxytryptophol (5HTOL)	0.68	5-羟基吡啶	4.8536e-05	5.30114e-05	5.05935e-05	5.12864e-05	4.94112e-05	4.47882e-05	6.5527e-06	2.00258e-05	2.64029e-05	2.63717e-05	2.4146e-05	2.43575e-05	4.96044e-05		4.96044e-05		2.53516e-05		1.95666		0.000844378
8914	Ser-Asp	0.75	二肽	0.000119949	0.000108634	0.000100518	0.000112484	0.000133838	8.57518e-05	1.65546e-05	3.60433e-05	4.50338e-05	3.70874e-05	3.49621e-05	3.34371e-05	0.000110196		0.000110196		4.47592e-05		2.46197		0.000615106
10246	Acetylglycine	0.86	乙酰甘氨酸	2.83922e-05	3.19012e-05	2.60087e-05	2.87874e-05	3.63537e-05	2.52388e-05	5.08955e-06	1.14634e-05	1.29451e-05	9.63769e-06	1.25941e-05	1.15997e-05	2.9447e-05		2.9447e-05		1.32538e-05		2.22178		0.000719054
14795	L-Abrine	0.85	相思豆碱	7.2768e-05	9.62319e-05	7.3471e-05	6.03469e-05	6.87796e-05	6.22685e-05	5.24893e-06	1.80183e-05	1.47497e-05	1.06662e-05	8.48757e-06	1.09363e-05	7.2311e-05		7.2311e-05		2.00597e-05		3.60479		0.000507258
17480	L-Histidinol	0.96	L-组氨醇	2.13174e-05	2.80323e-05	2.32022e-05	1.60127e-05	2.2752e-05	2.0633e-05	2.06259e-06	5.20631e-06	3.90858e-06	5.7224e-06	3.07422e-06	4.27211e-06	2.19916e-05		2.19916e-05		6.6054e-06		3.32934		0.000534423
1459	Pyrrolidine	0.99	吡咯烷	0.000177026	0.000198181	0.000192561	0.000172746	0.000182887	0.000194671	4.01153e-05	9.2082e-05	6.81205e-05	5.91718e-05	5.78251e-05	5.44352e-05	0.000186345		0.000186345		7.97279e-05		2.33727		0.000323811
13731	Ile-Asp	0.99	二肽	0.000188407	0.000233421	0.000223924	0.000174787	0.000194028	0.000200916	1.19827e-05	6.20157e-05	3.45022e-05	4.45839e-05	3.97626e-05	3.61043e-05	0.00020258		0.00020258		6.16474e-05		3.28611		0.000334334
17554	.alpha.-L-Asp-L-Lys	0.86	二肽	3.8388e-05	4.99406e-05	4.0931e-05	4.10327e-05	4.67436e-05	4.53111e-05	8.11121e-06	1.85984e-05	1.8431e-05	2.0392e-05	1.318e-05	1.47114e-05	4.37245e-05		4.37245e-05		1.95926e-05		2.23168		0.000501971
18952	Arg-Cys	0.8	二肽	0.000119412	0.000143003	0.000125897	0.000122902	0.000133974	0.000119627	2.13671e-05	4.25255e-05	5.54703e-05	4.29366e-05	3.5596e-05	4.11038e-05	0.000127469		0.000127469		5.23526e-05		2.43482		0.000331524
1011	Glyceric acid	0.64	甘油酸	4.91659e-06	5.23115e-06	3.8118e-06	4.09481e-06	4.41981e-06	4.44199e-06	6.07142e-07	1.96257e-06	1.46357e-06	1.71429e-06	1.86756e-06	1.16243e-06	4.48603e-06		4.48603e-06		1.8948e-06		2.36755		0.000580634
8050	Pyridoxine	0.66	吡哆醇	0.000453953	0.000468429	0.000341956	0.000327881	0.000345748	0.000320699	3.33707e-05	0.000115554	0.000106834	0.000114219	8.65048e-05	9.76867e-05	0.000376444		0.000376444		0.000132945		2.83158		0.00066632
13739	5'-Deoxyadenosine	0.99	脱氧腺嘌呤核苷	8.00286e-05	7.1017e-05	6.03331e-05	6.25705e-05	5.88384e-05	7.96198e-05	3.71986e-06	1.0423e-05	9.62959e-06	1.72308e-05	2.3045e-05	9.36486e-06	6.87346e-05		6.87346e-05		2.03068e-05		3.3848		0.000448288
9000	Ethyl glucuronide	0.71	乙基葡萄糖醛酸苷	2.77629e-05	2.56907e-05	2.28846e-05	2.18234e-05	2.1812e-05	2.21288e-05	4.41792e-06	5.72966e-06	4.80295e-06	1.0617e-05	5.41388e-06	7.51225e-06	2.36838e-05		2.36838e-05		8.88249e-06		2.66634		0.000411626
19587	Trp-Cys	0.72	二肽	3.47553e-05	3.48986e-05	3.44518e-05	3.23888e-05	2.84733e-05	3.15062e-05	4.76486e-06	8.44185e-06	6.97521e-06	1.39622e-05	1.01993e-05	1.26165e-05	3.27457e-05		3.27457e-05		1.28151e-05		2.55524		0.000375856
7803	Dihydrolipoate (dihydrolipoic acid)	1	二氢硫辛酸	0.00019741	0.000175577	0.00017669	0.000184105	0.00013994	0.00019462	1.12542e-05	5.15105e-05	1.81154e-05	4.67765e-05	2.31098e-05	4.24401e-05	0.000178057		0.000178057		5.30376e-05		3.35718		0.00037279
16290	Met-Cys	0.72	二肽	4.1406e-05	3.82363e-05	3.89623e-05	4.14601e-05	3.51404e-05	4.07281e-05	7.40229e-06	1.24963e-05	1.46888e-05	1.81116e-05	1.06055e-05	1.39248e-05	3.93222e-05		3.93222e-05		1.66502e-05		2.36166		0.000332678
19415	Uridine 5'-monophosphate (UMP)	0.99	尿苷5 '一磷酸	4.28151e-05	4.75333e-05	3.79174e-05	3.93867e-05	4.21317e-05	3.36634e-05	1.08429e-05	7.81207e-06	1.34445e-05	1.39787e-05	1.08855e-05	1.26022e-05	4.05746e-05		4.05746e-05		1.57344e-05		2.57873		0.000368007
20620	5-methoxyuridine	0.71	甲氧基尿苷	4.46527e-05	4.44513e-05	3.96267e-05	3.86288e-05	4.17933e-05	3.19471e-05	1.72569e-05	1.21244e-05	1.29335e-05	1.26984e-05	1.33396e-05	1.3451e-05	4.01833e-05		4.01833e-05		1.74267e-05		2.30584		0.000394494
8052	Phenylacetylglycine	0.99	苯乙酰甘氨酸	5.65341e-05	6.42047e-05	6.85394e-05	4.7639e-05	5.27097e-05	5.29466e-05	1.16483e-05	1.42556e-05	3.12944e-06	1.31423e-05	9.87871e-06	1.18697e-05	5.70956e-05		5.70956e-05		1.72885e-05		3.30251		0.000390447
13334	Thiamine	0.99	硫胺素	0.0140873	0.0144103	0.0150233	0.0110531	0.0121178	0.0109671	0.000294598	8.74862e-05	0.000162918	0.000392988	0.00057333	0.000867694	0.0129431		0.0129431		0.00218888		5.91314		0.000288956
13432	Ser-Pro	0.93	二肽	0.00153044	0.00146616	0.00164569	0.00128605	0.00133838	0.000941773	5.28709e-05	1.25607e-05	2.7514e-05	6.63255e-05	7.46905e-05	0.000130589	0.00136808		0.00136808		0.000247519		5.52718		0.000394542
13242	Phe-Gly	0.99	二肽	2.13221e-05	2.18068e-05	2.25693e-05	2.01567e-05	2.23517e-05	1.81121e-05	3.62691e-06	4.82765e-06	3.85438e-06	7.66867e-06	4.43717e-06	4.2997e-06	2.10531e-05		2.10531e-05		7.10966e-06		2.9612		0.000277466
15083	Ile-Ser	0.99	二肽	0.000180869	0.000195828	0.000205711	0.00016854	0.000198609	0.000159629	2.11126e-05	3.5125e-05	4.0099e-05	5.37287e-05	4.88562e-05	6.06656e-05	0.000184864		0.000184864		6.3493e-05		2.91156		0.000326128
3821	.beta.-Cyano-L-alanine	0.75	苯胺丙氨酸	0.0010827	0.000832195	0.00119042	0.000972254	0.000957945	0.000781393	4.2646e-05	0.000119946	5.28639e-05	5.11585e-05	0.000120582	9.816e-05	0.000969484		0.000969484		0.000207834		4.6647		0.000355764
6051	Erythritol	0.81	赤藓糖醇	0.000287276	0.000241145	0.000286792	0.000194767	0.000270435	0.000187828	2.40193e-05	1.85526e-05	2.00742e-05	3.7426e-05	4.39402e-05	5.54274e-05	0.000244707		0.000244707		6.34496e-05		3.85672		0.000501973
13227	4-Pyridinecarboxylic acid	0.84	异尼克酸	0.000770144	0.000567488	0.000762502	0.000472265	0.000710579	0.000475003	4.59884e-05	2.52351e-05	2.88309e-05	6.97381e-05	8.09757e-05	8.61896e-05	0.00062633		0.00062633		0.000137613		4.5514		0.000614301
15141	Butanedioic acid, methylene-	0.81	亚甲基丁二酸	3.9944e-05	3.65533e-05	3.7969e-05	2.87641e-05	3.98339e-05	2.97819e-05	5.87472e-06	8.38335e-06	1.16534e-05	1.20436e-05	9.58626e-06	1.09735e-05	3.54744e-05		3.54744e-05		1.3427e-05		2.64201		0.000468344
15246	Bupropion	0.7	丁氨苯丙酮	6.57248e-05	5.69779e-05	6.08242e-05	4.1881e-05	5.85213e-05	4.74247e-05	3.53101e-06	8.26378e-06	8.00081e-06	1.2711e-05	9.23936e-06	1.20966e-05	5.52256e-05		5.52256e-05		1.55812e-05		3.54438		0.000438156
4170	Cyclohexylamine	0.98	环己胺	0.00155705	0.00151676	0.00161066	0.00112956	0.0014392	0.00112667	0.000101765	0.00041978	0.000480222	0.000398513	0.000307708	0.00028831	0.00139665		0.00139665		0.000484707		2.88143		0.000568551
9378	Lys-Pro	0.88	二肽	3.22707e-05	3.28411e-05	3.41639e-05	2.52976e-05	3.222e-05	2.3155e-05	2.01599e-06	8.68527e-06	6.96054e-06	7.07909e-06	5.02795e-06	8.39395e-06	2.99914e-05		2.99914e-05		9.7363e-06		3.08036		0.000492864
1927	Quinone	0.85	醌	0.000115094	9.79319e-05	0.000108975	8.44908e-05	0.000100567	8.30662e-05	1.00289e-05	1.87074e-05	1.78587e-05	1.55464e-05	2.78462e-05	3.6969e-05	9.83541e-05		9.83541e-05		3.21873e-05		3.05568		0.000448878
11463	Ala-Pro	0.65	二肽	0.000629816	0.000581262	0.000591917	0.000476212	0.000556116	0.000503035	4.04117e-05	0.000118079	8.68699e-05	0.000132982	0.00012152	0.000122694	0.000556393		0.000556393		0.000168422		3.30358		0.000296629
6787	Pro-Asp	0.99	二肽	0.000259935	0.000222635	0.000237058	0.000196649	0.000217825	0.000200271	5.04656e-05	8.94254e-05	8.47692e-05	9.50759e-05	7.37672e-05	9.49594e-05	0.000222396		0.000222396		0.000101551		2.18998		0.000445044
21270	Tyr-Val	0.98	二肽	7.19618e-05	6.19548e-05	5.9512e-05	5.34511e-05	5.90988e-05	4.79575e-05	6.39054e-06	1.55587e-05	1.20909e-05	1.64298e-05	1.27338e-05	1.48627e-05	5.89893e-05		5.89893e-05		1.95794e-05		3.01283		0.000402707
6730	2-Isopropylmalic acid	0.78	异丙基苹果酸	0.000338304	0.000340661	0.00038012	0.000288497	0.000407671	0.000332233	2.05365e-05	8.31318e-05	5.27966e-05	5.94283e-05	6.67612e-05	7.47423e-05	0.000347914		0.000347914		0.000100759		3.45294		0.000323751
1929	5-Methylcytosine	0.82	5-甲基胞嘧啶	0.00146682	0.00147431	0.0015276	0.00136126	0.00184543	0.00178679	5.52892e-05	0.000430927	0.000220813	0.00022119	0.000231654	0.000289809	0.00157704		0.00157704		0.000432388		3.64727		0.00034401
12563	5-Methylcytidine	0.99	甲基胞苷	0.000714507	0.000720719	0.000731963	0.000617925	0.000839504	0.000804935	2.87553e-05	0.000219278	0.000106808	0.000106817	0.000116267	0.000149058	0.000738259		0.000738259		0.00020932		3.52694		0.000321625
12705	Pro-Val	0.97	二肽	7.72161e-05	7.50107e-05	8.14001e-05	6.7762e-05	8.72642e-05	8.55997e-05	4.40425e-06	2.71916e-05	1.4233e-05	1.68527e-05	1.47213e-05	1.67826e-05	7.90421e-05		7.90421e-05		2.47468e-05		3.19403		0.000323912
7474	NG,NG-dimethyl-L-arginine(ADMA)	0.95	二甲基精氨酸	0.00727856	0.00735563	0.00699878	0.00585925	0.00922238	0.00740204	0.00122628	0.00298052	0.00200308	0.00281051	0.00121954	0.00199834	0.00735277		0.00735277		0.00279872		2.62719		0.000614217
11233	Pseudouridine	0.91	假尿（嘧啶核）苷	0.000342519	0.000312788	0.000326743	0.000272067	0.000407154	0.00032316	8.40117e-05	0.000176045	0.000138993	0.000112022	0.000110575	0.00010186	0.000330739		0.000330739		0.000150607		2.19604		0.000686135
2798	4,6-Dioxoheptanoic acid	0.88	4,6-二氧代庚酸	0.000211472	0.000201381	0.000222736	0.000171649	0.000239359	0.000207898	2.1196e-05	4.41115e-05	9.33967e-05	6.81818e-05	4.70016e-05	6.25604e-05	0.000209083		0.000209083		7.79329e-05		2.68285		0.000486384
17351	2'-O-methyladenosine	0.89	2′-甲氧腺苷	2.30092e-05	2.17828e-05	2.36144e-05	1.88881e-05	2.17156e-05	2.36891e-05	6.93342e-06	7.92125e-06	1.23417e-05	8.8224e-06	7.39051e-06	7.50831e-06	2.21165e-05		2.21165e-05		1.04334e-05		2.11977		0.000413131
3477	L-Arabinose	1	阿拉伯糖	0.000919167	0.00081779	0.00103831	0.00083976	0.00100987	0.000895423	0.000164859	0.000424979	0.000344337	0.000218952	0.000209947	0.000271714	0.000920055		0.000920055		0.000364977		2.52085		0.000431521
5495	4-Methoxycinnamic acid	0.85	甲氧基肉桂酸	1.44578e-05	1.19688e-05	1.22875e-05	1.23582e-05	1.4439e-05	1.28965e-05	1.63723e-06	4.41348e-06	4.92361e-06	4.96504e-06	3.53488e-06	4.49702e-06	1.3068e-05		1.3068e-05		5.29132e-06		2.4697		0.000379886
165	Methylguanidine	0.99	甲基胍	0.000488551	0.00045594	0.000452366	0.000406912	0.000450726	0.000432656	3.03891e-05	0.000104497	9.30651e-05	6.38644e-05	7.06809e-05	7.54322e-05	0.000447859		0.000447859		0.000126541		3.53924		0.000228073
3752	Pro-Gly	0.95	脯氨酸-甘氨酸	0.000337784	0.000330905	0.000329485	0.000313245	0.000337479	0.000338833	4.73758e-05	7.20835e-05	9.51048e-05	9.82997e-05	7.67292e-05	0.00010922	0.000331289		0.000331289		0.000118586		2.79366		0.000226588
4740	Valeric acid	0.74	戊酸	1.03059e-05	1.04184e-05	8.57714e-06	8.60158e-06	8.04058e-06	7.65703e-06	3.13397e-06	2.38597e-06	3.87455e-06	5.1086e-06	3.43923e-06	2.65629e-06	8.93345e-06		8.93345e-06		4.21887e-06		2.1175		0.000776133
9251	trans-3-Hydroxycinnamic acid	0.79	反式羟基肉桂酸	4.48214e-05	4.15365e-05	3.88536e-05	3.60871e-05	3.5769e-05	3.03729e-05	4.52593e-06	9.56671e-06	1.76561e-06	2.07411e-05	1.30718e-05	4.72271e-06	3.79068e-05		3.79068e-05		1.31858e-05		2.87482		0.000940226
684	Ornithine	0.99	鸟氨酸	0.000164603	0.000151496	0.000138133	0.000152817	0.000107307	0.000120643	3.52787e-05	6.90974e-05	5.3094e-05	5.5376e-05	4.96915e-05	5.38922e-05	0.000139167		0.000139167		6.50852e-05		2.13822		0.000802977
6332	Val-Ala	0.61	二肽	3.61137e-05	2.87896e-05	3.1852e-05	3.012e-05	2.24881e-05	2.29609e-05	9.30015e-06	9.39996e-06	7.94032e-06	7.64036e-06	8.12954e-06	9.16709e-06	2.87207e-05		2.87207e-05		1.14712e-05		2.50373		0.000702731
9012	N-Acetylmannosamine	0.88	乙酰甘露糖胺	0.000137119	0.000123138	0.000134605	0.000136201	0.000122452	0.000108205	9.8355e-06	5.52251e-05	2.91319e-05	2.10234e-05	2.0097e-05	1.9934e-05	0.000126954		0.000126954		4.03144e-05		3.14909		0.000393981
4271	Indole-3-carboxylic acid	0.89	吲哚甲酸	0.000198779	0.000177986	0.000183956	0.000193845	0.000184962	0.000169323	4.81533e-05	7.79812e-05	6.2745e-05	8.47863e-05	5.35679e-05	5.68123e-05	0.000184808		0.000184808		8.12649e-05		2.27415		0.000296326
4844	4-Hydroxy-3-methylbenzoic acid	0.65	羟基	5.33863e-05	5.02485e-05	5.56054e-05	4.95996e-05	5.12349e-05	5.12836e-05	3.28597e-06	1.7919e-05	8.13848e-06	1.42484e-05	3.38203e-06	1.07978e-05	5.18931e-05		5.18931e-05		1.56664e-05		3.31238		0.000297203
4544	DL-Methionine sulfoxide	0.96	蛋氨酸亚砜	0.00021887	0.000232557	0.000228114	0.000252504	0.000222278	0.000203134	1.15167e-05	3.75174e-05	2.90498e-05	5.52774e-05	4.60402e-05	8.73572e-05	0.000226243		0.000226243		7.04288e-05		3.21236		0.000336666
13547	Promethazine	0.95	异丙嗪	0.0141364	0.0140341	0.0140294	0.0157389	0.0140452	0.0117083	0.00116269	0.00340538	0.00321924	0.0040025	0.00365314	0.00442255	0.0139487		0.0139487		0.0048306		2.88757		0.000322153
7909	Acetylcholine	0.99	乙酰胆碱	4.36011e-05	3.86557e-05	3.88779e-05	4.18262e-05	3.79605e-05	3.09032e-05	3.80752e-06	1.21018e-05	8.46431e-06	1.02243e-05	1.01409e-05	1.04165e-05	3.86374e-05		3.86374e-05		1.3399e-05		2.88361		0.00035909
23183	4-O-.beta.-Galactopyranosyl-D-mannopyranose	0.95	吡喃甘露糖	0.000170853	0.000153315	0.000143685	0.000180748	0.000146785	0.000125793	1.60556e-05	4.72141e-05	4.27649e-05	3.3929e-05	3.20148e-05	4.92917e-05	0.00015353		0.00015353		5.35428e-05		2.86742		0.000421374
13351	Val-Ser	0.94	二肽	3.35059e-05	2.72483e-05	2.49043e-05	3.48288e-05	3.01887e-05	2.56854e-05	4.92513e-06	1.39664e-05	1.53101e-05	1.1121e-05	8.54304e-06	7.65614e-06	2.93936e-05		2.93936e-05		1.29879e-05		2.26315		0.000940042
16637	Phe-Ala	0.99	二肽	0.0014472	0.00127748	0.00102358	0.00155538	0.00148241	0.00120913	0.000123022	0.000288759	0.000362265	0.000483042	0.000303743	0.000257732	0.00133253		0.00133253		0.000450156		2.96015		0.000513452
5190	cis-Aconitate	0.87	顺乌头酸	6.86817e-05	5.8008e-05	5.63579e-05	7.54216e-05	7.52393e-05	6.42032e-05	1.25348e-05	2.87273e-05	2.87891e-05	2.97735e-05	2.288e-05	2.68788e-05	6.63186e-05		6.63186e-05		3.08432e-05		2.15019		0.000648636
7951	Citrate	0.9	柠檬酸盐	5.4052e-05	4.95078e-05	4.59299e-05	5.83973e-05	6.09428e-05	4.83076e-05	9.6689e-06	2.2632e-05	2.40006e-05	2.30719e-05	1.79749e-05	1.97731e-05	5.28562e-05		5.28562e-05		2.42825e-05		2.17672		0.000574685
2296	L-Leucine	0.7	亮氨酸	6.00612e-05	5.36049e-05	4.425e-05	6.23363e-05	5.83758e-05	4.30379e-05	5.09325e-06	2.84598e-05	9.42547e-06	1.89092e-05	1.12364e-05	1.53491e-05	5.3611e-05		5.3611e-05		2.02978e-05		2.64123		0.000947412
3598	Oxypurinol	0.96	羟嘌呤醇	3.49365e-05	3.10612e-05	2.67908e-05	3.052e-05	2.96981e-05	2.97001e-05	7.26252e-06	1.59289e-05	1.18186e-05	1.45581e-05	1.09141e-05	1.35164e-05	3.04511e-05		3.04511e-05		1.49214e-05		2.04077		0.000506928
17999	N-Acetylneuraminic acid	0.95	乙酰基神经氨酸	0.000204094	0.000177608	0.00016418	0.000202877	0.000187133	0.000164298	3.71023e-05	7.49795e-05	6.80807e-05	9.43729e-05	6.20968e-05	8.19476e-05	0.000183365		0.000183365		8.59921e-05		2.13235		0.000544042
9190	Dulcitol	0.76	半乳糖醇	2.03152e-05	2.26328e-05	1.89743e-05	1.9295e-05	1.80451e-05	1.53863e-05	6.23618e-06	9.86235e-06	8.54227e-06	1.11488e-05	5.83217e-06	7.56458e-06	1.91081e-05		1.91081e-05		9.75636e-06		1.95853		0.000877625
5829	D-Mannitol	0.94	甘露糖醇	6.12811e-05	7.05435e-05	6.04466e-05	6.20767e-05	5.56691e-05	4.30321e-05	1.59149e-05	2.36454e-05	2.09954e-05	2.07019e-05	1.54953e-05	1.90164e-05	5.88415e-05		5.88415e-05		2.49444e-05		2.35891		0.000595083
13546	Promazine	0.9	丙嗪	0.000198017	0.000235083	0.000189473	0.000192829	0.000190551	0.000151315	5.72495e-06	2.89045e-05	2.95353e-05	2.42604e-05	1.09476e-05	1.27284e-05	0.000192878		0.000192878		4.35685e-05		4.42701		0.000327117
3174	Dihydrothymine	0.63	二氢朐腺嘧啶	2.92649e-05	2.54538e-05	2.67253e-05	3.01032e-05	2.30473e-05	2.12739e-05	5.07799e-06	1.37889e-05	1.25804e-05	8.63673e-06	3.77529e-06	5.25011e-06	2.59781e-05		2.59781e-05		1.07268e-05		2.42179		0.000995546
1276	.beta.-Homoproline	0.99	高脯氨酸	0.000230273	0.00023086	0.000225677	0.000273101	0.000220196	0.000216119	6.2949e-05	0.00013313	0.000127851	0.000121212	8.20355e-05	0.00010334	0.000232704		0.000232704		0.000123317		1.88704		0.000745121
3899	Val-Gly	0.9	二肽	0.000210253	0.000220239	0.00020617	0.000246633	0.000203614	0.000194868	5.20763e-05	0.000131131	0.000114831	9.79067e-05	7.26373e-05	9.17162e-05	0.00021363		0.00021363		0.000110561		1.93223		0.000805717

## Sheet: QM-QLY
id	met	QLY.3.amidepos	QLY.1.amidepos	QLY.4.amidepos	QLY.6.amidepos	QLY.2.amidepos	QLY.5.amidepos	QM.5.amidepos	QM.6.amidepos	QM.4.amidepos	QM.1.amidepos	QM.2.amidepos	QM.3.amidepos
16124	Ile-Pro	2.82755e-06	4.51561e-06	6.46668e-06	7.71467e-06	4.4273e-06	6.02644e-06	3.49022e-06	4.17862e-06	3.76627e-06	4.85287e-06	1.96775e-06	2.00183e-06
3337	Ephedrine	3.04178e-05	2.70475e-05	2.5563e-05	2.49424e-05	3.57486e-05	3.56153e-05	2.28152e-05	2.47488e-05	2.61355e-05	1.44228e-05	1.68521e-05	2.36731e-05
13370	Lys-Thr	0.000426408	0.000790679	0.00132259	0.00102207	0.00165132	0.00132798	0.00085207	0.000850733	0.000377383	0.000107017	0.000180809	0.000159477
11039	Isovaleric acid	2.45308e-05	6.58902e-06	2.57185e-06	7.0449e-06	4.70298e-06	1.36527e-05	6.61677e-06	2.98514e-05	3.70663e-05	1.37413e-05	2.24214e-05	4.27763e-05
29401	Farnesyl pyrophosphate	1.15511e-05	5.59586e-06	6.89485e-06	5.90104e-06	8.59011e-06	5.57595e-06	9.26332e-06	1.04311e-05	1.26162e-05	9.24923e-06	1.25513e-05	1.41633e-05
14358	2-Methyl-3-hydroxybutyric acid	6.23578e-06	1.47377e-06	3.15099e-06	1.01085e-05	1.49022e-06	6.33602e-06	4.41455e-06	1.00557e-05	1.04577e-05	1.63101e-05	8.67619e-06	1.02308e-05
9208	3-Aminobutanoic acid	7.16919e-06	2.92547e-06	1.45225e-05	1.15007e-05	1.43184e-05	2.81523e-06	1.09021e-05	1.80289e-05	1.21397e-05	4.46678e-05	3.37068e-05	1.76535e-05
13340	Alpha-N-Phenylacetyl-L-glutamine	5.70577e-06	7.87263e-06	1.45527e-05	1.18071e-05	1.62804e-05	6.78729e-06	9.80638e-06	3.43391e-05	1.24653e-05	5.87895e-05	3.36416e-05	7.01543e-05
19579	Abacavir	8.29934e-06	7.19729e-06	9.74622e-06	8.15696e-06	1.26448e-05	1.32799e-05	1.31387e-05	1.52927e-05	9.73776e-06	1.90506e-05	1.6257e-05	1.64332e-05
