# Supplementary material for: Integrating Network Pharmacology and Metabolomics Study on Anti-rheumatic Mechanisms and Antagonistic Effects Against Methotrexate-Induced Toxicity of Qing-Luo-Yin
Source: Front Pharmacol. 2018 Dec 18;9:1472. doi: 10.3389/fphar.2018.01472 (PMC6305420; doi:10.3389/fphar.2018.01472)
Supplement: FILE S1 — Ingredient information of QLY. [file Data_Sheet_1.ZIP › Supplementary/S2 Biological function enrichment analysis of known anti-RA targets and predicted targets of QLY.xlsx]

## Sheet: Sheet1
Enriched RA-related biological processes and pathways of QLY predicted targets
	Adjusted P-value
Regulation of nucleotide metabolic process	1.89e-28
Regulation of cytokine production	1.52e-25
Inflammatory response	5.32e-25
Response to wounding	5.89e-24
Immune response	7.59e-21
leukocyte activation	7.55e-14
Integration of energy metabolism	6.58e-12
Angiogenesis	1.63e-06
Defense response to bacterium	2.55e-05
Rheumatoid arthritis pathway	0.000337
regulation of lymphocyte apoptotic process	0.000855
Antifolate_resistance	0.00388

## Sheet: Sheet2
Common targets of anti-RA drug and QLY
OPRD1
ESRRA
CNR2
PTGS2
HRH4
IL1B
PLA2G1B
TSPO
ITGA4
DHFR
NR3C1
PDE4A
IL6R
CD4
MMP1
MAPK12
IL1R1
MAPK14
LTA
PNP
CSF2RA
ADAM17
MMP3
ITGB3
CASP1
CSF1R
SGPL1
ITGAV
JUN
ELANE
CAMK2A
CAMK2G
AKR1B1
CAMK2B
CTSK
TNFSF11
MS4A1
ITGB1
TNF
TNFRSF1A
C5
IL12B
CD80
ROCK2
G6PD
CAMK2D
SYK

## Sheet: Sheet3
Enriched RA-related biological processes and pathways of known anti-RA drug targets
	Adjusted P-value
Immune response	1.53e-28
Inflammatory response	3.01e-17
Regulation of cytokine production	3.43e-09
Antifolate resistance	1.02e-05
Response to wounding	1.16e-05
Leukocyte activation	1.82e-05
Angiogenesis	0.0113
Rheumatoid arthritis pathway	0.0177
