# Supplementary material for: Integrating Network Pharmacology and Metabolomics Study on Anti-rheumatic Mechanisms and Antagonistic Effects Against Methotrexate-Induced Toxicity of Qing-Luo-Yin
Source: Front Pharmacol. 2018 Dec 18;9:1472. doi: 10.3389/fphar.2018.01472 (PMC6305420; doi:10.3389/fphar.2018.01472)
Supplement: FILE S1 — Ingredient information of QLY. [file Data_Sheet_1.ZIP › Supplementary/S7 Raw spectrometric data under negative mode.csv]

id	MS2 name	MS2 score	MS1 name	MS1 ppm	type	mzmed	rtmed	QC1_neg	QC2_neg	QC3_neg	QC4_neg	QC5_neg	QC6_neg	QM-1_neg	K-5_neg	CIA-1_neg	QLY-6_neg	K-4_neg	QM-4_neg	MTX-6_neg	QM-2_neg	MTX-1_neg	QM-6_neg	K-6_neg	CIA-6_neg	QLY-2_neg	MTX-4_neg	QM-3_neg	CIA-2_neg	CIA-5_neg	QM-5_neg	K-3_neg	QLY-3_neg	MTX-3_neg	MTX-2_neg	QLY-5_neg	QLY-4_neg	MTX-5_neg	QLY-1_neg	K-1_neg	CIA-4_neg	K-2_neg	CIA-3_neg
12					Unmapped	61.98807069	286.3815	445755.3471	253305.3771	267892.0494	265023.393	262391.8197	251855.0276	249242.4275	225413.1132	275219.7323	257428.4484	452526.7089	250777.4693	264319.3579	356718.1582	278418.2494	274070.8128	289623.7304	260151.4674	292030.4827	210613.9017	221401.2752	301856.9836	280855.1976	304748.3571	428624.5739	221593.1217	459904.0645	262840.0813	300067.993	287520.7268	329081.0087	319161.4543	216424.6375	248746.7518	230010.9149	350511.2854
72					Unmapped	71.01371234	356.588	191260.9543	163565.5964	166443.3403	157721.5974	172906.0223	170430.0378	114742.508	181499.3717	214098.421	172788.0485	212108.5147	186820.3537	167097.2458	204390.172	157551.1941	175953.8192	127708.2259	174939.0379	157725.127	298101.0214	179579.8473	215488.8611	167225.7549	168827.8329	155017.7608	124570.2536	151780.9316	179241.1395	152104.7556	153070.6576	185640.7074	196770.6413	159970.5549	148773.7481	165660.3836	184388.6252
104					Unmapped	73.02937933	369.1345	3804539.686	3795881.322	4585944.869	3794401.487	3647519.082	4019059.893	3677071.971	3137771.528	3422788.53	3113394.59	4636630.995	3781320.127	3921863.856	4550967.379	3669441.554	3699410.999	2866552.372	4115332.504	2899222.681	4622749.651	5082826.4	4463986.472	4216180.923	2357084.72	3892306.623	4123499.811	4200625.885	3900388.427	2028633.662	3911453.084	3381881.524	2937072.19	3393727.763	4922957.819	3171091.729	2895550.803
110					Unmapped	74.02445365	172.5455	1023159.9	1065932.298	994392.2241	1028839.482	1057041.47	1023142.249	323209.3194	665369.0955	256653.3416	319588.0159	736450.68	408707.7045	1658533.826	385533.1629	404538.9098	650888.6474	754964.4867	639482.325	342264.9397	2388380.192	1211504.11	404511.6789	693888.1624	426042.2074	357434.3629	316839.7507	461792.9857	353236.6807	287655.8696	420951.4978	384660.3464	329109.9889	804152.9044	819458.7222	698252.76	351807.7488
111	Glycine	0.9939			MS2 reverse	74.02440297	259.289	207358.6383	189483.007	187894.3199	187879.9761	191284.4674	183815.4497	141963.7385	158675.5564	102382.1816	90310.14162	226005.7376	198756.5909	188913.0767	349239.2366	158870.952	135391.1368	161350.3928	170502.1996	152480.6565	253746.9587	329710.0387	163447.2358	161678.7948	106049.7596	320807.9774	299703.8401	252106.4398	291068.8855	125817.5433	113959.5744	122477.0634	73050.86587	376044.4535	193770.6544	216659.5089	105854.3099
112					Unmapped	74.02456502	284.294	118418.4205	115105.4037	110110.6732	115159.5274	113680.155	112259.8414	85666.40309	85027.69164	79472.90342	44287.69264	133652.3058	122823.9085	137895.3127	226079.0009	123650.8934	88096.74916	95107.02371	123545.6727	93969.21218	161456.3568	198050.4402	107168.8784	116185.649	54655.2027	130209.5652	145586.5422	181288.6251	159548.4388	82646.70556	64394.90855	88734.12308	52869.30076	185582.492	146775.0861	115448.4578	58479.70193
162					Unmapped	79.95704495	150.466	2115276.944	2098557.033	2127462.521	2201882.033	2105663.69	2127501.708	2320712.667	2759962.496	1021271.562	520788.8006	3749521.312	2840182.208	1282989.69	2718765.54	904344.7899	1781508.869	2151061.561	1199593.011	2734921.501	2805105.88	2414297.111	1440330.917	1155919.562	1468868.517	5493549.567	3104207.81	1741135.365	2875386.847	1513464.729	1102461.04	774278.1603	748142.7929	4116194.803	1132868.466	3621994.852	1020267.143
245			Gamma-Butyrolactone;But-2-enoic acid;Isocrotonic acid;Diacetyl;Methyl acrylate;Ethenyl acetate;Oxolan-3-one;Diacetyl;Biacetyl;Dimethylglyoxal;2,3-Butanedione;gamma-Butyrolactone;1,4-Lactone;2-Butenoate;2-Butenoic acid;Crotonic acid;3-Methylacrylic acid;2-Butyne-1,4-diol;1,4-Butynediol;Cyclopropanecarboxylate;Succinic aldehyde;Succindialdehyde;beta-Butyrolactone;Vinyl acetate;Methyl acrylate	17.6733718986239;17.6733718986239;17.6733718986239;17.6733718986239;17.6733718986239;17.6733718986239;17.6733718986239;17.4344001637341;17.4344001637341;17.4344001637341;17.4344001637341;17.4344001637341;17.4344001637341;17.4344001637341;17.4344001637341;17.4344001637341	MS1 mz matched	85.02949615	421.562	6749674.874	6501562.918	6402918.934	6502919.909	6431717.83	6431106.167	8443837.102	6201793.386	5277005.472	5229071.518	6805688.326	6888065.543	6423149.465	9210908.896	5836534.704	6605632.051	6172784.621	5974670.321	6610386.907	8050436.118	8543613.419	7575506.446	5547060.802	6907898.323	7713677.286	7866666.617	7072959.276	8042780.593	7674115.549	5053607.372	4965607.284	5005409.118	7860160.053	5760373.167	6804143.828	4459450.713
270			Chloroprene;2-Chloro-1,3-butadiene	5.276906645	MS1 mz matched	87.00846441	36.885	235274.7243	227088.4342	225833.4037	228637.3349	225748.1717	225716.9654	262072.845	234784.5988	212906.0212	173275.268	252517.5882	235052.4555	199179.414	342107.6786	201717.7595	232516.5415	214338.2127	207610.7993	237347.6667	230391.1584	293719.3965	212085.1806	214594.7107	217099.2753	264525.1844	265196.2864	234029.7752	278319.6862	232707.6239	196697.3467	190745.7077	174150.3543	273871.5742	240951.2402	263454.0851	194304.1425
311			1-Chloro-2-methylpropene;1-Chloro-2-methyl-1-propene;3-Chloro-2-methylpropene	4.23400086203432;4.23400086203432	MS1 mz matched	89.02398116	216.017	951889.5928	948268.3097	930678.2627	1192600.105	930731.5144	952042.1386	677910.3982	691027.8442	258933.9834	258209.5922	820084.8221	430197.7901	1167258.098	1541389.951	472030.3922	563824.6647	538474.8847	504739.6578	343537.5868	1282110.975	1003587.873	441934.8959	491386.9919	804408.8736	1164004.59	487939.6298	471658.1573	603819.7287	459899.5425	477613.2927	980639.4473	344506.3926	1247061.452	584244.6238	578624.4363	369115.3852
348					Unmapped	93.03409073	212.833	597066.1467	585652.6319	590107.2482	583682.204	586388.2401	574239.6868	361301.5553	475219.3834	402822.3003	375267.4361	769828.9732	529561.8049	599011.7849	714309.6527	476602.6996	429052.6196	422704.7843	536745.3635	349963.6905	1447719.621	723180.0358	462089.2639	551179.1242	500089.6543	826395.588	608994.087	680689.7703	506325.3685	436685.9193	451824.695	344242.1247	398081.74	654376.7251	711099.5043	620979.5889	384677.7597
349					Unmapped	93.03414749	135.6495	1338395.064	1200384.447	1200252.677	1230651.794	1129324.746	1199250.633	873448.8716	1009785.919	627655.2436	796353.0894	1747101.013	1829081.455	1000529.35	2002041.115	901602.0023	1325374.851	910822.1794	1006461.625	987222.7708	1553029.941	2722493.473	929290.9592	989229.2421	1352317.992	2107476.683	2284151.38	1429628.658	1387851.141	1114900.816	1088321.866	640922.1434	771009.0831	1727541.943	1267793.068	1462272.952	675296.7066
350					Unmapped	93.03446196	22.723	1157421.524	1107162.098	1169781.238	1169553.487	1157886.113	1169409.452	992132.8469	974747.846	855111.4094	532674.3055	1263918.145	933630.0101	1129514.63	1103627.227	871617.0473	1219574.002	850283.5172	1470547.085	1069168.858	1221753.58	1795093.379	994938.0701	1521934.003	761042.7438	899817.7199	956244.9459	859554.6244	950210.5206	621102.6518	501639.9146	952594.6874	590964.1965	891088.4574	1771037.312	1122703.765	651430.4505
385			Silicic acid;Methanesulfonic acid;Methanesulfote	-13.3886687678634;-15.6269370891513	MS1 mz matched	94.98026291	117.373	4910467.486	5002974.648	4937479.478	4881279.254	4937772.715	4816967.765	3930945.171	5406919.453	2789280.612	2497645.213	6323264.176	5680639.19	5109661.289	7475349.788	3640375.279	3677943.028	4756873.914	3963540.91	3365615.909	8726110.864	6090704.836	3737535.637	3867742.602	3495045.016	8635173.2	6293343.856	5348666.872	6161097.791	3837846.752	3288611.261	3156016.601	2817335.018	6548831.17	4083085.71	6593741.86	2833937.882
386			Glyoxal;Oxalaldehyde;1,2-Ethanedione	12.0614583	MS1 mz matched	94.98046288	150.4605	2053245.743	2038236.718	2038920.744	2205355.864	2038260.398	2038075.138	2287896.233	2696506.865	1087212.634	569872.9293	3631045.865	2738641.923	1262534.595	2589700.619	941875.7719	1754153.213	2118248.132	1221746.939	1554115.725	2571336.138	2275455.857	1427226.569	1156646.183	1438495.189	5067299.418	1617242.001	1652673.256	2674288.998	1492570.826	845201.7881	788761.974	794598.1057	3792172.883	1099058.436	3406211.149	1085326.204
410					Unmapped	95.06131076	296.5055	108303.8394	104230.4575	102527.0787	102598.1843	103732.4957	100628.5545	54158.68742	39591.92524	15345.4453	87724.52818	40228.81486	91278.91832	181938.8376	61448.41292	53458.19514	63202.33968	29149.78354	31752.53295	41405.87631	873968.2204	129738.6975	25140.66954	32868.33245	36815.7891	60906.5173	174227.0335	72853.13093	33613.95127	33299.15247	139985.7002	33722.15922	58107.15422	36218.94218	40072.51424	37786.85888	22078.82669
444					Unmapped	96.96146257	408.89	14179632.19	13830420.76	13960759.71	13829667.24	13883056.63	13829137.02	11769497.05	9960191.813	14094934.11	10339994.3	12035826.96	13906367.79	8024794.603	9250751.719	11825592.88	12939059.37	10518446.92	9959162.164	10848030.79	12906337.13	15325269.59	10814441.59	10049293.92	12708894.59	6539815.712	11445612.03	12892765.82	13409120.46	12175770.08	7628377.177	11551335.73	11978305.1	11731565.64	10118033.32	11658410.35	10922066.93
457					Unmapped	97.00399292	174.0395	2093201.927	2070583.778	2036231.153	2070786.279	2056324.392	2043071.653	2216838.81	2038316.783	2115878.039	1799139.335	2091967.376	2278736.384	1969684.564	2196437.43	2083057.768	2059125.656	1939285.461	2164431.291	1997788.515	1762390.563	1896482.298	2253661.517	2139290.067	1940786.878	2113677.756	1946101.123	2246398.2	1886545.993	2195180.824	1985101.715	1988735.205	1890591.899	1967687.787	2266366.866	2110572.068	2001695.56
479					Unmapped	98.02465148	294.481	794499.9938	625817.0002	757890.3341	799267.4931	691547.2169	733432.6247	487756.5905	570611.2725	680814.2526	387306.4778	928231.8836	848068.9793	716563.9079	741901.9601	648101.3321	568969.8742	488456.5882	822279.3554	483121.7522	1171908.163	640240.769	703410.9643	761900.9614	417501.3352	622131.3649	379380.4298	1115172.501	637959.6058	230648.4561	573311.9094	644479.0613	578858.3386	869204.8963	1386570.669	856119.5509	669723.5446
480			(R)-Dihydromaleimide;Succinimide;2,5-Pyrrolidinedione;Butanimide;2,5-Diketopyrrolidine;Hymexazol	-7.35529718706661;-7.06842232808401;-7.06842232808401	MS1 mz matched	98.02436312	169.2475	1098347.166	1273825.182	1216283.893	1289052.585	1235784.011	1215713.108	1187131.341	1072667.847	1338573.059	1342574.428	1476316.184	1259851.79	1097220.686	1712993.187	1813124.601	1287601.141	670707.7096	1739542.185	153034.5425	831290.7405	2574922.256	1406370.123	1475986.165	595528.0537	835166.7196	128734.9532	1387757.086	2089902.66	254123.5902	1578454.196	1711794.562	1289310.55	584000.6881	1590860.608	807658.264	1790938.629
504					Unmapped	99.00857092	368.8775	756112.5425	736663.9062	744904.0264	766606.9809	736791.3827	735916.3568	584927.3575	579618.2678	679551.1321	617869.9407	801080.8087	778930.4887	810544.4151	924210.6758	760548.1516	608887.7516	545977.4378	836917.26	569456.6766	933111.7061	793575.0567	744199.212	837919.0271	455610.7289	780727.6845	563428.692	817245.2269	804665.985	433742.4829	615646.6489	686110.921	600633.5403	713313.1225	942903.4389	683213.9308	641679.7305
505					Unmapped	99.00830511	128.0365	2019947.485	2112063.791	1244761.741	1277052.186	2180982.5	1912790.082	1615362.661	1314982.559	1191443.279	1191277.998	2598337.009	2425865.103	2157959.384	6242928.788	854921.0114	889487.7955	1408683.501	865763.0692	826785.87	1610744.643	4273648.902	1089794.314	2822259.733	978234.1274	1903273.547	1481841.376	3266239.985	863524.6755	942134.8762	738218.2552	1365532.161	1524848.246	1055533.268	2459005.991	2049675.265	1285404.987
508			Vinylidene fluoride;1,1-Difluoroethene	15.61667924	MS1 mz matched	99.0083862	323.5245	401779.2664	345952.8458	380888.6336	387394.9628	349443.5582	390863.5069	289444.9395	240872.1354	260194.6066	194818.0057	477508.2056	537455.7562	542684.6673	817581.7224	428875.7608	284403.1046	183153.3711	597290.8059	243520.8391	1119748.631	779896.8421	579416.3167	639585.9121	151396.7295	508266.8814	288455.6997	689181.1019	459940.1156	149533.7168	280861.024	292445.4585	234367.3784	331411.8396	805926.1765	359941.9135	257646.9843
520			3-Hydroxy-2-methyl-[S-(R,R)]-butanoic acid;3-Hydroxy-2-methyl-[R-(R,S)]-butanoic acid;2-Ethylhydracrylic acid;2-Hydroxy-3-methylbutyric acid;Ethyl lactate;3-Hydroxyvaleric acid;Erythronilic acid;Methyl 3-hydroxybutyrate;2-Hydroxy-2-methylbutyric acid;3-Hydroxyisovaleric acid;Diethyl carbonate;2-Hydroxyvaleric acid;2-Methyl-3-hydroxybutyric acid;4-Hydroxyisovaleric acid;5-Hydroxypentanoate;3-Hydro…	8.51918085597129;8.51918085597129;8.51918085597129;8.51918085597129;8.51918085597129;8.51918085597129;8.51918085597129;8.51918085597129;8.51918085597129;8.51918085597129;8.51918085597129;8.51918085597129;8.51918085597129;8.51918085597129;8.47005412356593;8.47005412356593	MS1 mz matched	99.04508174	355.172	298575.8867	300369.6801	297165.9702	299658.4953	297143.2749	296754.1684	210956.892	265136.3949	185582.1119	176011.7031	408854.7627	301601.0133	287980.0633	355729.713	258826.5257	245212.1419	248526.1031	256899.4832	212075.0047	454038.506	395015.1411	219360.7304	261926.7419	256538.0094	440979.9988	376470.34	381603.4803	267021.425	217590.3766	255002.4733	174058.3203	189737.8357	411721.1397	316712.174	356756.7172	164453.0132
521					Unmapped	99.04461762	218.5315	614062.3956	614062.1944	610742.5334	613672.1891	607326.7665	594272.2368	420046.821	469932.7034	276539.9805	155624.59	922434.0277	560744.9641	579309.7291	1303844.443	355899.4912	375282.4402	421994.0916	529394.1436	331068.7931	1495304.709	881658.805	425842.2126	505956.6833	281514.9307	1299373.527	772272.7098	646226.492	722891.931	428995.1394	280587.8957	321666.2877	224938.8291	1040134.87	641834.0417	721691.3357	274943.6012
572			(S)-Methylmalonic acid semialdehyde;Acetoacetic acid;Acetic anhydride;Succinic acid semialdehyde;2-Methyl-3-oxopropanoic acid;4-Hydroxycrotonic acid;2-Ketobutyric acid;2-Oxobutanoate;2-Ketobutyric acid;2-Oxobutyric acid;2-Oxobutyrate;2-Oxobutanoic acid;alpha-Ketobutyric acid;alpha-Ketobutyrate;Acetoacetate;3-Oxobutanoic acid;beta-Ketobutyric acid;Acetoacetic acid;Succite semialdehyde;Succinic sem…	12.7989641995518;12.7989641995518;12.7989641995518;12.7989641995518;12.7989641995518;12.7989641995518;12.7989641995518;12.7411382933002;12.7411382933002;12.7411382933002;12.7411382933002;12.7411382933002;12.7411382933002	MS1 mz matched	101.0244848	350.374	9573350.024	9301855.156	9237607.856	9309180.558	9244556.308	9235894.92	7155259.822	7182947.319	6956114.302	5874701.833	10614551.98	10220184.27	10468801.05	13647001.37	9420597.502	7285593.514	5939351.529	11238012.84	5816622.337	15225605.36	13280821.08	10783632.02	11368478.24	4788302.836	10699842.85	8153265.749	11995748.16	10411142.9	2777125.805	7820221.478	7900245.902	7071534.814	9291013.054	13616436.77	9429101.179	7624708.975
597			(S)-b-aminoisobutyric acid;3-Aminoisobutanoic acid;Butyl nitrite;2-Aminoisobutyric acid;Gamma-Aminobutyric acid;Dimethylglycine;(R)-b-aminoisobutyric acid;D-Alpha-aminobutyric acid;O-Acetylethanolamine;L-Alpha-aminobutyric acid;N-Ethylglycine;Unknown;3-Aminobutanoic acid;4-Aminobutanoate;4-Aminobutanoic acid;4-Aminobutyrate;4-Aminobutyric acid;gamma-Aminobutyric acid;GABA;N,N-Dimethylglycine;Dime…	-3.18736067208276;-3.18736067208276;-3.18736067208276;-3.18736067208276;-3.18736067208276;-3.18736067208276;-3.18736067208276;-3.18736067208276;-3.18736067208276;-3.18736067208276;-3.18736067208276;-3.18736067208276;-3.18736067208276;-2.91083246893655;-2.	MS1 mz matched	102.0558776	341.052	68264.76704	64260.87139	63947.48086	63440.11139	64431.50111	63440.89696	57887.82462	73728.75513	41251.05739	16591.76056	116752.744	53761.66289	75222.7089	70309.6549	59064.08406	42045.57963	72664.91814	67576.70015	26572.65259	110537.4421	57836.18058	64219.76172	71599.24716	24104.01091	126524.8858	57958.31624	85525.69374	114010.998	30548.29188	21081.06255	54054.14232	25120.3683	119527.8804	88764.60946	106873.5735	50633.87192
621			2-Cyanopyridine;4-Cyanopyridine	20.6627616606115;20.6627616606115	MS1 mz matched	103.0395497	232.101	243353.5463	241559.2666	238244.5262	295419.8283	238047.9254	237971.1391	195153.9792	162722.2873	74690.42007	83386.10667	320001.7953	375750.8924	164682.7786	670863.6359	94433.75437	154914.2171	206468.8411	209143.137	306959.4091	600991.0871	355430.8367	146164.3652	208300.3093	121136.8211	383820.5853	337826.9271	161211.5297	321351.8878	189041.1618	135380.2442	74757.27876	63517.60918	498687.9228	300719.7022	282224.7858	78507.09186
651			Ethyl hydrogen sulfate;2-Hydroxyethanesulfonate;2-Hydroxyethanesulfote;2-Hydroxyethanesulfonic acid;2-Hydroxyethane-1-sulfonic acid;Isethionic acid;Isethiote;Dimethyl sulfate	18.4176533520434;18.4176533520434;18.2541565905466;18.2541565905466	MS1 mz matched	106.9805187	150.464	590477.1053	575304.572	590459.8859	610044.8824	577597.6476	587346.7555	629952.4325	832420.8073	298866.6028	148829.2504	1064718.463	806716.8884	545980.3311	733557.7004	256950.4555	483355.8155	587080.4714	354707.4721	466033.0787	283011.5737	654380.8938	428368.9689	330992.8008	410900.7798	1558241.354	815906.8948	472509.5482	785926.1981	415889.2588	229851.0186	211148.3478	206379.9955	1091826.313	313631.5165	1021701.591	296535.5773
671					Unmapped	108.0453595	34.364	210191.6164	217892.803	214925.8181	222875.8959	217083.0429	217882.9555	140963.0341	226677.7182	194636.0091	160445.7035	251466.9452	253153.7017	256120.2169	228621.2274	189655.7818	180128.8789	202221.1603	181647.4282	223817.4523	475949.663	343881.4167	190012.1548	205011.2544	201311.5759	319260.5449	439318.1671	259894.9384	162640.4216	202217.238	233750.3442	180453.4162	155806.1734	431720.8995	200026.1797	276646.3473	213080.857
690	Barbituric acid	0.9451			MS2 reverse	109.0040695	12.597	522015.7739	504655.593	522102.7101	308698.4733	521820.6564	504905.916	530813.4083	503490.0575	280325.3344	292376.171	495506.0419	539323.038	410957.2938	221323.0062	534664.0702	531654.3898	485899.9433	255626.3044	636712.8862	499136.4415	509733.8732	555246.2737	338241.5458	551195.7758	514361.1654	535771.2621	283086.8666	168190.7685	618253.6543	583821.4978	567909.152	298432.9325	507487.7733	511629.3974	524075.1875	281860.5955
707	Pyrocatechol	0.9732			MS2 forward	109.0294744	21.719	2460530.101	2497150.932	2473895.784	2463599.855	2569660.522	2496307.018	2053037.755	2683318.587	2068237.258	1861362.266	2773397.928	2371656.467	2138772.375	3079875.005	2835978.954	2162613.337	2369580.583	2460446.623	2140066.193	2408555.532	2609778.061	2562992.533	2488585.907	2392405.268	3428296.953	3031561.255	3436376.167	2821105.097	2352678.924	2045018.115	2038612.285	1990176.682	2898668.235	2628811.627	2833656.603	1910131.31
732	Histamine	0.9266			MS2 reverse	110.0713943	138.151	17126.66405	17717.2134	17752.48138	17271.28992	17750.34287	18696.63826	10300.47105	19530.20795	9198.739062	4413.307769	28444.2532	15529.56395	12509.38841	21041.35087	12627.1649	9360.734422	20058.38837	13378.45518	9989.211237	29664.48528	19605.21534	8059.05314	14336.53347	5380.43368	40945.95831	19668.70412	20314.29732	15151.60537	10462.09732	4644.442016	6378.973557	8729.596765	33048.12691	16582.92322	23615.81132	7469.087247
744					Unmapped	110.9757442	32.8175	2058002.461	2366478.842	2350364.886	2326018.207	2379171.956	2325973.686	2673652.443	1826759.221	2246327.485	1203412.989	2253979.243	2663081.364	1465220.46	2281726.258	1539090.269	1991378.407	1766555.248	2056464.247	2048017.476	2196671.929	1875990.886	1876165.035	1859920.252	1642884.499	2868324.177	2004160.096	1791936.336	2203077.915	1909347.852	1400406.95	1347845.426	1454798.026	2146068.27	1817235.299	1954341.712	1696396.635
746	2-Furoic acid	0.6136			MS2 reverse	111.0086677	450.592	3944615.976	3785934.286	3735195.004	3787003.697	3781031.442	3685895.405	3155995.656	3171601.994	2787674.998	1414500.968	5606000.619	5392869.38	3731426.784	8015481.339	3676525.888	3277081.641	2965141.048	3752045.319	3259781.344	6292272.855	7942898.642	3442327.216	3777785.59	2226667.208	5585645.196	5038786.349	5731485.455	4301599.576	2733597.807	1437073.24	2135099.545	2560797.208	5326648.864	4485481.16	4497181.712	2646187.908
747			Methyl hydrogen fumarate;Itaconic acid;Gamma-delta-Dioxovaleric acid;2,5-Dioxopentanoate;Citraconic acid;Glutaconic acid;Mesaconic acid;2-Pentendioate;2-Hydroxyglutaric acid lactone;2,5-Dioxopentanoate;2-Oxoglutarate semialdehyde;Itacote;Itaconic acid;Methylenesuccinic acid;Mesacote;2-Methylfumarate;Mesaconic acid;Methylfumaric acid;(E)-2-Methyl-2-butenedioic acid;Acetylpyruvate;Acetylpyruvic aci…	10.7001175675094;10.7001175675094;10.7001175675094;10.7001175675094;10.7001175675094;10.7001175675094;10.7001175675094;10.7001175675094;10.7001175675094;10.7670276696432;10.7670276696432;10.7670276696432;10.7670276696432;10.7670276696432;10.7670276696432;10.7670276696432	MS1 mz matched	111.0086889	421.312	4042771.109	3782667.828	3766920.213	3780501.549	3826482.123	3764135.025	3667488.676	3727169.368	2937181.019	1805981.55	4265162.527	3971505.272	3620826.158	4588358.03	3357158.006	3529656.035	2962940.314	3462705.548	2974789.074	4715493.164	4979015.197	3193388.527	3104442.938	2506967.726	4812546.873	4461777.85	4367826.417	4782802.202	2904500.788	1867861.133	2293850.569	2744161.712	5136555.874	3362080.141	4081813.522	2429422.768
749			Chlorobenzene;Chlorobenzene;Monochlorobenzene;Benzene chloride;Phenyl chloride	7.51553608757225;7.31822726955292	MS1 mz matched	111.0088197	487.918	790014.9278	576361.225	655462.8363	637487.0102	659746.8479	637176.7598	492227.5876	489782.4134	422005.3488	565830.2441	1123048.387	1039564.791	675865.2655	1468126.534	536947.1441	607479.9649	413837.847	563105.7154	369355.5155	1196997.517	1445116.362	521024.9013	572737.8598	252234.3255	1056444.153	908451.6355	1100366.902	695742.0893	509269.1469	373517.3974	315587.124	334639.1392	1012445.508	739415.6356	677500.4493	282322.815
757	Uracil	0.9962			MS2 forward	111.0194383	82.125	2669565.257	2616583.775	2614986.928	2590803.227	2617332.448	2514085.24	2545909.608	2354888.709	1100807.315	899814.0263	3165327.932	1949246.262	2671631.787	4885894.608	1701175.956	2477741.485	2314689.784	1994134.981	2490983.35	2416535.764	4357911.624	2020231.566	1834496.776	1944028.446	4263688.385	3843889.24	2344872.446	3050987.964	2448235.6	1085075.594	1759503.509	1145576.14	3938612.239	2160855.397	3048775.957	1143081.96
758			4-Fluorophenol	-12.49638497	MS1 mz matched	111.0199435	294.864	471591.9392	464107.4967	439686.2543	459837.924	464191.5247	457304.8648	348735.6792	337765.3159	272777.5369	176251.5197	409502.8633	470310.0639	420433.2958	740890.8827	348978.1433	356759.1697	273381.9656	417307.615	273790.9322	694518.8868	828982.6777	388088.8304	410746.7903	232033.8486	409216.1736	688762.8658	519265.8628	575715.3864	289350.8616	243294.8519	277169.5633	282717.437	402485.3621	540729.1558	404495.4107	217890.7382
783					Unmapped	111.9470799	279.42	515777.4681	521224.1161	508894.2883	516154.5833	510271.5173	508610.8889	548075.9297	443891.5434	419101.2792	437268.727	525613.5469	440308.4982	615967.2803	733139.9708	567360.7498	482492.6707	449169.8873	513088.7764	389045.9504	641109.014	728055.0945	443640.9916	494339.657	390291.9065	575775.1337	733829.4343	703966.7488	621623.606	530787.372	508188.1603	526235.1202	463706.7836	604582.8128	593517.3942	491586.2354	334718.1919
813			Creatinine;Creatinine;1-Methylglycocyamidine;3-(N-Nitrosomethylamino)propionitrile;3-(Methylnitrosamino)propionitrile	0.779239765523148;0.884494719153642;0.884494719153642	MS1 mz matched	112.0511475	159.734	631419.2159	608297.4842	598832.2377	598626.0008	608892.6055	593493.7274	565934.8164	644329.6817	491133.5858	398352.5288	903555.8514	591231.6065	518559.848	1152195.002	465225.0145	569423.1801	561991.1223	514892.7256	476818.4005	706031.0013	1041736.601	581511.9521	491677.7236	504915.7213	994973.195	694341.1671	511754.2428	816065.3784	510559.611	478997.8634	496310.6247	460643.4063	764660.5433	501072.1399	733508.0582	468306.0357
832			Trifluoroacetic acid;Thiamazole;Methimazole	-2.89239129198097;-19.5553263664081	MS1 mz matched	113.0229702	130.5855	518956.4822	499254.7029	495639.2263	497715.9439	501628.1676	492595.4842	336377.138	202231.3646	302058.7804	307648.4819	548558.377	478022.7686	551494.5935	751028.2275	429758.2809	456300.3355	306658.2853	368717.836	357502.7235	1048227.559	963743.3853	345205.9926	397976.2992	497107.6989	579128.7546	744637.6876	602470.293	516917.4365	369452.4655	387083.3037	316671.7525	349182.6136	475180.5846	468185.0002	472182.5457	263927.6202
846					Unmapped	113.0605047	346.825	83436.21462	79346.9739	80860.05718	75988.26134	80898.67593	73430.06328	51255.77695	65787.26823	46249.89244	44990.31823	127323.2688	59108.01327	88896.48423	66341.31603	70282.09329	58380.64568	62201.85307	86980.39395	45796.75044	144700.743	123015.1226	71770.1306	78404.06068	48078.13085	125844.8544	92302.40519	83579.60344	70795.04085	69283.34087	57003.05356	52963.15182	44832.63736	100633.6959	100877.3234	90317.62374	44958.97619
852			cis-Acetylacrylate;Norfuraneol;2-Hydroxy-2,4-pentadienoate;cis-2-Hydroxypenta-2,4-dienoate;Oxopent-4-enoate;2-Oxopent-4-enoate;2-Hydroxypenta-2,4-dienoate;cis-Acetylacrylate;Tulipalin B;(4S)-4-Hydroxy-3-methylideneoxolan-2-one	-23.8791999599771;-23.8791999599771;-23.8791999599771;-23.8791999599771;-23.8791999599771	MS1 mz matched	113.0965754	108.171	570773.5825	558714.1636	527533.9497	543326.9267	560672.72	533034.7995	1269833.738	1276372.382	289067.9061	278159.5003	762916.7065	242399.1702	362214.3351	1161982.266	349596.6066	847169.0922	955339.8636	242972.2542	974200.3298	59057.18828	643628.5134	23435.16236	411336.1161	858541.7246	911596.9181	190854.2005	230838.1608	124088.5784	815521.0071	647868.6148	514706.9852	76603.00444	667850.3893	432819.8304	933275.2086	114814.4528
869					Unmapped	114.0305315	174.0595	3516243.591	3506864.332	3451484.465	3495616.213	3507019.327	3465760.613	3677494.859	3482130.153	3463652.491	3036981.479	3629248.027	3954884.473	3478044.535	3656072.201	3469191.784	3488625.166	3275887.008	3653449.077	3392333.32	3086263.103	3353833.988	3888977.906	3625162.372	3242454.278	3582653.28	3324235.95	3792185.658	3299715.724	3607642.91	3271704.629	3295528.066	3169585.782	3319333.267	3771702.417	3551195.221	3306162.312
875					Unmapped	114.0919721	185.175	67482.50634	67488.88747	64957.88341	67500.85913	67143.75906	65493.15624	65863.9363	46556.9633	22892.28479	42000.27971	77139.8537	77280.20436	67946.08598	138781.4388	50554.16533	59491.69827	37428.93265	50144.69587	47656.95456	72074.09277	145825.4046	50628.13111	51226.75415	37197.92485	72309.86201	126901.102	73061.56094	131751.2378	54316.60299	48258.21817	49050.26901	55340.28857	63976.16219	50668.76387	65612.1946	43198.51508
879					Unmapped	114.9361005	586.678	476308.1674	731890.1616	733620.3573	526329.5541	732832.597	704577.647	473682.2724	451037.8668	395015.295	369306.3361	540398.643	575346.6861	532878.9091	757123.112	581254.4326	494813.8055	696131.8922	706424.3587	691076.772	653948.3532	1101156.657	834583.8523	754566.494	463364.1301	935234.7495	589259.5897	882761.8593	816940.2827	740384.6383	667320.5663	741224.1668	412998.0819	537202.935	969548.5152	558938.0523	654042.0484
893					Unmapped	114.9857144	73.909	300162.4905	299841.4429	297747.6906	297499.1001	300862.9509	285535.5296	364138.5618	547953.1751	59925.05047	66915.25136	640874.6994	369144.4741	294503.1758	802962.3275	198254.4601	291733.0179	257015.7977	104174.5726	180188.5805	117528.6346	516029.7738	377968.0325	65138.13653	352178.0661	726594.2685	352029.2942	448950.3016	110023.5205	181070.6802	93676.01383	177658.6224	152230.519	502832.0416	99923.48098	796578.2105	226957.9847
895					Unmapped	115.0031222	48.445	287440.1796	267242.5748	268354.4182	269899.2104	268632.7033	267147.9842	180197.8595	221517.3179	167603.6839	308633.4431	305800.9138	359934.8024	311227.4941	444551.1078	245317.7984	281836.2523	211357.9152	259150.161	328774.5543	544565.6869	472814.5978	229625.6157	268621.543	330110.1156	357310.0905	428653.2578	300803.3939	281042.8373	353186.5266	377689.1145	204939.8067	282554.2616	267173.0507	330777.8202	290172.3335	220503.128
896					Unmapped	115.0036576	387.7495	807018.2884	701604.835	701159.5627	730734.4361	700362.9084	700245.9314	389731.0954	456292.0061	400707.6223	262753.9175	766108.2079	1085236.351	1030152.621	1782079.703	521326.1173	418105.8544	349000.3114	774988.9074	327339.8875	2749050.921	1421679.606	694577.4192	799039.8923	286160.685	1015815.392	971283.4949	881779.8485	1158970.212	245688.4141	302104.1221	442055.3795	409009.782	933999.3788	945819.5825	662761.5831	437747.7805
909					Unmapped	115.0035546	356.457	1036046.231	1036142.468	1023397.873	1058794.348	1022856.666	1022693.245	609294.7047	771029.2615	683823.3189	613118.2238	1052715.986	1422350.013	1308055.62	1374183.319	804414.3566	617334.3298	585900.8299	1239747.704	444467.2257	2462634.372	1197356.223	1099876.295	1187931.609	424429.1129	1116526.534	818936.9262	1014665.938	1170737.952	298188.1581	744239.145	719941.3458	838618.0927	949532.1451	1371339.116	895590.2337	818106.3767
913					Unmapped	115.039971	362.788	100790.3946	96389.58454	101419.4208	102227.2659	97206.42214	101422.5069	174660.5537	108118.0963	100339.9719	82611.64836	111155.9721	79305.14449	87671.68591	205697.6745	86604.03751	121468.1976	91946.63728	85712.97639	185449.1204	97798.23935	170830.2787	70787.16897	90385.82156	104604.0034	112300.5399	84577.38694	87413.92797	74544.1717	110683.3626	129839.5577	103321.9124	67094.88203	98990.34876	103641.3052	114543.3462	72347.28488
914					Unmapped	115.0394758	69.205	295106.637	318636.7386	289920.7258	295353.6492	295443.2612	287266.4669	508573.3041	129644.7332	254212.2395	93955.73551	167991.0416	301930.7897	405107.4197	339733.2974	192476.2656	516712.2277	191410.4764	112232.8613	192805.6525	259970.2883	377132.5843	118132.3382	178450.2475	937278.0132	243122.5854	262135.1927	176632.9481	236347.8793	139791.3117	129455.3446	398270.3627	144129.5898	504160.3168	154128.6431	204469.704	216235.2037
916	Alpha-ketoisovaleric acid	0.7071			MS2 reverse	115.0391629	110.85	95020.0482	88834.90213	89785.6931	92861.64916	88095.33148	88804.07899	267807.1113	251217.395	281767.4706	270838.2891	268000.3524	74440.56154	75420.92776	61635.10435	339347.7011	291588.4043	280785.9415	320793.5788	38015.11283	64305.07327	57983.62139	389123.0712	340741.5675	233286.1767	281439.2604	76063.46557	41489.46603	35991.25947	266577.865	307188.644	334721.9709	303881.3393	263733.1098	410149.4879	346818.2235	356869.2795
919			Dihydropteridine;Dihydropteridine;6,7-Dihydropteridine	-1.83650144970242;-1.49187821504708	MS1 mz matched	115.0395531	196.793	312387.7606	297911.7448	300879.5294	301532.4377	297232.1768	298109.7356	454348.9458	219761.8622	347256.7727	116907.0006	609177.1957	114211.2315	362363.0723	238090.5481	365193.8353	259392.8648	216501.4911	242961.9158	111384.3947	314435.5824	416005.9423	106108.5167	290678.6035	126019.9402	445577.2403	486627.7872	733255.7808	296347.2268	128175.2064	227894.0275	179193.3943	64358.51379	554901.1688	507999.8015	412006.2095	89400.41941
948					Unmapped	116.0351459	296.1355	2752516.678	2787228.742	2752799.833	2727901.994	2753430.201	2726962.373	2256373.542	1978940.041	2500077.571	1955189.503	3038316.96	3190217.007	3232397.444	3193706.638	3071603.324	2054159.537	1350627.561	3989024.977	1619993.556	4143253.607	2768846.943	3465491.59	3743860.789	1252514.855	2576502.608	1407471.065	3791398.921	2548079.106	588087.1376	2612289.466	2721209.165	2508797.848	1818693.793	4226021.247	2224586.847	2772028.204
952	Acetylglycine	0.654			MS2 forward	116.0348965	259.301	343808.9929	339351.2529	335353.4557	339384.0225	337152.9647	331101.3247	270380.9954	258971.7543	196314.1668	134774.8901	407334.572	310243.1141	334238.3669	527731.5439	290780.0619	259338.1224	296405.8108	657956.1909	242909.5095	456968.0027	552039.4603	294141.5295	291363.0497	188111.0717	686901.0819	504421.314	455390.8396	508049.1293	238514.1519	202907.9524	225673.3233	137471.1771	583771.1955	354188.6269	401716.6427	165491.2458
953	Guanidoacetic acid	0.6247			MS2 forward	116.0460777	336.2805	57989.63022	58442.34271	57983.57239	55628.40619	58439.62444	58857.35838	66767.22783	52021.87679	12288.36896	25578.38959	52765.95747	41578.38583	52189.80031	127825.0305	54190.19113	56400.04341	49761.85221	46565.55299	16867.80929	40903.91586	97683.98043	45313.08758	46830.59923	23230.84046	68629.96728	89125.69463	68730.11566	53888.92796	43788.51732	27001.32858	48609.2668	46469.62073	65837.98013	50501.90218	61074.66325	33493.18185
982					Unmapped	116.9723551	338.885	573156.9356	497680.5496	472267.6895	470596.8358	500554.5729	467991.977	535684.1349	344112.9234	585005.0654	375126.6011	300497.4671	752633.4341	599616.1219	533349.6002	373120.0055	489651.3802	343625.0895	527185.2482	907887.5268	661562.6316	622682.1835	565655.8695	381999.8394	546538.4425	564919.7035	666973.9571	427185.1939	332053.2951	811163.8884	449389.9423	539600.1198	530486.5207	463219.6403	553194.9744	386781.5193	779488.8966
995	Succinate	0.9638			MS2 forward	117.0193108	442.8905	532756.1414	474371.9002	487234.862	481229.0688	473789.9348	466677.3044	474280.3715	542413.525	490802.5187	260141.7621	751302.1123	617601.1827	398789.3096	834550.4579	423705.9042	501085.1641	517265.4181	342382.095	318709.6119	414636.6971	570512.2793	361213.8983	287430.2889	307171.4038	571729.9775	528045.6494	494816.0032	777785.3569	424524.0751	210046.4704	342535.0939	345125.7692	931111.9402	291134.9994	477915.6513	355895.6585
1003			3-Hydroxy-2-methyl-[S-(R,R)]-butanoic acid;3-Hydroxy-2-methyl-[R-(R,S)]-butanoic acid;2-Ethylhydracrylic acid;2-Hydroxy-3-methylbutyric acid;Ethyl lactate;3-Hydroxyvaleric acid;Erythronilic acid;Methyl 3-hydroxybutyrate;2-Hydroxy-2-methylbutyric acid;3-Hydroxyisovaleric acid;Diethyl carbonate;2-Hydroxyvaleric acid;2-Methyl-3-hydroxybutyric acid;4-Hydroxyisovaleric acid;5-Hydroxypentanoate;3-Hydro…	-16.8909827631545;-16.8909827631545;-16.8909827631545;-16.8909827631545;-16.8909827631545;-16.8909827631545;-16.8909827631545;-16.8909827631545;-16.8909827631545;-16.8909827631545;-16.8909827631545;-16.8909827631545;-16.8909827631545;-16.8909827631545;-16	MS1 mz matched	117.0552227	192.9365	323748.8816	326752.2105	318693.6927	323794.7557	322128.1635	315988.3693	320030.3598	209114.0542	128665.1406	99019.36841	332130.4772	551293.6364	274350.4573	945798.9562	144099.716	204022.988	264855.5772	274542.2148	340804.8865	838350.0518	226363.7613	277923.321	251502.32	138607.0667	405619.0643	334533.9544	215118.7568	589610.6373	210193.4487	194530.3786	85935.32572	84776.74684	513019.2153	299038.8968	305438.4482	135213.5721
1004					Unmapped	117.0551801	211.609	409671.7346	396480.1911	402680.5826	395680.7648	395305.3281	395200.0009	127280.5763	262932.3056	84167.49444	133455.7705	396793.8842	503396.6014	356359.9809	1426485.454	236348.0801	179534.7097	235421.0084	289936.5127	269220.2555	885684.178	740490.0842	135827.0071	325151.2198	110038.4025	474527.7634	381167.678	430451.3895	292429.7494	266225.9768	279065.1738	115888.3946	106702.2519	574139.1141	549064.4912	371789.0719	76357.26909
1006					Unmapped	117.0552441	170.321	848124.5731	834682.082	816383.2645	834700.567	830939.0078	829353.5637	719288.0662	908005.3953	422162.6401	460076.0673	1076686.722	726348.4237	874303.4105	1502465.206	787921.1012	617580.4993	1055033.333	924834.7784	118649.5806	35820.40604	1096142.462	579408.2958	1000011.512	424252.0505	699937.7337	73597.26195	872494.1156	1389791.771	276633.0964	604363.3466	683032.2803	457498.8453	796049.808	1180687.507	978678.0975	478169.8523
1007	3-Hydroxyisovaleric acid	0.7624			MS2 forward	117.0550823	151.218	447352.0868	408863.9409	405358.9407	417867.8144	405193.4597	402691.4126	233278.3826	245157.1881	137145.561	179816.4701	298416.8085	321510.4565	377811.5651	754790.7818	319431.2971	285357.5552	247503.2888	285073.1036	173286.7176	445921.7288	709902.8857	202011.7978	295229.5642	221832.3958	273200.3917	313539.9804	428839.4152	402755.385	217040.9062	241252.5071	304842.5576	196954.1704	365292.3862	414441.2695	321167.2246	158583.6507
1056			4-Deoxyerythronic acid;4-Deoxythreonic acid;Erythrose;2,4-Dihydroxybutanoic acid;L-Erythrulose;(S)-3,4-Dihydroxybutyric acid;A,b-Dihydroxyisobutyric acid;D-Erythrose;D-Erythrulose;D-glycero-Tetrulose;L-Erythrulose;L-glycero-Tetrulose;D-Threose;D-threo-Tetrose	-2.15507441133634;-2.15507441133634;-2.15507441133634;-2.15507441133634;-2.15507441133634;-2.15507441133634;-2.15507441133634;-2.49911906049574;-2.49911906049574;-2.49911906049574;-2.49911906049574	MS1 mz matched	119.0348511	299.6385	484840.6368	432146.5122	424792.5429	430177.7159	425619.5005	422902.5826	354828.7406	326441.1883	228927.6383	203091.8266	429341.665	527157.1381	398290.4783	716644.7543	267468.3674	312764.2434	258314.8855	348854.6455	331972.8834	788698.0531	693432.4085	302438.434	336566.926	271265.6702	512912.4943	723991.5236	405996.2854	544308.1233	370084.9258	262202.2639	238133.4569	252384.6572	453321.2614	449393.6431	387817.001	206202.8239
1060					Unmapped	119.0499657	185.73	743138.8159	722735.1137	722784.4126	720347.9227	733127.3201	691395.8036	351307.8121	633662.3901	524377.5763	400172.5113	971193.6066	541847.2223	776857.1921	1268420.517	559298.2091	409031.7401	583063.6215	809423.0083	319273.5055	1819091.541	923987.7694	503377.0255	869108.7206	423448.1373	1092503.638	637228.5684	907426.6239	385066.3016	425163.8666	511049.7515	439334.8529	400148.3073	1033245.487	1176374.9	828906.4734	396101.1224
1084					Unmapped	119.9756005	96.05	1011892.187	1288932.471	1332669.45	1283655.415	1301292.852	1328287.691	1270786.139	1047644.867	1078354.415	1979646.128	1092103.097	772425.6171	1362554.556	804717.1216	1565611.602	1220067.541	1245010.491	1236376.981	849099.3361	637248.5256	939381.1685	880694.3203	862851.6843	1483095.428	1109259.945	1989655.653	1635300.222	1220935.875	2737771.525	3061272.054	3757601.568	2048822.744	1340911.765	986774.1611	1764789.519	1432259.697
1087					Unmapped	119.975785	31.576	3403757.311	4146331.08	4139343.682	3826794.628	4141530.105	4069151.209	3916180.656	3902974.83	4596085.258	6174893.724	3169640.635	2821018.772	4815354.845	2004017.769	5227757.884	3943276.288	3943502.013	3915465.55	3135128.448	1327959.16	1875679.862	2830494.172	3270748.948	3537397.36	3328046.06	5005203.937	4722794.609	3771304.915	4573611.264	6430443.243	6395878.301	5494726.146	3570743.12	2954108.839	3006510.423	2919052.888
1108					Unmapped	121.0290761	36.6305	1621459.29	1439590.353	1487642.717	1502631.183	1489998.232	1487780.349	1669213.134	1545522.728	1131953.562	667275.5221	2274981.01	1746122.611	2009761.161	1019577.43	1430830.745	1194323.974	1406622.62	1312918.265	958987.8313	1466320.127	1535410.289	1372517.408	1367058.742	847216.1006	2340844.138	1369789.563	1073930.097	1256561.809	1124537.646	1070513.182	1321335.132	823746.9665	1858261.746	1396316.038	2187532.584	812273.6313
1109			Ethyl maltol;Furfuryl acetate;Ethyl furoate;Ethyl 3-furoate;2,3,5-Trihydroxytoluene;Gentisyl alcohol;2,5-Dihydroxybenzyl alcohol;4-Hydroxymethylcatechol;3,4-Dihydroxybenzyl alcohol;2,4,6-Trihydroxytoluene;2-Methylphloroglucinol;2,4,5-Trihydroxytoluene;Ethyl maltol	11.8238586432638;11.8238586432638;11.8238586432638;11.8238586432638;12.1387559774418;12.1387559774418;12.1387559774418;12.1387559774418;12.1387559774418;12.1387559774418	MS1 mz matched	121.0289139	119.6755	1516646.165	1266152.142	1339774.419	1327178.84	1316831.79	1316868.666	849826.7413	1286603.852	753882.5621	733925.767	1699865.332	1480281.048	1061738.883	1436048.139	818587.1955	1345059.834	1298259.68	1117328.045	1029146.104	3085048.191	1708614.323	1133817.001	950501.9804	1533525.141	2577075.958	3225790.479	1064862.205	1405203.165	1335482.177	867240.1579	773212.322	904037.5429	1904199.24	1152219.581	1599107.477	657788.7892
1126					Unmapped	121.0658576	22.221	61867.34545	66292.13144	65758.1145	64886.36626	68537.71847	66237.76599	136742.8805	118216.0291	83639.74875	55606.64654	101264.2002	134542.9986	66721.29437	95226.67804	74033.40234	90986.9909	90991.24623	78348.56265	106384.4169	28668.43748	76873.00543	94362.92218	77605.29332	84629.37501	112365.8794	59371.02438	72889.05297	114149.8925	72514.73676	63239.95284	70818.97532	68727.92471	101492.2384	68278.10094	109084.9438	91645.68656
1163					Unmapped	122.9751597	96.278	6267000.874	7220337.971	7118946.207	7118247.949	7219436.143	7216903.212	6622198.518	4972740.552	5236488.07	8128320.748	5744734.383	7756244.885	7132865.5	9653599.378	7182046.803	6956377.6	5514937.67	5765879.209	5852254.085	6880278.45	15753985.47	4364743.755	5333473.939	17910725.19	7181556.701	18528092.38	8759488.518	7016456.222	8454435.227	9894380.569	7399339.543	7817496.901	7610043.112	5733923.404	5326108.682	3742826.543
1164			Bis(2-chloroethyl)ether;2,2'-Dichlorethyl ether;1,5-Dichloro-3-oxapentane	-15.49348147	MS1 mz matched	122.9752441	160.302	2496088.257	2621090.218	2067896.587	3005221.864	2466624.956	2896556.21	1955044.125	1584220.658	1492536.104	2558059.587	1729696.315	1887168.806	3527295.601	1972923.23	2407582.946	2086522.548	3073321.78	3198725.783	1438275.635	1987271.739	2801247.804	3175727.296	2907433.407	2200538.31	2420554.313	1868389.562	5268875.582	1485146.701	2305303.954	4422125.027	4560577.816	2079823.439	1365988.934	4012393.89	1706410.129	1372830.062
1166			Sulfoacetaldehyde;2-Sulfoacetaldehyde	0	MS1 mz matched	122.9751556	128.4345	4946761.566	4912468.88	5503995.977	5035190.52	3853181.104	5034063.418	6564263.578	3938402.945	4276778.156	5198593.255	4230187.155	3349688.189	6002566.928	4034575.657	5903555.989	4451138.257	4556368.21	5132895.992	3923844.921	1756233.26	6214552.825	3607775.469	4816737.681	3790999.798	5825668.361	8884754.625	6795340.004	5383082.254	5280396.859	5591256.698	6089787.948	5004581.26	3193048.832	5907277.95	4722550.014	3601577.84
1179	Isovaleric acid	0.8028			MS2 reverse	123.0443726	109.6405	78278.40149	63367.9894	77916.17429	39717.347	65863.16105	68617.07545	1450830.754	62422.10551	1167919.353	1342811.43	107541.7649	1247806.198	70513.66885	71710.12364	1838188.454	1662555.574	41714.85983	1493946.457	1300008.592	339798.4293	2790321.483	39457.16038	1592383.659	1456590.271	151782.558	3335838.83	2517175.187	73487.27864	2377025.26	2108235.036	2144306.864	1921752.802	111225.3537	56290.78605	115060.0833	1033445.527
1181					Unmapped	123.0558056	210.007	215515.9695	205719.9008	203549.5984	207119.2794	207119.2145	203050.1679	169898.3793	236430.0259	167060.8336	117338.6005	238796.9467	252509.8959	152312.702	260829.7933	182038.9951	186635.2266	217425.2764	174599.5357	176443.5213	97293.79805	321854.5963	169145.4952	160454.1427	163975.9222	284005.9055	325693.3957	240760.3354	278862.0179	214222.9158	126004.7974	130390.2615	145487.4185	304080.0123	172430.3671	260533.1882	106263.4488
1207					Unmapped	124.0072397	347.02	662110.7506	590695.9999	691743.9015	566034.6412	630443.1612	529201.6424	1033745.898	1181268.278	953291.7043	242659.0116	163338.9749	1315868.707	383342.7154	546356.7688	964415.1074	532216.0072	1071666.579	307497.9401	949315.1752	218077.9388	194705.2413	476054.726	376112.9556	552775.0155	389678.7582	758977.5163	1421091.521	1392845.992	369020.5106	387278.3506	399256.0294	266855.1132	1541349.976	198960.7239	861421.7727	591592.0787
1208	Taurine	0.9976			MS2 forward	124.0081893	279.425	16521458.56	16163497.76	16126505.58	16111486.41	16148847.84	16077386.54	16983548.14	15070466.76	14365506.24	15381667.5	16154814.04	14968963.83	18729285.61	19054151.5	18412867.03	15899452.26	14973975.72	16058273.25	13216177.64	19079230.01	20099973.3	14289934.77	15925339.84	12611057.93	17263447.25	21394215.67	20417992.17	18357722.8	16737438.22	16638115.86	16719396.89	15187782.7	17822432.16	17783666.76	16012937.23	11528093.37
1231			Ethyl hydrogen sulfate;2-Hydroxyethanesulfonate;2-Hydroxyethanesulfote;2-Hydroxyethanesulfonic acid;2-Hydroxyethane-1-sulfonic acid;Isethionic acid;Isethiote;Dimethyl sulfate	18.4176533520434;18.4176533520434;18.2541565905466;18.2541565905466	MS1 mz matched	124.9926583	150.215	34947403.65	33934596.97	35464260.74	34897499.43	34308463.26	34686036.9	35128973.28	38579148.67	23457566.9	14517161.23	48092587.81	43415322.74	26275873.42	37766495.28	20452612.22	29959212.56	33122659.62	25618701.66	25993574.06	25383567.79	31778483.63	29124604.6	25184979.14	26952958.49	63140190.49	44547629.35	30200451.76	35606892.97	32089808.59	19400679.81	17571405.29	18182566.53	52701729.05	24015567.95	49477108.95	22559835.13
1235					Unmapped	124.9911605	30.562	262386.2084	258806.0096	254565.7659	258883.4997	258919.5367	255928.8171	47545.48497	67038.15214	39628.78587	44188.7785	67774.84353	93217.56708	47281.71382	82334.78004	51927.98439	51382.41518	63185.05591	43164.64199	37052.59016	66393.35249	63757.3086	38109.60183	46897.48113	62026.11987	93132.64358	114673.6516	62890.16836	53023.83964	50811.62942	72000.4062	39955.13372	45906.40563	84231.8275	52553.24055	74348.73358	50000.38227
1262			4-Amino-1-piperidinecarboxylic acid;4-Amino-1-piperidinecarboxylic acid	7.78958257657697;7.63412286362954	MS1 mz matched	125.0718927	297.534	147390.4749	147389.2745	145135.6248	151233.573	143599.1405	146762.414	110456.6854	111914.085	83362.66221	65729.15037	139895.9304	114591.2586	147184.1377	189312.358	96165.09951	108065.9369	189187.1918	120792.7132	118754.3951	163396.9948	188843.934	122144.7097	120013.2159	93004.71453	185868.8233	172280.8517	125135.123	302233.7589	71597.68288	87161.54431	105564.7598	66182.84368	389352.1203	121494.1689	174729.0817	98056.17536
1323					Unmapped	126.9526454	27.515	550416.9627	547776.1153	538697.1949	547900.3093	547924.7845	515963.7054	653900.2766	565710.8973	416250.7449	377213.4136	606951.3317	947172.535	535733.99	1447473.5	657617.1975	473461.1357	605140.7083	475060.6199	581369.9662	209776.5655	544641.8876	566685.3188	433159.2051	475334.5499	773359.6369	915813.0153	814815.5227	767880.9994	840333.3079	424067.0887	551029.1113	496391.0208	751778.6453	441772.406	665143.5263	397521.982
1344			Thiazolylethylamine;2-(2-Aminoethyl)thiazole	-10.91917576	MS1 mz matched	127.0394019	83.1095	261821.311	268316.1399	257458.6673	260504.3683	266403.4933	256994.5277	176310.5793	221811.9059	83404.89329	120101.3996	493680.2456	234758.7705	240996.7672	469934.3427	183371.4524	197412.1428	171811.9997	160110.6141	149718.1206	251142.5539	484069.4387	182364.5943	150953.8865	199690.2543	558943.3146	266201.9008	355934.5115	168250.6652	200154.0062	158666.9297	114318.5714	142299.8876	367432.5529	228125.9467	349858.156	156917.3255
1348			3-Butyn-1-al;Furan;3-Butyn-1-al;Furan	21.8334947117099;21.8334947117099;22.0503276677655;22.0503276677655	MS1 mz matched	127.0393548	102.156	258171.0142	259672.409	249246.6867	258235.1618	256020.7644	256089.7373	147524.1484	213076.7032	183050.6684	456543.1874	279927.3047	398122.1522	214253.8172	252417.4958	211845.5985	285995.5075	248781.5679	477477.1261	232129.3813	434616.2564	387862.1344	280272.6542	274339.0063	734909.6424	247266.6469	407699.0794	265308.1725	191312.2883	260325.393	347839.8624	166877.5862	545389.0275	244688.1784	314462.1395	241748.8321	206930.2351
1351					Unmapped	127.0759036	51.5365	475080.1701	459387.2754	450004.4669	459621.4426	452097.9862	451978.8271	263235.9815	651634.6816	165789.5266	118106.6187	768888.8507	207241.073	261427.3604	654112.041	273959.3566	341740.6326	409944.1138	492815.7161	593859.8883	359633.8626	576324.4335	435958.5454	400184.0533	415730.4977	1962754.634	294678.3941	431514.5351	540364.1736	417452.4776	198158.0082	215115.6091	100439.9532	530045.8975	588679.4031	720783.2241	132969.4728
1355					Unmapped	127.0762653	335.536	49839.47458	57430.26925	59703.30718	57563.57685	57970.34035	59143.46709	33498.69605	44860.31778	16271.31277	25166.36329	92631.30536	26489.40226	34643.93526	54051.62179	33936.84721	40434.91204	39135.71769	50321.03581	7212.369212	66233.06548	114541.9261	31158.50718	38403.73143	20173.80903	53307.80964	50632.81269	42405.22004	73984.02323	16759.16035	46588.70733	24537.62424	26538.29573	54014.71646	65179.70466	56909.99462	13540.31864
1374	L-Pyroglutamic acid	0.9216			MS2 reverse	128.0352969	298.871	112263.606	121048.2357	112651.3172	120664.4166	120546.9815	120572.2028	95555.80181	109930.624	78387.50338	62671.42272	138816.2495	96858.18374	117548.3689	147327.0709	91228.22949	95530.24868	121845.0366	102136.525	86366.73272	179958.2284	163816.4456	98113.03369	103591.7866	89594.18775	160283.269	141618.4282	124516.7617	173236.975	88464.12689	81360.60103	93171.89381	69325.1386	206181.5299	113402.8212	137387.6894	82769.45864
1380			Pyroglutamic acid;1-Pyrroline-4-hydroxy-2-carboxylate;N-Acryloylglycine;Pyrroline hydroxycarboxylic acid;dimethadione;5-Oxoprolinate;Pyrrolidonecarboxylic acid;4-Oxoproline;4-Oxo-L-proline;Pidolic acid;5-Oxoproline;Pyroglutamic acid;5-Pyrrolidone-2-carboxylic acid;Pyroglutamate;5-Oxo-L-proline;L-Pyroglutamic acid;L-5-Pyrrolidone-2-carboxylic acid;5-Oxo-D-proline;D-Pyroglutamic acid;D-5-Pyrrolidon…	3.15322243785213;3.15322243785213;3.15322243785213;3.15322243785213;3.15322243785213;3.15322243785213;3.15322243785213;3.09975155501577;3.09975155501577;3.09975155501577;3.09975155501577;3.09975155501577	MS1 mz matched	128.0354339	284.048	4937161.265	4907667.055	4847513.747	4889459.942	4909544.266	4848777.23	4247343.142	3951090.038	2923724.457	2487922.672	5182400.574	4408006.429	4821932.979	6326158.252	3915245.215	3989096.967	3738710.367	4159687.953	2930076.719	8352780.013	6154011.694	3888355.141	4102837.959	2847600.409	5471428.258	4869136.188	4815585.258	6103664.128	3286595.378	3029388.032	3367556.619	3037099.952	4955525.639	4527159.926	4635443.22	2932950.304
1390					Unmapped	128.891632	163.308	3689176.756	3976075.967	4184992.267	3408760.017	4065266.633	4064724.253	5096349.433	3951442.545	7113393.203	5624956.065	3493259.452	5605250.664	6357755.755	1661381.749	4064138.649	2949617.217	3032459.711	5383246.232	12018317.99	4894550.657	324003.0276	5602865.585	5183723.161	6088134.274	4809987.489	5971090.439	4684151.894	1046387.472	10410312.54	4281575.378	5138885.49	4717503.238	2669087.541	3992222.379	3115022.104	6122326.747
1400	Citraconic acid	0.7676			MS2 forward	129.0196415	421.563	11374199.96	11011753.27	11095130.38	11010596.54	11095893.41	10836813.27	15195121.26	10613975.72	9426540.49	9886094.508	11323645.98	11909953.39	10963001.79	14664546.75	9976249.27	14615188.28	10502416.45	10168618.32	12148474.79	13210878.13	13917532.18	10346511.53	9561446.415	12654028.05	12614552.48	17138269.91	11692954.46	13607087.25	13824632.25	9425075.69	8912447.25	8928742.614	12999074.84	9763179.442	11196762.66	7850377.163
1403			Methyl hydrogen fumarate;Itaconic acid;Gamma-delta-Dioxovaleric acid;2,5-Dioxopentanoate;Citraconic acid;Glutaconic acid;Mesaconic acid;2-Pentendioate;2-Hydroxyglutaric acid lactone;2,5-Dioxopentanoate;2-Oxoglutarate semialdehyde;Itacote;Itaconic acid;Methylenesuccinic acid;Mesacote;2-Methylfumarate;Mesaconic acid;Methylfumaric acid;(E)-2-Methyl-2-butenedioic acid;Acetylpyruvate;Acetylpyruvic aci…	-20.0628165732983;-20.0628165732983;-20.0628165732983;-20.0628165732983;-20.0628165732983;-20.0628165732983;-20.0628165732983;-20.0628165732983;-20.0628165732983;-19.9959085294935;-19.9959085294935;-19.9959085294935;-19.9959085294935;-19.9959085294935;-19	MS1 mz matched	129.0186589	155.721	235412.1817	222727.8021	226510.5946	223906.0451	226654.8811	215346.9216	219595.4525	292604.2316	119952.0756	179805.9731	256435.1506	273641.5187	314237.9017	558883.2304	201787.4216	274066.6816	218814.1905	119173.5266	132888.0578	97329.92123	535168.6133	191559.9855	295855.0073	222357.087	340682.7747	257607.2055	368171.5663	262396.6213	209510.2687	258890.9807	149941.4095	202053.5073	289590.2776	270259.5781	263852.9665	122508.7268
1412					Unmapped	129.0192145	59.531	372003.4594	369890.714	372125.0278	366611.6759	372203.3185	340938.1383	147266.387	206708.8434	108851.9235	439347.2206	327044.3804	620824.1365	187190.9531	747428.926	145960.5077	502100.3586	197515.624	186943.0207	539802.7182	243400.5844	692250.0568	187925.1404	171659.0599	1026030.28	371390.7863	1212246.239	238286.4459	304054.4896	708629.6178	700743.1136	132174.1564	420946.9503	326205.4844	201873.7171	276804.0643	114710.8887
1417			2,3-Dimethylpyrazine;2,5-Dimethylpyrazine;2-Ethylpyrazine;2,6-Dimethylpyrazine;Phenylhydrazine;Hydrazinobenzene;Phenyldiazane;Phenylenediamine;m-Phenylenediamine;Diaminobenzene;m-Diaminobenzene;Benzenediamine;1,3-Benzenediamine;meta-Phenylenediamine;1,2-Diaminobenzene;o-Phenylenediamine;2-Phenylene diamine;2-Pyridinemethamine;para-Phenylenediamine;1,4-Benzenediamine	20.8358108650564;20.8358108650564;20.8358108650564;20.8358108650564;21.282758097313;21.282758097313;21.282758097313;21.282758097313;21.282758097313	MS1 mz matched	129.0551051	55.1715	1170945.488	1218175.563	1153921.922	1169986.079	1172012.545	1130995.607	2219485.697	340216.9319	1555810.45	321779.1003	553157.5813	694918.9873	1815522.285	998006.238	1005861.668	2476913.829	648745.8156	420610.1541	563742.7171	879077.8651	1595313.334	319942.1297	854375.2589	3989276.682	770872.9317	758185.3911	796667.1894	762418.6553	336095.5218	514673.655	2014155.736	402407.2972	1796691.216	654199.7048	754648.003	954866.567
1445	N-Acetyl-L-alanine	0.9998			MS2 reverse	130.0504211	241.1435	189114.1835	164345.1878	234567.0817	227259.5135	155809.7559	173928.988	86276.96966	138783.395	108322.9922	45659.61795	205722.3291	339968.2066	160933.493	330407.51	104959.8782	97595.84232	84003.59068	237693.6946	69567.91991	413797.3512	332997.5837	61857.53007	125759.2239	58490.98294	174103.2057	170605.9536	172628.7894	92467.09899	125396.2279	62753.13881	73312.82228	50792.40323	189094.6182	488259.0095	301581.1496	51281.83142
1450	Creatine	0.7108			MS2 forward	130.0614266	332.202	196409.6329	195592.0377	197028.381	191339.4697	195332.6472	195334.7243	263266.6936	16456.91761	9489.925761	11472.89649	17203.36313	23965.55811	18539.75212	855255.1613	14135.34265	122751.7653	14560.6651	11018.31383	12833.46966	13960.03597	35347.32302	12982.84996	9011.544724	20664.29671	25833.60991	75090.03103	15257.01379	25489.02511	115059.2955	10669.52865	15557.57366	17414.57471	23636.36409	14645.22094	15015.2126	9705.173581
1454					Unmapped	130.0870616	182.446	301867.7578	302066.1785	300418.5953	300406.1273	301896.8374	294271.804	274915.4862	269007.4464	200797.6501	50683.82768	615221.6502	261164.6306	372960.0216	694202.9613	394038.7383	236141.1219	184795.9096	323795.601	177222.2153	608564.9934	651277.5364	204418.3523	322920.1485	114617.8231	614239.8584	271193.743	726877.9158	165523.5221	210361.4572	94766.78498	160172.8905	50511.44203	311843.1328	543660.0851	412803.3134	62635.80186
1456	L-Isoleucine	0.9975			MS2 reverse	130.0871633	324.375	16642.42745	10714.0571	16020.94164	13470.82813	13066.5314	14133.45528	7737.738905	9071.846841	7845.956913	5940.616735	19712.44525	8760.443959	15786.32677	16333.73134	9678.903353	6380.013932	8879.798986	13158.79089	4956.633462	38515.9024	20880.15972	8777.574753	13524.88444	7899.28179	21889.39646	12791.12488	17411.76602	22579.18389	8023.799822	8446.17478	9000.465792	5073.327189	19856.1187	18685.24827	15764.19133	5829.370525
1483	Glutaric acid	0.6806			MS2 forward	131.0350092	366.798	703840.9247	710568.2292	694653.6432	700393.3233	699039.1284	690432.8163	555424.7607	683950.4551	471828.9797	366593.8856	963096.8359	548296.1859	869607.7045	879188.2273	502146.3319	571196.3951	674075.1829	530971.6622	615951.2971	3566873.226	1033184.56	452426.3134	559422.8328	465831.9115	1196397.826	733012.7862	673080.8265	779224.7681	360812.4532	448751.795	540553.6899	433232.8297	1104716.71	634737.5823	884062.185	375245.4946
1486					Unmapped	131.0350382	349.1825	949777.194	957716.5132	928985.1547	928149.8749	952015.219	873089.8104	837272.5561	1204479.39	617284.3368	533411.5263	1223097.053	790652.1395	876913.4536	672504.825	635259.5167	889874.3813	1096342.507	560331.9316	785806.122	987410.5454	1176513.641	506756.5739	586279.59	920002.0696	1294436.989	1478963.707	745598.4929	837877.4361	1065040.497	742335.1756	543059.2347	532446.6345	1514671.207	544329.9598	1188342.392	439452.8108
1487					Unmapped	131.0347303	270.8165	4367775.563	4281163.852	4232757.172	4825265.92	3742252.036	4127692.983	1465064.655	4694763.168	518438.2167	320829.7334	4778950.238	1865129.756	3095245.656	7261804.831	3354145.762	1057640.999	4061555.068	3009333.264	2265580.126	3029885.172	1896657.101	570782.8423	859630.3033	619965.2123	10348138.35	3491863.778	7618131.275	1106427.986	3366950.223	1191503.874	2556467.644	777020.8575	12981224.59	3261032.048	6187802.064	2048817.784
1488	Ethylmalonic acid	0.7839			MS2 forward	131.0373433	173.7725	118087.2462	117771.9084	119701.5505	117361.4451	119581.6437	122302.4404	74727.35282	82775.4501	38562.54832	19543.67947	146835.1314	64078.78188	80332.68596	178994.0566	42852.31384	102797.6941	96607.25244	60055.9583	83732.88376	99369.87232	296062.7679	34466.63193	66246.54948	62696.2986	159501.8652	143790.4883	81035.02581	384334.0166	40712.95352	20541.92035	33073.49141	38994.5781	204735.3921	94038.30032	127661.3369	17129.08084
1497			Oxalacetic acid;N,N'-Diethylthiourea;1,3-Diethyl-2-thiourea	-5.89074411150343;-9.67653274244473	MS1 mz matched	131.070822	222.8255	505403.4712	491537.2849	492164.9739	495792.5251	487533.3117	479637.7002	301980.4009	385960.8322	316927.69	154750.0892	1167054.969	355997.0657	467069.5621	896813.7012	380882.1036	364537.3882	406460.8869	519660.1982	428078.0466	968215.0863	755988.7982	337799.5862	587715.9055	452264.7814	1416893.515	555782.5498	715013.7454	474213.0562	369735.6001	266436.5687	304791.5775	151989.9313	1092281.502	791033.3373	798546.2455	313114.8424
1498	5-Hydroxyhexanoic acid	0.6166			MS2 forward	131.0703799	126.69	224287.7902	252552.6304	231809.0129	217795.7189	317539.7115	220659.9026	86313.92328	61792.36038	37549.56677	31999.5424	82415.80743	55495.19159	225490.8565	226602.8568	100963.3255	238332.1244	47066.01932	59321.03757	88339.96896	173033.1125	165242.8885	41650.89882	48666.35704	258917.9523	126034.7414	79881.58742	145658.4027	50403.17109	80214.19799	35526.67972	283136.7513	46719.28854	59645.82654	55042.27459	76669.90642	105243.2048
1520			4-Methylthiobutaldoxime	6.76406418	MS1 mz matched	132.0453082	25.495	81489.9881	81492.33728	81783.30432	81506.20241	81570.41281	84980.6616	58876.65584	67172.35913	42074.65025	23915.82279	76617.0061	61754.23653	112686.0622	90367.39646	62903.23045	72535.77385	59078.19925	69757.98899	64027.59864	173146.162	136167.6639	47999.34377	83485.64518	32804.53879	73444.22285	74150.84594	87374.04769	81229.60841	43576.42524	29332.09209	72205.01864	39152.14288	85854.42669	90981.70664	77647.93231	52716.65236
1563					Unmapped	132.9464472	305.667	705941.8074	667321.2497	648407.7016	648307.6989	646966.7935	646801.6376	693631.3517	700663.0358	525359.9328	564571.9996	672468.8808	652327.2973	612921.3276	475407.8416	591992.0387	610045.1459	593030.3312	623249.8788	713630.4852	717987.7937	433446.3594	570811.6348	629606.4742	669453.84	733681.1989	691918.1227	685992.6911	546549.8374	657258.7044	555746.56	509071.7318	486355.5951	686722.9979	684970.5047	722491.3422	464649.4753
1567			3,3-Dimethyl-1,2-dithiolane;Tetrahydro-2-methyl-3-thiophenethiol;Tetrahydro-2-methyl-2-thiophenethiol;(S)-Malate;L-Malate;L-Apple acid;L-Malic acid;L-2-Hydroxybutanedioic acid;Malate;Malic acid;(R)-Malate;D-Malate;D-Malic acid;Malate;Malic acid;2-Hydroxybutanedioic acid;3-Dehydro-L-threote	-2.92264594763566;-2.92264594763566;-2.92264594763566;3.73074469386014;3.73074469386014;3.73074469386014;3.73074469386014	MS1 mz matched	133.0141848	412.1925	3043157.882	2203616.545	2195534.745	3321048.599	2185169.267	2181327.703	5189274.528	1482222.093	2075796.716	1046130.372	2842978.101	3616396.886	12095109.28	4315667.8	1639532.324	2145122.51	1516672.908	7933061.742	1123557.934	6519443.94	3963647.398	2216483.861	9071682.863	925396.5407	12137836.34	3334823.072	3492416.097	4175222.984	745801.2711	2813138.653	1971248.115	1853306.018	3743049.353	12603802.32	8584797.588	1807130.224
1570	L-Malic acid	0.9443			MS2 forward	133.0146263	387.5425	17951894.94	15872338.2	15198196.52	15907261.77	15340996.11	15341930.95	9202450.37	9841369.342	7456548.408	5357156.979	14963888.99	21483645.72	20933527.27	29969235.01	11426439.98	9368381.616	8753621.346	16044183.4	6172273.781	38533975.12	26421633.53	16794227.14	16228168.09	5753516.9	20874739.56	20111231.51	20028980.31	24997081.63	4598532.776	7076897.156	9842195.493	8945788.418	19789940.34	19850185.38	14818797.72	9613097.742
1580	2,3-Dihydroxy-3-methylbutyric acid	0.8064			MS2 forward	133.0500455	210.423	1525749.335	1521155.283	1427304.983	2106030.927	1173390.299	1367136.91	354515.4698	324096.8856	248783.3017	147873.9225	531697.2068	979939.341	689491.6506	1023092.02	403849.6732	326820.7701	398080.7993	353092.0298	483100.366	2003782.055	993208.4622	422284.2282	949561.9526	261525.1358	899483.7358	1252976.188	1275918.923	2419791.804	617101.1234	436321.2629	460158.7933	613991.0599	2239466.28	1626420.079	1238920.758	412683.609
1611					Unmapped	134.0611718	179.549	6247471.611	6196961.1	6157782.981	6160653.46	6158030.452	6156985.506	6210859.762	6929294.497	5500348.658	4412425.17	7431881.103	6911419.474	6224974.948	8156463.651	6551462.831	6214540.127	6225491.841	6522053.84	5750127.707	6950483.054	7627879.166	6378020.455	6389236.199	6322595.965	7750132.532	7250120.547	7930907.548	6824716.718	6053974.843	5043802.733	5783430.868	5210721.255	7516690.594	6962470.128	7389976.276	5101014.025
1622					Unmapped	134.8944268	16.293	12117920.42	11212680.49	11131197.87	11159347.75	11355653.64	10845201.73	12393682.12	12616077.09	12908039.64	12608203.95	11818523.33	11539077.64	11004743.03	11385752.87	11312461.6	11762548.81	11330205.02	11936553.65	11941579.34	11308422.44	11278715.93	12301777.14	10920245.52	11925444.17	11174295.37	11437867.8	11465797.09	11573898	11845689.48	11867623.79	12319028.64	11638575.5	11121820.41	11140687.89	11181303.09	11061890.16
1623					Unmapped	134.8941434	101.7375	24984375.54	23476514.79	40959029.4	23484742.98	24959195.01	23485269.16	25808845.87	24731871.64	26276534.26	25083434.32	41456971.13	21550225.88	26362418.91	19173649.18	20949272.2	22120695.32	21515719.59	23873810.1	21285803.19	20876151.64	17967832.79	23117452.48	23017764.25	22458806.66	20533471.34	17726191.76	22803115.52	22804078.87	22655549.07	23551698.39	23674473.33	22282358.03	22378599.31	21907433.58	22583105.9	24102385.5
1624					Unmapped	134.8940462	264.362	4259743.464	3334706.901	4153334.085	3498384.21	3551370.862	3494545.622	3680347.261	3513952.528	3770710.991	3881725.869	3028045.642	3336110.809	3333879.405	2372266.091	3194485.469	3451478.036	3426538.729	3560311.005	3646046.941	2624369.924	2559442.329	3566021.046	2782491.509	3594982.96	3178661.281	3240428.332	3161280.935	3190300.605	3731037.382	3839195.998	3740771.113	4081371.774	3267120.68	3203381.31	3246143.336	3736173.595
1625					Unmapped	134.8943117	295.806	3653222.074	4282799.354	3527974.153	3709539.897	3909190.227	3653762.557	5164458.589	5279003.169	5000069.974	5169314.443	3178845.286	4385263.693	3356714.67	2265544.057	4402927.135	4236605.024	4261966.686	4463875.915	4304639.759	2733792.126	2933159.443	4001732.597	4136784.497	4169815.658	4908123.668	3058299.352	3771706.734	3024748.082	3811418.287	4081871.09	3966439.016	4022088.844	2881893.752	3465382.338	3411537.634	3923694.463
1635	Hypoxanthine	0.6776			MS2 forward	135.0311535	159.997	43885.6341	44863.60261	40952.83927	44287.66954	43229.55526	44516.67621	161368.152	55583.24118	137764.5656	0	10502.0467	0	29503.55815	72675.47648	21408.26824	121210.0053	42973.43756	0	0	17379.24604	3230.33034	0	17970.77537	247753.6344	71612.07291	0	0	0	16471.5578	0	69382.15962	0	18490.23808	11471.55599	33128.28826	77136.5981
1639	Propylene glycol	0.7857			MS2 reverse	135.0643256	179.5405	613183.9455	612930.5596	613053.5058	604697.5404	613174.7986	586848.8904	602785.1481	692641.8478	513377.6054	384941.6244	770822.4583	693545.0133	624065.3207	870941.6978	651363.6725	608165.8952	608202.0092	649327.5002	564582.0892	710446.9361	800356.9692	631850.6284	635392.2114	635499.3559	809245.7568	739542.0239	836265.0729	696156.7295	583367.3911	475935.519	558148.3074	469256.3855	765835.7022	706347.2616	745362.9224	460002.9306
1670	Anthranilic acid (Vitamin L1)	0.9726			MS2 forward	136.039918	179.538	30136.98054	29328.76746	36282.01238	29214.06518	28590.37291	30195.34156	31299.40882	35875.71896	27993.12054	24244.48694	36628.75377	35879.42751	32430.09409	36208.70636	32904.15966	28261.93667	29538.33957	31053.28077	28896.40392	33567.66641	48623.8491	34115.84261	31005.48712	34983.62553	43396.69212	45034.31621	44785.47401	36392.61901	37695.37876	31529.38915	31106.68825	28076.98761	40966.0055	36627.09989	37267.52035	23943.83427
1690					Unmapped	136.8916805	32.842	2444091.631	2294224.222	2359401.827	2336974.46	2344160.624	2359336.627	2920946.798	2566132.49	2508430.09	3595177.64	1891605.352	2387053.952	2383374.222	1650774.106	2605377.151	2492848.193	2543709.945	2471257.227	2448887.314	1374490.385	1250902.997	2710693.637	2469230.263	2723404.902	1748298.619	1711769.867	2200501.241	2157848.357	2706856.229	3010975.671	3215685.117	3478792.534	1772919.919	1979660.571	1968834.448	3099303.505
1695					Unmapped	136.9921197	45.001	379258.6558	428477.2654	393332.2738	385955.4561	409443.1942	388652.8102	257921.3531	524811.5865	233830.5611	355003.8082	357585.8847	480316.1075	398095.9584	524414.8444	337100.2428	338978.9396	333329.4221	316472.6303	343459.5202	703848.5449	722045.1196	315099.813	341702.7773	521933.4837	538915.8529	824313.5105	513601.2695	482503.1753	444751.5794	597814.1387	271803.2315	341870.1947	580355.832	319168.8383	474776.7314	351516.8855
1703					Unmapped	137.0239057	212.9795	776196.062	770021.3838	746354.7167	764538.0197	770168.0584	764510.4054	481493.2639	661329.9932	534449.7732	467542.729	901033.7167	643767.5706	744337.4997	906217.6743	632038.5938	567748.1544	577319.5494	703489.8528	462499.6121	1601544.34	854878.7049	568212.146	734401.5668	656553.2411	966116.5777	746746.6085	849495.1154	682120.5238	517409.3769	561827.3962	518571.2798	497442.1328	826929.5932	826980.3349	765468.1926	492887.6973
1704	Salicylic acid	0.6261			MS2 forward	137.023985	227.542	248825.3099	248861.9268	198778.2979	248943.1619	246737.433	244250.8911	212699.0036	224649.0728	204096.625	164050.235	234243.2904	191924.7917	202407.4551	173910.3912	199601.4904	216423.6093	226435.2174	214688.9631	186223.5303	264903.6346	265855.0925	202906.0159	231822.4841	262565.0485	270253.7667	248093.7854	218160.8053	195998.2095	175372.8752	187776.1507	278873.3721	197199.8569	257736.4156	242753.0581	223164.4414	192455.3168
1714			(E)-Urocanic acid;Nicotinamide N-oxide;5-Oxo-2(5H)-isoxazolepropanenitrile;Urocanic acid;Urocate;Urocanic acid;4-Nitroaniline;p-Nitroaniline;4-Nitrobenzeneamine;para-Benzoquinone dioxime	7.77004675441811;7.77004675441811;7.77004675441811;7.77004675441811;7.9685373170811;7.9685373170811;7.9685373170811	MS1 mz matched	137.035021	124.724	3155369.512	3140133.3	3065259.925	3140359.655	3140381.216	3106175.102	2769922.327	3909562.541	3469256.356	1794477.8	5403163.774	2270228.388	3136048.48	3460727.769	3346131.921	2836077.444	3202305.207	3505407.888	3944745.514	4222703.923	3867090.619	4504748.381	2918330.159	3398514.734	6270286.924	2996614.067	4683858.73	724939.1632	4732290.711	2170483.611	2143984.98	1747275.861	4247575.673	2915657.489	4797823.759	2779105.993
1759			Ethyl 2-pyrrolecarboxylate;5-Acetyl-2,4-dimethyloxazole;3,4-Dihydroxybenzylamine;Gabaculine;3-Amino-2,3-dihydrobenzoic acid	-2.36223311757757;-2.36223311757757;-2.36223311757757;-2.1572909603753	MS1 mz matched	138.0555523	192.933	100696.9537	103167.3622	97277.10961	100706.1293	100328.044	98341.33963	75819.17447	84660.75836	50026.37009	51913.58242	121433.9622	109067.7721	87361.17487	168929.8921	57316.51199	79898.50303	74304.84828	75674.72292	62993.05341	111233.1451	142237.689	74597.95569	73620.69722	80332.42689	138677.3414	132900.8493	79455.82848	116447.7383	93786.50519	61340.66931	53419.12101	57597.10235	125533.2572	86932.93355	104620.2811	48367.43443
1776			1,2-Bis(chloromethoxy)ethane	-6.962461572	MS1 mz matched	138.9703002	96.25	501157.6055	534176.6734	567995.8721	503644.0416	534785.3862	534805.5267	490817.7688	427042.2098	714473.5421	465246.853	516946.973	667359.1378	354593.9177	393654.9257	663318.6582	667064.21	773476.9642	419324.5281	503459.4114	225257.1867	530288.992	373407.9064	413371.5643	740082.2764	573293.7873	604667.3465	309567.0598	510593.1183	912272.7319	415797.528	599363.1904	795426.4245	512537.0069	501868.1111	675557.0683	858558.7547
1777			Methylarsonate;Methylarsote;Methylarsonic acid;MAA	4.45451960480879;4.45451960480879	MS1 mz matched	138.9708235	365.826	152292.9225	138074.4717	136810.5864	138242.5887	137777.3448	136401.2077	128180.2261	156591.5792	98701.78608	96059.63736	193869.4815	161018.4717	116017.9761	182720.9325	98626.23377	116067.4397	125342.0417	111192.0327	114339.7088	166397.6659	179917.1462	132198.7494	110008.6186	128684.8579	226288.8708	174551.1595	147327.5012	238803.0654	90767.99328	115941.7842	98539.24749	100303.3716	213550.1782	102646.3916	172647.7059	95390.43861
1790					Unmapped	139.001215	369.1345	121080.04	117882.0549	117590.2079	120387.4077	117550.9403	117534.5963	99430.41959	106884.8711	132800.6415	114963.6475	111379.5261	124856.4264	126789.7321	102984.2516	130036.9622	109010.9786	98996.67996	132403.6824	114018.1749	115929.0708	104399.6081	120389.2613	133686.1599	77895.80452	117992.9665	92224.00066	124592.5045	115293.8068	76466.24842	111805.1886	123985.9514	112006.8756	105908.9704	127057.5312	103044.6596	109291.9037
1801			3-Chloro-D-alanine;3-Chloro-L-alanine	10.568358173044;10.568358173044	MS1 mz matched	139.0256149	271.159	352217.4018	348332.1761	351185.0657	345713.5054	351187.8225	351186.4462	340874.8761	291151.0737	327782.909	249488.0362	326079.1489	358562.3601	283132.3914	469124.9793	244163.2023	361522.0236	302710.1346	285121.4786	333431.5102	235066.2614	387876.3995	310936.9345	269207.4428	332183.1729	331619.491	296967.6355	236718.9307	480957.4762	313978.7401	286247.6964	266342.597	257047.0796	280171.8917	272291.9261	305160.706	257192.6072
1810			Pi-Methylimidazoleacetic acid;Methylimidazoleacetic acid;Imidazolepropionic acid;1,3-Dimethyluracil;Methylimidazoleacetic acid;Tele-methylimidazoleacetic acid;1-Methyl-4-imidazoleacetic acid;1-Methylimidazole-4-acetate;Methylimidazoleacetate;4,5,6,7-Tetrahydroisoxazolo(5,4-c)pyridin-3-ol;THIP;Gaboxadol;Dihydrourocate;Deaminohistidine;3-(1H-Imidazol-4-yl)propanoate	-11.2631445226884;-11.2631445226884;-11.2631445226884;-11.2631445226884;-11.4237897567496;-11.4237897567496;-11.4237897567496	MS1 mz matched	139.0511165	296.556	1189250.433	1083659.386	1086415.343	1082563.904	1086967.37	1081660.435	576353.8399	394468.0973	162553.0541	1028310.275	440311.1704	980331.8126	2006244.241	638635.8435	578287.1333	681449.7445	285814.924	320284.0705	462052.9188	6989021.425	1416794.639	277128.2241	342090.7679	387330.1829	640782.6784	1808023.319	762770.4451	324714.4924	352558.7064	1523820.949	337525.8056	613607.7372	344619.6152	389646.1453	376231.3898	216069.3257
1835			Hydrogen sulfite;HSO3-;Hydrogen sulfite;Bisulfite	24.2131628069074;24.7021537807306	MS1 mz matched	139.9843578	179.285	2507841.821	2481881.264	2381705.838	2483639.538	2442062.724	2441719.071	1450070.801	1653370.214	1086060.502	911383.2983	2180696.963	1678576.44	3438704.533	3632443.359	2202401.972	1956020.222	1551348.637	2815622.747	1119625.881	6576940.608	5278633.566	1480173.675	3090546.677	1133669.989	2246562.422	3548981.207	3223090.033	2916273.975	2099406.416	1317282.081	1846962.248	1142766.209	2962288.09	4390773.291	2261560.908	843482.3417
1872					Unmapped	140.9856872	54.591	240288.2668	231947.9021	232187.4288	232790.8467	231944.5816	231943.0849	180740.2282	195205.3577	152310.5628	276794.0232	217288.3514	229624.0977	226665.7673	338448.272	220819.5201	185769.202	157845.2335	180889.1565	147159.9356	298842.2712	322648.5147	176102.697	166487.4807	186934.0652	242211.9176	358143.4456	257164.7878	266054.2982	157529.7291	253676.4241	176502.1167	342356.2804	211881.5695	198923.656	196574.3066	172950.6456
1879					Unmapped	141.0010371	165.361	132762.6737	125875.8537	127354.8322	130864.9463	125755.2293	125691.0544	125419.2334	111828.9754	110779.8656	186207.7612	234318.6136	111276.3027	130013.2279	202033.9417	110721.9627	92542.8325	80410.57563	152944.7747	101411.7215	265435.9628	92073.38519	114729.3662	161410.9513	48575.14285	232945.1784	150454.5161	174863.865	77384.15277	78652.62177	65260.96766	80460.55898	62254.42652	85062.33987	222423.1931	158605	80411.19417
1883					Unmapped	141.0172406	338.9265	14153729.51	12774411.41	12209415.66	12104273.12	12431745.19	11993454.73	13162963.21	9283069.776	13810770	9257423.038	8729806.686	18064359.12	14555539.27	15136351.81	9678678.987	12432910.98	8650320.244	8194642.625	20479240.39	16936338.87	16694239.52	8075443.862	9618594.79	13085750.31	15095424.9	17605685.99	11193266.99	8559821.737	21209036.06	9238491.372	11983558.42	11456393.35	12875668.36	8512971.736	9483629.319	9633778.715
1902			1,2,4-Trimethylbenzene;Mesitylene;Isopropylbenzene;Propylbenzene;o-Ethyltoluene;Hemimellitene;m-Ethyl_toluene;1,2,4-Tris(methylene)cyclohexane;Cumene;Isopropylbenzene;Mesitylene;1,3,5-Trimethylbenzene;1,2,3-Trimethylbenzene;Hemimellitene;3-Ethyltoluene;1-Methyl-3-ethylbenzene;1,2,4-Trimethylbenzene;Pseudocumene;2-Ethyltoluene;o-Methylethylbenzene;1-Ethyl-2-methylbenzene	-7.49746654070633;-7.49746654070633;-7.49746654070633;-7.49746654070633;-7.49746654070633;-7.49746654070633;-7.49746654070633;-7.49746654070633;-7.49413583871833;-7.49413583871833;-7.49413583871833;-7.49413583871833;-7.49413583871833;-7.49413583871833	MS1 mz matched	141.0662306	320.184	71813.98133	53158.19029	69923.79315	72760.85079	69971.57917	71745.34881	56860.66447	83735.34595	59721.15925	41230.36114	129142.6909	75132.81546	81013.73653	73908.84283	79257.35079	49501.0008	90646.22968	109322.0253	48138.35624	116025.6109	64907.41641	79973.92669	101207.3294	46879.62433	120066.0804	65583.55107	115818.9631	60384.57967	47456.02904	48276.18652	71962.93434	57931.89372	130399.8829	121155.1955	110294.8809	67373.37934
1906					Unmapped	141.0914643	47.462	389661.7233	376742.5887	396874.5022	376896.4415	376590.0802	376575.7591	74649.95106	15547.59357	31275.67067	42321.79801	16177.02714	103272.2647	68562.23373	155392.1931	36877.07597	76946.29004	7715.8122	57996.04628	33276.71071	155278.3327	199030.5287	53335.32973	46689.33122	49103.55244	20538.29037	111534.4512	59873.9642	110095.963	50656.39664	55963.01992	31827.24844	43597.43321	21262.35193	63041.33108	16322.73371	25839.38312
1936					Unmapped	142.0504127	269.2235	155117.0635	142765.6905	144407.6493	144427.7555	142722.8134	142707.91	99405.30945	149823.13	86812.91892	94407.15411	199607.3643	205277.5426	165264.7409	281139.5286	124039.7703	90508.74344	163732.2879	168784.8634	115536.1993	277165.9541	148242.8913	121309.1632	225125.22	76714.89028	229581.1948	144006.3558	175125.8046	146415.3421	103398.9814	100511.7405	91342.88898	103416.7922	282255.5707	237131.8336	197039.8389	94125.94777
1937			5-ethyl-5-methyl-2,4-oxazolidinedione;Acrylamide-acrylic acid resin;Trimethadione;Vinylacetylglycine;2-Hydroxymethylclavam	5.29015303890498;5.29015303890498;5.29015303890498;5.29015303890498;5.59212963673621	MS1 mz matched	142.0508388	295.629	287442.243	254275.4555	254105.0725	254110.3144	259317.4258	254371.2367	191350.1341	194066.168	182870.3416	136310.4752	391451.3749	258267.5221	311870.522	307290.0108	237460.0767	263877.7159	174797.6507	261603.3036	173175.804	442127.2795	481780.344	230450.2297	254813.1815	160881.4802	301626.2986	324494.5882	292592.9764	254405.3916	211813.7745	147234.7705	188828.1169	158260.149	258561.8021	256782.9169	219308.2916	140914.1457
1940			Aminoadipic acid;Acetylhomoserine;(±)-2,2'-Iminobispropanoic acid;L-2-Aminoadipate;L-alpha-Aminoadipate;L-alpha-Aminoadipic acid;L-2-Aminoadipic acid;L-2-Aminohexanedioate;N-Methyl-L-glutamate;N-Methyl-L-glutamic acid;O-Acetyl-L-homoserine;O-Acetylhomoserine;beta-Alanopine;N-(D-1-Carboxyethyl)-beta-alanine;Alanopine;2,2'-Iminodipropanoate;meso-N-(1-Carboxyethyl)-alanine;L-Glutamate methylester;4-…	7.40180557784769;7.40180557784769;7.40180557784769;7.45023244714676;7.45023244714676;7.45023244714676;7.45023244714676;7.45023244714676;7.45023244714676;7.45023244714676;7.45023244714676;7.45023244714676	MS1 mz matched	142.0509024	372.105	1717338.687	1556146.031	1543950.206	1584425.269	1542075.54	1541407.769	1168301.404	1983028.947	1127320.684	750875.8961	3233716.691	1163960.28	1683502.681	3144616.131	1501661.879	838939.9967	1708952.251	2085186.51	712678.0986	1932003.445	1309925.171	2131656.983	1824384.847	673770.7824	3711434.093	2147831.405	2682295.287	2402036.394	1632784.981	1087373.293	1133101.05	919469.9439	3806984.089	2513317.787	2932729.536	1035351.343
1964			4-Chlorocatechol;4-Chlorocatechol;3-Chlorocatechol;Chlorohydroquinone;1,4-Dihydroxyl-2-chlorobenzene;Chloroquinol	6.82510393592463;6.87441058112774;6.87441058112774;6.87441058112774	MS1 mz matched	142.9987899	358.6615	99120.78356	119944.9626	126739.7507	126375.4414	122215.8938	126008.1826	118676.8595	139623.289	131992.4861	124738.2668	123783.9275	91626.49684	105042.4531	102452.6908	114740.4197	131734.3554	190939.6941	109378.89	128521.0494	48044.16097	66000.62653	93430.74522	88453.95877	153190.9564	106463.3656	73284.59475	94704.98433	143331.7286	173214.4386	99475.46872	140898.4949	139587.8123	127277.8892	60812.35848	119455.9941	131007.4618
1979	3-Butynoic acid	1			MS2 reverse	143.0345	419.3465	65765.87586	60919.64332	60912.90236	63971.97935	60865.03627	59860.3326	51175.0898	46175.49224	30039.01824	26538.84861	70436.98437	54995.16433	61817.05687	112730.0123	39616.85609	45321.77876	45979.02842	41354.66742	32612.08167	106329.8436	89126.79355	36772.7941	35140.34005	40365.95248	79303.38196	67658.42897	52390.17886	62555.02585	45597.67211	29211.31519	31774.19506	29539.28263	72270.3844	45859.54336	61650.47588	31226.90747
1980			trans-2-Hexenedioic acid;3-Hexenedioic acid;3-Hydroxyadipic acid 3,6-lactone;Maleic acid homopolymer;Ethyl hydrogen fumarate;(E)-2-Methylglutaconic acid;Dimethyl fumarate;3-Methylglutaconic acid;2,3-Dimethylmaleate;Dimethylmaleic acid;Triacetate;3,5-Dioxo-hexanoic acid;Methylitacote;2-Methylene-3-methylsuccite;2-Methyleneglutarate;alpha-Methylene glutarate;2-Hydroxy-2-(hydroxymethyl)-2H-pyran-3(6…	5.14640638591707;5.14640638591707;5.14640638591707;5.14640638591707;5.14640638591707;5.14640638591707;5.14640638591707;5.14640638591707;4.85968357902377;4.85968357902377;4.85968357902377;4.85968357902377;4.85968357902377;4.85968357902377;4.85968357902377	MS1 mz matched	143.0344201	187.51	323073.056	310651.0981	315929.4326	311468.4211	310611.5755	310580.8374	190387.1656	301549.5202	227130.626	136886.1494	557792.4204	340265.4257	313330.9982	403919.0562	279357.6689	205456.6597	278289.3158	393575.2263	143161.3149	297685.133	402208.3436	368061.0201	348502.4375	175716.1249	551689.7761	295326.4378	377221.9407	302892.4027	173331.9104	172723.4888	186862.7872	165104.1626	481734.1329	439670.6442	417196.1661	189680.1747
1981	Pyruvaldehyde	0.9885			MS2 reverse	143.0344681	356.388	130831.5983	121730.4365	121205.4998	122315.4121	123104.6011	119239.5542	99696.60101	66995.84331	61969.82933	46477.26605	166256.545	87295.70794	80515.27125	176329.1056	67553.44034	64090.19381	65800.5928	94766.32173	48021.9605	230683.9059	164605.5694	82359.79578	91306.7132	62742.95598	145963.1587	113490.755	124301.6183	102418.4453	72838.22867	62356.24715	50021.32033	50663.94486	128118.8911	122249.9411	109002.3118	52212.66247
1982			N-Nitrosoproline;N-Nitrosoproline;1-Nitroso-L-proline	3.5257736039454;3.47093267423684	MS1 mz matched	143.0455142	223.095	428287.9032	415045.1566	400169.9907	415149.9011	410743.4598	408611.388	279153.0123	520856.3588	332349.8173	185723.9749	665984.0188	399951.9278	375915.3409	430417.3544	345826.3728	381779.0636	477238.906	476665.0858	391524.4848	368326.6497	358434.2015	375166.3968	500815.5965	514893.6026	776295.0874	410557.1096	431584.8448	405686.9338	441147.13	203388.0856	253884.1711	222132.3871	663559.3099	561416.6825	588979.2609	285642.6144
1991			Ethyl levulinate;4-Hydroxycyclohexylcarboxylic acid;Botryodiplodin;Methyl (R)-3-methyl-2-oxopentanoate;Tetrahydrofurfuryl acetate;trans-4-Hydroxycyclohexanecarboxylate;7-Oxoheptanoic acid;7-Ketoheptanoic acid	9.40944445022686;9.40944445022686;9.40944445022686;9.40944445022686;9.40944445022686;9.7169184043852;9.7169184043852	MS1 mz matched	143.0712943	330.608	243262.0889	243253.3217	241494.5437	243905.2112	241577.8205	238070.1749	420559.2124	175555.7022	171748.6143	63424.07048	524529.7589	55367.40692	232969.2745	284486.3682	229655.5432	247750.0056	195417.6155	134092.7023	154031.207	93311.98129	360147.1772	28517.57764	186813.721	118618.7525	310804.3662	244268.9816	366178.7481	171436.7986	128452.5948	143920.0318	190901.7778	13318.13161	467292.3424	286826.6687	332889.0606	40988.72957
1992			5-Methylquinoxaline;2-Aminoquinoline;	12.9771378043689;12.9771378043689;	MS1 mz matched	143.0706179	50.802	51473.41109	48481.87381	57974.36558	48472.43001	48572.59607	50803.85592	35405.44006	29441.30902	22407.81297	42067.19183	51659.50542	109068.0086	49200.50361	49747.82023	36010.15708	41863.23432	22717.21489	53812.66636	23520.69746	156870.0126	145873.966	14786.56461	77195.16668	24325.23615	59205.14481	72309.77011	70346.53346	21923.81355	45178.83889	68865.78154	25404.88638	48981.10173	42543.30484	98469.45084	44943.05377	9081.035015
1999			4-Amino-1-piperidinecarboxylic acid;4-Amino-1-piperidinecarboxylic acid	7.78958257657697;7.63412286362954	MS1 mz matched	143.0823352	297.534	91512.1392	94165.33544	87966.6064	92576.15961	87400.63937	92056.63618	69538.55962	72606.74842	52292.4383	40891.5592	85736.17019	70779.65389	93741.54498	120517.0267	62178.85273	68557.86364	114689.8743	72270.15765	72350.94062	100686.2948	116420.288	75985.58723	75010.69596	57674.56182	116336.2445	105589.8956	76230.68686	183162.4463	48135.33166	57691.21878	65247.13207	40572.45453	223342.8189	74153.29564	106538.9296	60061.71694
2001					Unmapped	143.1072566	163.2465	403008.4099	403137.7562	376400.5319	403462.6139	394857.1963	369473.5469	149755.387	275815.1762	89693.05499	53621.37121	855650.0269	37862.6891	233179.1682	507868.6193	162828.2628	148584.8127	438609.7891	231613.1664	67759.07678	156023.1848	184753.8797	32905.0205	290123.9129	93699.56798	552989.8248	233063.1245	248268.3062	75190.6653	126022.028	121174.9459	171615.2894	18940.99888	987095.4493	539459.09	640703.9659	19359.58224
2019					Unmapped	144.0302353	315.789	196842.6841	188004.8016	274946.9121	187773.6821	182264.8903	236436.8128	157065.465	244332.361	297717.7501	206826.6426	413364.4405	209859.2105	188107.4207	131245.686	179452.9571	134364.2259	210670.2328	295931.7848	110747.5024	165672.6235	129722.5	298943.0109	187236.5468	137060.6308	289082.6194	202519.8645	211841.0998	232207.9969	163403.1356	150177.8873	178832.068	140035.6346	245710.4133	179599.4548	356676.1383	191455.3971
2021			2-Keto-glutaramic acid;2-Oxoglutaramate;2-Oxoglutaramic acid;alpha-Ketoglutaramate;2-Ketoglutaramate;4-Oxoglutaramate;4-Ketoglutaramate	-10.3952420577244;-10.342152891445;-10.342152891445	MS1 mz matched	144.0299378	271.8075	572731.5833	533058.294	502746.6312	535157.521	527120.0437	527012.2744	358600.5368	1127297.096	314669.6112	344944.7187	795317.9251	515396.7459	503010.9311	1222857.565	366523.839	817498.3048	981830.0225	463290.117	407109.8517	717755.9422	1002038.179	857495.2686	704855.8822	416986.9377	805054.8361	740077.6441	571626.15	568905.0212	277315.5025	564267.4955	770245.5571	574941.3502	821784.8324	616472.6158	722678.3359	377654.6739
2043	4-Guanidinobutyric acid	0.8036			MS2 forward	144.0777125	340.9995	208220.9194	201912.7536	201025.4718	191077.3605	203120.7506	192632.4468	180796.3075	222792.7241	122829.595	52527.70839	395602.4261	155522.7933	227213.0694	198419.385	184938.9634	124545.6763	218131.6129	210664.9189	78512.53091	338475.0394	169168.4909	194593.6314	210937.7069	73519.51208	369144.1629	162981.8133	259053.0024	324839.7157	84103.14948	60959.49273	166524.8747	69356.34598	359511.7168	256961.1717	321342.0455	148725.7778
2066			Oxoglutaric acid;3-Oxoglutaric acid;2-Oxoglutarate;Oxoglutaric acid;2-Ketoglutaric acid;alpha-Ketoglutaric acid;Oxaloacetate 4-methyl ester;5-Hydroxy-2,4-dioxopentanoate;Methyloxaloacetate;Dehydro-D-arabinono-1,4-lactone;(5R)-3,4-Dihydroxy-5-(hydroxymethyl)furan-2(5H)-one	-17.2803292486068;-17.2803292486068;-17.1207664624574;-17.1207664624574;-17.1207664624574;-17.1207664624574;-17.1207664624574	MS1 mz matched	145.0143195	439.04	760007.5432	634322.3852	658097.9102	734484.9121	517784.1017	626851.4348	526245.8839	392172.1977	541812.677	427222.8672	785189.6275	492413.1515	1650387.361	1297563.536	658291.1415	545210.8512	330144.1869	1718272.507	406349.1976	1604835.163	512842.7035	1014326.803	667486.2059	364589.4111	487334.857	674308.436	1951078.203	861110.3906	349870.3568	634498.0928	643502.3099	638694.5816	926810.9262	2690127.491	946431.2275	620652.9102
2075			ZAPA;(Z)-3-((Aminoiminomethyl)thio)-2-propenoic acid	13.69722289	MS1 mz matched	145.0143511	411.743	1502966.866	2318871.192	1506918.604	1766963.737	1248917.252	1599322.531	1859096.733	1754435.853	1179031.884	1329146.878	2878672.321	1425228.138	5258248.11	3705548.964	2347927.788	1251138.029	1331233.725	485147.301	1415243.924	8820097.084	1678663.699	2888295.033	2891954.71	913735.8406	3194868.268	2263494.068	1342509.891	1958777.046	876783.1281	1600617.231	1970969.464	1883268.053	2858985.783	657421.9597	2620016.43	1722651.903
2081			ZAPA;(Z)-3-((Aminoiminomethyl)thio)-2-propenoic acid	5.210423587	MS1 mz matched	145.0157608	350.421	24845228.62	23730732.12	23866767.97	24117902.64	23687923.16	23722667.5	19958992.31	19388645.84	19493606.01	17272258.42	26852402.13	25966865.18	26597579.9	32182225.99	24576662.27	20100642.16	16830289.06	27939109.8	16855285.27	34648704.13	31438032.33	27445234.17	27599881.07	14205404.41	26318055.08	21050637.08	28385361.87	26113484.37	9145568.537	21239096.62	21289287.14	19569920.48	23612394.48	32740061.47	24314442.9	20994837.33
2087			2-Methylglutaric acid;Monomethyl glutaric acid;2,2-Dimethylsuccinic acid;Methylglutaric acid;(S)-2-Aceto-2-hydroxybutanoic acid;Dimethyl succinate;Solerol;Adipic acid;2-Aceto-2-hydroxybutanoate;Mevaldate;Mevaldic acid;2-Dehydropantoate;(R)-4-Dehydropantoate;3-Hydroxy-3-methyl-2-oxopentanoic acid;3-Hydroxy-3-methyl-2-oxopentanoate;(S)-2-Aceto-2-hydroxybutanoate;(S)-2-Hydroxy-2-ethyl-3-oxobutanoate…	-19.9153885188322;-19.9153885188322;-19.9153885188322;-19.9153885188322;-19.9153885188322;-19.9153885188322;-19.9153885188322;-19.9153885188322;-19.8551396397085;-19.8551396397085;-19.8551396397085;-19.8551396397085;-19.8551396397085;-19.8551396397085;-19	MS1 mz matched	145.0500175	213.817	141522.9031	145941.8251	142750.4551	141143.5248	140940.5667	140936.7529	110136.7872	122920.2123	86564.88159	60977.31358	171664.4304	100479.1662	141420.9988	214278.5381	95727.23383	86819.55065	90449.253	137676.0059	84608.5804	606165.8821	185737.3097	125652.7565	132906.1445	92867.84998	204033.423	129639.8632	140885.8378	179745.0674	65401.4456	125249.8306	77171.69419	87654.48349	180967.1386	141823.6714	148051.7011	107786.2346
2088	Adipic acid	0.9477			MS2 reverse	145.05	431.3325	29021.54885	27388.03561	26982.43974	27807.23361	28521.42242	24643.16374	25253.9203	10863.12863	212464.9653	199065.8382	24157.89351	271281.059	16356.61909	22512.61408	14818.86648	27673.08033	12294.96361	310599.363	21142.67847	42338.1598	53435.85911	312735.1727	14661.71622	16769.93494	21753.12289	31073.40434	23013.8167	15943.03272	16182.96462	193259.5786	199887.2864	8390.746088	21663.47259	21195.967	16613.72899	187221.4208
2092	D-Quinovose	0.7164			MS2 reverse	145.0499437	67.8635	172872.281	177459.108	169914.3222	169788.9296	172695.1343	169797.9142	94334.5221	168313.1771	86086.53147	84004.72365	283487.2172	112664.467	145726.719	336239.2923	105575.0908	105589.0049	142470.1751	130428.3657	105805.7562	380454.3779	211169.1107	152249.45	121045.546	113466.1871	291803.2173	183883.5518	193052.1509	133369.2602	155494.6077	98243.79229	91358.7871	64920.10883	310097.0129	139101.5294	255310.4577	74021.96889
2095	L-Glutamine	0.6164			MS2 reverse	145.0617094	297.537	194970.3251	196646.208	187497.727	196050.7366	196381.8194	195230.6662	145848.2825	151452.5246	105905.8772	83771.92796	213099.8128	151607.6559	193324.6957	273629.002	124709.3672	142593.5777	248875.7244	154808.3052	151970.3255	215535.1483	257570.6747	152024.1363	155975.1302	122894.394	255184.1094	229093.239	167420.6414	450864.9474	97396.31356	115446.4778	137768.7502	90056.61209	600009.1575	162578.1616	231042.9801	123354.792
2097					Unmapped	145.0622955	357.4215	284386.5097	263746.5046	266944.5748	262205.0531	278841.6766	263646.8694	180803.0197	239633.0284	76545.54901	249476.2705	318212.8905	250406.6714	442158.2373	323881.8791	312746.9379	177648.2194	190737.9334	336581.7054	252942.002	733770.2946	284345.9354	317941.6172	318165.5663	162565.4568	259852.334	368810.8382	358251.4452	275766.0158	148862.4562	270665.9486	291410.5574	284945.7428	294218.3588	347293.096	253784.2387	249532.8095
2123	L-Glutamate	0.9687			MS2 forward	146.0459112	284.3	3905588.604	3813132.303	3758386.958	3814782.285	3797793.526	3765940.629	2872595.905	2875046.803	2785203.148	1663032.973	4099987.879	3990720.525	4328581.299	6214274.465	4219935.831	3005770.44	3400297.082	4081755.362	3395173.596	4853247.093	5661452.091	3643016.453	3909355.619	2094865.858	4281372.362	4570929.173	5626731.009	4928737.292	2836756.997	2343889.457	3175145.042	1896205.477	5526843.577	4748115.187	3929848.587	2088428.166
2139					Unmapped	146.0818982	259.0435	212433.5889	196397.4024	200386.4489	197152.9707	196270.0863	196225.3055	193440.1668	209528.1708	172024.9087	125783.4442	254893.819	203080.9122	174309.3814	282870.2293	177710.2986	161922.2839	216813.5445	201423.6902	172938.7509	61588.17947	249559.1812	190817.6841	190819.4751	114087.0339	254254.784	297767.5287	239165.7506	303218.1063	173804.8438	129836.3646	122607.5551	154633.9605	375552.2304	233531.2152	281322.0535	121556.3073
2172	(S)-2-Hydroxyglutarate	0.8756			MS2 forward	147.0300387	374.647	7268193.342	6621874.028	6548342.063	6675661.016	6583776.087	6544163.38	4290347.675	5448877.437	4353336.166	3005416.82	9106259.348	7998856.987	7934613.926	10004516.65	5829767.215	5212514.198	5107987.963	6669863.445	5101541.124	18969754.87	13536016.38	5883828.455	7022961.678	4235411.511	11722827.75	8161444.474	9395602.838	7875609.116	3250642.741	4769493.68	4405698.768	3164806.345	9723028.22	9529338.115	8304488.865	3421229.034
2188					Unmapped	147.0656633	220.8695	682183.0026	661070.2522	666257.9215	668496.2423	658277.2434	658075.2623	304798.3417	505006.1743	277906.5315	167544.6929	994226.8554	465704.9381	514781.071	1027691.251	438183.9239	346285.5196	346025.1248	428984.9571	269821.4517	1672241.075	1101731.296	315680.1036	397962.7284	306849.7304	955263.7608	672097.4127	775864.8012	386362.8969	520955.754	246108.82	243239.9322	178953.5917	638751.5575	605823.3737	685560.1113	161296.7579
2193	Hydroxyacetone	0.9991			MS2 reverse	147.0656653	70.399	758136.1853	710982.0397	709552.6078	719678.4226	709697.219	685290.3576	55993.42384	164390.6817	44669.70646	247382.1787	210888.7858	466544.9616	112306.7833	278355.9812	82395.86563	242733.4863	160387.332	70743.99521	242437.7662	379773.0811	383921.209	60907.54504	68502.17302	415196.9563	274746.2857	890403.9621	143922.1617	189691.0503	328766.3811	481531.9822	54035.53482	178015.126	308546.1417	90468.53046	226790.6107	33344.56541
2202			Creatinine;Creatinine;1-Methylglycocyamidine;3-(N-Nitrosomethylamino)propionitrile;3-(Methylnitrosamino)propionitrile	0.779239765523148;0.884494719153642;0.884494719153642	MS1 mz matched	148.0281317	159.78	729494.3622	715130.4642	706819.1657	715308.3792	715351.9355	708517.1363	746945.9553	759509.0876	755029.0737	659884.9506	785919.1814	724198.9103	713063.3772	671165.685	665970.9722	688482.3175	723106.1874	698823.8535	671917.3991	451073.4622	571400.2452	793138.4925	695890.5922	692446.0198	786684.4996	650857.6257	651521.9136	561070.7743	661097.7557	682429.2833	691276.0684	647628.891	678671.2669	662482.9409	754111.2892	671460.0259
2209					Unmapped	148.0403808	179.555	297462.8269	294212.1395	308600.0141	294327.9423	294070.7532	294029.5175	288727.5048	345498.7099	261718.7695	201374.19	387941.5042	357118.401	302603.8553	422804.7343	327655.6056	295517.0499	286098.099	327743.3072	263389.366	355920.3065	399952.3736	316804.5677	293325.4231	296214.5028	403294.4878	359011.7876	375372.3718	346936.6519	302371.4455	230423.594	257000.1477	241728.5702	391689.9791	346429.1297	371630.2928	231644.4057
2224					Unmapped	148.0763641	172.539	86908.61993	81837.86307	78872.43917	91500.13519	81838.92369	82408.13187	27752.89345	49465.67889	19289.16699	23342.42518	62072.2313	33631.47897	132332.4414	42441.04022	36678.60448	51942.48851	58690.59831	56972.10775	29446.4814	202138.2539	107127.8029	40029.46725	57636.69889	39778.32199	37783.80058	33330.28857	42794.50324	37844.46752	22230.82086	38498.2893	30648.98381	30351.42472	76218.03161	71718.94597	56920.5458	28161.78927
2246			alpha-Fluoro-beta-ureidopropionic acid;alpha-Fluoro-beta-ureidopropionic acid;2-Fluoro-3-ureidopropionic acid	16.8303885315357;16.6324433949962	MS1 mz matched	149.0465956	97.269	234482.8488	233259.0684	232217.3683	232321.1022	237319.1533	227909.0569	225261.1117	204666.4273	170212.4219	123772.8821	231843.4893	199534.1371	199146.7936	360596.7141	192820.9943	205987.0946	190128.4579	226228.335	168945.7489	240173.1571	301909.199	277234.4206	193111.6893	164760.2183	277086.1589	268437.8722	244145.4338	334387.3466	216398.3089	150712.1256	150658.555	149273.4475	238168.1233	224581.8126	229039.9693	152509.3185
2247			alpha-Fluoro-beta-ureidopropionic acid;alpha-Fluoro-beta-ureidopropionic acid;2-Fluoro-3-ureidopropionic acid	9.29526903150178;9.09732538647741	MS1 mz matched	149.045465	288.562	6271590.737	5495873.791	5493170.522	5629527.954	5492620.839	5492305.295	783621.05	538755.3328	248953.1043	323907.1963	1229607.324	1385200.333	1280014.828	4456596.938	615558.7208	577427.5147	450648.28	935626.5819	556552.6083	2340540.82	3150107.8	1138334.045	1619667.22	404129.1254	3589880.526	3324064.497	2617656.045	1948638.401	1512915.994	470264.3919	702643.493	350321.9439	2528714.957	2712239.318	2013352.487	367294.8477
2250	Glyceraldehyde	0.8477			MS2 reverse	149.0447745	233.717	192220.3052	358262.4278	227067.4481	198359.4102	196605.2238	228161.9124	158675.5701	79711.21109	34236.17433	32553.14824	110966.1047	104553.7307	95095.83927	250370.1306	104791.2876	231044.3836	72472.12645	132760.9533	47686.78759	228221.1561	290708.9543	109577.53	102919.26	242157.4572	204777.4264	727135.4175	394801.8356	280113.0459	246794.5026	93516.45048	66779.39142	54210.22061	184463.1465	213823.3358	230671.9669	32017.01277
2268			4-Chlorophenylacetonitrile;4-Chlorobenzyl cyanide;6-Chloroindole;6-Chloro-1H-indole	24.4956094898973;24.4956094898973	MS1 mz matched	150.0225993	257.5725	372480.8006	302420.5358	302117.6535	318122.7174	301609.2451	301499.0967	171493.72	246134.3161	94815.85669	83838.95623	435308.9251	281608.4079	409446.626	967217.4852	262473.89	208442.702	217534.8247	246951.4514	163353.7386	1246281.066	1087918.686	231814.9018	258135.4231	136012.5051	668704.3504	742796.6118	542584.0076	538074.9649	260287.9176	136836.2711	207104.8937	115303.7981	653443.1512	470914.9642	488855.3287	96214.92303
2318	p-Hydroxyphenylacetic acid	0.9808			MS2 reverse	151.039294	102.8875	206323.4581	297914.42	299173.3535	199108.9271	298477.9223	290163.334	194954.4988	224468.1983	219105.8037	121490.7876	314584.8399	186980.0948	261611.2	309468.8054	210834.7174	193868.0212	179085.8469	203220.8011	95525.52775	550052.6044	445367.3802	180555.3546	208934.3399	132678.4303	345893.6908	301454.4988	282859.7174	211312.9346	319128.0794	146676.9368	196772.5121	197506.2984	278201.3509	274305.4078	247196.2349	146612.9124
2323	N1-Methyl-2-pyridone-5-carboxamide	0.9899			MS2 reverse	151.0487483	78.4155	18183.36692	16783.41809	17438.43116	16955.70698	17284.07414	17431.90475	11300.21446	11929.34427	30189.18544	7072.66123	19462.35351	12603.00774	13283.31004	39839.7626	14415.72527	11839.9028	12528.48776	15794.86431	21010.73484	22142.53907	24068.59717	21417.25363	11573.7398	10943.05259	21095.00004	36737.82293	24379.4498	26783.7234	20794.8439	31057.7644	7862.618453	8134.939866	20851.31995	12350.32841	16774.27024	5979.656914
2327	Xylitol	0.8608			MS2 forward	151.0605549	228.937	1837372.931	1753959.151	1769798.776	1782865.164	1741161.777	1751302.252	1102591.58	1163380.229	815525.6547	740793.7504	1958301.129	1625512.686	1384090.49	3838947.107	1180562.788	1096963.479	1003463.922	1464078.948	1091925.821	3012162.553	2674897.975	1357844.301	1402893.99	881146.9143	2294634.894	2698684.193	1983498.554	1735714.546	1488958.199	1140363.086	788665.9679	842577.7085	2656820.978	1914304.65	2215511.002	664910.204
2336			ETF;	-15.9908253596388;	MS1 mz matched	152.0020515	167.247	5559590.948	5561202.233	5356224.51	5730179.09	5379074.21	5151773.653	5104211.211	5849737.473	2576997.379	2193822.886	7747941.453	6509579.377	5018766.451	7031930.339	3887720.01	3487500.809	3899172.253	3127865.214	6361961.592	4222439.635	4460491.795	3393109.929	3103890.587	3572613.053	12249413.44	11268633.63	6783524.111	5486206.1	7681727.649	3169907.752	2891832.735	3282322.953	10793185.08	3667055.814	8433314.386	2496069.25
2349	3-Aminosalicylic acid	0.6308			MS2 reverse	152.0348814	89.068	45573.07028	44753.70547	44759.41998	49881.10125	38410.06196	46481.52969	33067.34811	37001.64382	28316.72742	43891.61984	46314.80837	49072.54281	51843.74033	64422.60949	36471.04057	49253.49245	40135.77569	49361.14498	37549.55958	102664.9139	73782.48908	40677.80131	45263.3755	54830.94657	41195.43958	56785.96099	45040.18748	29922.1865	38205.46227	54523.38811	28188.84458	43234.28825	38089.55523	47910.54297	36893.64282	30540.40125
2378			Succinic acid;xi-3-Hydroxy-2-oxobutanoic acid;Methylmalonic acid;4-Hydroxy-2-oxobutanoic acid;Erythrono-1,4-lactone;Threonolactone;Succite;Succinic acid;Butanedionic acid;Ethylenesuccinic acid;Methylmalote;Methylmalonic acid;Methyl oxalate	-13.6299773221507;-13.6299773221507;-13.6299773221507;-13.6299773221507;-13.6299773221507;-13.6299773221507;-13.5562661298069;-13.5562661298069;-13.5562661298069	MS1 mz matched	152.986451	347.967	523277.8529	481006.6579	463791.5082	465534.7263	475846.4163	461686.9898	322336.8156	691420.7568	277513.2801	260395.9049	553870.746	557023.0231	353525.391	489080.4921	516714.7718	346753.6302	561085.2736	407056.209	188208.091	455344.4541	599951.0645	422798.0273	358440.9973	353858.6044	485795.8448	746549.7364	892821.1103	1118717.367	324487.4704	388928.584	263686.9649	256291.4317	1069891.718	438294.8408	786999.8679	223923.9894
2382	Glycerol 3-phosphate	0.9973			MS2 forward	152.995837	258.3055	143532.6162	134696.911	135907.5488	136658.18	136965.5525	133526.819	56365.50515	95531.06847	34874.05175	29872.44903	226514.1983	101621.2886	114705.8954	502614.5804	63587.02357	73193.82802	84572.7212	74045.4578	78132.42404	268111.5514	279750.2313	59168.15018	74836.97628	44669.31275	281382.4566	266788.5195	122862.5891	215610.1689	120595.3478	51572.57304	46875.13125	35452.46364	216640.7978	98124.244	171668.0773	48552.24551
2387	Gentisic acid	0.9715			MS2 forward	153.0194374	23.4095	2200895.092	2216283.605	2206196.624	2205080.64	2243868.802	2216085.639	2790759.88	2276364.422	2450061.086	2247791.738	2232199.044	3202963.809	2127524.18	2162662.98	2617079.099	2327429.717	2223748.997	1999034.301	1758888.49	1927076.271	1373880.944	2519237.543	1819612.985	2736711.343	2932714.896	2591567.68	2816984.425	2543412.702	2349481.675	2390101.758	2183802.701	2539312.675	2304862.426	1664020.432	2218047.102	2366527.689
2395	2,3-Dihydroxybenzoic acid	0.8927			MS2 reverse	153.0192701	171.718	339818.1863	236718.7673	240681.0818	235229.4234	403330.7344	235181.3363	24669.67895	171666.3718	107901.6919	235721.4023	494700.6071	230087.0001	201853.1669	199299.5785	182617.6878	222997.1075	152491.2295	483971.022	80230.14276	282265.4406	686208.0958	532128.7881	383641.8895	363255.181	17922.43272	335103.3747	353066.4198	133272.3072	292636.9867	358307.6484	137396.8884	261084.0521	287666.1146	415197.9072	40988.03565	177873.7665
2397			Gentisic acid;2-Pyrocatechuic acid;2,4-Dihydroxybenzoic acid;3,5-Dihydroxybenzoic acid;2,6-Dihydroxybenzoic acid;Patulin;Protocatechuic acid;Diethyl sulfate;DES	22.4389800514802;22.4389800514802;22.4389800514802;22.4389800514802;22.4389800514802;22.4389800514802;22.4389800514802;0.421346491023553	MS1 mz matched	153.0300649	230.066	1079858.826	1075766.694	1056659.266	1074921.167	1073385.896	1062927.527	979435.1271	940795.2815	631939.685	431842.6255	1159178.05	1080522.528	1016936.827	1858158.782	779060.9824	901579.6989	814205.3391	910118.3279	837980.9189	1259531.355	1699852.18	918823.9484	864877.7222	655302.3301	1444824.554	1417384.891	1114239.973	1532832.266	869959.8128	513152.4047	643541.0601	538139.3012	1282420.926	997138.2864	1150500.533	524226.4346
2418					Unmapped	153.8685768	27.123	845251.4282	789846.1812	830303.4779	898299.563	667044.4325	773316.3691	767656.3294	738282.0408	1423686.685	776703.0944	546068.4621	419378.2788	792325.9796	579046.3335	699493.8949	756695.9722	1168271.169	759037.1355	463387.1823	269489.3116	284730.4069	427626.4777	723972.3942	726510.6787	604009.2936	515988.9486	1154485.485	521262.5927	853644.7965	895883.4781	1893554.967	2029027.03	908040.5021	1046418.495	939191.4513	1483655.938
2421					Unmapped	153.8681375	49.0525	357834.8525	337026.1585	337313.9979	336985.8806	337930.0059	336986.7671	310873.3692	285130.3527	281651.3911	276021.7787	272187.0695	293291.3404	301288.876	254071.1684	264961.7074	317441.1394	259602.2541	324228.2343	297945.5409	418819.8673	483697.2187	287718.8768	322736.3354	291999.2032	293862.0441	617806.8835	222059.5637	312865.8204	293953.7422	274584.8482	279427.8738	211975.3616	296792.2996	289393.5273	273717.437	278849.2911
2476			Bromobenzene	3.206001635	MS1 mz matched	154.9474947	575.8105	778305.0026	525895.4001	1037904.801	825560.0879	499345.3419	827761.1351	1044346.894	956209.1583	1047771.25	559483.5223	544286.8427	1016747.042	1010593.929	535114.3307	477956.1762	1098590.469	430354.2596	698294.7489	809601.2832	732031.8173	917929.7006	316725.359	739306.058	942337.9133	397124.9553	364531.1818	762097.5397	247409.7672	952121.3339	779284.7616	799769.6317	817750.6569	699241.556	993243.0631	434623.2688	630945.2585
2490			Methyl phenyl disulfide;(R)-2,3-Dihydroxypropane-1-sulfote;2,3-Dihydroxypropane-1-sulfote;3-Sulfopropanediol	15.680091609634;-0.0782005162916738;-0.0782005162916738	MS1 mz matched	155.0091878	217.144	1008959.112	997749.8781	981215.3467	1015014.695	988717.925	988648.3665	1514724.907	1170589.935	1007742.365	587058.1405	1721007.055	1843756.52	1163972.131	2006671.925	905237.907	1207223.642	1203669.406	1003567.057	1383972.947	1955506.507	2497024.744	1040417.684	928190.7209	714800.0346	2149167.043	2088034.628	1128977.253	1793752.757	1429186.123	654360.5171	855097.9312	746742.7644	1995596.09	1045917.583	1607008.736	629056.2952
2500					Unmapped	155.0206615	129.5525	791954.5523	766352.328	756698.0103	766667.2028	756877.3672	756404.1431	555255.6169	781725.3238	473467.509	396502.6122	1171025.979	528978.2783	1259327.624	842489.0198	768302.0178	679376.825	638862.8652	268042.7066	414532.3855	96173.82479	1027179.325	390875.5913	470160.095	650797.0119	1010186.043	1097155.783	787809.2513	876379.2594	488934.0859	482735.9903	664050.1052	427898.9434	926156.0425	523837.3902	1081132.894	417766.4157
2504			Mechlorethamine;4-Imidazolone-5-propanoate;4-Imidazolone-5-propionic acid;4,5-Dihydro-4-oxo-5-imidazolepropanoate;(S)-3-(Imidazol-5-yl)lactate;Imidazole lactate;Imidazole lactic acid;2-Hydroxy-3-(1H-imidazol-5-yl)-propanoic acid;N-Nitrosoguvacine	-6.40803824320283;-3.2040293874639;-3.2040293874639;-3.2040293874639;-3.2040293874639	MS1 mz matched	155.046194	311.123	129904.3423	114163.8084	89289.49068	161301.1947	153639.6281	84683.73172	151876.2143	92535.41151	133418.1842	103109.9852	73244.18255	122590.5449	141076.7465	170910.5067	135111.0684	123148.3106	149819.4704	92379.91594	54250.59738	46836.32116	73539.00778	148426.844	59481.90308	101454.4678	161177.7505	71743.51611	172428.5579	105206.7352	88499.65338	115749.8842	134850.6516	132911.8114	120028.9743	64721.56168	159525.4	76471.76319
2505			2,3-Methyleneglutaric acid;Ascladiol;3-Methyl-cis,cis-hexadienedioate;3-Methyl-cis,cis-mucote;(2S,3S)-2,3-Dihydro-2,3-dihydroxybenzoate;(2S,3S)-2,3-Dihydroxy-2,3-dihydroxybenzoate;3-Methylmuconolactone;4-Carboxymethyl-3-methylbut-2-en-1,4-olide;4-Methylmuconolactone;4-Carboxymethyl-4-methylbut-2-en-1,4-olide;1,6-Dihydroxycyclohexa-2,4-diene-1-carboxylate;1,2-Dihydroxycyclohexa-3,5-diene-1-carboxy…	21.6011997524677;21.6011997524677;21.3365222121448;21.3365222121448;21.3365222121448;21.3365222121448;21.3365222121448;21.3365222121448;21.3365222121448;21.3365222121448;21.3365222121448;21.3365222121448	MS1 mz matched	155.0456294	132.9245	1035603.637	1033609.897	1001675.943	1021085.682	1034579.547	998326.9055	1726350.46	1757250.81	920949.2286	754055.7278	341644.0707	109902.4901	1188847.646	857173.2543	993390.3886	1335544.073	1079133.282	3689338.727	410706.7148	248979.4011	1707208.59	2123869.518	4353298.618	1240611.452	353526.01	1885829.179	997544.0265	662398.2918	130865.2979	566142.0645	1743858.529	1089846.247	1047229.003	5577114.755	1236799.934	1575126.553
2511			2,5-Dimethyl-4-ethoxy-3(2H)-furanone;8-Hydroxy-5,6-octadienoic acid;Propane-1,2-diol 1-phosphate	-23.3491264379148;-23.3491264379148;4.48504334150348	MS1 mz matched	155.0704935	52.801	304057.9822	247917.515	251496.6258	251973.5146	233566.2191	266341.6785	33722.90292	43980.62145	24185.07265	11767.2068	83412.60829	53073.28573	37103.44157	46551.74337	28927.74028	70876.36812	24886.31235	16348.18643	10728.21769	59288.81217	94016.75776	29158.17296	36776.80202	31246.9954	84099.06343	32515.80703	42241.83225	34375.97818	22664.29393	42130.3166	16679.85584	24473.16285	49595.11166	41988.48761	55716.07028	18224.34472
2512			Betaine aldehyde hydrate	-20.81555338	MS1 mz matched	155.0696047	136.01	63726.43218	63965.48393	62113.23122	61511.40609	64770.31611	58277.17212	59276.33575	71394.18533	34505.10388	16444.56016	258960.3583	14746.93254	62036.37711	109799.4055	45086.36206	47083.67011	71309.48544	15572.519	45858.51261	26104.9576	92918.59513	5101.672212	11095.18665	41232.02717	188967.4238	54614.66826	77600.60047	34213.16155	87006.17714	40605.64994	42868.61462	6274.868081	149011.819	21197.45328	157173.1557	7259.645974
2547					Unmapped	156.0302863	376.975	173495.7541	153992.0607	151641.5649	154331.1265	153924.6124	151295.656	122510.7555	93646.98416	57909.61103	68571.68047	153982.882	136071.3514	114539.497	248847.7956	83617.62576	106563.8432	83962.4556	102641.5943	78968.53613	178118.5884	294031.0048	110048.9194	92916.88299	68763.10307	189327.377	239026.9481	165735.9399	240518.4163	132134.3068	97753.58631	73128.29878	92179.64543	177944.5813	119705.0135	142232.9368	61105.22998
2563			Paramethadione;Tiglylglycine;3-Methylcrotonylglycine;Paramethadione;2-Hydroxyethylclavam;Hydroxyethylclavam;Ethadione;3-Methylcrotonylglycine	0.679934760959638;0.679934760959638;0.679934760959638;0.636643006911522;0.636643006911522;0.636643006911522;0.636643006911522	MS1 mz matched	156.0661952	188.974	613401.4453	572580.8397	583414.2064	578851.2103	571784.7374	568508.9202	486506.3106	357393.4609	145112.4848	271000.5808	593927.8261	643907.6778	546371.5277	1180550.609	325263.0974	410042.4194	307496.4721	348819.4153	306597.8277	608457.0341	985277.7304	384872.4374	326666.521	242790.6484	580088.3085	844160.7538	545155.2098	1017326.012	443175.3576	298747.2783	285591.1643	377258.5951	640161.336	369956.7762	549595.3035	282774.1759
2564			Methylacetoacetic acid;Alpha-ketoisovaleric acid;Acetoxyacetone;Ethyl pyruvate;Glutarate semialdehyde;2-Methylacetoacetic acid;Levulinic acid;2-Oxovaleric acid;3-Methyl-2-oxobutanoic acid;3-Methyl-2-oxobutyric acid;3-Methyl-2-oxobutanoate;2-Oxo-3-methylbutanoate;2-Oxoisovalerate;2-Oxoisopentanoate;alpha-Ketovaline;2-Ketovaline;2-Keto-3-methylbutyric acid;3-Oxopentanoic acid;3-Oxopentanoate;5-Oxop…	5.65200354290706;5.65200354290706;5.65200354290706;5.65200354290706;5.65200354290706;5.65200354290706;5.65200354290706;5.65200354290706;6.03202314913674;6.03202314913674;6.03202314913674;6.03202314913674	MS1 mz matched	156.0665092	369.829	249741.9306	226735.454	226129.0267	230954.663	220028.7414	225951.1764	49850.76376	38668.0928	19969.29885	460693.292	89861.89781	774696.1028	43632.18812	435150.2978	32356.76032	540250.1005	36167.89242	50676.87113	336800.1207	115404.9111	1262325.232	32150.37541	51165.54352	1091863.776	106915.1042	1481622.569	58271.3693	51089.81689	725283.0265	780928.5996	23987.17478	473238.625	82779.93246	58161.35547	66714.19362	19616.75519
2567					Unmapped	156.0660484	254.132	295400.6146	281838.551	292759.2023	283835.1082	281751.7592	281724.7753	226721.6122	289207.6521	208425.9225	180668.1649	444084.5587	260548.2972	248868.7599	665441.2484	218575.0138	225399.7331	268191.6587	242483.5449	239035.4998	332094.2346	369613.3633	222720.834	274240.9067	215461.9576	512281.3106	577285.4952	303306.7937	463617.4995	408014.993	237890.8859	188600.5336	193812.5632	463841.3157	311908.8468	395510.1778	153343.7695
2601					Unmapped	156.9916337	306.2315	23405354.99	22302035.15	21536944.4	22501885.07	21728472.6	21223462.46	22072484.41	22539093.44	16428346.36	18618283.46	23782309.38	22476019.21	20621801.96	16232930.68	20029133.23	21125781.1	20922208.57	22556919.16	23736448.33	25261578.88	13536871.66	18666677.48	22005359.79	19078393.28	24350970.22	24471061.43	24030763.09	17581792.49	21764672.94	17964459.73	14946643.77	15084424.15	24867056.94	22256409.77	23365906.61	14077905.52
2608			1,2,3-Propanetricarboxylic acid;Ascorbic acid;D-Glucurono-6,3-lactone;Ascorbate;Ascorbic acid;L-Ascorbate;L-Ascorbic acid;Vitamin C;D-Glucuronolactone;Glucurone;D-Glucurono-3,6-lactone;D-Glucurone;2-Hydroxy-3-oxoadipate;L-xylo-Hexulonolactone;L-xylo-Hex-2-ulono-1,4-lactone;D-Glucurono-6,2-lactone;5-Dehydro-4-deoxy-D-glucurote;4-Deoxy-L-threo-5-hexosulose urote;(4S)-4,6-Dihydroxy-2,5-dioxohexanoat…	10.8616560862719;10.8616560862719;10.8616560862719;10.7934859606731;10.7934859606731;10.7934859606731;10.7934859606731;10.7934859606731;10.7934859606731;10.7934859606731;10.7934859606731;10.7934859606731;10.7934859606731;10.7934859606731;10.7934859606731;10.7934859606731	MS1 mz matched	157.0142261	429.911	407850.3755	369061.8591	372286.195	376810.4052	368470.7455	368413.5668	288342.8605	318604.5281	103819.12	117547.8489	366508.5924	634557.4867	462647.4752	716893.8103	264868.2427	319990.7094	315709.6047	163921.9662	143601.2909	1236706.04	896196.6682	142296.5379	125557.2882	119586.4745	296607.5781	729036.3966	459018.7708	273748.3841	188201.0498	102949.9244	120072.8568	162073.5988	598223.5687	140224.294	376079.9553	90224.14112
2609			Allopurinol;Hypoxanthine;Hypoxanthine;Purine-6-ol	3.59604054101167;3.59604054101167;3.67543011712255	MS1 mz matched	157.0143369	159.984	385358.1145	356006.404	259477.6678	337163.3644	323584.1544	323795.6838	205438.0928	166252.0968	153681.5856	96216.67436	262966.1199	421711.1584	545496.6224	217631.4045	232590.5406	237294.3586	201864.9641	273534.844	207674.8698	206258.8116	312145.1427	329594.4723	408129.3688	177194.7742	810570.3938	425628.0922	406950.5695	276470.591	112481.325	227940.505	336238.6529	259980.6864	894713.2309	540345.1182	243778.0865	242830.2229
2610					Unmapped	157.0254774	283.612	273977.0194	206754.9878	245704.7664	254786.0475	245693.6671	248640.4483	128197.2311	334800.7327	231104.8615	155907.8187	475173.9217	141198.5134	206881.8742	224395.5977	199170.1707	121891.0105	303753.6129	245241.0452	216601.4709	432868.4337	188861.9855	226401.1979	241593.7816	106296.0552	313200.2173	223435.2217	312519.1595	251489.9302	162486.7459	160872.8244	198841.7611	142626.8185	336442.5985	331300.9529	304892.4748	166652.3642
2615			Betaine aldehyde hydrate	-20.81555338	MS1 mz matched	157.0486238	135.6705	194445.8922	187050.1072	186939.3269	186878.3592	190405.2452	175711.2663	58238.73393	217852.6516	111348.7853	96583.75388	254220.5718	163930.2045	185492.5097	292628.4282	147654.6496	201463.5872	170836.8175	192199.9568	167716.615	355798.8648	338963.9918	168612.3043	193450.1112	233613.7361	294567.0935	304562.1971	232877.3625	180202.574	41744.10845	134098.4263	125378.1356	123859.3162	284739.0214	243563.4779	260599.8542	221060.6665
2616	Allantoin	0.7062			MS2 forward	157.0386443	174.0595	25742102.28	26001920.73	25426053.74	25579108.22	26076315.83	25114233.85	25945585.23	24640847.59	24927848.28	22458376.07	25217284.38	26554381.52	25041396.93	27154123.83	24870908.14	25077332	24264809.88	25897136.29	26022493.35	24820581.12	25163142.32	26700473.86	26115876.69	24065774.74	25901317.21	26016111.47	26371756.53	25838383.59	25647073.3	23921405.85	24033160.35	23034205.22	24275670.15	26871615.79	25413898.74	23907573.62
2617			3-Hydroxy-2-methylglutarate;2-Isopropylmalic acid;(±)-Glycerol 1,2-diacetate;2,3-Dimethyl-3-hydroxyglutaric acid;3-Isopropylmalate;3-Propylmalate;alpha-Isopropylmalate;(2S)-2-Isopropylmalate;(2S)-2-Hydroxy-2-isopropylsuccinic acid;2-Isopropylmalic acid;3-Carboxy-3-hydroxy-4-methylpentanoate;3-Carboxy-3-hydroxyisocaproate;(R)-2-(n-Propyl)-malate;(2R,3S)-3-Isopropylmalate;3-Isopropylmalate;3-Carbox…	2.99031387909496;2.99031387909496;2.99031387909496;2.99031387909496;2.99031387909496;2.83980382628452;2.83980382628452;2.83980382628452;2.83980382628452;2.83980382628452	MS1 mz matched	157.0498928	76.152	412467.7451	425094.6376	511082.4816	355134.9763	425898.7371	385464.2926	191430.212	339807.3822	293193.6	391505.1402	541457.6855	449972.4775	267427.7875	657408.9828	218230.0025	397950.2247	277643.1353	325505.2945	393327.1251	497378.2494	497875.8601	284180.4486	328369.3843	446548.5083	527301.8673	930245.7404	349979.3338	405489.3915	584527.1645	480563.0179	169492.1592	423117.5882	491585.804	596260.899	390553.3958	186420.9478
2627			5-Butyl-1,4-dioxan-2-one;cis-4-Hydroxycyclohexylacetic acid;Tetrahydrofurfuryl propionate;2-n-Propyl-4-oxopentanoic acid;3-Methylbutyl 2-oxopropanoate;Alpha-Ketooctanoic acid;6-Ethyl-1-methyl-2,7,8-trioxabicyclo[3.2.1]octane;6-Butyl-1,4-dioxan-2-one;2-Methylpropyl 3-oxobutanoate;trans-4-Hydroxycyclohexylacetic acid;3-Oxovalproic acid;Ethyl 3-oxohexanoate;3-Oxooctanoic acid;Propyl levulinate;1-Met…	4.46379170812035;4.46379170812035;4.46379170812035;4.46379170812035;4.46379170812035;4.46379170812035;4.46379170812035;4.46379170812035;4.46379170812035;4.46379170812035;4.46379170812035;4.46379170812035;4.46379170812035;4.46379170812035;4.46379170812035;4.46379170812035;4.42773711635913	MS1 mz matched	157.0864135	108.584	3044977.565	2861052.863	2768259.68	2870503.858	2854593.217	2759457.738	6356277.965	5862600.317	1436704.202	1569437.662	4055060.503	1263885.163	1656137.378	5452533.152	1840114.581	4486045.313	4919171.731	1238284.975	5198002.652	120488.8468	3187537.663	256286.3874	2180111.659	4290044.971	5036938.492	1011339.454	1206470.75	734596.6062	5279626.877	3498998.544	2682941.962	452143.7156	4462911.864	2328429.476	6016335.477	618834.2065
2629			5-Butyl-1,4-dioxan-2-one;cis-4-Hydroxycyclohexylacetic acid;Tetrahydrofurfuryl propionate;2-n-Propyl-4-oxopentanoic acid;3-Methylbutyl 2-oxopropanoate;Alpha-Ketooctanoic acid;6-Ethyl-1-methyl-2,7,8-trioxabicyclo[3.2.1]octane;6-Butyl-1,4-dioxan-2-one;2-Methylpropyl 3-oxobutanoate;trans-4-Hydroxycyclohexylacetic acid;3-Oxovalproic acid;Ethyl 3-oxohexanoate;3-Oxooctanoic acid;Propyl levulinate;1-Met…	4.46379170812035;4.46379170812035;4.46379170812035;4.46379170812035;4.46379170812035;4.46379170812035;4.46379170812035;4.46379170812035;4.46379170812035;4.46379170812035;4.46379170812035;4.46379170812035;4.46379170812035;4.46379170812035;4.46379170812035;4.46379170812035;4.42773711635913	MS1 mz matched	157.0864786	48.501	86930.08617	77833.59108	82998.93537	77818.85483	79102.09698	77640.89835	97329.09555	109367.4372	41476.10431	49573.18912	139714.992	170752.4025	75100.69495	169788.3676	56769.75213	98623.92586	75001.70594	91590.52286	79328.46262	95068.54495	293436.2372	40497.64818	94732.88637	56619.22732	188953.4836	97898.43893	89775.94513	72192.59795	105396.3279	74526.52228	48762.71482	64977.36834	146959.9039	157764.7245	132054.6875	19476.61559
2638					Unmapped	157.1229319	166.24	440682.4798	431085.7401	441557.4322	262349.5549	442671.8205	422100.1352	770548.3783	845351.5345	323423.6199	232650.3437	917753.0543	85163.78235	129650.6811	506449.2921	289178	600995.0471	684119.4159	206748.8408	553203.5128	37102.64335	475943.7272	28304.82663	289198.5859	502741.6268	660058.7777	80717.6222	354791.1327	279324.7306	546207.9684	404570.2386	253886.1393	33294.59641	565811.9763	333788.999	756664.4698	136317.7161
2682	Isovalerylglycine	0.9996			MS2 forward	158.0821522	185.036	7712991.448	7455997.728	7894966.813	7487502.417	7487009.494	7486848.635	7686599.987	6304646.016	3045693.057	5955374.984	8557958.521	9446353.637	7856954.06	13330154.58	6729707.791	7550454.129	5048148.948	5947051.182	6324989.935	7548817.476	13619611.96	6556696.715	6155227.337	4741861.443	8173984.31	11360331.34	7965213.438	12619927.82	6520171.139	6150756.893	5897342.605	6944401.985	7287422.026	5879649.861	7610174.24	5373050.027
2684					Unmapped	158.0822339	363.6745	41003.9946	39102.03631	38725.05642	42685.87692	39100.66294	39275.11471	36125.08895	34594.37412	23240.21598	39226.26054	43556.97773	38585.79884	34380.71067	101988.9655	26128.98643	37811.88664	34377.51365	32469.65055	38296.12733	61665.86344	71531.12297	30648.6968	32761.89254	39242.21942	59760.52346	97563.49624	35158.10718	58845.27646	111891.4272	47277.55065	26205.74083	29567.21519	54245.54555	37135.48936	42421.47135	20760.91977
2720			6-Chlorobenzene-1,2,4-triol;6-Chlorohydroxyquinol;5-Chloro-1,2,4-trihydroxybenzene	6.987193790698;6.987193790698	MS1 mz matched	158.9938179	446.7255	283802.1875	278080.5965	285833.0656	283872.7699	287140.9003	283855.8776	295767.6034	311165.2775	305944.3347	255152.1771	233403.5893	227120.1163	270022.6773	130361.4056	281180.9409	289552.3982	327866.5074	270755.5991	281140.0741	162068.8077	72808.91103	263385.6416	234988.3564	272473.386	201091.8931	196364.0169	212801.5745	287022.0726	301379.678	247375.3777	305877.5822	307512.268	281078.9021	188631.5454	229652.8061	274274.8422
2726	2-Oxoadipic acid	0.9682			MS2 forward	159.0299976	341.898	837888.6123	711698.402	687573.3804	693116.2564	686080.479	685885.6349	794296.8539	912840.4132	393282.5381	307283.1724	1748833.272	437601.011	604339.7	1227995.103	658994.6175	539966.7405	641973.2707	1208908.483	282293.4924	841199.8155	1021784.879	1092411.67	1136157.661	296471.0399	1266520.109	421450.9708	1190552.581	2072027.855	136393.2316	412926.421	469703.694	340320.1751	1206121.654	1926424.448	1497742.095	439552.6318
2742			Pimelic acid;3-Methyladipic acid;Ethyl methyl_succinate;2-Methyladipic acid;Mono-methyl-adipate;Propyleneglycol diacetate;2-Ethylglutaric acid;Diethyl malonate;3,3-Dimethylglutaric acid;Pimelate;Pimelic acid;Heptanedioic acid;6-Carboxyhexanoate;(1S,3R,4S)-3,4-Dihydroxycyclohexane-1-carboxylate	2.75560812821732;2.75560812821732;2.75560812821732;2.75560812821732;2.75560812821732;2.75560812821732;2.75560812821732;2.75560812821732;2.75560812821732;2.49885052883973;2.49885052883973	MS1 mz matched	159.0652791	77.9175	232872.4221	245566.2273	237857.8294	206816.5429	237535.3764	232651.1902	159571.543	165330.3723	109722.429	86737.07976	235417.9093	285473.2403	181503.9848	410944.5978	129602.3417	150369.8953	150270.3295	188563.0629	117841.9655	823554.3407	366253.5588	169735.3921	160371.739	116239.492	326918.7315	248762.0996	228901.5011	160514.001	126844.0446	137277.015	111947.8664	124660.6168	299439.2447	224630.1963	270834.5746	113426.1803
2745	3,3-Dimethylglutaric acid	0.7832			MS2 forward	159.0648581	102.493	77481.24195	109708.5268	92029.82749	72027.56674	82646.82555	80215.43698	85488.84557	127120.5123	53377.67956	43452.31943	119620.998	55866.65115	133143.621	139537.2305	91694.30149	49101.33667	70116.33251	56634.78389	53368.37951	83250.6024	165266.5196	34571.72923	61883.07218	61301.95658	264825.5228	76752.55165	171769.6651	70835.85427	76775.65446	66207.53964	76105.08222	50725.02405	289055.6553	111499.3279	102667.9258	29766.69719
2748	Pimelic acid	0.8607			MS2 reverse	159.0660584	314.2955	84529.27008	83796.49941	83713.16815	78427.71435	91546.66427	86733.29562	17415.26845	18144.00376	11410.27643	8188.837329	30570.04966	25795.09688	24151.7849	49880.74637	11432.06008	18199.26234	14251.70316	17436.14108	17779.62295	93343.45228	45796.94325	16863.88227	13376.78079	15463.88062	32297.20276	29245.17646	20279.18009	16185.92828	11635.55792	12259.29041	6220.488298	7502.660544	21664.07294	16029.2341	15668.90775	5105.301522
2758			Salicylate-sodium;Tryptamine;3-(2-Aminoethyl)indole;2-(2-Aminoethyl)indole;Tolazoline;4,5-Dihydro-2-(phenylmethyl)-1H-imidazole;Atabine;(-)-Atabine;Abaseine;N-Methylmyosmine;3-(4,5-Dihydro-1-methyl-1H-pyrrol-2-yl)pyridine	-3.79818941100134;12.44159900067;12.44159900067;12.44159900067;12.44159900067;12.44159900067;12.44159900067	MS1 mz matched	159.1019919	125.321	270512.7951	243332.3322	310588.0283	282717.0646	290024.0869	216178.3083	406167.4848	367070.892	229857.3897	114024.4257	295329.3273	138602.4956	234986.812	661428.0678	157036.6533	365584.4725	168818.9054	178084.9097	198733.5553	73750.36246	559745.3909	36650.19276	120742.1448	125700.1135	266847.7923	227698.5028	165470.2295	220880.2024	234075.0939	114764.4047	188133.9028	36358.15964	265807.3021	177481.9029	267761.8187	55873.92619
2800	Indole-3-carboxylic acid	1			MS2 reverse	160.0401442	30.002	2332947.416	2331691.412	1871706.709	2436078.785	1855771.109	2332699.697	2443410.814	1673053.939	1851358.511	1334602.371	4553223.092	2106869.493	2111120.273	3321553.294	2248031.666	2215202.04	1947853.403	2744997.904	2247584.703	738338.5842	3376170.855	2882634.968	3096808.383	1867709.043	2499734.324	2082791.727	2174486.542	3336801.502	1786038.397	1553870.476	2305596.433	1523127.39	4560888.064	2905165.166	2765866.289	2007297.444
2808	Glucosamine	0.6435			MS2 reverse	160.0612533	259.303	5080710.237	5009896.558	4947232.751	5046496.61	4958734.214	4942796.571	3922162.235	3770383.721	2919532.117	2034140.72	5879935.877	4665399.278	5028415.742	7263069.389	4438888.549	3766799.455	4383325.481	4489392.172	3593656.248	6581937.904	7868632.52	4401426.116	4329502.333	2727334.393	7258644.678	6964277.934	6475319.195	7368505.212	3645682.336	2992506.588	3402101.893	2007266.951	8199716.505	5210271.199	5789472.494	2520900.98
2855			2,5-Dimethyl-1,4-dithiane-2,5-diol;Ethyl 2-(methyldithio)propionate;	-10.3928352293528;-10.3928352293528;	MS1 mz matched	161.0071046	387.7495	479413.6353	361823.0923	381056.505	370920.9302	383100.885	357277.6762	233030.0347	235983.927	239716.8039	189956.1333	402491.0474	542184.3192	563006.5125	1214318.261	268154.2336	226859.598	285837.2551	380544.9184	199518.9482	1520054.358	930755.83	410370.1973	399042.9322	182760.052	561254.8	519639.126	505644.7428	629834.487	128344.9063	237462.4329	338644.194	222070.7325	539743.8885	532023.3016	365807.062	232923.0805
2865	3-Hydorxy-3-methylglutaric acid	0.8152			MS2 reverse	161.0436498	251.1635	171091.8103	161090.7122	268232.354	161466.2907	171458.9466	160722.2618	115294.1224	135181.3095	94548.11749	69966.1723	199814.9145	200306.3927	155410.6814	403512.3708	102774.7702	116707.5723	101398.7603	92389.5157	52926.80303	268622.729	260990.6655	138323.0263	130064.6368	92527.97251	169347.595	251880.0506	152366.2588	226888.2815	141820.1992	86885.44957	96580.71502	62671.00942	208820.3997	166726.021	228134.2886	60916.52506
2866	Theobromine	0.8758			MS2 reverse	161.0441028	156.688	159977.0426	147810.8439	148331.0582	150645.7601	150225.8346	144041.6606	106780.9475	151285.2213	54869.42655	98792.65485	170877.832	165620.2964	112822.7702	400579.8539	114687.1048	130565.2411	137921.6591	59824.30477	95670.54546	85171.16308	326521.2226	135684.8415	85901.10035	143264.3615	169984.2086	145944.9956	140014.2408	146378.7311	137092.7139	127763.348	100527.0861	81862.66718	197627.2711	111512.9886	170242.5763	59444.84187
2873			Methomyl;Methomyl	-2.26046508830399;-2.27095589352429	MS1 mz matched	161.045932	355.207	7081638.305	7118807.472	7010645.821	7082021.688	7051262.248	6967576.501	5377402.748	6544824.921	4486262.937	4519011.628	9153320.84	7422525.728	7057150.742	8287801.901	6421998.751	6155697.506	6130684.481	6404358.525	5359840.239	10897631.94	9032358.003	5428948.036	6585127.234	6401864.652	9928695.061	8867856.262	9004652.95	6458399.351	5439990.141	6305658.135	4284841.84	4854759.175	9513663.573	7515945.2	8221973.116	4055848.585
2878			Norcotinine;1-Ethyl-2-benzimidazolinone;1-EBIO	13.8123734519554;13.8925822114015	MS1 mz matched	161.0815517	194.387	590435.3984	604637.1982	583467.6529	590656.5162	588401.2851	575755.2397	434689.8821	351298.3842	215675.4917	162675.3943	690399.8064	902902.5747	653716.8632	736948.737	575752.2323	360576.6042	312323.5249	434105.229	260316.5756	1428819.137	859355.8601	491866.0109	328226.7766	187522.4613	692826.723	810069.0095	1018835.749	931696.337	360537.0414	201077.2143	268654.1832	269458.9088	599472.5144	413739.4806	556260.0143	166240.4014
2916			Acetylcysteine;Acetylcysteine;N-Acetyl-L-cysteine;Tiopronin	4.20903317931471;4.29368037717416;4.29368037717416	MS1 mz matched	162.0227409	229.936	273483.3044	262039.625	257879.4722	262897.3329	258261.4046	257819.2208	199801.1588	314897.6238	257670.4425	157506.3295	395153.8098	202815.5578	333211.2056	285384.5931	301386.7438	173143.775	287754.0114	371749.3721	174010.4664	572650.6263	225182.0859	335257.4121	364440.5177	148267.3651	332501.7465	259288.5729	405121.4157	285243.9765	168772.5899	184654.2515	223435.9931	178264.3761	420641.5118	434295.9104	362206.4525	215144.0793
2917					Unmapped	162.0226979	201.503	486475.5718	691100.1706	644258.8758	646473.6824	651308.3325	637012.0767	370315.7287	674784.098	278789.7748	398309.6033	834362.9009	706580.1817	265844.2642	955014.5525	325694.3612	335861.033	585696.9105	378181.719	252285.9867	1116949.887	1065853.454	322993.8066	352752.4883	224395.2889	766501.311	1001044.781	478129.5716	484727.8661	539478.5917	471530.1381	251783.4016	205099.6163	539622.4867	634497.1925	721785.0013	200245.4485
2971			Ethionamide sulphoxide;	8.87881194872155;	MS1 mz matched	163.0248	325.3145	1591809.974	1668820.346	1654143.635	1707014.069	1654342.178	1668436.572	1248399.327	1409815.171	906068.1676	709876.2807	2185222.902	1693666.613	1872031.481	1887588.104	1473256.08	1490000.591	1344904.231	2160441.398	1705688.21	1555928.746	1578755.806	2169773.902	2203797.189	1516757.082	2051679.54	1703755.588	2101245.191	1621327.569	1645100.363	1265490.886	1018979.45	1069923.542	1965130.685	1758223.809	1873638.026	1164310.665
2972					Unmapped	163.0249532	390.261	319943.4433	303637.9763	355229.0777	283672.4449	265398.6721	316194.3099	113294.8217	134278.2095	113693.122	284508.0801	259470.1367	357632.3104	151599.1942	679738.0373	187432.1628	222911.4661	167892.5732	195471.7645	179087.6668	414066.3047	728464.6351	126779.0911	161719.4076	456753.0912	351685.4599	730704.6321	397120.6104	288021.1912	198201.1654	92841.60126	185347.7844	108671.8391	329981.8392	189379.865	200639.378	126186.1358
2983			Cytosine;Cytosine	-2.35763967796086;-2.70164881623428	MS1 mz matched	163.0399137	185.73	1094553.389	1047379.167	1052582.258	1047182.403	1057269.951	1022875.027	500613.6176	979928.9989	791263.555	574503.5768	1362134.895	831278.5459	1103027.313	1745160.996	836288.5126	603563.3386	875217.4622	1139912.791	471224.8255	2812869.804	1276258.51	724187.4606	1246195.574	622746.9839	1492251.032	957465.746	1242657.81	533250.3083	650525.851	751164.3622	619166.6119	598173.8685	1434197.197	1590864.828	1193628.255	572376.4721
2985	tras-2-Hydroxycinnamic acid	0.9664			MS2 forward	163.0393604	111.8075	100048.369	99949.70025	97203.82787	105935.3434	89622.36723	94904.95856	129169.2923	88607.87987	58508.68449	91915.76935	121347.5726	145253.317	69168.17567	127876.2514	67146.50829	150025.0754	61239.86216	62574.56519	71907.40067	192770.4064	263691.3639	71081.1734	66340.01755	231367.0211	169604.9788	214383.6196	76876.88229	77880.36402	161076.1165	144654.1614	90721.08114	147103.0237	93956.48139	112410.6529	134210.0263	98488.37552
2989	L-Rhamnose	0.6358			MS2 forward	163.0593296	24.342	67886.38959	71680.80467	68198.49853	71669.4943	70820.64384	72683.50815	79048.10068	34206.12875	59166.21817	48583.99222	92861.10091	32572.25261	85721.59525	196060.4226	54990.92835	83988.54033	53803.28673	115612.6875	91042.76425	10886.28801	125877.2857	118651.0452	121357.6778	69137.90063	103850.7712	38547.70427	57048.70742	118533.1927	70156.72937	72263.70567	85238.80574	28933.05252	113913.4244	137930.5029	77594.04858	71320.51134
2990			Selenomethyl selenocysteine;Se-Methylselenocysteine;Selenohomocysteine;Lathyrine;L-Lathyrine	10.9841827766978;10.9841827766978;10.9841827766978;8.78732691709965	MS1 mz matched	163.0609164	284.081	195492.5489	186624.2955	195486.6395	186352.2585	304872.8871	185851.7948	107664.4973	109475.7729	131421.253	84097.6277	173398.2696	190807.3044	162965.0688	638048.3825	117691.093	127537.1639	89395.77659	129625.2706	258658.0981	754386.663	561484.7588	138327.3138	299939.1939	80929.67299	217078.2844	341368.9197	154918.6564	203318.6539	174435.5	118566.3122	85366.56425	93631.60269	152311.2871	267533.9539	140350.1637	115548.7724
2994	L-Iditol	0.7243			MS2 forward	163.0610391	257.0585	46538.25831	41975.92862	43677.44147	44092.68835	39752.63723	43027.81895	29018.05374	30781.66174	14239.38502	15072.96698	68606.66745	47698.44462	40084.57641	132087.7964	25835.01277	29997.76501	24525.88469	32378.70892	26870.67784	78365.67603	102758.9831	28470.02889	36684.88787	22778.29625	97754.96831	136335.8325	55012.25898	48037.31855	35712.936	25321.15221	18136.54533	15552.31201	123359.6927	93943.35665	55455.28549	14304.55026
2997			2-Dehydro-D-xylote	-6.352924259	MS1 mz matched	163.1123574	121.401	626001.8749	597590.6273	602993.8885	598544.0551	592691.3709	592530.7385	640873.0452	648109.2332	436093.5495	286350.6319	878478.7643	918078.9286	663307.2038	1082166.498	598517.2857	611027.5648	498240.7497	681779.9707	460367.3902	1132711.132	1396016.915	602470.9315	687398.9571	560658.1493	1298513.389	1002360.897	984739.8866	841609.9207	445117.8133	389263.2483	505385.9717	346711.1648	919093.7736	852950.0846	820848.8145	402765.6743
3072	Dihydrothymine	0.9999			MS2 reverse	165.0056089	341.181	1681213.542	1696955.379	1702009.01	1681244.565	1690347.444	1670478.142	1731265.745	981978.0772	818337.1337	588482.7394	1332930.419	1277993.96	1632769.335	1780858.385	1091428.505	1491073.409	1078239.143	1133084.638	743677.6841	1235013.245	2116355.005	945537.6825	974935.6339	598395.5791	1869713.959	1826951.877	1555240.086	2656864.427	938383.0441	879429.7459	740559.24	403195.5277	2039703.656	1373605.279	1483706.513	237931.9872
3078	1,2-Benzenedicarboxylic acid	0.9976			MS2 reverse	165.0223235	285.506	201661.5959	184711.0367	286430.682	193312.966	191407.9508	191189.7319	277880.1956	331377.9702	86388.23193	166603.5103	208910.2759	101625.5587	270819.3614	177608.5233	151641.4478	91687.94277	285711.1418	193146.1267	151935.6871	653644.8483	61148.97114	195643.4506	212255.6565	119424.5602	232240.8738	230229.9159	244610.6248	469402.6875	239867.2897	199273.9742	238827.0547	223592.6052	332275.6045	293372.7078	257182.4146	289413.7381
3079			Phthalic acid;Benzoquinoneacetic acid;3,4-Methylenedioxybenzoic acid;Terephthalic acid;Phthalate;o-Phthalic acid;1,2-Benzenedicarboxylic acid;4-Hydroxyphenylglyoxylate;4-Hydroxybenzoylformate;4-Hydroxyphenylglyoxylic acid;2-(4-Hydroxyphenyl)-2-oxoacetate;Terephthalate;Terephthalic acid;1,4-Benzenedicarboxylic acid;3-Formylsalicylic acid;2-Hydroxyisophthalaldehydic acid;4-Formylsalicylic acid;4-Fo…	2.35685112798289;2.35685112798289;2.35685112798289;2.35685112798289;2.40925249318397;2.40925249318397;2.40925249318397;2.40925249318397;2.40925249318397	MS1 mz matched	165.0192067	235.9055	356024.6516	308438.8395	310425.6398	313851.8773	311380.9389	308318.1946	143619.6847	175886.1962	158369.9563	192655.7575	363959.0007	216211.9808	361297.1087	343398.149	179629.8866	197308.987	181602.6069	242410.9772	303729.1802	1106127.261	392422.2584	244596.9272	274308.5118	286281.6013	559525.6259	391669.2914	426439.5894	395425.2654	217605.8949	363046.6809	232673.9765	209632.8532	385367.6917	259028.2074	279259.5803	249991.2988
3085			Isopentenyl phosphate;Dimethylallyl phosphate	4.9193113686533;4.9193113686533	MS1 mz matched	165.0403168	341.453	5306806.333	4799443.882	5029971.175	4912823.508	4550753.679	4799858.744	3038966.427	1762917.043	663912.3284	500385.6599	5976167.509	3787471.202	3401846.795	4647391.568	1874577.92	3279876.383	1626638.98	2703021.049	3080629.108	4819047.897	7907844.706	2410003.555	2850049.523	2533141.983	7525583.233	6405474.323	4665218.778	4462583.252	4098129.376	1829694.33	1890759.795	772805.7899	5808871.446	5138892.079	4784960.118	1483882.535
3092			4-Hydroxyphenyl-2-propionic acid;D-Phenyllactic acid;3-(2-Hydroxyphenyl)propanoic acid;Homovanillin;3,4-Dimethoxybenzaldehyde;Ethyl salicylate;Methyl 4-methoxybenzoate;4-Methoxyphenylacetic acid;Guaicyl acetate;Phenyllactic acid;3-Phenoxypropionic acid;Methyl 2-methoxybenzoate;3-Hydroxy-1-(4-hydroxyphenyl)-1-propanone;4-Methoxybenzyl formate;3-Methoxyphenylacetic acid;3,4-Dihydroxyphenylacetone;3…	-18.0305071242006;-18.0305071242006;-18.0305071242006;-18.0305071242006;-18.0305071242006;-18.0305071242006;-18.0305071242006;-18.0305071242006;-18.0305071242006;-18.0305071242006;-18.0305071242006;-18.0305071242006;-18.0305071242006;-18.0305071242006;-18	MS1 mz matched	165.0553788	153.203	1988481.507	1898012.483	1802800.488	1889004.608	1901892.961	1775060.064	359964.2301	732283.2841	250182.783	512969.4504	1275435.617	525057.8444	2778957.615	1672255.995	1730785.886	734791.9103	766591.0126	801342.163	468893.6659	10562826.24	2445117.856	738153.4091	776049.3829	604928.1622	1119472.523	1287460.358	2670298.694	1569376.554	561247.6025	833985.7257	621746.2518	540247.3499	1312736.701	1030758.699	1011903.159	402990.1783
3093	DL-3-Phenyllactic acid	0.9373			MS2 forward	165.0551975	112.899	7979272.479	7223344.745	7221440.858	7220710.741	7432062.041	7220108.219	3306689.532	3970226.703	1283334.684	1652606.813	3533922.182	8744170.614	7829451.661	4413979.279	6593872.658	4022616.3	4364578.854	4895377.041	928951.4228	24514691.24	10364944.81	3397209.742	5685276.61	2440632.372	3023970.877	12344653.53	12330645.94	8681816.865	1759449.323	2136937.392	2329735.408	2247017.073	10936389.7	7001910.992	4973339.834	2847900.474
3095					Unmapped	165.0549528	136.064	1216321.454	1202561.015	1231198.583	1197997.152	1217304.193	1182944.078	565856.6232	771753.9299	276733.5077	332295.7934	919119.4081	1085489.747	1164133.25	694644.1059	1061603.322	569589.1232	1037289.456	667838.5429	292565.8041	3545601.027	1068562.614	481894.9636	987287.6231	527906.3617	976293.1104	1619726.783	1429660.555	955094.8077	485241.6747	417332.8879	350705.5873	480317.6012	1531562.022	1202208.691	852267.3959	407722.8728
3099	3-(3-Hydroxyphenyl)propanoic acid	0.9627			MS2 forward	165.0554354	238.427	45564.63509	43224.34418	43498.24126	29815.79616	51402.89414	41312.03665	15061.47745	17462.31616	12966.38853	12160.03555	35231.62865	21997.94184	19799.20111	37460.13886	19420.8327	15021.65722	20005.16821	23117.01115	12073.65506	17106.25799	32610.47512	25260.95867	22912.49757	20265.51487	51281.05969	37955.50083	35177.13728	28299.64986	21914.52398	21889.2131	16627.94431	19254.24824	38829.25472	33620.86469	36645.61515	14849.295
3136	Quinolinate	0.9869			MS2 forward	166.0148807	379.07	422602.6068	388389.7939	348449.0898	423001.4796	355413.2592	397546.7559	340215.3905	512487.7518	253562.3053	52853.61041	734392.3073	321053.8071	318876.041	1244065.27	352550.9806	366977.5527	476375.4924	399362.6274	329990.998	258445.8581	887939.99	302088.8464	331915.0107	320967.0335	1302751.287	592679.8004	526355.7052	671023.9482	720097.38	248236.1444	269702.2836	204791.3119	901236.3182	377096.7703	657724.2102	177294.3052
3160			Urate radical;(-)-Sympatol;(-)-Synephrine;(R)-Synephrine;Synephrine;(+/-)-Synephrine;1-(4-Hydroxyphenyl)-2-(methylamino)ethanol;3-Methoxytyramine;Metaraminol;Phenylephrine;Epinine;Deoxyepinephrine;Ethimate;2,5-Dihydrophenylalanine;L-2,5-Dihydrophenylalanine;1-(3-Pyridinyl)-1,4-butanediol	-22.5646205948342;23.5160202662184;23.5160202662184;23.5160202662184;23.5160202662184;23.5160202662184;23.5160202662184;23.5160202662184;23.5160202662184;23.5160202662184	MS1 mz matched	166.0985294	289.861	163647.5879	159794.458	152533.1942	159902.4589	157537.3267	157544.8606	162158.4997	120788.3016	75412.77719	41682.79381	224328.7853	169534.5365	174074.2778	425774.5541	114813.9253	136679.4094	136333.3918	130133.632	143984.3731	300589.7676	406930.8302	125785.6198	129735.9437	69219.22085	298939.8129	256769.0632	183858.1495	238772.4632	101148.2221	67748.1549	99183.69406	62100.15833	353699.925	159640.101	195371.454	65777.90981
3181	Phenylpropiolic acid	0.9997			MS2 reverse	167.0058436	342.127	63503.56567	34571.15691	50863.52494	52711.90392	46781.30008	45202.73711	34090.97908	46392.97972	32986.44143	46810.25643	80198.22507	61399.41003	19976.92843	15613.46665	26091.59129	46562.62208	19645.73599	48229.16276	16001.9664	39600.06067	19091.1144	43278.59138	39208.98265	68874.70229	18536.9543	21790.69846	25984.94636	32163.66615	39559.99756	78709.86076	31792.40538	61352.18545	72284.48124	34340.39196	119803.6481	60388.31999
3184			Ethyl 1-(methylthio)ethyl disulfide;1-(Ethylthio)ethyl methyl disulfide;Ethyl (ethylthio)methyl disulfide;Methyl 1-(methylthio)propyl disulfide;Zoxazolamine	4.22236488893006;4.22236488893006;4.22236488893006;4.22236488893006;10.8440619253144	MS1 mz matched	167.0108219	48.5335	157616.4237	210782.7159	199509.3362	149041.7302	168132.5889	157026.4435	127493.8295	109804.7522	146234.9916	147728.4825	127829.3892	243134.5216	110675.2546	167319.3474	98188.88954	198098.3707	81629.68824	168699.2713	114870.677	133363.0711	214107.861	144914.5211	106292.1272	207480.364	121947.0346	307711.2212	147112.5035	188364.1082	221934.3438	204053.4031	87895.85822	198954.0795	237551.7101	155983.334	139557.3804	81542.49672
3185			Ethyl 1-(methylthio)ethyl disulfide;1-(Ethylthio)ethyl methyl disulfide;Ethyl (ethylthio)methyl disulfide;Methyl 1-(methylthio)propyl disulfide;1,2-Dinitrobenzene;o-Dinitrobenzene	17.7858341711683;17.7858341711683;17.7858341711683;17.7858341711683;-23.8029343442055	MS1 mz matched	167.0131007	229.932	183740.3226	179243.9377	167680.4375	179440.7236	175484.5366	175446.4647	87130.76195	105828.7603	45400.8247	34569.48231	252124.4916	87995.81338	165081.6378	476073.5927	104267.4325	72931.27247	112362.6674	104838.5712	47709.62456	497437.7233	433752.1605	67020.84729	134058.1428	39434.13616	462421.827	440199.5078	398736.7643	595764.6014	69837.77331	42041.36743	58773.99337	58020.64238	458900.3802	209830.0957	231548.2585	29874.46725
3189	3-Hydroxymandelic acid	0.9746			MS2 reverse	167.0345542	108.8925	326915.134	406830.6636	334511.2644	327026.0848	327265.8351	334661.7512	188779.3567	294792.2884	139190.4822	127853.6472	480070.8076	269587.0539	540209.4415	552240.3605	169467.1303	190004.245	231110.6808	230587.1422	200897.6673	949497.7296	330886.1137	172199.25	216711.7106	165102.2061	383846.7176	262292.6493	275894.8328	318021.9371	255080.6423	167209.3497	169197.4851	148418.6358	371274.8705	250475.5258	336339.1403	208202.2653
3195			Selenocysteine;5-Nitro-ortho-anisidine;2-Methoxy-5-nitroaniline	17.8518298124719;-2.97524300307104	MS1 mz matched	167.0454929	210.1915	1197190.642	1153210.607	1149738.522	1160765.822	1136051.425	1149488.036	968074.3318	1341053.943	963059.1498	672592.5714	1399320.582	1458129.481	854695.5374	1437233.587	1025813.997	1071253.529	1222335.599	984968.4423	1006943.487	379690.5417	1731907.027	1019811.839	881467.6093	979622.3433	1608137.788	1847325.164	1352003.8	1604834.089	1302453.754	725479.5454	741076.0688	812980.1383	1654510.618	957513.4382	1481518.174	567257.0235
3205	N-Acetylputrescine	0.6036			MS2 reverse	167.0590869	112.927	91443.54828	79740.35188	81701.28992	81040.45433	79601.40033	79567.74653	39245.75306	52264.04834	13530.69656	21530.89498	47709.18508	102512.1942	81363.51446	52739.60755	57215.77039	50503.20718	49936.65588	48610.07146	3082.550835	345574.9372	125069.509	39838.77701	63896.87318	32107.53633	32422.88729	121507.4618	140036.414	109794.0691	14149.08723	25370.29232	31024.49044	32732.00678	133373.1791	87167.80108	68695.89111	32318.73613
3207	Agmatine	0.9062			MS2 reverse	167.0690584	145.414	24975.48375	19254.62607	30859.15302	27551.18279	25091.39065	26360.77475	18722.8069	24358.53166	15841.14736	30553.07909	26148.5957	30576.75896	37633.72751	35318.88125	28430.97692	24841.88558	17653.46983	23315.99671	15548.82421	64342.80702	42698.69074	16187.68857	18653.00654	12564.29355	9980.131023	43636.37506	37530.35793	20511.20534	16089.89534	27467.42682	20596.89577	28196.88167	19548.53234	28245.84916	16810.87631	14360.22418
3247			2-Amino-3-phosphonopropionic acid;Thiobenzamide S,S-dioxide	17.6973495834444;-15.9744692482851	MS1 mz matched	168.0149754	165.742	1509614.084	1509840.163	1403666.771	1510372.269	1510546.601	1418863.225	1296091.229	1911700.222	983409.3291	723572.1751	1820823.414	1929625.423	1374962.439	1849788.784	1115192.951	1410962.459	1685875.617	1113830.169	1325051.537	2245030.529	2081360.755	1147693.498	1271331.243	1171769.295	2535617.537	1820913.48	1379998.638	1955434.705	1383327.913	941773.2839	959834.5084	859960.0702	2213409.296	1214455.987	1943483.6	822975.6461
3251	2-Furoylglycine	0.9882			MS2 forward	168.0303174	190.967	1270292.695	1194097.172	1207721.969	1193916.939	1198359.793	1193608.45	156239.1565	248953.3259	150710.0415	481476.0038	325101.7377	523190.8559	255558.8277	483974.6148	204868.3946	439723.2683	211087.774	223953.1324	329869.8005	443203.4433	572877.6458	217347.4392	196827.1998	790378.6535	333276.751	984362.6152	307484.9788	157249.3307	488011.6499	606945.6016	148941.7013	505113.6156	346765.8793	239695.2767	303774.7064	131361.3576
3254					Unmapped	168.033204	139.469	1357045.044	1347339.796	1426163.042	1357156.161	1364666.134	1357151.686	1110493.174	1049370.298	899199.7858	933786.7147	1908965.242	813603.7219	1326216.85	1822714.776	1137785.344	914765.128	975531.8859	1509934.78	925010.1311	1674073.894	1032257.32	1439717.186	1320128.27	879608.9107	2206991.417	1307689.481	1703739.133	1583841.5	1351924.061	1152161.469	932888.7324	930739.9144	1721462.723	1541161.446	1547462.34	817022.9872
3260			L-2,3-Dihydrodipicolinate;2-Furoylglycine;L-2,3-Dihydrodipicolite;Dihydrodipicolinic acid;Dihydrodipicolite;2,3-Dihydrodipicolite;(S)-2,3-Dihydropyridine-2,6-dicarboxylate;3,5-Dihydroxyanthranilate;3,5-Dihydroxyanthranilic acid;3-Methylpyrrole-2,4-dicarboxylic acid;2-Methoxy-5-nitrophenol;5-Nitroguaiacol;2-Methoxy-4-nitrophenol;4-Nitroguaiacol;4-Methyl-5-nitrocatechol	21.0337933183127;21.0337933183127;21.0793462989106;21.0793462989106;21.0793462989106;21.0793462989106;21.0793462989106;21.0793462989106	MS1 mz matched	168.0410632	115.141	641315.6394	636640.3063	627873.3467	636919.4895	636967.1969	616245.0063	776661.855	605951.7222	325612.5243	279281.4199	481677.7334	773312.8806	776090.9834	326259.0413	788665.3157	559181.0207	706729.5381	1360879.31	173499.3008	3478371.192	694205.0748	1262831.521	1399992.669	430038.6687	652226.1393	883754.4406	1171894.957	1205174.556	164279.5031	330293.0027	332298.8503	390758.379	1149422.514	1703935.422	655385.0074	749935.2643
3312			Diethylthiophosphate;4-Chlorophenylacetate;4-Chlorophenylacetic acid	-17.8882478566843;0.647595632114844	MS1 mz matched	169.0136101	77.6515	837141.4708	785671.9683	788801.3373	793038.6069	769073.7873	785496.1979	366401.4832	281402.5561	133479.0809	136698.7816	522974.2757	114593.4816	258774.636	334423.2142	367393.2105	371697.3376	183586.9573	238267.0127	100034.7753	1373204.858	839137.2825	178692.5047	238583.3627	378491.1562	723082.909	815619.2825	718872.546	580453.2308	114667.4545	203732.8042	160473.1446	106499.9189	340716.7671	399418.9275	492386.2707	90492.35713
3315			Diethylthiophosphate;4-Chlorophenylacetate;4-Chlorophenylacetic acid	-14.1803757464252;4.35553647214045	MS1 mz matched	169.0142405	29.54	601165.7217	586965.0111	581576.6974	587082.1422	578874.6572	581449.4666	35253.4993	29326.846	29685.21385	29441.08982	32670.549	32213.18602	31083.20846	39475.3429	30002.32334	36419.80274	23927.81787	39122.54767	21516.33081	44371.46923	61742.66647	56525.03585	30205.97219	47424.66925	39971.81359	41799.29956	39763.94018	31298.70725	29339.79205	40569.04533	26126.76816	83014.19522	28698.76898	36474.87871	32517.93455	58535.97595
3326	Mevalonic acid	0.9921			MS2 reverse	169.0488991	164.8715	55127.92265	56831.45972	55635.77877	55085.193	58084.07351	40114.01498	32170.45213	316060.0677	236319.9537	52542.80016	59934.44948	41634.27651	57474.49132	31999.60692	72091.46517	252915.6898	24579.65165	52401.73413	18814.91279	524075.3795	91674.77644	51089.02356	54459.66184	253920.7131	74264.35364	38068.08498	80160.89122	90653.73953	321332.4187	57257.90409	27532.31457	41828.24168	38016.70956	63183.39152	58452.80577	62834.10232
3331			Glycyl-Hydroxyproline;N-Acetylglutamine;L-glycyl-L-hydroxyproline ;Tabtoxinine-beta-lactam;Tabtoxinine-delta-lactam	-3.75851287538921;-3.75851287538921;-3.75851287538921;-3.72182643844506;-3.72182643844506	MS1 mz matched	169.061757	297.534	104728.1414	106813.7207	105769.4886	108764.1571	104300.7668	106498.7486	87444.04073	88071.26881	61393.08684	47199.41862	100549.1225	86621.86109	107476.0358	168016.5154	70900.07972	79940.70832	135360.0022	87537.31747	83473.95651	120224.3759	140668.2787	87143.08341	83293.6644	66923.39338	136830.307	124825.6759	91176.9073	217744.8692	55885.7413	60673.09518	77470.71415	49719.69227	274367.9129	84308.32323	122389.5111	66303.65998
3340			2,3,4-Trihydroxybenzoic acid;Gallic acid;2,4,6-Trihydroxybenzoic acid;5-Ureido-4-imidazole carboxylate;4-Ureido-5-imidazolecarboxylic acid	24.2112162333815;24.2112162333815;24.2112162333815;-14.584475868226	MS1 mz matched	169.1236188	33.57	347075.3748	348818.8877	360850.5197	342972.542	356459.6871	346958.1	8589.617234	10415.17886	5902.351761	6666.601407	17252.93041	8887.568528	9562.429815	14741.45421	9736.66499	10356.10651	8441.862943	9777.097015	3334.131952	8828.459307	6489.909203	13328.60317	7552.380531	11985.8786	16653.37741	10015.54799	14658.53082	7167.346758	5572.259057	6230.55964	8570.9757	6915.773172	13355.56512	9576.196832	13295.63324	7527.835228
3376					Unmapped	170.0460652	365.39	81087.42123	72964.70711	73914.84834	74304.63368	72842.17966	72884.90103	62078.41092	47652.35184	34702.22581	37276.81494	75733.20603	82739.238	65603.0957	174117.1044	46571.31577	50196.82327	41757.13756	58145.92464	39007.91132	167310.3454	153653.3176	59572.01845	53894.85698	36008.16023	90155.20506	145498.7349	78227.08165	101461.2227	61782.45789	49233.10233	39054.2865	47390.71805	89035.7249	75227.1318	68288.23475	33190.86418
3386					Unmapped	170.0818841	167.6635	313353.4326	314499.3778	310732.5065	314812.014	318978.06	313355.5411	368926.7701	319166.0202	164783.3538	166462.7832	412439.2013	101120.1378	272507.4519	758632.748	300905.404	344319.6234	308358.1931	163848.2078	58726.25287	135905.0558	908355.8413	56686.60746	166929.6564	154656.0352	143760.2518	129207.1591	290333.2439	333133.9511	142115.2841	272181.0783	299714.839	77832.10827	139994.2346	236292.4441	263067.8584	70524.5862
3415					Unmapped	170.9963927	108.4045	2168219.369	2160609.966	2146684.015	2160895.705	2150755.496	2117777.577	1744935.351	1521540.937	1210799.806	878439.1184	2529532.124	2479142.767	1371302.495	3414424.406	1289937.549	1801010.144	1487015.98	1620826.048	1983616.297	1600607.816	3441386.837	1517432.908	1675601.636	1893788.141	3621102.04	2919203.593	1996487.553	2672529.779	2061719.048	1031507.195	966408.4432	1158455.671	2848269.244	1932409.393	2197408.687	1188699.759
3420			Glycerol 3-phosphate;Beta-Glycerophosphoric acid;sn-Glycerol 3-phosphate;Glycerophosphoric acid;D-Glycerol 1-phosphate;sn-Glycerol 1-phosphate;sn-Gro-1-P;L-Glycerol 1-phosphate;Glycerol 2-phosphate;beta-Glycerophosphoric acid;DL-Glycerol 1-phosphate;Glycerol 1-phosphate;Glycerol-3-phosphate;rac-Glycerol 1-phosphate;DL-Glyceryl 1-phosphate;DL-Glycerol 3-phosphate	-11.1828318625785;-11.1828318625785;-11.3310742108929;-11.3310742108929;-11.3310742108929;-11.3310742108929	MS1 mz matched	171.0117509	39.494	163708.312	154827.2722	167737.2187	159799.0724	158775.8461	158777.3212	174085.0519	105065.5118	41377.29491	25483.49548	115148.3059	294970.5922	79611.39939	364409.7036	55490.79162	157245.6588	95633.38746	62981.78071	51076.30504	225763.3523	401318.6744	64364.10968	48705.71544	111651.2126	330325.3025	103417.3515	88346.06887	59103.25612	46869.93352	29219.71055	54721.03815	63832.69238	162540.6252	58095.64415	120006.0537	30619.90304
3430			3-Dehydroquinate;2-Hydroxy-2-(2-oxopropyl)butanedioic acid;3-Dehydroquite;3-Dehydroquinic acid;5-Dehydroquite;5-Dehydroquinic acid;4-Hydroxy-4-methyl-2-oxoadipate;4-Hydroxy-2-oxo-heptanedioate;4-Hydroxy-2-ketopimelate;4-Hydroxy-2-oxoheptanedioic acid;4-Hydroxy-2-oxoheptanedioate;2,4-Dihydroxyhept-2-enedioate;2,4-Dihydroxyhept-2-1,7-dioate;2,4-Dihydroxyhept-2-enedioic acid;2-Keto-5-epi-valiolone	-3.8837610349156;-3.8837610349156;-3.68328582768861;-3.68328582768861;-3.68328582768861;-3.68328582768861;-3.68328582768861	MS1 mz matched	171.0310184	411.8115	188595.6749	157903.3933	164310.2783	157318.1526	156905.2959	156663.2539	60379.27581	37021.4983	43448.52304	31024.11169	170230.5201	69808.33875	114084.3256	257028.4688	94565.75063	60570.13458	32217.27457	73541.39198	35239.29754	115080.8485	150601.5971	52130.03595	69530.15595	34357.90899	154845.598	52750.27334	218460.2324	132852.038	35806.34933	55450.51659	52982.91924	48665.80594	91215.15313	168726.1122	75551.02998	37039.59855
3437			L-alpha-Amino-5-oxo-2(5H)-isoxazolepropanoic acid;Hydantoin-5-propionic acid;Hydantoin-5-propiote;Hydantoin-propiote;(R)-AMAA;(R)-2-Amino-2-(3-hydroxy-5-methyl-4-isoxazolyl)acetic acid;3-(5-Oxoisoxazolin-2-yl)-L-alanine;beta-(Isoxazolin-5-on-2-yl)-L-alanine;3-(5-Oxoisoxazolin-4-yl)-L-alanine;beta-(Isoxazolin-5-on-4-yl)-L-alanine	-19.8014039384979;-19.8014039384979;-19.7618809590742;-19.7618809590742;-19.7618809590742;-19.7618809590742	MS1 mz matched	171.0410368	282.032	423536.6715	411744.5282	404734.6957	410729.1737	412169.6125	392674.9335	309834.7088	345680.9215	291300.0851	233726.691	499563.8625	261586.0293	505227.8368	417140.6733	761771.5318	561713.3567	345391.0064	321060.2677	259016.3267	496061.1888	212733.86	844955.8015	226621.5907	1300299.632	254319.0163	221680.6164	433814.7308	272569.401	394659.8614	196587.3364	789590.7198	249595.2335	318016.6546	207784.5874	395833.3751	207625.0308
3442			Glycerol 3-phosphate;Beta-Glycerophosphoric acid;sn-Glycerol 3-phosphate;Glycerophosphoric acid;D-Glycerol 1-phosphate;sn-Glycerol 1-phosphate;sn-Gro-1-P;L-Glycerol 1-phosphate;Glycerol 2-phosphate;beta-Glycerophosphoric acid;DL-Glycerol 1-phosphate;Glycerol 1-phosphate;Glycerol-3-phosphate;rac-Glycerol 1-phosphate;DL-Glyceryl 1-phosphate;DL-Glycerol 3-phosphate	-4.06802434070294;-4.06802434070294;-4.06802434070294;-4.06802434070294;-4.06802434070294;-4.06802434070294	MS1 mz matched	171.0657778	51.7455	101105.2598	101362.3247	92615.9965	101970.4736	96356.38153	99226.17226	72107.21905	135964.3755	61950.82438	43000.52879	169788.1656	70765.81899	71623.06997	133434.5519	71444.68117	75249.22335	95436.50768	111834.7979	95503.91741	110545.6045	135600.9933	97035.04414	99815.75481	80137.537	307467.1458	109614.2559	109808.3476	112318.6712	93462.18282	74003.63549	56941.83052	43332.96946	137125.3668	146679.384	166365.4387	45258.73022
3443			2,5-Dimethyl-3(2H)-furanone;(E)-4-Oxo-2-hexen-1-al;(2E,4E)-2,4-Hexadienoic acid;Syoyualdehyde;2-(Methoxymethyl)furan;xi-3,5-Dimethyl-2(5H)-furanone;5,5-Dimethyl-2(5H)-furanone;3-Methyl-1,2-cyclopentanedione;trans-1,2-Dihydrobenzene-1,2-diol;1,2-Cyclohexanedione;Cyclohexane-1,3-dione;1,3-Cyclohexanedione;Dihydroresorcinol;cis-1,2-Dihydrobenzene-1,2-diol;cis-Benzeneglycol;cis-Cyclohexa-3,5-diene-1,…	22.9401540999561;22.9401540999561;22.9401540999561;22.9401540999561;22.9401540999561;22.9401540999561;22.9401540999561;22.9401540999561;22.9401540999561;22.9401540999561;23.2034298239132;23.2034298239132;23.2034298239132;23.2034298239132;23.2034298239132;23.2034298239132	MS1 mz matched	171.0656646	220.746	720658.4002	697408.4423	708654.076	696795.7957	707380.6122	696440.2216	557239.9112	599117.9066	357209.5471	156383.9024	1031618.164	309283.9092	652870.8766	1667129.746	267896.2964	524184.523	582910.7712	376763.9978	246508.8122	839286.6806	1165164.107	570575.7264	360220.9449	434880.8462	730537.0068	477769.5986	448659.1435	1023032.733	331028.2675	389587.7451	448249.906	260168.8519	503422.7652	401265.3464	417970.3082	387864.8751
3452					Unmapped	171.1026311	323.71	674962.6725	608443.7005	625132.6744	625543.2239	606623.7608	606148.8582	1836580.67	889801.5393	209200.6676	270320.603	1033147.687	284406.53	313908.5922	805483.5857	430753.5596	1261153.714	608509.0619	296868.9684	1083729.325	41413.39708	1150194.753	102070.126	500748.6253	866737.4408	736258.8164	271811.1852	357914.1977	229342.5994	724902.8026	731794.0738	491854.1814	79199.43817	603496.0048	560572.1022	935184.5491	136625.9257
3455			2-Deoxy-D-ribitol;3-Deoxy-D-arabinitol;2-Methylerythritol ;1-Deoxy-D-ribitol;Calcium sulfate;Gypsum	-17.628082710923;-17.628082710923;-17.628082710923;-17.628082710923;24.9741811039409	MS1 mz matched	171.1135724	275.48	70795.38001	71238.46864	68778.01252	70910.46954	69511.86573	69531.5549	68167.63937	58107.46685	35638.44357	34429.22557	65034.76144	78409.94048	60963.69623	124196.3782	57551.4215	62207.99648	60332.70761	62853.12874	64528.37675	133405.0907	115608.6159	47051.03296	61024.30825	54642.95077	87735.14981	110270.0512	71095.43377	90624.47938	79480.68301	52293.22096	35452.35246	37594.5854	101162.6037	59421.03592	62512.40302	28596.72859
3456			Uracil;4-Carboxypyrazole;Uracil;Maleic hydrazide	-7.13732571541105;-7.13732571541105;-7.13732571541105;-7.13732571541105	MS1 mz matched	171.102036	100.734	160777.7623	158457.9401	155966.149	159941.5094	157182.5595	157173.3533	272760.9352	149877.4687	139852.1236	49013.39045	332554.0528	32532.91651	183256.153	105179.8135	166878.1342	144052.1829	159634.274	126274.4624	61845.68223	56303.70856	227024.1884	22885.27748	172262.1833	66902.49247	274938.1937	265455.41	291477.3123	143645.5428	79660.02882	118980.265	91578.2068	13629.56509	379601.6057	315718.5233	286958.1233	20227.45274
3497					Unmapped	172.0611213	263.5415	138679.4605	132757.6861	139230.5036	73331.06866	139664.2959	132196.8545	99906.22705	111619.2169	89452.80641	49990.95304	137086.6113	137659.0417	152233.4728	117136.3634	43824.41642	110567.7188	102308.3552	129546.6126	112798.8526	280694.1199	225539.0165	127808.2016	63516.66275	106108.1599	182111.7098	172000.2173	150873.7478	193275.8665	130253.3056	77011.2447	158427.2954	53314.14754	155339.7504	144148.6028	143250.5518	90193.80018
3498			Allidochlor	2.626823999	MS1 mz matched	172.0611546	188.7435	152695.4443	144287.9138	144061.526	145736.9999	145747.49	143966.0272	129625.1495	128369.4919	86405.53422	73267.28228	181918.6383	154092.0384	183131.5167	329726.5954	109594.7821	116854.3161	106012.1299	100439.9345	155559.6792	292686.7679	185932.608	97123.1955	110466.2776	105106.2541	157052.4183	190796.7421	156120.3985	211154.8955	143288.7741	103843.1486	93159.16637	80714.23512	176515.7827	123922.5391	167729.9196	91006.67057
3506	Acetyl-DL-Leucine	0.9982			MS2 forward	172.0976715	182.6025	3908052.545	3819230.768	4697136.884	3817577.574	3815221.097	3815087.57	3923059.783	3676547.844	3170698.629	871032.4443	6115415.494	3569286.873	4499282.157	6025238.724	4707591.127	3349122.607	2699353.539	4330715.021	2680988.105	4918714.452	5746635.447	2938255.162	4249629.635	1618190.138	5780984.542	3291060.246	6489382.268	2217683.33	3238519.63	1577532.18	2528104.556	825440.5313	3852105.236	6013815.827	4884483.809	1074600.418
3521					Unmapped	172.842762	21.682	68839.5319	97742.37592	69297.09993	68848.08503	69460.85825	69827.26169	89716.3236	63323.85079	45569.43874	68450.34371	81688.77382	117535.4486	80209.37563	49751.11375	43892.54406	50375.0498	46577.55431	58205.17506	101023.1894	92603.40755	73183.34094	62859.58725	54327.75905	36974.6616	74828.37675	129525.7002	81150.25938	76077.13818	63191.1158	57251.16483	61057.51133	74203.96435	62439.45471	65067.94084	43472.82557	107354.5768
3530					Unmapped	172.9918887	212.9455	62316.31705	64274.44469	60704.77862	61784.99665	62729.12885	62723.99307	34032.33301	53935.24955	41991.2048	34233.52098	72848.34217	49243.18129	56443.76485	71564.27417	47608.7979	43898.55052	45250.8761	58123.26605	36314.30051	155875.1972	73528.87805	47737.79418	63491.91099	45729.27605	76366.72087	60022.89293	64280.35379	54035.03531	36874.99208	42183.75244	34342.50556	39846.10664	64649.53169	68367.54121	58773.1662	36209.04245
3534					Unmapped	172.9913877	95.518	440137.1212	654603.5412	672639.3676	506074.004	663092.1041	660566.0383	290149.9697	422302.2246	220858.9351	117593.4	665453.2511	298797.6951	557213.5024	712645.549	381378.01	433811.6891	470710.1129	978436.6988	404493.7993	823930.035	712307.0089	637525.9475	852921.6582	284328.2087	672730.3039	353745.7128	704941.7754	575783.7337	227774.5683	149449.7868	663694.9351	294906.0192	515279.9222	1430336.234	859220.6067	305093.1843
3536	Isocitrate	0.7939			MS2 forward	173.0092811	348.719	392590.9666	396733.4263	363368.6928	394213.7304	391465.702	380561.0293	143367.9542	334927.5196	335590.501	179114.8625	693214.5867	191895.411	347789.5947	376796.3912	350477.6797	165012.8702	223613.6856	885896.5367	90747.43226	1090749.15	324088.7664	738428.8475	711939.5404	164775.9192	319531.9966	332004.4603	640742.1893	928837.0245	121621.3814	253030.9244	152261.6564	205852.5674	390305.5192	891063.2142	516796.21	404871.0585
3537			Phenolic phosphate;Phenylphosphate	6.111206254	MS1 mz matched	173.0092634	446.0285	8238415.478	7290824.092	7301901.239	7210587.195	7488199.737	7197896.16	7457699.123	7048477.16	6127908.626	1514039.77	7986448.368	7684070.752	7077476.421	10507335.09	6398221.816	7028619.75	7154229.804	6120362.495	5362776.222	9588295.026	9965638.95	6575325.331	6057975.872	1198644.062	9588736.112	9590488.842	8616872.226	10976065.06	7537014.053	1387383.344	1209541.2	1200929.601	11171213.94	5983355.029	8267151.639	3830651.923
3541	cis-Aconitate	0.9771			MS2 forward	173.0116445	421.5605	38036347.35	36112556.4	36248355.09	36101372.17	36489445.69	36090381.51	35282056.92	36209199.19	31135083.11	24885951.1	39910624.91	37512863.65	35444471.37	47690622.74	33760162.32	34381198.67	35303981.08	34714646.75	30257193.42	42124270.19	42578765.97	32385796.2	31736055.87	30567158.5	42408982.55	39649160.5	39692217.74	42031827.82	34231637.81	24780087.71	29801209.75	28688918.33	44619618.66	33412735.85	38063113.31	26707550.01
3546	Shikimate	0.7506			MS2 reverse	173.0449746	201.862	133348.604	133362.542	127427.6927	145343.9986	122924.87	133353.7176	89224.59833	130677.2319	98949.03446	113418.3983	163848.7947	131104.6335	124222.8945	191230.9416	91272.04828	92944.89151	112194.1394	110834.6893	77040.27592	302448.6917	149628.0252	104081.352	98729.66466	122545.3113	169471.6817	172320.5708	131590.7472	142349.5259	108516.7092	90073.1014	104886.0053	72581.84009	147785.1539	120828.5145	117566.3022	91507.39235
3559	Dihydrouracil	0.9992			MS2 reverse	173.0569095	306.423	217746.5	237458.9816	156271.9712	217051.3969	233825.0055	262956.2661	239276.8153	192785.8098	593499.7696	364781.6093	123475.7549	195655.9353	773433.9992	183147.2319	635164.9501	257967.378	372001.278	266520.3922	106464.7101	248870.493	236001.09	776524.1814	264705.5724	670435.1594	291912.6123	208556.2826	221462.6463	1067832.141	110546.1242	216566.9807	385188.8554	168110.7761	520942.5654	205252.756	276251.2731	195095.1076
3564			2,4-Dimethyladipic acid;Diethyl succinate;3-Methylpimelic acid;Dimethyl adipate;Ethyladipic acid;2-Propylglutaric acid;Suberic acid;Echinorine;Quinolinium, 4-methoxy-1-methyl-	16.032584774555;16.032584774555;16.032584774555;16.032584774555;16.032584774555;16.032584774555;16.032584774555;0.57440926317261	MS1 mz matched	173.0820377	333.918	519348.7204	504692.1511	497710.7047	504511.9893	505063.8256	493360.4507	654036.6329	603160.1706	218481.5331	142540.6048	1416683.273	120839.2666	453571.6578	1260566.574	332059.8143	391753.0329	591478.1062	304244.7643	224720.8784	293346.3827	607887.3109	103787.2516	362336.6891	177395.0757	1110233.445	384762.4232	520519.9325	344271.8011	290330.3284	308586.7174	337452.2781	64995.84715	1110218.21	577426.3138	985626.6169	89001.58526
3571	Suberic acid	0.604			MS2 reverse	173.080921	236.032	45345.84869	44943.43163	48275.62322	41769.42802	31640.78431	41182.96879	36396.937	26158.55736	21853.3092	18826.6906	61810.84523	34346.3015	24128.54212	38281.27025	16151.05255	24220.61285	17109.75124	38027.71527	29696.49024	57687.30106	61185.19091	19595.82141	50466.37801	25521.52095	61732.23245	64796.00498	64943.57076	60608.85596	36388.04676	35444.51821	32622.59194	30867.40955	79933.94026	61367.33823	56268.3038	21051.53706
3573			N-Acetylornithine;Valyl-Glycine;Glycyl-Valine;L-Theanine;N-Acetylornithine;N2-Acetyl-L-ornithine;N5-Ethyl-L-glutamine;L-Theanine	3.23548862121563;3.23548862121563;3.23548862121563;3.23548862121563;3.47845266294675;3.47845266294675	MS1 mz matched	173.1010056	182.055	382830.7463	375075.9382	446437.983	366484.7826	418018.8153	362553.8217	380936.8856	352859.8524	294497.6348	125036.5059	692521.6872	328469.7587	463336.7639	677640.5687	483073.7311	309425.4965	242161.5104	429870.965	241386.4999	525501.6956	629224.0365	264279.3886	411471.4144	169770.4738	624535.375	298031.8522	725810.2269	263600.4239	291551.758	135528.0157	223175.2682	72938.90237	361695.742	656081.4957	508696.0195	97952.93793
3616	N-Acetyl-L-aspartic acid	0.9224			MS2 forward	174.0410257	374.932	3580427.486	3270159.449	3252775.127	3319949.236	3261664.631	3248418.912	2451717.038	2400404.286	1965079.598	1200292.67	3850270.926	4089434.269	3656100.267	5614489.421	2376261.697	2663997.609	2266403.51	2948452.536	1808886.565	8013242.271	7887935.339	2802638.065	2840074.989	1536400.994	4349932.904	5071560.521	4017679.147	4077995.501	1494328.695	1743000.099	1834353.169	1567205.169	4962172.893	3760696.833	3566735.032	1632191.246
3632			Calystegine B5;N-Carboxyethyl-g-aminobutyric acid;2-Aminoheptanedioic acid;Calystegine B2;Calystegin B2;Calystegine B2	-8.32683847257262;-8.32683847257262;-8.32683847257262;-8.32683847257262;-8.56729179335093	MS1 mz matched	174.0769822	259.7715	768088.9966	769581.7258	858223.8586	873325.2288	711525.0643	767388.213	853016.1089	742223.0407	412549.6548	625955.6908	659302.8989	961256.0983	691993.4272	866574.3707	740739.7088	597019.1626	580475.4774	573705.946	381402.0815	993093.3919	569850.2289	679078.675	1130722.539	288901.7759	1031878.042	716037.8792	1006943.779	670174.254	806471.1356	447688.1843	422412.6032	635282.1089	1063285.894	784840.8254	1010473.785	348298.7566
3634			Calystegine B5;N-Carboxyethyl-g-aminobutyric acid;2-Aminoheptanedioic acid;Calystegine B2;Calystegin B2;Calystegine B2	-2.61530923691695;-2.61530923691695;-2.61530923691695;-2.61530923691695;-2.85576393106287	MS1 mz matched	174.0771474	288.8	255809.4485	192696.6407	192840.9719	199094.4063	199673.1388	191904.8481	126098.5138	181852.4665	174020.673	139956.9122	283223.5075	210989.6896	201806.8729	14108.67679	153942.4691	160150.9601	163706.9322	180090.5664	171392.128	317082.7995	234734.9559	236078.3784	207169.5591	202803.8087	290100.6435	248100.2687	177189.0464	209390.1878	200367.8146	168797.3786	138992.5569	142550.8265	234357.0837	180675.2635	264312.2661	157246.7691
3654					Unmapped	174.937588	408.892	1145079.097	1053172.724	1067947.268	1054159.03	1043937.079	1043401.885	1056239.576	951691.157	1275151.374	1067427.083	953326.5722	1097736.899	695511.5726	517831.3629	1000918.801	1065277.914	938047.4855	837764.1677	953963.2044	869057.7887	1065687.164	901758.6189	835530.5877	1098100.132	454862.0723	834127.1296	957183.8151	996783.4144	1032785.134	762983.7127	973630.1848	1044774.404	820386.9471	781611.4498	918425.5008	926950.9821
3655			Fosfomycin calcium;Calcium phosphomycin	-5.593472426	MS1 mz matched	174.9541158	578.075	2976132.942	2864044.869	2977419.386	1575992.998	2979152.802	2860219.483	2922674.365	2784391.35	2966202.249	1515604.75	2813937.725	2640478.998	3673475.804	2843360.658	2650490.525	1491845.526	3053570.286	3046098.9	2690559.106	1182404.177	998176.738	1466445.062	2611225.719	2949753.75	2649790.426	2580892.419	2766289.721	2904966.68	2972932.707	2869903.647	1459970.52	792971.4566	2931225.567	2346873.089	2370151.934	2807216.918
3656			Fosfomycin calcium;Calcium phosphomycin	-6.389129954	MS1 mz matched	174.9539758	440.225	589444.4739	568408.022	568711.8101	564593.5522	578330.2457	525050.6328	3646406.694	4380283.376	1770349.404	1911055.509	4262741.222	6342887.313	572089.5354	6996247.137	3459528.523	595597.9467	4099726.848	617802.9755	2026812.154	11366463.57	283340.2	655095.5588	634278.3729	1843101.519	3496491.173	7191650.97	4975523.768	3328395.368	2370058.105	1524768.803	305123.555	2066712.563	5934079.187	1774697.49	4024873.674	1385665.613
3676	L-Ascorbic acid	0.9552			MS2 forward	175.0244291	36.886	3383126.766	3132608.434	3124025.365	3160716.424	3127236.178	3123536.343	3595843.255	3102284.773	2686458.373	2203644.753	3787694.553	3399182.98	2932290.661	5072437.305	2803102.095	3268836.373	3042118.643	2977705.404	3217149.372	3636605.365	4835953.805	3087276.491	2939189.403	2835543.479	4084458.63	3954020.233	3254316.354	3965240.777	3129623.212	2545489.105	2348899.452	2109791.271	4005417.551	3356269.995	3683139.577	2501115.245
3677	Maleic acid	0.9975			MS2 reverse	175.0249354	429.9025	4143263.561	3832043.544	3885143.398	3883256.363	3867489.432	3827039.109	2977948.143	3453273.755	1113372.706	1329478.545	3805750.64	5815187.412	4687616.293	6330485.382	2835663.753	3419428.553	3287462.849	1747119.9	1504890.24	10198409.62	7803454.441	1576153.29	1333742.127	1326366.674	3023823.225	6643191.624	4599683.32	2878911.874	1920809.954	1083883.195	1260175.734	1733286.666	5698762.172	1399582.638	3720932.943	973009.839
3684			1,2,3-Propanetricarboxylic acid;Ascorbic acid;D-Glucurono-6,3-lactone;Ascorbate;Ascorbic acid;L-Ascorbate;L-Ascorbic acid;Vitamin C;D-Glucuronolactone;Glucurone;D-Glucurono-3,6-lactone;D-Glucurone;2-Hydroxy-3-oxoadipate;L-xylo-Hexulonolactone;L-xylo-Hex-2-ulono-1,4-lactone;D-Glucurono-6,2-lactone;5-Dehydro-4-deoxy-D-glucurote;4-Deoxy-L-threo-5-hexosulose urote;(4S)-4,6-Dihydroxy-2,5-dioxohexanoat…	-0.499908857394075;-0.499908857394075;-0.499908857394075;-0.568078208481974;-0.568078208481974;-0.568078208481974;-0.568078208481974;-0.568078208481974;-0.568078208481974;-0.568078208481974;-0.568078208481974;-0.568078208481974;-0.568078208481974;-0.56807	MS1 mz matched	175.0248604	350.675	103147.3324	118142.8448	115918.8573	115969.4116	118030.7492	118044.3942	113376.7083	136758.9932	154816.5591	157659.2733	65753.23881	105537.774	191852.1084	89167.90557	131690.1573	119857.4845	130477.9678	127078.5857	213076.9392	276044.5723	66788.5374	185078.0605	125636.4887	116521.992	159208.7302	88347.44159	89564.98342	95476.2889	78579.98271	149815.7538	150885.3253	161614.1788	107007.6517	97984.47535	111152.8788	163415.1804
3685	N-carbamoyl-L-aspartate	0.9344			MS2 forward	175.03569	397.88	96039.3379	84909.99557	84849.53149	85818.11542	84743.41189	84729.78414	55413.18665	63981.77139	62462.65385	34826.68275	154752.7715	108213.1545	116116.5372	255160.375	78801.37106	65410.04845	59513.03813	86250.00189	58735.95413	254836.0603	232746.9096	71712.65684	84765.67496	44792.21285	145502.9045	117982.8068	155045.3289	112971.3147	41316.66941	43255.67184	55671.11155	45881.30543	129734.0869	99897.34396	95765.68489	48632.50847
3691	3-Isopropylmalate	0.6102			MS2 reverse	175.0596918	199.165	55318.4801	46439.58232	51489.45861	46337.2881	46311.89895	47731.44568	25919.15394	46615.5763	12177.23409	18209.85414	88828.73005	54540.71984	46469.16755	81152.49425	35519.3532	30092.38122	35368.25545	30670.58711	23700.04037	55057.67917	80566.47451	15175.49101	27975.25263	25719.6202	117939.5491	70572.76678	74863.32867	40713.23794	27465.07848	24461.32122	26509.87181	21594.52465	89348.84127	51770.42778	79300.14584	15653.78642
3692	2-Isopropylmalic acid	0.9226			MS2 reverse	175.0612044	346.981	711033.2898	674955.6137	645905.1503	711958.7156	641572.1856	638742.4405	265675.3718	184703.546	472488.3305	266407.1457	529932.8862	374605.4508	361679.7496	806916.4956	192284.6881	380050.4844	161127.4369	309140.6771	719995.2408	823252.5051	806415.334	329685.6431	326124.9687	944662.3111	606713.2109	764695.2583	474370.1736	881242.5061	228750.7818	384429.6153	422622.7483	532426.3901	438722.686	549952.0157	418635.3235	196591.2573
3703			4-Hydroxyaminoquinoline N-oxide;Pemoline	9.79049021169786;9.79049021169786	MS1 mz matched	175.0603237	176.013	55464.14705	57421.39497	54453.03286	55507.07189	54390.05898	54272.32971	47837.35001	66171.22276	17888.75274	26038.04106	95493.15734	56960.61543	49378.75015	55533.11155	36175.60437	40213.11115	52955.75213	20380.5219	47639.70914	26434.523	40123.93436	16094.02271	25846.62152	37975.4629	117550.623	62595.54973	61424.05653	52609.29721	64804.53411	46228.5626	43343.21108	28069.99389	109815.1868	35004.78806	103382.6388	23908.48326
3709	Isocaproic acid	0.9948			MS2 reverse	175.0969885	243.342	127624.1198	120869.5628	120212.4976	121586.7301	118641.4158	118594.7887	53616.54342	87459.80474	67715.08874	54986.85006	186026.6937	98485.48134	126561.9602	213920.2165	83039.44637	63014.19593	87946.09417	126051.7405	53794.42595	285063.9771	219444.6678	91040.37082	118845.4251	50926.84578	225148.835	191051.1375	128370.6889	161373.1628	70494.7255	79193.56272	71057.20235	59001.41811	202596.7121	182523.7169	140438.0131	39725.82679
3710			L-Cladinose;Metaldehyde	0.567843370646244;0.567843370646244	MS1 mz matched	175.0971105	187.377	227533.0129	221982.0866	218728.317	222105.2359	218585.9688	217217.7053	94586.17561	96626.87558	53282.93124	60627.55844	155997.6462	132514.9499	98129.73104	161006.9086	67050.93238	95109.96373	80178.49933	76612.01786	76266.53975	80519.41316	170217.3437	60944.14729	81137.54129	98644.50647	155148.6983	162008.6092	93667.55531	115562.1378	103338.241	116273.514	56087.43668	63213.50117	250482.7394	103867.1777	130951.9195	45408.8547
3711			Serotonin;Cotinine;Serotonin;3-(2-Aminoethyl)-1H-indol-5-ol;5-Hydroxytryptamine;Enteramine;N-Hydroxyl-tryptamine;5-(N-Methyl-4,5-dihydro-1H-pyrrol-2-yl)pyridin-2-ol;6-Hydroxy-N-methylmyosmine	11.9781961054772;11.9781961054772;11.7680797297419;11.7680797297419;11.7680797297419	MS1 mz matched	175.0970723	143.61	496889.227	442013.9676	441809.0414	535597.4833	441015.2751	440730.7595	238229.7247	405824.2232	212535.0209	429156.6306	598699.4536	836401.0688	293194.5714	705488.4028	226427.1181	519233.8977	353543.7274	328992.0445	284661.5407	696631.2387	1290913.876	199049.3017	378856.6539	878997.3785	413667.832	1113064.308	485697.8017	447281.6149	510086.5362	653560.2939	171847.234	501565.5556	441071.9566	400663.3909	540617.1254	188069.5009
3712			Diazenedicarboxamide;	10.3378050082978;	MS1 mz matched	175.0969689	101.88	878014.0785	865505.9869	856101.9304	867056.7178	855530.1215	855587.1346	710804.0219	774496.2963	269121.7558	786015.0877	1469294.864	1157397.641	585190.9197	1180958.138	425218.9962	1006392.411	581187.9682	512925.0359	553755.5251	1565575.796	2294675.353	434586.9833	581740.28	1175478.842	981470.5787	1938486.862	670510.5679	1130308.013	1118390.961	1132498.262	462223.3429	1310498.728	960889.2048	706501.7869	1007391.954	407551.0087
3716					Unmapped	175.5047052	174.2755	48600.20324	50303.41645	44517.32411	48372.53103	48844.23187	44563.81157	78810.85208	67679.84545	36819.64053	4194.089307	9395.344895	141931.0618	15714.98883	56763.93376	41140.41248	42311.44523	53097.71811	18497.77425	41828.31133	10341.72983	8124.323396	27318.73295	21187.48454	26379.46748	9108.223636	35659.84445	93276.91239	54177.60009	10032.95284	6760.785734	12643.40442	9552.59367	94442.8975	5282.574546	62674.76336	26424.00045
3739	N-Formylmethionine	0.6842			MS2 forward	176.0353229	251.917	101617.2154	96787.97542	91678.52308	96924.49879	93495.80441	94504.24567	74379.11646	95777.13738	33195.90141	92188.95281	55030.39912	100049.0292	179336.1511	46158.66485	63547.37594	129888.677	56400.83019	24959.34626	58806.73976	106028.9632	155287.3877	38198.89958	60665.24323	184017.0125	133274.1241	135131.2626	74903.9006	53497.50463	89038.94979	153054.9439	77211.77676	83257.46096	60848.71035	37843.2669	87265.25424	62763.80042
3777					Unmapped	176.8489333	54.6785	49992.41411	47424.71411	49425.41374	47420.03803	47417.0345	47413.50872	37758.26739	33022.08587	34618.72817	34082.97183	47344.57688	38029.8076	46655.18616	28013.39268	31221.66656	31602.46358	32019.78149	43846.72317	58320.65809	68618.88908	17946.58939	44692.50523	38065.15519	35431.32605	55713.86698	54143.22514	33094.14101	18630.14678	62827.89465	33516.68573	33666.49293	38038.00877	43426.3293	40566.90809	37565.26335	30533.73319
3805			5,7-Dihydroxy-4H-1-benzopyran-4-one;Aesculetin;4,7-Dihydroxy-2H-1-benzopyran-2-one;7,8-Dihydroxycoumarin;Daphnetin;5,7-Dihydroxychromone;Esculetin;Aesculetin;Caffeoquinone;Caffeic acid quinone	-21.7501194246772;-21.7501194246772;-21.7501194246772;-21.7012513860299;-21.7012513860299;-21.7012513860299;-21.7012513860299	MS1 mz matched	177.0227366	139.268	1918415.207	1838886.819	2475152.369	1743400.91	1902493.406	1833808.254	1243442.798	1753166.765	1136999.049	493569.4202	2820495.634	2552006.011	2493714.901	5145295.479	1264926.58	1398198.269	1084105.317	2251359.588	1188680.878	4480325.209	5154013.374	1520036.571	2520544.175	918811.052	3203515.338	2741628.217	2516877.199	3217743.637	1888460.282	888134.9102	1012133.286	656799.0969	3757106.784	2556482.95	2393657.095	861118.0407
3815	2-Dehydro-3-deoxy-D-gluconate	0.9382			MS2 forward	177.0403616	294.2605	729006.7124	689182.6456	681635.409	816980.7166	679884.3351	680851.6659	473769.951	415486.2685	235592.6067	137916.1408	560920.9946	536256.3779	401314.7312	1755025.64	298554.5182	509707.636	397108.0941	389128.9972	509824.8047	753084.522	1369659.384	406312.3987	445324.7739	425142.5509	725441.9565	1103904.887	717552.9629	793251.8842	686596.2337	235594.8172	188641.113	142170.2572	1003732.166	658870.3698	710336.1298	256265.8146
3828			2-Ethyl-5-imino-1-cyclopenten-1-ol;6-Acetyl-1,2,3,4-tetrahydropyridine;2-Ethyl-4,5-dimethyloxazole;3,4-Dihydro-5-propanoyl-2H-pyrrole;4-Butyloxazole;2-Methyl-5-propyloxazole;4-Methyl-2-propyloxazole;5-Butyloxazole;5-Ethyl-2,4-dimethyloxazole;5-Methyl-2-propyloxazole;4-Ethyl-2,5-dimethyloxazole;2-Methyl-4-propyloxazole;	15.477591134236;15.477591134236;15.477591134236;15.477591134236;15.477591134236;15.477591134236;15.477591134236;15.477591134236;15.477591134236;15.477591134236;15.477591134236;15.477591134236;	MS1 mz matched	177.0759812	294.8595	79113.48456	56169.11272	57554.49443	56073.31022	62495.78613	56145.81823	35230.89559	45093.14137	25767.10748	22684.19387	80016.09127	63300.61593	48053.9739	106915.2279	43113.9536	49266.25479	38508.2101	51115.50299	43919.63088	88946.14422	141300.3272	56662.20858	45660.46152	46383.50977	108820.5827	79189.14282	64728.67068	64439.22093	38774.77552	28041.57032	28193.55219	24639.65347	65242.73346	45812.25125	50287.21468	21008.17551
3856	L-Gulonic gamma-lactone	0.8728			MS2 reverse	178.0503434	50.384	56828.015	58648.45035	56803.68055	56828.37365	77191.52271	56805.99736	56531.19412	46073.84738	77604.08895	39549.00487	74943.66914	98459.02105	64727.8364	104255.7057	58244.70147	63669.82966	65718.022	69717.13938	64605.48477	108811.2106	100652.6993	103855.1655	94549.43409	59887.45092	65920.97222	61057.60458	65558.44042	77629.82339	50388.09088	51120.71127	53405.03228	47076.62622	72241.14537	82387.20863	65199.59811	73102.54969
3878					Unmapped	178.8437218	54.587	906426.7912	878629.3658	895988.0474	900121.9551	892507.3785	883604.9401	660209.5098	609831.6573	668776.9579	581262.655	832795.6418	731372.0711	856003.7199	513386.8383	503243.1402	559421.8434	584931.8076	769331.8776	1143035.99	1287349.078	322413.126	780610.5967	688355.7601	638553.3443	1022401.656	991561.2371	617336.4037	285428.1443	1214244.174	645644.8712	579679.4137	693334.5827	808816.6186	736031.4836	691607.2546	548445.1363
3905			Dihydroxyacetone Phosphate Acyl Ester;Phosphoenol-4-deoxy-3-tetrulosote	0.30758672643006;0.505068616113606	MS1 mz matched	178.9655623	21.9535	117685.9737	118882.2628	117702.7365	116756.6978	117717.7353	116792.4633	131848.5489	88079.28627	127743.6034	125852.0482	114177.515	160443.4459	100210.3438	91510.10049	90402.04658	102019.6075	107169.9904	110725.3118	109413.6556	113728.4118	83887.33025	136995.4782	110168.7188	110991.292	130802.6915	133589.5571	102106.3874	145811.6958	102504.9622	123344.7294	93806.94388	164607.871	135550.2666	98232.92384	104295.8518	169883.1625
3930	myo-Inositol	0.7488			MS2 forward	179.0557878	377.1025	136590.2352	134015.9518	131800.7836	131835.7652	144599.7733	122140.5389	132340.4456	6043.872293	60080.34024	42648.46321	129677.4342	119538.6572	115196.5395	237482.2939	101039.5204	114976.6128	84593.86498	81461.307	105972.4492	108573.3679	237099.5978	102843.0547	86854.34891	84909.16297	164130.5591	150339.6628	110495.2508	172214.7563	101026.9983	64144.24393	69541.69879	55983.89541	138071.4224	105827.5011	111408.0037	53717.58906
3934	L-Sorbose	0.8578			MS2 forward	179.0548483	179.535	10155481.58	10003726.76	10004460.84	9979314.642	9927478.874	9927253.979	10232157.25	11077385.69	9291522.58	8122855.142	11813933.88	11307464.29	10148595.16	12456438.69	10643262.38	10199417.05	10198025.29	10568997.94	9666687.147	10513691.82	11861476.68	10540992.5	10365895.2	10428323.99	12184027.4	11678813.26	12224231.68	10914133.28	10154829.66	8760902.349	9673370.081	8771356.611	11721326.89	11067785.52	11775987.2	8642839.715
3952					Unmapped	179.8821111	42.9405	153707.0717	149487.553	154761.3276	147084.9533	195296.6245	149534.5267	149875.4409	171098.8991	173530.6602	179062.8273	151411.692	175316.3354	146435.5913	100550.5822	150775.3071	224863.4553	162465.023	164804.407	151248.0531	158849.2565	111343.6188	171727.9966	164947.6302	168648.4259	134710.4292	107952.6671	132799.6481	139573.9997	139314.4732	169855.9687	160991.359	240224.4048	137184.0132	153054.1571	145181.3446	150753.8266
3953					Unmapped	179.882815	408.8895	116234.319	114078.4106	117267.5114	118499.7534	118453.0385	118444.799	96293.64121	88581.60303	153551.6787	111671.0378	83318.11264	107753.2816	56639.75441	39556.83433	106304.9452	114171.4605	101141.799	85980.87295	100223.8465	69066.42636	80106.19081	100680.6281	84375.28557	130919.8889	34962.5268	77105.64628	97589.7153	95371.38162	116835.6448	70622.1242	115665.8462	130060.3714	84582.86091	71531.74243	92381.01594	113958.1171
3974	Acamprosate	0.97			MS2 forward	180.0333248	117.65	9688624.387	9248835.624	9380537.473	9247141.855	9340967.665	9194889.476	13074771.02	9975962.482	8931283.775	3399317.4	4681837.306	16632787.42	10466741.7	16532282.46	8947556.665	9010069.295	7454022.889	5383591.536	12673758.67	18904121.9	6906271.855	7002250.742	5371096.905	7408819.248	5506807.768	11189891.34	13248925.25	10118576.51	5519039.721	5003859.903	6960748.224	4200739.579	11434746.25	3774810.768	9372545.288	6500004.801
3981	Nicotinuric acid	0.9943			MS2 reverse	180.0562191	179.5405	1303445.124	1280897.753	1283391.605	1283600.668	1270882.258	1270853.519	1315791.206	1443037.348	1182746.805	980768.2003	1561001.279	1473705.334	1306158.843	1639949.822	1386115.443	1299190.845	1297335.149	1371499.735	1222418.791	1397007.981	1568914.417	1360331.296	1326637.272	1337726.84	1619721.337	1511207.744	1632240.736	1417737.866	1286108.32	1085459.469	1226517.85	1077196.902	1522257.436	1445368.067	1527796.664	1025222.607
4009			Vadium pentoxide	21.99252254	MS1 mz matched	180.8801205	23.171	65685.72387	39449.2225	50640.82703	48390.74928	50653.18702	48316.69104	53247.43202	62203.04358	52409.06655	46589.62345	44882.59518	71051.90505	55896.14291	41637.86896	47300.051	47170.35605	46094.79322	53121.28382	61692.29905	47307.1145	22645.60279	50199.87741	43439.15826	51761.22852	61452.26276	49021.74311	45620.49477	42589.76203	86832.26031	53747.37174	52169.68271	36621.37494	47751.47806	40699.3779	41752.3287	56187.95011
4019					Unmapped	180.9810015	240.9	402390.0363	379571.415	387952.5901	386118.6203	379087.3512	379033.0047	562076.0352	281182.6579	61232.74836	96161.74653	304662.4344	412677.6298	277516.9174	792974.5647	125621.4005	428693.2192	231891.6454	62018.89489	242606.9227	52179.90531	914985.3271	42655.24316	118434.806	241979.9023	453176.2629	574665.9773	192008.8167	682921.206	513009.1237	143135.579	147914.3816	130520.2191	519739.2997	131566.3753	367545.7281	99617.81468
4043	Hydroxyphenyllactic acid	0.6728			MS2 forward	181.0489861	203.103	60623.15844	51025.97072	52334.19425	48709.55751	60349.92575	50986.66322	42675.52662	23365.90348	47058.52316	39357.95303	61878.07587	54049.51093	41780.57495	69825.13688	35800.83356	44291.44982	21190.23947	26998.84903	38370.87268	104485.5978	78969.59923	46614.97124	38810.51844	41552.76258	83417.37668	75248.72427	57923.49858	48236.94184	45421.07108	40918.92402	40188.29118	39570.78761	46458.06024	51607.99289	42271.67535	36545.499
4052	Nicotinamide	0.8164			MS2 reverse	181.0577514	58.2505	12520.26787	12572.02375	10509.70783	14525.29167	11739.07161	12569.92906	7269.350169	15310.36313	8619.312852	8097.427913	23890.93624	15052.55567	9681.896911	19579.19625	9609.059848	10602.49047	15262.59565	14621.76559	7723.45961	16641.60366	24191.36599	12671.35759	10881.49089	12795.32548	29600.74946	16467.61769	10893.39968	13654.45421	8991.312644	11004.3715	10594.08676	8199.095715	22730.34758	15001.02262	18108.31926	7751.354758
4057	D-Threitol	0.9378			MS2 forward	181.0716841	284.288	1295255.198	1213183.693	1232792.06	1212379.912	1233418.15	1197214.513	1637717.807	662072.363	522894.2731	413373.7515	896865.1286	2041102.666	1167361.954	2155019.199	995076.3348	967653.0718	625971.569	1232845.048	662214.3022	2574269.652	1073229.133	948260.3111	1629006.195	513976.9937	1307672.643	3011153.155	1853725.349	2795689.115	694457.2002	593248.7807	460037.0139	499195.5751	1499765.331	1779976.561	990449.2064	871756.0408
4074					Unmapped	181.9917255	29.4025	983724.9357	940069.7757	927130.049	940275.2701	929369.7312	922350.5143	755284.7164	822320.0403	966534.098	539667.8499	977570.5589	665825.2498	1128891.986	1171042.394	1260124.986	529913.6552	890681.1126	1034198.275	479720.0533	1374764.098	397434.3139	1274383.101	946000.7369	645545.0777	1822196.638	1273262.376	1803988.358	1988306.818	799685.4304	668281.318	746234.8703	493283.9349	1411409.569	899046.6494	1029689.785	917502.5372
4077					Unmapped	182.0130322	195.336	379982.0666	396876.013	370277.5504	375823.8648	380132.8698	371954.9835	431852.6122	305279.6325	102280.2041	63038.89922	445020.1682	223819.9098	477956.5306	1491817.54	190920.9372	224995.8007	240819.7376	135880.3797	136436.0575	266007.4273	384728.866	162936.6176	127784.4348	95788.64089	373064.0512	346316.2223	351963.2454	845874.9293	185997.9925	83534.15343	144986.4337	94989.63089	501788.178	138822.6462	418766.7224	89847.01003
4083			2-Keto-6-aminocaproate;N-Butyrylglycine;(S)-2-amino-6-oxohexanoate;(S)-5-Amino-3-oxohexanoate;Allysine;N-(2-Carboxymethyl)-morpholine;Isobutyrylglycine;4-Acetamidobutanoate;4-Acetamidobutanoic acid;L-trans-5-Hydroxy-2-piperidinecarboxylic acid;Methyl aminolevulinate;L-cis-4-(Hydroxymethyl)-2-pyrrolidinecarboxylic acid;3-Chloro-D-alanine;3-Chloro-L-alanine	14.5222545113794;14.5222545113794;14.5222545113794;14.5222545113794;14.5222545113794;14.5222545113794;14.5222545113794;14.5222545113794;14.5222545113794;14.5222545113794;14.5222545113794;14.5222545113794;10.568358173044;10.568358173044	MS1 mz matched	182.031869	271.2125	7734504.437	7764746.797	7734419.32	7626983.683	7801315.171	7761746.672	7547833.7	6756745.736	7353037.008	5512581.862	7048819.272	7812629.591	6328491.453	9899150.255	5485595.196	7981529.971	7026934.505	6446696.09	7601915.137	5252558.424	8218977.907	6924227.41	5997868.833	7362753.023	7335499.843	6737467.712	5350130.907	10362592.61	6963403.977	6348751.477	6044473.329	5933528.36	6221225.457	6053821.812	6695986.061	5883140.07
4093	4-Pyridoxic acid	0.8977			MS2 forward	182.0463164	34.648	8263297.338	8320840.186	8285093.06	8397422.827	8320734.046	8185732.855	6961683.018	8526313.519	9650549.029	8076565.57	8641387.648	8739708.61	9526528.073	7045126.77	7927870.177	7281645.158	8316750.53	7776736.072	8606625.832	10656993.42	8683660.032	8526394.423	7682713.335	7780967.001	9270811.587	10670131.45	8939764.119	5415992.86	7785990.172	9089854.536	7806347.956	7154364.19	10111733.57	7312231.03	8973504.217	9437654.739
4099			4-Pyridoxic acid;4-Pyridoxate;4-Pyridoxic acid;3-Carboxy-4-methoxy-N-methyl-2-pyridone;3-Hydroxy-4-hydroxymethyl-2-methylpyridine-5-carboxylate;5-Pyridoxate;5-Pyridoxic acid;5-Methoxy-3-hydroxyanthranilate;5-Methoxy-3-hydroxyanthranilic acid;3,5-Dihydroxy-phenylglycine;L-3,5-Dihydroxyphenylglycine;(S)-3,5-Dihydroxyphenylglycine	-17.2507267175741;-17.481256814918;-17.481256814918;-17.481256814918;-17.481256814918;-17.481256814918	MS1 mz matched	182.0459679	177.034	97035.78727	86248.17324	87734.02174	87755.97926	86187.5245	86166.70111	57186.65618	92128.58503	54476.92225	68648.14142	119261.3387	101166.629	85935.09733	86876.69131	64522.14703	68925.82939	79660.84681	73245.19807	74974.12979	131071.3082	120748.8735	70069.77452	79315.10719	95257.93133	106995.201	114852.9573	88970.50864	78444.96588	86559.90138	84446.8116	55035.17526	69039.66971	130587.069	94511.96556	116974.0258	54066.24678
4111					Unmapped	182.9305032	143.6225	231645.596	154773.8199	158848.9911	133886.9018	201529.102	155944.0394	791201.0266	265801.907	2203019.159	1418635.507	82602.89862	139844.157	273924.7291	19032.19596	1228468.894	208195.6133	302251.5934	404576.635	689696.7349	47315.35968	93033.26495	606142.5095	341970.0608	481799.293	48648.05667	82603.18687	189952.699	62446.11689	358296.6449	709739.8251	818654.2551	587620.4014	32978.5183	154915.9085	94497.63383	1224175.922
4120					Unmapped	182.9420145	223.409	128876.2227	126013.022	124088.5298	126184.101	123252.3828	123971.0527	114883.5304	107975.9464	109584.0261	78967.82812	149250.2296	129849.0281	190713.0678	87417.85788	107436.4911	111618.3069	86129.38169	144099.6942	161927.9501	485596.5291	127845.1527	186967.893	122610.4187	105304.5169	121467.5933	151832.1248	130666.5149	77505.48822	109373.6923	86866.9574	136862.1646	91817.44453	118258.6153	101521.1105	119424.8627	129169.7572
4130					Unmapped	183.0061531	67.622	514129.529	500036.7162	652497.5987	499620.0376	515072.9319	499078.395	281530.1692	280368.5524	230346.6252	265380.3597	195365.8926	318549.5722	224781.0516	280044.6301	302585.736	223360.9959	138838.7686	377516.9623	162430.5578	654314.9033	313778.8138	340187.6857	320711.2001	454727.9114	155339.3517	592740.0163	336937.4456	269091.078	438008.6375	338535.0157	178488.4335	888160.3331	299689.4097	429601.6487	179802.8081	184424.592
4143			L-3,4-Dihydroxybutan-2-one 4-phosphate;1-Deoxy-L-glycero-tetrulose 4-phosphate;2-Hydroxy-3-oxobutyl phosphate	13.14902097	MS1 mz matched	183.0161196	341.277	757486.1606	889963.4395	917266.9707	891795.3562	912921.9642	916466.3964	785494.2368	337347.3973	417599.7269	274330.977	485187.9952	709499.5462	893602.0062	606985.0687	579466.0942	888731.1088	525757.809	473398.7721	357044.8177	553036.7063	956702.0963	391077.749	465938.811	340532.4979	932506.1219	916633.0166	823603.9455	943786.686	453847.9145	456332.2905	384078.2088	220337.0588	1077903.739	568450.5353	643823.6466	110539.4308
4162	Vanylglycol	0.6084			MS2 reverse	183.0664869	47.453	5286776.118	5129511.473	5222514.288	5128196.972	6338833.852	5125911.956	112814.4246	125330.5731	25355.75756	64529.72982	115423.4419	134176.0895	40601.12336	139157.4836	35173.11219	115472.9347	39843.12055	38313.78294	80619.84834	181645.2814	272748.6884	17614.87834	35872.81029	107181.1782	164560.5547	150816.2542	92768.44888	46369.05068	97519.86254	103388.0033	23990.60481	58506.19785	158370.7503	92594.19777	75226.65511	20187.063
4221			Phosphoserine;DL-O-Phosphoserine;O-Phospho-L-serine;L-O-Phosphoserine;3-Phosphoserine;Dexfosfoserine;O-Phospho-D-serine;D-O-Phosphoserine	18.91150765242;18.91150765242;18.91150765242;18.91150765242	MS1 mz matched	184.0723967	292.295	92457.8076	87476.97971	83378.80689	88304.12985	87680.85992	87467.49284	75936.80135	69006.89354	46672.70478	36972.19093	99850.22677	108988.1512	85618.92356	336422.3521	55740.64446	66128.14475	55236.31998	55796.09401	39489.63152	208712.3962	140735.8629	54468.5513	64075.493	41226.79079	132324.9404	84545.53248	72928.27431	82593.30696	64359.12189	47594.44208	54635.86234	42579.55425	97359.23286	57032.06996	74793.04977	36416.15299
4240					Unmapped	184.9458206	150.471	304185.9011	304444.2333	187196.3364	443840.07	255871.4337	281380.3238	128012.5569	129005.6171	242523.8179	608070.9883	132796.0687	137736.8671	331278.0816	230138.8158	280791.212	155186.6684	239344.4062	202010.9892	233141.3329	239049.9703	124787.5294	390658.1797	413462.6513	406491.8087	217585.8696	245050.6901	436702.2746	188033.034	553552.2395	457876.1673	28242.27067	497191.4054	329317.5178	565581.5	289231.1907	909100.8196
4241					Unmapped	184.9584628	287.2345	274624.4034	260925.6477	254324.7949	258027.4871	261431.8526	252576.7274	152173.0338	448315.4884	278818.3105	134721.777	821784.0031	68644.01804	308395.005	239159.316	310440.9267	171324.9206	574247.1909	240124.4076	239266.3876	1077650.266	459678.2753	219154.3447	270553.2391	167937.8275	769386.9985	211998.3425	455841.0625	108422.0878	143206.6771	205338.2251	199259.5716	123005.6202	1183607.252	274026.1247	711583.7869	197918.2804
4254			Calcium propiote	6.872360842	MS1 mz matched	185.0217784	200.556	545704.7789	656895.6651	643220.3643	505535.687	518115.1484	573713.634	413598.0277	478640.8837	218362.9114	651364.546	489291.4189	310239.4981	381947.0699	510260.2451	773029.9238	444176.8135	221776.0132	406658.6859	443789.7347	468817.8243	1807314.916	289901.726	742039.6152	294009.4113	361496.6773	561736.2166	852016.7088	463927.1381	387582.5459	1053635.746	675065.965	287353.703	675608.4667	888268.9752	240437.178	216369.2535
4257			Calcium propiote	6.945471064	MS1 mz matched	185.021792	137.3315	501146.1732	477034.634	480915.477	471308.9514	481291.326	454275.6979	391396.6182	304647.6707	252267.4804	323651.8841	1276049.964	497065.2719	481849.3529	763810.9864	723482.4777	470615.503	338786.1313	439923.3091	560798.8482	2069466.207	3048379.767	418054.5028	461314.3373	397080.6668	1389117.606	1285898.206	2184513.132	518213.8289	459104.6765	411465.175	297875.3265	343609.7531	548283.681	526349.9133	417706.6333	268117.5185
4258			Calcium propiote	5.546162923	MS1 mz matched	185.0215317	114.655	433856.6512	429575.3878	420962.8521	419983.1271	430185.8218	388546.9543	309293.5453	297250.0364	246472.2766	180840.5322	575260.3526	359737.2532	444662.4634	572726.5563	636607.8754	310796.5214	290048.4666	465133.1615	453535.1455	846262.3416	710550.5969	389601.9106	525525.0566	214686.0193	576131.4877	530470.2048	1156715.445	437228.6471	237877.5011	200375.3085	273574.9806	248466.1463	532445.1006	593418.8596	461352.6775	326612.2079
4259			Erinapyrone C;Mafenide;Carbimazole	-15.1752601674451;19.8875226221061;19.8875226221061	MS1 mz matched	185.0457822	411.4085	126209.1202	112022.6312	111938.7971	112811.2397	115183.1748	110607.2805	81305.183	66408.88291	42047.08548	47831.89231	245886.6255	155035.2098	237199.2026	757241.2171	172671.665	92066.71393	60261.97111	104772.2027	25547.54671	133072.2212	354562.1966	71632.04655	87560.76288	32509.71191	452324.6195	128149.7177	519879.0979	212842.6976	32189.4794	81122.19885	68148.80311	58997.85221	198600.9616	151734.7282	160196.5629	50304.14678
4275			1-Methoxy-1H-indole-3-acetonitrile;Deoxyvasicinone;2,3-Trimethylene-4-quizolone;Credazine	9.60181962836836;9.67168298688098;9.67168298688098	MS1 mz matched	185.0810997	74.9095	1447386.454	1564120.05	1481620.801	1258240.535	1576469.9	1327841.89	71986.28538	135232.7655	76521.68579	49067.13373	227435.3299	125204.8012	91235.64308	249963.7221	71267.75847	118823.2039	118879.0423	90395.07796	110345.65	150526.9424	412272.4574	88642.07348	94107.85385	101881.958	439937.8669	200590.5195	125577.7309	151677.5352	105269.3716	76036.6356	61222.04976	84869.15013	192090.0618	190734.5232	185028.4444	85937.95207
4283			2-Ethylidenehexanal;(3xi,5Z)-1,5-Octadien-3-ol;(3E,5Z)-3,5-Octadien-1-ol;2,4,4-Trimethylcyclopentanone;Sulcatone;6-Methyl-3-hepten-2-one, trans-;5-Methyl-5-hepten-2-one;(2E,4E)-2,4-Octadien-1-ol;6-Octenal;(E)-2-octenal;2,5-Octadien-1-ol;1-Octen-3-one;3-Methyl-3-hepten-2-one;(S,E)-Filbertone;2-Octen-4-one;5-Octen-2-one;4-Octen-3-one;3-Octen-2-one;2-Octenal;(Z)-5-Octenal;Sulcatone;Methylheptenone;6…	-3.68821198861381;-3.68821198861381;-3.68821198861381;-3.68821198861381;-3.68821198861381;-3.68821198861381;-3.68821198861381;-3.68821198861381;-3.68821198861381;-3.68821198861381;-3.68821198861381;-3.68821198861381;-3.68821198861381;-3.68821198861381;-3.	MS1 mz matched	185.117637	80.15	1506652.008	1494638.9	1465629.162	1490455.956	1496350.675	1464031.437	1847794.17	1209559.103	167090.7241	493945.7867	3470856.054	307538.6557	1224107.865	5945485.349	893051.8948	1692625.457	871829.5252	375006.5157	2706503.034	315750.2305	2424510.053	41750.79087	516716.5673	1338237.023	2325634.533	662178.1478	1860303.207	612093.0526	2659382.577	1186347.08	1041022.437	80521.61309	2393301.263	810302.5487	2242606.05	76308.11119
4289					Unmapped	185.1540818	127.259	222854.8372	210312.8503	213430.2218	207193.0014	213474.8969	197778.2524	164380.5835	262156.4576	64488.30562	40548.6594	398125.9443	19467.17744	142478.6148	344161.7026	179059.3943	121048.9975	239600.4081	131405.2101	140154.1393	43751.89441	172149.7494	7021.803872	169885.1421	89146.5983	263527.5436	136026.7249	264008.294	108433.5161	122552.7567	76966.73439	115309.535	6659.321729	408461.5881	255430.274	329469.2288	27345.3456
4312					Unmapped	186.0409502	370.643	143537.3359	145175.9653	128778.267	143780.2512	143829.2961	127929.7982	101221.9331	99750.53823	62673.68056	78868.15751	181330.9473	145212.7078	110292.4422	329975.394	76018.5927	100001.4757	82859.19593	115598.2009	106729.4489	527141.4088	238252.7486	162439.7024	105055.5294	128610.7255	226089.6729	264294.8748	144980.2634	158289.3823	162328.4065	114601.5903	71091.62381	92073.21054	209987.2042	139226.7472	163126.7578	75356.99871
4320	Indoleacrylic acid	0.9879			MS2 forward	186.0553026	106.806	82156.63437	76189.85232	72744.58359	76278.95796	74761.84766	74374.84432	109133.6402	21548.03186	96099.56258	8664.223745	40061.91368	54300.37776	264103.997	66692.82189	55991.5467	122078.9254	26420.65077	154363.9188	43716.79492	310864.9781	81981.19933	252577.3904	178556.1634	242518.6189	62150.88747	43497.95615	77280.16281	54581.15929	33740.98102	17635.78077	80176.26421	12087.23891	62818.57228	44198.71791	40119.82338	210041.7486
4333			Amantadine hydrochloride	2.397484298	MS1 mz matched	186.1132486	161.635	234798.3013	248230.3712	233347.6773	241035.1405	236814.9379	229989.6507	227380.1793	206635.2788	161151.2895	164192.5281	280152.9527	213951.3343	225315.6252	429949.6482	246756.3201	252475.508	149363.5267	300105.1935	182302.3022	182019.18	634299.2883	302590.6352	252827.3008	189122.2979	395996.2927	166074.4689	268945.601	305053.782	131848.6367	212575.1633	254510.414	171530.7121	103583.6062	314151.3575	217814.4286	157441.6186
4351			Dimethyl diselenide;2-Chloro-5-methyl-cis-dienelactone;3-Chloro-2-methyldienelactone	-21.5351880420037;-8.76866346500218;-8.76866346500218	MS1 mz matched	186.9859516	602.4735	349051.9191	317156.1928	358329.0258	313217.1368	344540.7896	349011.4443	289444.1248	284757.3104	314722.6335	300626.8624	332764.4953	306128.4842	356063.0876	342949.5231	348725.2287	317165.3111	352949.8867	319438.9966	318296.3884	362482.0267	353152.1053	373708.0159	332896.3006	358251.6428	347192.4332	330370.9527	340424.9108	375670.3242	351168.4091	345757.3674	379357.3015	332543.0985	382413.5742	370413.2785	412451.9607	362757.7246
4362	7-Methylxanthine	0.6447			MS2 reverse	187.0250499	426.2555	589983.6456	599498.7636	467538.1957	556358.9082	511075.1926	592962.8579	345261.3119	272808.566	298173.8571	120915.6877	605226.6606	247631.7796	238568.5719	271844.8533	348057.9463	226940.1021	488062.8504	260480.5976	251115.8656	497167.2938	390579.2998	279848.1362	272324.5777	503676.2504	974723.0633	527253.9975	444568.7957	397541.666	357446.5644	224892.5906	239095.3597	197853.4965	546957.3162	284599.6172	384338.4376	252789.4537
4363			5-Hydroxy-2-furoic acid;	23.7589034037649;	MS1 mz matched	187.0250709	355.923	1830005.274	1738935.693	1720173.493	1698861.852	1716506.687	1696640.171	347659.2939	375419.5872	768994.3714	462855.2753	1894696.19	787953.0046	810914.1343	2410639.005	756280.6007	567776.114	367357.3388	1304116.986	309581.0544	3075518.263	1154103.365	1062751.622	1300296.883	647962.2162	1087256.178	909297.1088	1629430.516	781541.943	523000.7525	746712.4431	394267.098	625613.5682	893715.6944	1974521.713	703930.1512	581981.1421
4364			2-Methyl-3 or 5 or 6-(furfurylthio)pyrazine (mixture of isomers);2-[(2-Furanylmethyl)thio]-6-methylpyrazine;Indolylmethylthiohydroximate	-6.71482994107365;-6.71482994107365;-6.79442119776731	MS1 mz matched	187.0273811	78.4125	284532.0783	278022.4018	278157.1325	279848.8373	280946.0605	265486.0982	181334.2361	221739.7676	195041.6964	104184.5202	275113.0996	205832.4958	233848.2135	529266.0952	242966.0801	168706.5792	218078.5318	280804.8394	317038.9906	375897.5287	257850.9731	361165.1703	205723.1938	148916.8323	329279.2341	393196.3072	351865.9879	449976.2806	293695.2271	111380.266	127987.1873	127373.8604	351111.7962	227039.3221	271878.1548	153063.3021
4370			Furfuryl propyl disulfide;2-Methyl-3-(propyldithio)furan;4-Chlorobiphenyl;1-Chloro-4-phenyl benzene;4-Monochloro-biphenyl;2-Chlorobiphenyl;2-Monochlorobiphenyl;PCB 1	17.5017191828002;17.5017191828002;-16.2343722827281;-16.2343722827281	MS1 mz matched	187.0362473	381.921	131920.5341	121997.2973	115474.4937	125605.8136	118532.2631	118470.0261	44140.30148	34312.87078	237758.6874	77815.62271	140433.83	63186.04474	116470.7946	151550.56	140986.5212	40410.52871	62276.82106	1175717.366	14843.03425	1793306.937	112886.0818	275267.0292	305743.5134	18864.65762	468648.8324	63436.83845	261920.9242	172278.5843	38000.9342	72700.9635	55323.06253	83432.11934	93896.53337	298437.7026	62567.95179	90146.51912
4372	4-Methoxyphenylacetic acid	0.8837			MS2 reverse	187.0375092	229.692	2452825.839	2704014.084	2506366.575	2470083.727	2510432.87	2418790.75	2352110.683	2508668.586	1647707.421	1598008.757	3171920.384	2619926.667	2405981.439	3682201.348	1753213.33	1835822.362	1882467.386	1893999.191	1947629.036	2277318.665	2578227.515	2395907.428	1765253.003	1647729.149	3033098.196	2974309.907	2796268.68	2186192.064	2215120.569	1739706.136	1688487.81	1728826.462	2628527.891	2619226.835	1877244.361	1560791.608
4375			(-)-3-Cyanomethyl-3-hydroxy-1H-indol-2(3H)-one;Sodium hexafluorosilicate	-24.3408200830965;-7.97636867835799	MS1 mz matched	187.0466906	129.5255	1719618.625	1646488.94	1635808.482	1674094.792	1629832.118	1634268.652	1310281.08	1694081.488	1126037.122	939224.0318	2612208.193	1217453.709	2763702.778	1773116.829	1715207.994	1526431.221	1421246.418	628956.2034	937288.9543	216304.409	2204269.232	942621.2855	1107127.255	1428667.074	2123226.915	2281510.925	1705194.014	1798167.309	1109300.087	1156861.855	1463353.763	935978.8302	1885431.946	1275924.318	2310688.302	983808.2406
4387	alpha-N-Acetyl-L-glutamine	0.7695			MS2 forward	187.0737274	297.5475	9740409.551	9832970.551	9605769.669	9825661.481	9740399.411	9740341.234	8136595.91	8446438.573	6723543.488	5464591.02	9414942.204	8293925.939	9758322.652	11223002.55	7494844.278	8139488.326	11452378.7	8531571.949	8557004.833	10030052.07	11033466.14	8559156.071	8635034.095	7373898.421	11158642.59	10538593.83	8709470.907	14532686.89	6117277.293	6947125.734	7930556.453	5783208.208	16283062.98	8694972.035	10820672.21	7592555.675
4395	Azelaic acid	0.99			MS2 forward	187.0976445	328.3055	817610.3609	764330.0615	754090.0337	763823.941	768940.995	753321.6314	321905.7032	945513.5089	302686.9747	708580.3245	1110134.595	963907.7244	705348.6815	802037.9343	536122.6521	567171.5487	778471.151	774028.0895	513905.5312	1521608.075	1405963.806	462509.1348	830802.8709	595674.0123	1129153.255	1045656.966	831401.4609	526822.8237	652942.813	873926.696	390655.2678	854596.1012	1284119.746	1241267.439	1078394.257	265140.1622
4400	N6-Acetyl-L-lysine	0.9379			MS2 forward	187.108016	267.8375	42863.43645	37947.03731	36743.08631	38005.83436	36734.3201	36286.88899	38918.92869	34476.18092	18465.3567	12369.05454	50075.53224	32546.01982	52614.64874	58157.7126	31099.55833	31082.23388	35364.65446	32214.8295	31041.74859	88890.85573	57860.25409	29171.85323	70867.12265	38308.00834	55786.22197	55372.10535	41563.87263	39638.93999	32763.75591	16338.66664	36768.00101	14877.75528	67608.35671	42395.13793	48444.16974	18582.728
4402			Diethyl methylsuccinate;(+/-)-Ethyl 3-acetoxy-2-methylbutyrate;Nonate;Azelaic acid;cis- and trans-Ethyl 2,4-dimethyl-1,3-dioxolane-2-acetate;3-Methylsuberic acid;2,4-Dimethylpimelic acid;(+/-)-Methyl 5-acetoxyhexanoate;Butyl ethyl malonate;Diethyl glutarate;Azelaic acid;Nonedioic acid;1,7-Heptanedicarboxylic acid;Eucommiol	21.5321391564305;21.5321391564305;21.5321391564305;21.5321391564305;21.5321391564305;21.5321391564305;21.5321391564305;21.5321391564305;21.5321391564305;21.5321391564305;21.3141709759128;21.3141709759128	MS1 mz matched	187.1089093	372.423	359642.8327	348748.5337	360450.6128	362867.2411	357495.2783	360442.53	314845.9638	428212.2108	262260.76	167434.3535	615724.0455	255736.1565	426627.0694	423121.3696	338652.8496	287773.5389	417167.2873	311009.2792	336067.6909	429911.309	450406.0797	351748.5423	284983.8188	235338.0132	663904.6657	436502.6758	439635.3884	443474.0308	326956.9117	214198.9505	315612.8871	171804.3655	754577.2936	313358.5944	607189.8697	240465.596
4413			Lanthionine ketimine;2-aminophenol sulphate;Dichlormid	2.23057478647591;2.23057478647591;0.966081832822522	MS1 mz matched	188.0025284	161.9675	228921.8828	211496.499	202494.0055	220246.515	206448.45	206319.4248	121459.3386	245081.1035	166470.0126	40999.26896	373165.1606	96737.08148	226220.6902	96020.12009	210991.0484	61804.70521	203220.7171	183700.431	109505.1796	653587.4877	29679.84778	181502.7145	195352.2433	58663.34104	549541.2321	180458.1451	588995.0405	40638.95634	79895.27121	65962.48807	68437.56633	51670.66966	547174.6012	223694.2711	439132.361	76836.05622
4426	Kynurenic acid	1			MS2 forward	188.0336574	53.875	82549.5011	83379.00457	75274.8713	85160.40303	81521.30868	81670.77318	56388.59758	66618.30135	28137.72541	42232.85143	106895.3596	96396.50316	106962.5059	149604.9108	56017.11489	95780.50878	71890.70267	88097.54548	29708.85577	236476.7746	289184.076	64838.45331	94196.72514	77221.72119	118495.2846	101765.5021	109078.5253	30628.88835	9513.471456	90990.78384	51932.10676	38113.90742	104499.9238	140042.5651	87847.07964	47403.67945
4435	N-Acetyl-L-glutamate	0.8985			MS2 forward	188.0565382	368.639	1842148.889	1628288.881	1659891.564	1627633.971	1778519.289	1575989.657	1357395.745	1577195.106	1138073.069	703592.8979	2356840.458	1595318.231	2482641.096	2811706.334	1330124.509	1597325.152	1487084.077	1472837.111	1254708.086	7777619.351	3251880.366	1175945.243	1539936.766	1090595.992	2821895.031	2098096.916	2229275.663	1953297.092	1323207.415	901239.4504	1099226.095	752838.6957	2856646.316	2101410.575	2114229.62	839754.1039
4438					Unmapped	188.0591687	138.0855	344266.1023	345103.588	344264.6169	344952.905	336763.204	344951.5476	246438.6503	436485.5827	262610.0063	162880.6118	453007.1472	297916.7441	281803.7447	184327.0863	329398.7564	237246.7869	454820.1498	281251.2897	261083.6735	416931.7397	259700.2431	245789.5448	302510.3792	184415.3294	561330.8144	254641.8809	372877.7174	249462.0183	245423.317	151116.451	210543.3221	195843.0846	489792.7443	318776.0941	463493.1793	265663.0616
4443			N'-Nitrosoatabine;T	10.8710023	MS1 mz matched	188.0922556	227.5095	3719597.079	3682367.315	3642948.364	3683483.949	3677125.248	3607723.077	3326961.66	3226217.969	2464191.437	1657369.754	4071245.009	3755952.007	3662182.923	6508604.963	2905508.009	3040431.555	2887424.078	3312721.797	3004908.447	6432496.889	5384924.149	3098200.55	3277354.719	2601927.996	4743770.786	4584707.26	4232130.032	4900278.22	3021081.871	2038339.44	2210740.713	1943667.077	4719924.052	3750936.885	3895449.658	2078300.557
4448	Glycylproline	0.6589			MS2 reverse	188.1008971	328.405	76638.70262	75919.24883	74555.10037	74515.85739	76010.23378	74471.69015	31473.40876	91281.87642	29321.31109	66814.88325	104354.2798	92962.86216	67378.03562	77916.97793	51815.36868	56904.70689	75709.4432	74857.75949	48102.57486	148670.002	135846.8442	46498.46809	81987.33765	58004.67162	115182.4622	101300.6176	81936.45411	54706.71861	64628.86013	86020.02845	42527.03045	84014.3492	126116.1744	119042.6131	105695.5868	27748.34799
4458					Unmapped	188.9862425	95.529	567790.1201	815969.6713	751432.4282	613191.6873	855785.7733	802330.5049	307101.6487	593665.1477	318185.0582	250501.5695	837533.2813	452947.3775	633036.1058	982621.106	801181.0564	435671.3424	790484.0999	859954.4187	413782.321	672043.6864	450773.4534	924516.3708	658319.159	593704.2342	1327442.189	723912.067	1641732.894	1035437.77	515343.6975	382875.4978	790134.2047	686601.0373	1090685.494	976638.5004	1224837.769	577590.0196
4459	Xanthine	0.9627			MS2 reverse	188.9858553	44.197	4134037.532	4167048.187	4133109.194	4140608.523	4167706.136	4096232.515	2868520.904	3920345.371	3005206.079	1983577.814	1212564.059	3016570.91	3736142.726	3935385.062	4616714.519	3321405.128	4240982.171	820141.2128	3215948.569	6284704.045	4684493.71	4064459.164	4875578.051	4170615.828	6726055.019	4210232.313	6213743.37	4254487.088	3070784.458	2402274.586	3176164.395	2412826.562	5374203.016	5512898.485	6007103.128	2522002.098
4478			Methyl hydrogen fumarate;Itaconic acid;Gamma-delta-Dioxovaleric acid;2,5-Dioxopentanoate;Citraconic acid;Glutaconic acid;Mesaconic acid;2-Pentendioate;2-Hydroxyglutaric acid lactone;2,5-Dioxopentanoate;2-Oxoglutarate semialdehyde;Itacote;Itaconic acid;Methylenesuccinic acid;Mesacote;2-Methylfumarate;Mesaconic acid;Methylfumaric acid;(E)-2-Methyl-2-butenedioic acid;Acetylpyruvate;Acetylpyruvic aci…	18.390851102766;18.390851102766;18.390851102766;18.390851102766;18.390851102766;18.390851102766;18.390851102766;18.390851102766;18.390851102766;18.4577617194821;18.4577617194821;18.4577617194821;18.4577617194821;18.4577617194821;18.4577617194821;18.4577617194821	MS1 mz matched	189.0386411	173.785	2085805.498	1871195.187	1870230.876	2259910.476	1868498.711	1867568.798	1967991.587	1856888.944	1058812.899	655474.6423	3058431.493	999787.0327	1263499.044	3014984.947	1151548.434	1779210.542	1799630.013	1450979.946	2240042.111	921908.659	3359579.23	1010803.179	1432952.57	1157553.951	2845761.537	2568598.791	1424956.011	5121941.501	1280477.642	620614.506	1021107.272	1006906.957	3160688.817	1907000.681	2711196.847	664268.8873
4483			3-Dehydroquinate;2-Hydroxy-2-(2-oxopropyl)butanedioic acid;3-Dehydroquite;3-Dehydroquinic acid;5-Dehydroquite;5-Dehydroquinic acid;4-Hydroxy-4-methyl-2-oxoadipate;4-Hydroxy-2-oxo-heptanedioate;4-Hydroxy-2-ketopimelate;4-Hydroxy-2-oxoheptanedioic acid;4-Hydroxy-2-oxoheptanedioate;2,4-Dihydroxyhept-2-enedioate;2,4-Dihydroxyhept-2-1,7-dioate;2,4-Dihydroxyhept-2-enedioic acid;2-Keto-5-epi-valiolone	-14.4074327186963;-14.4074327186963;-14.2069596212128;-14.2069596212128;-14.2069596212128;-14.2069596212128;-14.2069596212128	MS1 mz matched	189.0399042	55.752	419800.2504	335263.4128	334195.3678	417693.0197	285318.2852	358729.3444	553361.711	705491.7317	300765.7369	191087.3497	615013.2519	215066.3603	346511.3717	840659.8752	436768.9893	303436.8892	812750.6212	507467.6725	512502.8959	241393.6426	490965.5079	517058.0588	494737.1119	135159.4956	848918.5809	294760.6845	492524.2981	702519.9868	403764.7863	214679.3601	286492.721	106112.2983	903452.887	529523.7407	676112.106	249329.6634
4485			5-(Methylthio)-2-[(methylthio)methyl]-2-pentenal;3-Dehydroquite;3-Dehydroquinic acid;5-Dehydroquite;5-Dehydroquinic acid;4-Hydroxy-4-methyl-2-oxoadipate;4-Hydroxy-2-oxo-heptanedioate;4-Hydroxy-2-ketopimelate;4-Hydroxy-2-oxoheptanedioic acid;4-Hydroxy-2-oxoheptanedioate;2,4-Dihydroxyhept-2-enedioate;2,4-Dihydroxyhept-2-1,7-dioate;2,4-Dihydroxyhept-2-enedioic acid;2-Keto-5-epi-valiolone	2.07052294277816;6.8403879658356;6.8403879658356;6.8403879658356;6.8403879658356;6.8403879658356	MS1 mz matched	189.0404766	334.0705	230102.3793	245465.1197	244680.5583	245403.6958	244740.8761	245367.3928	148292.6599	177053.6056	75642.66371	83916.80518	232422.6067	176201.7982	128077.9065	308716.8085	163191.4997	173093.8909	117090.5723	202664.7474	244388.1334	315916.2475	258208.0038	118274.9851	210246.9455	109864.7473	203937.4155	264283.351	227506.0711	401890.2865	107252.3807	106483.7445	136937.9399	93413.44168	211241.2931	166593.3535	167101.7881	77106.22735
4492			Methyl hydrogen fumarate;Itaconic acid;Gamma-delta-Dioxovaleric acid;2,5-Dioxopentanoate;Citraconic acid;Glutaconic acid;Mesaconic acid;2-Pentendioate;2-Hydroxyglutaric acid lactone;2,5-Dioxopentanoate;2-Oxoglutarate semialdehyde;Itacote;Itaconic acid;Methylenesuccinic acid;Mesacote;2-Methylfumarate;Mesaconic acid;Methylfumaric acid;(E)-2-Methyl-2-butenedioic acid;Acetylpyruvate;Acetylpyruvic aci…	-4.68134950278515;-4.68134950278515;-4.68134950278515;-4.68134950278515;-4.68134950278515;-4.68134950278515;-4.68134950278515;-4.68134950278515;-4.68134950278515;-4.61444042981587;-4.61444042981587;-4.61444042981587;-4.61444042981587;-4.61444042981587;-4.	MS1 mz matched	189.0398253	223.8895	4608213.648	3660707.208	3754245.454	3701599.559	3657608.686	3657196.108	8412123.742	8148631.037	3142494.136	2055995.88	4872090.943	4830600.276	4199694.613	12989265.74	5259118.129	4229974.371	7938649.321	4449262.77	7722123.893	5499869.793	11568321.1	5635742.504	4731629.796	2349959.245	6958147.572	6715390.821	7038395.472	6784821.228	5432685.236	3414846.9	3317667.04	1716049.312	12211113.26	7155549.915	6579512.675	2810252.06
4493	Glutaconic acid	0.9632			MS2 reverse	189.0405191	425.512	181922.0244	181374.1825	185406.366	176677.5248	183344.3752	182769.6334	76941.19274	91070.60905	73004.40586	97141.64809	105415.6888	128198.7532	104298.6288	83036.45342	81629.12928	109098.4447	76222.18263	96145.251	95065.84332	166788.1495	136851.6287	85324.55474	103071.4046	120611.3593	91685.20666	161067.1461	108300.2406	80797.7136	98951.93385	114312.1144	78128.47497	94710.29803	98752.1346	122561.9792	96029.42702	75153.60632
4498			6-Hydroxy-1H-indole-3-acetamide;Aldicarb;Butocarboxim	12.1820829117435;-5.56036061051111;-5.56036061051111	MS1 mz matched	189.0765431	332.247	193546.1382	192059.165	200898.1023	191062.1382	180439.1712	193607.9485	193605.8686	157405.3734	56951.79845	47613.22933	346798.2863	71892.23996	174596.5667	293615.2411	115661.3288	157334.9721	174127.8917	121581.8513	64437.96239	331473.4543	312610.5318	73093.40663	137433.3611	104179.89	332445.0533	221414.8977	174050.6679	176775.8483	115749.8649	107782.8211	121082.6306	35746.6884	415362.9752	179290.4947	290795.8729	36559.54624
4505	alpha-Ketocaproic acid	0.6696			MS2 reverse	189.077958	297.534	172210.3172	164512.7609	167237.9261	169855.8915	157706.39	165707.5469	125080.1346	123470.0986	96840.00523	77119.50554	162304.5735	138224.0407	165297.6376	243826.9457	114826.1302	127030.0359	203837.8877	134346.0735	140516.8276	232388.5948	221753.2769	137653.2127	135958.0003	102919.1643	211316.7456	205240.0452	142562.8044	313227.1413	83628.45347	105685.9975	116017.8515	83280.17019	386062.7589	144702.8603	187993.1899	109575.7199
4512					Unmapped	189.1127828	170.011	248069.5815	247846.5644	239724.5786	248070.653	248035.4426	241425.5037	126828.0144	262423.4776	115376.0016	260964.9519	311841.9288	240584.1495	193204.3075	403345.6675	181668.4003	228302.7886	231600.7401	212879.479	49966.18185	52348.5542	459463.7273	162975.5526	219112.3033	324936.5201	207846.5362	119238.1736	258739.9046	216692.847	117343.0266	355761.6299	135984.7005	280171.78	191043.3711	282617.5711	288731.7803	96956.08346
4521	L-Cysteic acid	0.6986			MS2 reverse	189.9815278	59.816	545948.4977	517811.7593	515896.0935	525905.8707	517799.6445	517791.3297	219859.7295	262538.8233	361309.3959	515524.4193	375638.8317	366862.2091	534582.6836	665903.2513	549702.3512	413823.6742	260239.235	408454.8758	269426.3275	1392669.763	996342.2716	309767.21	383182.5711	580504.5704	396211.4677	1693831.848	896679.6087	473130.8271	412221.1443	692236.2342	339056.3335	473856.9818	429178.1652	565491.8179	334304.902	157686.1822
4522			2-Amino-3-phosphonopropionic acid;Thiobenzamide S,S-dioxide	17.6973495834444;-15.9744692482851	MS1 mz matched	189.981396	167.4695	208274.8368	203568.9684	196761.4317	203789.77	203823.1806	194608.3953	98680.22932	123364.2817	96410.2716	153809.2439	216523.3575	436774.8823	175612.0474	214209.9852	101416.5344	194046.2682	113801.5735	168963.2197	157990.1782	91719.71607	278394.3485	153464.7378	186837.663	306291.3259	336351.4766	591443.3155	172495.7828	99121.68958	345952.2624	209302.7263	81398.05775	195956.6461	250682.83	217768.906	194285.1115	84577.28314
4545			N-Acetyl-L-methionine;N-Acetylmethionine;N-Acetyl-L-methionine	-8.44753671969581;-8.37426254148542	MS1 mz matched	190.0539689	187.155	3126452.351	3109860.296	3050172.457	3094667.802	3110093.969	3062838.44	1359641.891	2693895.03	4267880.915	682755.2061	5252374.606	739216.8335	3892661.114	3618465.681	6252390.204	1280970.047	1906053.227	3902956.261	1159991.833	5398886.881	2578842.126	2007659.434	4456107.347	918661.9014	3033616.337	1454751.262	9283720.079	1217193.083	984932.0138	1080758.764	1455416.231	518307.9118	2484076.347	5904217.173	3717581.819	1400821.386
4546			(±)-2-Hydroxy-4-(methylthio)butanoic acid;alpha-Oxo-benzeneacetic acid;Benzoylformate;Benzoylformic acid;Phenylglyoxylic acid;Phenylglyoxylate;2-Oxo-2-phenylacetate;2-Carboxybenzaldehyde;Phthalaldehydic acid;o-Formylbenzoic acid;2-Formylbenzoic acid;2-Formylbenzoate;Piperol	-7.09767413855488;15.3300935734987;15.3300935734987;15.3300935734987	MS1 mz matched	190.0507276	205.503	558733.7947	548165.1491	555559.2018	538391.6334	552699.1377	545674.5787	425767.0057	417858.3858	208862.3931	62698.48254	419569.0412	84857.83693	934611.057	677933.0439	371008.1262	309792.7647	308047.4671	413825.465	253206.4748	5077405.455	744887.2176	356691.6269	402693.7572	206860.8495	447025.4159	40867.70736	522186.8238	620951.6714	347724.0389	239367.3927	241316.6947	175709.2401	478011.2398	522235.9403	437636.2828	211937.1503
4551			Carbendazim;Carbendazim;Mecarzole	10.9195881949048;10.7965949562779	MS1 mz matched	190.0715629	238.592	220534.7135	213833.1974	209422.0075	214099.5708	211326.2882	206180.7901	190306.1539	179001.0597	127180.6774	87015.35811	374830.3026	221976.0244	233965.3995	317238.1893	234677.2381	190547.4101	138003.8442	256041.8706	120153.4729	554681.5396	315931.6033	215046.3178	223766.6315	148699.8281	323744.7026	342701.2606	375326.7978	160676.3713	148192.8945	98001.26306	108833.8203	87296.85341	203532.6878	314422.3983	264366.4626	72102.52802
4552			Carbendazim;Carbendazim;Mecarzole	13.0973300698367;12.9743365633652	MS1 mz matched	190.071979	286.509	242955.2299	218148.848	212469.097	226182.0266	212749.1787	212608.1311	145773.1287	221358.4801	168051.3189	109548.5779	357131.4538	165355.9518	209299.7759	318084.7608	166456.8286	123142.9982	167376.6005	186172.6751	128942.3748	295238.6084	252171.994	201097.621	179135.9007	90108.57079	384678.2596	274524.363	276136.6378	267485.0503	212648.5237	158791.9815	154716.0977	123978.3997	344483.2489	196910.9507	297103.2272	105229.3298
4578			2-Chloromaleylacetate;2-Chloromaleylacetate	10.1613401313905;9.9061060742643	MS1 mz matched	190.9845018	21.742	2343449.471	2325793.033	2343632.187	2278314.858	2574730.635	2322371.587	1931836.892	2521704.292	2120687.541	1897234.444	2531361.465	2217163.133	2069694.032	2848868.533	2676368.146	2098213.24	2408320.263	2291146.79	2074284.26	2246437.883	2333867.157	2436048.648	2207521.585	2464044.344	2935997.278	2759178.695	3115992.505	2526088.356	2385855.264	2025008.464	2343695.749	2067905.841	2529223.137	2374301.79	2702848.962	2096327.582
4580					Unmapped	191.0175204	350.4005	392961.0775	356466.5717	356409.1583	370016.1144	356372.2446	358165.6881	207389.5079	235192.36	231824.044	195144.8917	411550.1299	418775.1396	420303.088	498896.7022	379046.7407	243120.6322	208429.4965	482852.3899	208582.2242	749688.3189	665452.5326	469999.2781	488085.2475	179679.7395	433049.4409	331366.2845	570021.7243	450601.8174	137591.4593	283122.5214	293764.3442	255501.2182	363349.156	656599.2914	376484.5524	268855.1436
4584	Citrate	0.9796			MS2 forward	191.0206077	488.288	19843723.26	15172738.62	16213868.99	15837586.27	16096788.51	15750771.81	13815784.69	13720489.34	12764453.89	15757155.23	23660024.73	21674306.57	17156019.7	28527942.69	13967666.44	15499454.16	11393637.01	14904484.68	16150034.69	29267216.13	28863809.77	14343681.78	15240857.4	7894503.841	21949120.1	20490718.49	27472466.27	16721617.16	8378967.133	8036384.959	8855476.992	9802464.553	21873495.62	18146388.76	17087726.95	8203074.843
4597			(S)C(S)S-S-Methylcysteine sulfoxide;	17.7858334026677;	MS1 mz matched	191.0561798	344.489	572012.8467	524317.4197	539247.7056	523122.3189	535948.2755	521891.4073	73727.61252	62117.39028	36731.16053	220697.5317	97110.61061	373164.2308	60563.9443	127566.8357	51603.57489	256987.4165	50703.71222	42972.99177	392746.4605	54388.26911	180511.1512	49966.47768	43450.57261	588761.1375	82552.667	387203.6482	81970.14763	75133.53659	390504.6908	230280.3218	82177.98131	231331.0049	62111.33408	140557.2151	78320.72914	73459.50574
4604					Unmapped	191.0560537	325.019	6116698.266	6295004.43	6479011.724	6375715.955	6297202.375	6376265.706	497849.7303	297668.765	133083.9964	1535783.437	651208.6277	5038424.552	278271.225	4906068.51	289756.8521	2648734.556	240274.4378	258493.0002	5639177.38	297235.5208	3193888.635	268239.071	218503.4396	5607257.771	529414.6766	5485298.568	535047.7698	471061.8471	3904014.253	1524662.506	370583.2558	1540673.639	330650.2539	838076.0204	335679.2844	243718.9428
4641	Phenylacetylglycine	1			MS2 forward	192.0675611	172.5515	13527815.79	13528015.18	13335305.64	13517671.5	13528565.31	13292834.77	5830750.019	9953491.006	5020041.215	6082858.585	10803473.85	7362578.475	18469144.54	6708016.725	7386734.922	9888177.174	10928961.43	9920468.327	6282981.349	22204765	15083900.53	7562619.565	10545726.23	7568070.63	6591229.246	5610392.622	7966106.72	6224610.291	5441546.338	7463206.661	7309675.433	6146218.816	11618099.57	11883973.79	10656359.39	6800423.407
4674					Unmapped	193.0132915	174.1215	4878751.25	4772567.277	4737436.816	4773072.915	4778535.104	4708958.544	5381465.655	4979292.525	5296842.835	4613275.868	4764384.221	5313209.369	4699220.761	4189925.482	5069653.823	4773795.124	4559531.245	5066289.16	4933693.207	4140620.701	3446167.362	5372463.997	4975641.521	4659921.495	4603225.096	4412751.015	5160234.643	3865726.885	5285198.184	4902036.965	4882822.961	4607271.033	4329556.755	5138253.431	4754841.842	4912084.359
4678			Methyl 1-(1-propenylthio)propyl disulfide;(-)-1-(Methylthio)propyl 1-propenyl disulfide;	-5.56575573312169;-5.56575573312169;	MS1 mz matched	193.0246826	450.5745	2737301.747	2037697.529	2126975.262	2111280.238	2033955.387	2031456.784	1626101.618	1646742.19	1371745.43	762992.4085	3792869.256	2456978.85	2196917.041	4769948.009	1824901.642	1789662.37	1381722.172	2022441.104	1624683.556	3920880.041	4684487.904	1619214.393	2007626.901	1080086.656	3702305.623	3281688.461	3651009.848	2625824.344	1549213.228	828771.0915	1222194.73	1341016.567	3753669.34	2874605.402	2866862.547	1483676.785
4682	D-galacturonic acid	0.9248			MS2 forward	193.0354602	370.3915	4983592.573	4775142.036	4651636.837	4791729.758	4503587.481	4700857.656	3498341.787	2564035.178	2086409.414	1671582.297	4588141.459	5153480.669	4764076.731	11327294.5	3367325.807	3844270.798	2468994.765	4665507.313	3727127.785	9059124.622	8777081.655	5265364.442	4165822.024	3132112.372	5241178.133	6853092.677	5418584.415	4653478.289	4013945.051	3155324.963	2348958.052	2504561.613	4572500.929	5803428.06	4770960.152	2456338.155
4684	2-Keto-D-gluconic acid	0.695			MS2 forward	193.0356141	335.925	512768.7205	867965.5786	828139.6982	866602.3994	427316.6584	866496.5165	877584.8741	491455.6071	283167.806	146152.1514	1285758.339	1030636.106	785245.4441	1843298.41	777608.8198	832052.5097	582095.0302	794855.5634	417687.3561	381406.7496	863694.1129	653096.0138	818542.595	610699.342	541840.904	1344767.118	681975.3976	1393621.598	767600.3575	175843.1197	359199.4725	298651.909	1137234.722	531272.5967	1135345.382	177887.2146
4696			Temozolomide;	-22.619334439137;	MS1 mz matched	193.0508341	31.168	54489.90359	52466.82543	53553.52358	56132.20728	54219.36634	49456.30845	10230.67292	13360.04697	132221.2799	15709.96402	2127.304924	17239.10018	5752.635803	15231.31253	144141.8871	155931.7923	5675.82143	146153.2202	9330.078639	188460.3436	19420.38635	3319.708903	114597.2291	24713.08226	18579.08654	17798.54165	127484.7359	136200.2166	14272.63915	19130.28018	118284.7338	15840.29714	140492.2489	114935.9265	4508.848529	130953.0656
4700	2'-Deoxy-D-ribose	0.7912			MS2 forward	193.0714095	312.348	182663.4915	154727.4936	156788.5082	154427.3414	159545.006	154371.7627	45956.74638	39507.04568	35451.35355	36530.76768	51457.09267	87932.72963	45458.35966	30522.52867	42508.94904	54149.11476	34484.20607	45944.94711	47044.12571	66319.77842	100160.8878	46906.72396	44380.89098	73144.04222	50989.16068	122228.3778	47553.75313	95848.76732	61442.49451	63200.10987	42776.80046	42781.56318	39845.73718	55641.90968	48234.92328	40991.1439
4718			3-Hydroxyhippuric acid;Leucodopachrome;L-Dopaquinone;N-acetyl-5-aminosalicylic acid;Salicyluric acid;4-Carboxyphenylglycine;Dopaquinone;4-Hydroxyhippuric acid;2-Hydroxy-7-methoxy-2H-1,4-benzoxazin-3(4H)-one;Alpha-Hydroxyhippuric acid;2-Hydroxy-6,7-dimethoxybenzoxazole;Dopaquinone;1,2-Epoxy-3-(p-Nitrophenoxy)propane;EPNP;2-Carboxy-2,3-dihydro-5,6-dihydroxyindole;Leucodopachrome;cyclo-Dopa;Salicylu…	-0.809010229778838;-0.809010229778838;-0.809010229778838;-0.809010229778838;-0.809010229778838;-0.809010229778838;-0.809010229778838;-0.809010229778838;-0.809010229778838;-0.809010229778838;-0.809010229778838;-1.02536128608318;-1.02536128608318;-1.0253612	MS1 mz matched	194.0452452	224.5975	1613123.401	1540877.78	1518617.739	1541655.363	1517865.884	1517612.27	803831.3116	815651.4768	745640.6353	1484480.636	1027684.529	1092675.446	1419987.571	1202670.264	1373468.201	960342.7693	745095.4786	1105513.478	590226.3678	4105002.998	1246939.365	1149314.239	1036241.268	1047615.387	1131034.414	1982169.433	1809854.326	1394707.422	925810.9962	1389887.645	659509.8556	1500318.756	973622.7429	1102299.929	956965.2368	796660.4691
4720			3-Hydroxyhippuric acid;Leucodopachrome;L-Dopaquinone;N-acetyl-5-aminosalicylic acid;Salicyluric acid;4-Carboxyphenylglycine;Dopaquinone;4-Hydroxyhippuric acid;2-Hydroxy-7-methoxy-2H-1,4-benzoxazin-3(4H)-one;Alpha-Hydroxyhippuric acid;2-Hydroxy-6,7-dimethoxybenzoxazole;Dopaquinone;1,2-Epoxy-3-(p-Nitrophenoxy)propane;EPNP;2-Carboxy-2,3-dihydro-5,6-dihydroxyindole;Leucodopachrome;cyclo-Dopa;Salicylu…	-0.809010229778838;-0.809010229778838;-0.809010229778838;-0.809010229778838;-0.809010229778838;-0.809010229778838;-0.809010229778838;-0.809010229778838;-0.809010229778838;-0.809010229778838;-0.809010229778838;-1.02536128608318;-1.02536128608318;-1.0253612	MS1 mz matched	194.0455909	208.114	507848.3061	418487.1863	444404.1765	428024.2415	435309.1914	428101.3215	151757.7563	334976.4101	124932.6666	278405.6737	379798.3933	1338225.177	351829.7252	380285.0406	311538.1146	210607.241	235369.5232	160522.387	209449.6139	945902.5869	396152.5746	221080.8606	142543.5836	260424.209	189025.5963	1019062.374	401838.8025	226657.0272	359646.1689	197592.374	159004.3073	453289.0904	315231.207	134369.9426	366268.3042	95839.52861
4721			4,6-Dichloro-3-methyl-cis-1,2-dihydroxycyclohexa-3,5-diene	12.32496185	MS1 mz matched	194.0456039	149.714	6236105.384	5718095.472	6011953.314	5564194.237	5707807.531	5710009.1	3459648.86	4475677.867	4244217.872	5043730.928	5513096.851	7115977.913	6147242.762	6578227.171	5912116.256	5720670.33	3977527.975	6558708.871	3502889.984	8553382.55	10669997.28	6192693.836	5801557.953	7377237.976	5601704.452	12010248.25	8464051.681	5306435.153	5283650.058	5009030.339	4820018.408	5953154.884	6317888.189	7345912.307	5855640.191	3267761.331
4724					Unmapped	194.0489778	92.548	14674349.01	14394929.3	14740920.62	13589441.94	14501796.66	14251594.47	15159911.58	33095935.92	14347801.88	3443642.007	5419440.292	24389018.53	11340258.12	21235823.7	15037584.02	11591888.08	22106034.44	7635939.143	38063714.52	5339855.042	6509046.536	11661698.92	14134687.49	12396342.74	6933703.01	22827148.01	22531681.87	12566363.76	5846948.556	4901165.159	9249669.519	5047104.387	22240116.08	3647783.671	26371619.28	21302056.62
4727					Unmapped	194.0591297	184.9685	318234.7308	304191.1202	299488.4215	307001	299327.4378	299221.973	317674.0163	265186.8913	165471.7419	265075.1607	319980.3445	361860.1124	286683.5376	506408.4216	257172.05	314615.5446	232122.1701	300499.0368	269523.8179	248925.4723	527600.2983	256399.4908	326254.9233	107850.6959	348204.4425	502929.7591	320374.4553	522298.0114	324221.2362	274987.1228	252537.0179	291663.3367	324482.1825	438676.0461	300672.032	232501.0965
4743					Unmapped	194.9061771	403.949	680120.2822	682293.9559	689744.7203	680286.1777	737363.9261	689340.2433	856391.0255	1016951.604	997994.4717	5144534.834	620534.3381	592250.6534	691683.8163	212374.3387	796408.5432	824218.7135	914350.9955	801243.7186	889932.679	1061489.397	332860.9978	867925.5864	863574.3364	1009632.05	585013.8958	598240.6496	655299.2573	538367.3478	907504.6176	2847350.071	935016.202	2712279.861	562689.0449	679594.6372	754702.9486	2595998.741
4744					Unmapped	194.9061784	576.6415	2535571.467	2958950.57	2849074.621	2909859.518	2945569.643	2944625.245	3191346.078	2999394.185	2799060.782	2904926.526	2329030.52	2936166.801	2663697.767	2490615.52	2899296.394	2988495.099	2948078.781	2706668.265	2417605.29	2737640.349	3253639.618	2853125.955	3387647.72	3093121.047	3214287.077	3064898.137	2476825.21	2890314.783	2506659.508	3135159.968	2869089.917	3117227.964	3085459.847	2522163.004	2534151.317	2775705.956
4748					Unmapped	194.9062018	416.293	828103.5597	848126.1173	851541.1741	849276.7053	870979.9598	865224.2397	999715.2928	1091942.003	1235128.884	1184896.81	765195.4097	757750.1638	874459.5652	303559.2395	1018061.273	936450.4442	1086608.677	1006926.464	1055172.091	467988.2463	415754.8808	1144106.929	1078851.746	1137402.59	641622.0591	661307.5531	764481.1897	757358.5463	1132042.655	1056311.52	1100688.146	1108950.988	683817.2465	887744.6821	909285.038	1122546.626
4750					Unmapped	194.9062144	489.956	4614660.472	5537432.332	6092940.035	6684565.955	7910737.857	4933809.997	12333538.02	23886233.43	13572134.34	9506064.142	15122683.69	3916704.565	9504831.682	1480271.136	7624348.533	3243658.597	4618837.105	1300497.908	2498844.029	1259917.314	876463.4496	896751.0332	2461505.999	4635154.126	860819.4436	5898870.218	1004350.128	6423959.36	4546013.96	1874179.225	2947280.456	2905149.377	1650223.361	9606135.037	11301813.76	7087451.848
4757					Unmapped	194.928812	408.89	9735261.049	9503922.727	9652416.817	9547994.656	9502669.296	9502417.284	8016801.579	6580254.815	9754302.591	7017441.039	8321585.58	9647874.129	5191515.287	5907529.295	8135710.105	8937824.792	7091893.419	6646897.271	7387290.151	8585794.038	10296695.5	7279572.914	6690962.788	8728286.125	3948187.148	7750954.626	8724590.994	9220154.13	8429292.061	4877572.904	7971997.132	8197778.365	7967126.755	6839900.743	8033865.892	7291696.967
4764					Unmapped	194.9609463	23.657	210865.3125	195321.0599	195294.4489	198561.1192	195274.7442	195252.3299	182746.6891	124822.4879	140359.3024	247915.8216	188668.7101	262343.5195	145594.3787	254930.7891	153785.5332	174230.3332	136847.5068	146519.4147	153028.4566	194191.9456	182308.6815	217389.1075	130081.7131	226073.9742	232940.4284	292226.841	189519.6427	219746.1932	151643.4731	258337.1432	113317.3152	279086.2128	174747.1693	133977.2488	184214.5117	164487.836
4765					Unmapped	194.960024	292.912	117829.4913	112184.0172	109488.3308	109201.3087	112506.5061	109090.5572	108834.3944	81670.36546	109819.9486	121426.8792	111959.7246	142556.5949	77526.67659	110987.6435	82454.54506	109249.7688	76973.91276	128282.2819	119927.7356	143565.8111	159616.1864	101438.6655	105706.2591	142627.3736	117895.7556	140388.8445	107851.9254	96446.15059	81237.79634	112503.0771	76209.15737	121614.6677	113372.0153	104546.7435	106746.7033	100770.0903
4796			Allopurinol;Hypoxanthine;Hypoxanthine;Purine-6-ol	18.2977598427607;18.2977598427607;18.3771505860306	MS1 mz matched	195.0512322	341.754	5956903.276	5977911.79	6115846.062	6061177.933	6011969.159	6061507.094	3269454.394	1954224.623	648007.304	1057582.42	10771186.01	8380188.175	3598974.349	39842428.88	3255507.213	4687907.648	1713198.826	4247030.079	45606.89734	8286541.06	24028886.52	3363167.948	4041177.159	2348626.93	11427976.27	17633138.82	10042606.01	11062815.21	3948449.673	2712894.475	1518063.673	1109798.645	10068576.4	7131303.211	6452689.366	1194955.382
4797	Galactonic acid	0.9768			MS2 forward	195.0574597	294.267	30507.84952	38000.83839	29452.60104	28847.12927	30591.18916	29448.59914	29525.96946	33271.44482	35323.83993	28106.68662	28570.14311	33216.73197	18994.42783	17833.64995	23906.5739	32919.16455	35411.63729	30933.57037	46440.99281	29802.36217	35549.55207	29581.00017	38854.55055	50515.71473	34630.30542	36280.99918	27126.48903	25220.95955	63337.20089	27047.79318	18058.0473	35661.83069	27537.7605	23579.59117	27113.47812	25628.41314
4801	Homoveratric acid	0.9179			MS2 forward	195.0636994	161.898	86542.54197	66865.14825	69390.49145	73437.0299	63346.32046	66626.60467	22544.85715	22929.71373	19559.16454	37321.04175	35053.70807	49030.09355	32769.65267	53849.14474	26840.32094	190338.9254	19688.15151	26782.68971	18780.03748	45278.61875	855663.9201	21060.96581	24907.28599	32083.5232	39748.62644	144468.2614	31826.41277	30167.36055	42712.45407	55242.93596	26784.60923	39284.40465	36272.39741	38209.97095	29589.38207	20351.82254
4857					Unmapped	196.0397246	288.942	380397.8074	367924.8075	378053.2358	367542.1562	367364.626	367351.0191	181038.1764	257595.217	237260.4536	336538.363	276776.4374	192737.7658	78264.37874	457200.5192	424771.4959	519895.6225	597191.8788	279190.224	483449.1706	118654.7319	383610.1449	79062.02537	575027.6832	160815.3978	97062.14599	563606.411	299635.9768	954429.9174	226949.572	219254.8617	351681.5493	198320.233	388287.13	529245.4334	152417.0516	83346.37532
4858			N-(4-hydroxyphenyl)ethoxycarbothioamide;2-Amino-5-phosphopentanoic acid;FR 900098;(3-(Acetylhydroxyamino)propyl)phosphonic acid	-18.5185514766495;10.6584628001835;10.6584628001835	MS1 mz matched	196.0474002	226.032	197974.5182	200740.2982	190811.6687	196347.4915	200894.5877	193582.4575	191778.7104	178215.9135	173427.3534	197027.1752	172459.3078	235271.4521	141351.8702	222194.4355	178627.0446	196975.1038	189760.05	164200.5574	161545.1245	166140.2865	201588.7113	181575.9208	169813.2289	222761.8873	208168.8147	150640.1163	187600.0945	204206.0713	178508.8986	184388.2029	151856.6484	199004.039	187296.1415	127237.5265	159279.029	246289.8277
4859			2,5-Dimethyl-1,4-dithiane-2,5-diol;Ethyl 2-(methyldithio)propionate;	6.27125118861023;6.27125118861023;	MS1 mz matched	196.0473008	176.0245	1209466.235	1189988.286	1139052.099	1190284.322	1176839.798	1166448.506	898613.3651	732516.5561	537844.4378	306438.5117	1071073.772	1087539.045	681921.104	1600814.862	550019.7741	912477.5181	703144.025	791782.7123	638641.2804	673917.0192	1263538.871	867264.408	710597.8237	710575.0887	1124528.268	1148837.831	798996.4799	1789931.809	558911.8166	406554.1193	438383.5873	491366.868	1200160.298	899767.367	1038154.491	427445.3239
4868			Methyl nicotinate;2-Aminobenzoic acid;Salicylamide;3-Pyridylacetic acid;p-Aminobenzoic acid;2-Pyridylacetic acid;m-Aminobenzoic acid;Trigonelline;Anthranilate;Anthranilic acid;o-Aminobenzoic acid;Vitamin L1;2-Aminobenzoate;4-Aminobenzoate;ABEE;4-Aminobenzoic acid;p-Aminobenzoate;N-Methylnicotite;Trigonelline;Trigenelline;1-Methylpyridinio-3-carboxylate;Betaine nicotite;Caffearin;Gynesine;4-Nitrot…	2.34589891292847;2.34589891292847;2.34589891292847;2.34589891292847;2.34589891292847;2.34589891292847;2.34589891292847;2.34589891292847;2.18901885992949;2.18901885992949;2.18901885992949;2.18901885992949;2.18901885992949;2.18901885992949	MS1 mz matched	196.0614166	271.034	104500.9638	104524.5287	100922.4448	111173.4735	102467.6537	99216.06033	85724.10651	111741.5317	61414.35744	44450.99961	156701.7945	102760.9373	108280.3404	133581.4662	95967.85612	77438.89363	101137.4911	111220.3227	82058.75001	258622.3627	134929.5798	88155.80151	108067.1389	54469.44835	161755.495	126541.6463	151395.4399	103259.6595	85971.04832	55033.04849	74279.98407	59866.96875	181542.5677	142706.3645	141513.0392	70088.3954
4869			L-Dopa;N-Hydroxy-L-tyrosine;2-Hydroxy-3-(3,4-dihydroxyphenyl)propanamide;DL-Dopa;3,4-Dihydroxy-L-phenylalanine;L-Dopa;3-Hydroxy-L-tyrosine;L-beta-(3,4-Dihydroxyphenyl)alanine;Levodopa;Dihydroxy-L-phenylalanine;N-Hydroxy-L-tyrosine;N,N-Dihydroxy-L-phenylalanine	21.7289587723975;21.7289587723975;21.7289587723975;21.7289587723975;21.7685397181259;21.7685397181259;21.7685397181259	MS1 mz matched	196.0730899	301.068	4055379.119	4551224.026	4470411.816	4550377.534	4517730.26	4549620.399	3872502.578	3458474.72	3452279.033	2339296.451	5158472.328	4427070.042	4719164.639	7251616.005	3561477.041	4193081.973	4946664.407	4240327.354	3180424.694	5632683.831	6572412.915	4239006.551	3964899.128	4254759.008	6155483.492	6393773.599	4456246.115	6686354.518	2171475.575	3320691.906	3544317.958	2404989.736	7480814.673	4341252.135	4955368.124	3256226.332
4888			Sodium iodate	-12.12780279	MS1 mz matched	196.8863168	409.1335	166912.4251	175096.3245	172577.9017	170816.3137	176961.053	174622.9212	172598.3137	178893.8382	245983.3507	220557.1758	145813.1088	158397.165	126822.9375	71789.58149	175579.7006	181755.3742	187716.0922	165234.0381	186942.371	107657.5478	109108.3713	185795.3433	175019.733	209279.2758	91255.59794	128821.6185	148856.7033	142181.028	188867.4856	172439.0052	199118.0834	216419.5687	139225.7008	135721.8483	155764.3904	216823.3984
4924			2,5-Dichloro-2,5-cyclohexadiene-1,4-diol;1,4-Dihydroxyl-2,5-dichloro-2,5-cyclohexadiene;3,6-Dichloro-cis-1,2-dihydroxycyclohexa-3,5-diene	2.20974208986832;2.20974208986832	MS1 mz matched	197.0327666	135.1625	22291135.89	22283378.85	22148908.3	22282235.37	22284040.65	21951369.1	21703506.64	18180650.44	18795222.84	14945249.95	21909557.65	22166074.99	18244140.17	25993849.38	15367769.29	21835330.11	19758555.25	18140772.54	22029756.85	16145853.8	25060305.07	19311122.64	17405865.53	19782840.1	24114237.96	20893959.62	16352492.1	27483277.12	20078720.6	16822860.78	16131791.88	16172056.15	20595850.24	18483650.13	20398476.69	14884619.41
4926	4-Hydroxybenzoate	0.9998			MS2 reverse	197.0455601	273.388	130335.9484	115317.6437	119228.8364	114915.8378	119693.1656	114634.062	38783.69943	35112.46841	35003.70724	75801.20878	62458.02741	72603.89407	58867.24943	98115.66111	37604.94423	83728.41647	30659.03944	57266.59334	38741.12027	137486.4314	202326.1357	35154.82272	68692.99455	113626.0406	68616.67394	131568.3278	58201.71067	46437.3569	62450.77114	101000.6034	30099.93132	61474.09249	53796.04146	86978.33328	41941.70458	24118.57763
4930	Urocanic acid	0.9929			MS2 reverse	197.0540848	340.871	119849.3375	92793.49628	118421.505	118218.9944	116853.1018	116198.3067	66029.68473	36513.39855	18776.58099	26849.95013	119809.9738	143554.5311	78238.08952	442824.2338	58954.77056	82914.74363	39872.84527	56767.53391	80704.30272	173144.3875	465808.9039	56840.76699	69044.24409	78800.3148	216851.5172	322529.1935	194509.9984	204458.3264	112883.6506	47945.86872	37238.47666	48701.64754	177882.1384	61807.29634	124956.8726	32115.34596
4937			5-Acetylamino-6-amino-3-methyluracil;6-amino-5[N-methylformylamino]-1-methyluracil;5-Acetylamino-6-amino-3-methyluracil;AAMU;Cymoxanil	-6.51368476450015;-6.51368476450015;-6.56316057573212;-6.56316057573212	MS1 mz matched	197.0674062	121.381	103290.0271	95941.22662	95935.31313	99547.09257	96898.94363	95905.80492	137537.3165	189401.7453	105159.4897	59727.88013	226382.6584	121659.0006	161824.8863	251464.2888	120590.8452	94765.49294	191417.3709	101993.8669	93264.39135	65875.47404	125093.4918	74159.53874	123760.7	31611.52084	286119.887	50670.45383	136327.6226	217482.2787	59894.24318	36496.47708	99084.56668	70235.38821	159548.1423	109964.46	198769.1426	89297.91158
4939			Acamprosate;	11.7183479090079;	MS1 mz matched	197.0676461	253.3435	428442.2057	391222.8857	375756.6587	394901.5951	378093.8301	377580.2024	387710.8623	369678.9412	350726.9045	137924.7167	633192.6413	481479.1744	513052.0334	742147.1224	382228.2388	360659.4906	311235.0515	515641.9979	350476.0072	1150847.994	988987.444	408758.3663	479319.7694	215220.3599	671963.7266	568967.6947	605782.4056	414379.0758	221650.0157	208027.3451	251818.9261	165229.8022	486575.9117	707320.0831	498555.9253	170703.3199
4950			Tacrine;4,4'-Methylenedianiline;Tacrine;4,4'-Methylenedianiline;4,4'-Diaminodiphenylmethane;N-(Phenylmethyl)-N-methyl-2-pyridimine	13.293747138316;13.293747138316;13.2861757043669;13.2861757043669;13.2861757043669	MS1 mz matched	197.1183322	346.0445	61643.29348	61678.69814	60189.55038	60158.42787	70814.44966	55533.38548	75401.88388	66963.25755	56489.99093	24907.26843	87828.74022	36813.47912	74663.78243	88697.52461	67880.21108	59215.09867	67852.4396	63009.89388	44873.0617	130277.7274	87204.36232	42333.36482	86937.17797	56042.503	96971.52176	67981.98032	110733.2149	107251.8227	45774.84172	33900.60356	46742.47573	23016.23318	95312.27174	88486.95241	82680.19341	44879.90969
4991	6-Hydroxynicotinic acid	0.7138			MS2 reverse	198.0402674	50.097	114958.1308	113233.2004	112399.2395	113254.7612	112177.8738	112391.5321	120649.6546	106013.3383	101761.8909	80060.9231	116375.3707	101388.6071	150014.732	110112.5594	121466.4489	113416.5575	88792.81719	91794.06637	85333.53729	230996.1242	139781.3024	137969.4689	138961.3268	128611.7041	127999.4883	5039.21869	142352.7307	122370.0848	77590.2071	89828.09707	98806.84493	66088.89549	111464.9175	115626.4889	128042.8366	127745.3612
5017			Pentachloroethane;1,1,1,2,2-Pentachloro-ethane	22.43909371	MS1 mz matched	198.8565845	25.424	128230.6417	127662.3102	124291.0524	127709.116	119785.0524	126159.009	87354.56879	97747.72756	91918.33311	69572.9754	104115.367	123967.7629	101824.294	126050.7746	90215.06426	115930.9966	92245.41951	118977.0979	88387.80422	57340.42543	141543.5167	99917.69719	123366.7113	106678.5537	122476.6743	105556.2252	111066.0025	124650.546	88538.77953	86612.37752	93221.29411	84786.81734	109237.2947	117912.1769	112852.8003	84211.76352
5024					Unmapped	198.9540603	163.24	177209.5827	141230.6816	150822.6924	150956.4361	138104.3334	150604.3981	244774.5794	181039.0775	280777.1425	407357.3983	118495.532	155014.4188	221200.3543	39704.8795	162958.6329	115700.8057	155959.0586	199054.614	290967.8828	179688.452	10431.43275	214448.1193	221291.2263	165728.7122	152200.9704	212713.4885	164003.686	16279.14762	239219.4415	183909.2606	205420.8978	421740.5835	174691.2591	155057.82	148900.9936	426955.3838
5028			3-Iodopropanoic acid;Haloxydine	-0.213526584032267;23.7900328198453	MS1 mz matched	198.9750573	279.917	47354.45838	48024.32654	44917.65861	78906.95869	45024.499	44881.11365	43069.60787	64544.64836	57797.2233	28444.43266	130995.9043	48024.52693	47361.7922	87870.28012	44901.48529	79978.86444	69951.73871	107394.4631	35830.37764	75995.10932	161261.1826	74225.67511	106460.7138	47196.34964	111529.1325	40133.84856	48075.02581	54352.1587	22536.31094	25348.18052	42174.76597	30841.71991	126827.3889	97075.74862	92725.49901	39034.8137
5050			(E,E)-1-Chloro-3,11-tridecadiene-5,7,9-triyn-2-ol;p-Chlorobenzhydrol;(4-Chlorophenyl)phenylmethanol;2-Chlorobenzhydrol	0.721394696113341;0.917221662237889;0.917221662237889	MS1 mz matched	199.0254462	321.168	166750.4496	163604.6639	165736.3916	165789.4176	161894.3522	163450.3115	160420.8668	170017.7199	86074.82096	98312.22383	157706.1187	229210.9462	145347.8038	91270.93066	122819.1702	166676.0264	142276.9266	126999.1013	164447.8876	350174.1924	143441.2669	123786.0516	131161.0008	147058.6947	164588.6051	164429.7474	146421.0852	169213.5922	101392.0223	144787.4579	118329.1341	148821.9899	206003.0158	153107.6197	184198.8147	91704.99869
5053	L-homocysteic acid	0.7841			MS2 reverse	199.0367741	99.505	202800.8638	191320.5101	201298.5764	192518.3379	193115.2488	192521.1155	183774.0887	314457.3532	165730.8463	135996.2073	159061.6489	187004.8238	193665.2718	196302.8558	247034.7559	269233.8602	118865.6571	189552.5271	300907.6767	206661.1493	362423.6854	143396.0057	184629.5033	172638.3347	177413.838	591604.7426	333198.9571	184526.5415	148358.2948	210303.7682	197309.7198	120538.0552	162487.921	236867.433	325874.3423	82162.46952
5068			4-Pyridoxic acid;4-Pyridoxate;4-Pyridoxic acid;3-Carboxy-4-methoxy-N-methyl-2-pyridone;3-Hydroxy-4-hydroxymethyl-2-methylpyridine-5-carboxylate;5-Pyridoxate;5-Pyridoxic acid;5-Methoxy-3-hydroxyanthranilate;5-Methoxy-3-hydroxyanthranilic acid;3,5-Dihydroxy-phenylglycine;L-3,5-Dihydroxyphenylglycine;(S)-3,5-Dihydroxyphenylglycine	-22.713620731658;-22.9441495696187;-22.9441495696187;-22.9441495696187;-22.9441495696187;-22.9441495696187	MS1 mz matched	199.0602268	101.762	505408.2926	522613.0254	501206.4743	501162.8657	508695.3029	491823.5986	243964.9561	364525.8661	292556.9915	176127.8849	597320.4837	504699.9868	480054.7736	739398.0374	378918.3936	275912.5569	313848.9784	456309.5123	183314.076	832321.5033	608245.8241	395669.4602	499707.5624	209105.0778	947389.8506	340672.3986	589525.6936	398064.455	226512.339	239768.0118	321139.1008	230685.3788	531360.7731	591479.0572	503789.7778	280013.3101
5083					Unmapped	199.097122	46.111	306909.1083	325593.2232	251096.9082	290452.5288	258535.3151	310052.8516	60886.30265	319882.3107	40757.32344	69659.84813	689712.7042	100657.3285	182325.105	571908.4335	146662.9149	81598.1436	178293.5811	292311.1058	85575.28119	285042.9133	219561.1585	201962.1326	333051.182	133829.5527	664631.1745	415669.8805	417083.9069	345073.2931	104093.2554	107961.5012	101768.5877	122460.3915	456724.8408	392115.9285	352402.1486	102357.6988
5094			Maleylacetoacetic acid;4-Fumarylacetoacetic acid;4-Maleylacetoacetate;4-Maleylacetoacetic acid;4-Fumarylacetoacetate;4-Fumarylacetoacetic acid;Fumarylacetoacetate;2-Hydroxy-5-carboxymethylmucote semialdehyde;5-Carboxymethyl-2-hydroxymucote semialdehyde;5-Carboxymethyl-2-hydroxymuconic semialdehyde;cis-4,5-Dihydroxycyclohexa-1(6),2-diene-1,2-dicarboxylate;Phthalate-4,5-cis-dihydrodiol;3-Carboxymet…	-7.494547716501;-7.494547716501;-7.494547716501;-7.494547716501;-7.494547716501;-7.494547716501;-7.494547716501;-7.494547716501;-7.494547716501	MS1 mz matched	199.1339425	293.83	566797.2411	538453.7401	529879.1792	532882.9841	534573.2708	529306.8536	713170.6749	653253.3663	332696.056	130795.0252	1371769.978	57443.58808	466246.17	621460.8128	357578.3214	472805.7231	621345.8643	342683.6101	324106.6343	119082.5016	647534.3823	39176.93798	465225.6561	290971.7859	793926.2238	477066.8217	534003.051	312187.6273	345083.1166	314242.3761	372386.9002	24262.60118	1271779.898	756262.7556	1030065.762	61326.74814
5098	Dodecanoic acid	0.9999			MS2 reverse	199.1693121	48.9245	5793.000862	5203.77003	5816.377098	4603.488703	5387.294379	4671.461699	2169.276527	4746.054762	803.7024973	947.6159354	2796.333903	1517.88024	1515.458619	6286.735157	640.3644347	2618.899719	872.3791726	1627.875545	539.9228536	2227.208713	2718.964308	1422.772941	4319.046846	2894.859396	4534.873516	3767.875152	3133.090936	2122.59779	1157.699697	1608.845264	2102.606228	854.7385011	5813.376419	2788.097688	3258.331565	831.7202957
5130					Unmapped	200.056578	369.833	5348167.606	4917910.442	4966147.327	4952996.534	4915365.148	4914789.692	1078102.419	905991.0825	467256.4031	8371764.742	2112597.875	11344910.97	935176.6464	7600637.263	689859.1963	9035638.519	751988.844	880084.6465	6752445.834	2527976.679	14807224.3	722070.4232	864492.4957	13930338.23	2231877.641	16531293.84	1298826.714	983867.5651	10823134.17	11463072.07	464593.3766	8805215.858	1842799.279	1244397.385	1413304.163	452089.0692
5151	L-Histidinol	0.6821			MS2 reverse	200.1028878	255.466	90948.38284	68169.07034	117446.9827	96130.72318	92717.71974	96316.1291	74802.59796	103891.9296	42423.47175	34501.84356	140538.0838	161904.3709	100446.068	246189.5565	50427.78479	10050.54674	36940.26188	73818.05924	38323.21243	168768.1106	145036.4312	84691.74082	100887.005	22469.82371	66322.64991	67967.33967	83794.8978	212686.8914	13351.2672	24424.95832	55532.75739	30899.09338	16297.86214	124672.2633	91050.87425	60771.7147
5152			N-(5-Methyl-3-oxohexyl)alanine;Capryloylglycine;N-Acetylaminooctanoic acid;Valproylglycine;	-2.45355773791785;-2.45355773791785;-2.45355773791785;-2.45355773791785;	MS1 mz matched	200.1288249	133.974	715617.4334	670768.7598	693997.7468	670372.1233	681937.276	657768.0693	585585.1862	460530.1668	231514.0382	161116.4118	1052509.823	141943.6851	711454.2718	1456441.061	444616.5309	452282.8528	394081.136	335153.8298	239664.8507	380948.2479	1176916.425	78818.3613	439225.4863	211987.961	741231.0244	1441724.803	608675.157	505010.8975	382739.8611	319707.2856	522174.7557	72263.59729	774101.9703	664605.4333	708737.7701	119342.363
5153			N-(5-Methyl-3-oxohexyl)alanine;Capryloylglycine;N-Acetylaminooctanoic acid;Valproylglycine;	-2.45355773791785;-2.45355773791785;-2.45355773791785;-2.45355773791785;	MS1 mz matched	200.128932	151.474	508630.3355	489144.8942	481075.0645	484958.8308	487598.8041	474393.045	233981.1786	365379.7142	184271.1689	197618.3192	431346.5435	330999.8775	479559.6692	704394.0036	349567.8931	310401.0831	240359.1315	538482.436	393705.4511	631125.9748	1074172.456	569516.223	426448.83	245917.6412	749662.58	546363.2752	561146.0067	422853.4062	467624.7182	228736.4249	325721.1066	242622.3955	296265.1614	659275.5087	399954.6238	155791.5692
5165			Methyl methylthio selenide;Dibasic sodium phosphate;Disodium phosphate	24.3582399039192;-12.6813432078931	MS1 mz matched	200.9499254	363.2215	179909.6914	185281.3299	191235.4049	179085.9709	191750.7409	188268.658	336128.7133	226608.1707	538349.3982	243884.6584	187542.5917	160698.4681	190661.153	385986.3775	225478.9077	372570.9436	201582.1957	207710.1786	142461.3166	331950.185	319216.9617	216634.5038	218646.1953	166113.8056	153529.765	316687.1622	184777.8649	174753.7345	134686.9556	159835.842	187990.1014	274150.6301	154253.6041	164177.9016	179643.7199	225803.8332
5166					Unmapped	200.9499156	350.365	236300.7337	233098.8141	183294.2309	258070.3382	250572.5134	251029.5789	495009.9695	558414.4726	580255.7166	175672.7021	255838.7979	258095.0208	271792.3943	293087.9255	284358.3346	530277.1029	144010.7562	318399.3317	77813.33498	258753.3785	209453.4388	260216.6861	250755.8547	69454.10328	135921.5543	108459.4524	185955.0276	156291.1797	21837.92239	120717.4497	241455.0125	102472.5786	108830.0664	194727.5649	55033.0453	126133.4504
5180					Unmapped	200.9862284	101.711	2427553.807	2291860.752	3436406.611	1703990.075	2617415.033	1913895.878	1258158.388	409725.5332	1823171.997	844974.0717	2365807.199	1572953.281	2314368.989	1028416.139	1181884.753	1147167.824	384470.8482	508893.893	605792.4294	6945332.361	1951129.077	3612617.173	4361738.609	451118.1537	999751.147	310110.3612	2115690.625	3401379.465	278029.9458	287199.6834	533361.3547	474466.0059	1021027.283	3266767.94	2323328.72	1108978.729
5183			4-Sulfobenzoate;4-Sulfobenzoic acid	1.980260761	MS1 mz matched	200.986179	143.174	406047.369	377192.9968	412368.3587	385748.3894	396539.3912	387291.6133	360709.173	299640.9955	327812.1577	21462.11277	580443.4212	409585.8049	533879.2285	650925.4992	357997.0203	273888.2137	257262.7649	585734.3714	246855.4305	1051228.568	480429.6403	662481.9689	501271.3244	175314.7735	640927.3386	404406.0835	542000.0177	598014.1955	24725.58087	207283.66	315203.8226	258268.1151	493795.2166	621675.0427	446859.2521	326984.8468
5187					Unmapped	200.9865505	22.819	851019.8334	798943.435	788913.3963	799156.1031	796647.9185	788710.3646	2910931.669	1514882.639	1835438.712	1016042.057	1183547.583	1033861.522	1943397.037	465453.9983	1022894.807	1160775.383	1417638.566	811609.6095	737220.2848	639497.5351	397726.4674	1774505.21	781328.4509	440675.2026	1563628.3	1040826.318	642672.7649	1819120.825	928791.4615	1076948.923	1672243.31	1422611.604	1386230.487	730691.8257	1389694.153	1728973.332
5192			5-Methylthioribose;5-Methylthio-D-ribose;S-Methyl-5-thio-D-ribose	-9.05103891508799;-8.88663760734098	MS1 mz matched	201.0233639	22.22	5625700.069	5625782.994	5518287.498	5625490.997	5769037.167	5526763.709	9589814.984	9174677.565	7467773.869	5387669.925	8304285.068	10155528.58	5383558.241	7493871.565	6111154.581	7580207.018	7784986.161	6463018.159	8563770.822	2660421.589	6097566.002	7276094.725	6273248.995	7154287.496	7762100.215	5372954.9	6177619.44	8293794.563	6557272.789	5779551.946	6201381.618	6218790.286	7318313.774	6059722.397	8410368.845	7688181.871
5195			5-hydroxy-2-oxo-4-ureido-2,5-dihydro-1H-imidazole-5-carboxylate;5-Hydroxy-2-oxo-4-ureido-2,5-dihydro-1H-imidazole-5-carboxylate;2-Oxo-4-hydroxy-4-carboxy-5-ureidoimidazoline	5.84407107722251;5.93960020542599	MS1 mz matched	201.0254147	265.901	3430845.408	3667732.706	3576231.885	3404933.267	2687445.907	3580876.143	2656832.908	1809332.133	7101458.77	4602780.851	3235488.527	4304152.574	3652071.246	2371037.074	1649388.706	2013744.944	3676759.284	3972268.086	1922598.257	4128205.082	4315031.191	2082732.951	4765596.538	9070839.115	4155656.404	1980913.165	5544746.387	2088150.091	2470400.418	6491588.218	5718267.29	4742868.579	1486492.732	1397615.221	3480959.59	2960501.228
5205			4-Hydroxyphenyl-2-propionic acid;D-Phenyllactic acid;3-(2-Hydroxyphenyl)propanoic acid;Homovanillin;3,4-Dimethoxybenzaldehyde;Ethyl salicylate;Methyl 4-methoxybenzoate;4-Methoxyphenylacetic acid;Guaicyl acetate;Phenyllactic acid;3-Phenoxypropionic acid;Methyl 2-methoxybenzoate;3-Hydroxy-1-(4-hydroxyphenyl)-1-propanone;4-Methoxybenzyl formate;3-Methoxyphenylacetic acid;3,4-Dihydroxyphenylacetone;3…	-18.0305071242006;-18.0305071242006;-18.0305071242006;-18.0305071242006;-18.0305071242006;-18.0305071242006;-18.0305071242006;-18.0305071242006;-18.0305071242006;-18.0305071242006;-18.0305071242006;-18.0305071242006;-18.0305071242006;-18.0305071242006;-18	MS1 mz matched	201.0325284	153.4495	513329.3734	440340.6839	452410.9122	439511.3666	454525.9826	418072.4579	241435.6161	495320.6982	276476.3371	338124.8505	334972.7844	402628.9735	585658.9036	488299.5554	446180.4315	359656.799	289001.0116	545232.6961	389345.4367	1713182.177	652696.3306	330674.6258	321830.1462	394503.2326	298196.0316	511353.433	538907.0734	449859.1944	425000.9767	418912.5131	317039.0876	321395.9936	348482.5371	402155.6224	302370.611	296805.939
5213					Unmapped	201.054211	121.788	308998.4094	300820.3736	297797.1552	307270.1837	297795.4003	291893.0253	387268.6377	582308.4911	236439.9711	223760.0338	492404.8297	164025.8596	500895.3735	404396.849	418083.0217	206860.0605	481812.8741	246188.588	457290.4861	194772.4128	140931.5208	252418.9684	267880.1098	120532.3895	631371.1178	195451.0841	461775.316	293094.8956	551256.7262	297589.7174	475521.7703	279553.1232	641335.2421	283297.6759	690540.9604	304168.8003
5227			Serinyl-Proline;Alanyl-Hydroxyproline;L-Coprine;Prolyl-Serine;Hydroxyprolyl-Alanine;Proclavaminic acid;Proclavamite;Coprine;N(5)-(1-Hydroxycyclopropyl)-L-glutamine	-1.76599801939385;-1.76599801939385;-1.76599801939385;-1.76599801939385;-1.76599801939385;-1.97926325890287;-1.97926325890287	MS1 mz matched	201.0879012	274.677	2622223.992	2528431.135	2489581.352	2517918.02	2495504.872	2487997.504	2660392.614	2432939.358	1220024.57	844988.6761	2650995.612	1802375.453	2154764.329	2735819.209	1792154.658	2359621.533	2578063.619	1721342.473	2694756.376	3413037.704	3943979.108	2011962.704	1786026.436	1734952.381	3088833.234	2733309.815	2619752.373	2348270.041	1988897.887	1000256.752	1220958.697	1002638.812	4326892.617	1450760.018	2919613.191	1289602.451
5230	Sebacic acid	0.7854			MS2 forward	201.1131033	313.513	120821.5576	104768.2263	105925.3649	104417.6715	103826.3564	103667.8323	94356.65936	91601.76768	62444.58579	69511.61287	110983.1423	87762.58011	115021.6592	50998.02732	64835.74415	109845.0008	77967.85477	69111.44198	60143.28859	140862.1299	290537.5831	30763.21072	77922.29048	68966.78207	94917.68815	107837.6464	84997.54742	92230.40283	84838.59165	104373.3597	81167.10997	42097.94222	125946.5405	100172.626	114897.2939	43734.71827
5235			5-hydroxy-2-oxo-4-ureido-2,5-dihydro-1H-imidazole-5-carboxylate;Sebacic acid;Decanedioic acid;Diethyl adipate;Diethyl hexanedioate;Dimethyl suberate;Octanedioic acid dimethyl	-24.2424362361695;-2.47377183407015;-2.47377183407015;-2.47377183407015	MS1 mz matched	201.1127053	199.622	1381237.218	1309552.791	1331604.27	1308562.501	1332829.685	1297692.161	429582.4224	823917.6954	381944.3885	545691.2992	2381537.827	835120.8234	1527160.068	3118036.158	907663.6053	523671.6953	1035486.408	1486178.91	564669.7519	3996394.964	1737090.105	827684.3336	1519705.632	420836.8635	2863885.59	1929203.284	1640999.062	1987911.629	807625.4549	738382.0572	671210.0763	601095.0337	2953773.108	2522094.481	1695142.628	352042.7458
5239			Pseudoecgonine;Ecgonine;Otonecine;(1R,4beta,7abeta)-2,3,5,7a-Tetrahydro-1,7a-dihydroxy-7-(hydroxymethyl)-4-methyl-1H-pyrrolizin-4-ium;Ecgonine;Pseudoecgonine;N-Isovaleryl-L-homoserine lactone	-1.04481131214207;-1.04481131214207;-1.08046667520221;-1.08046667520221;-1.08046667520221;-1.08046667520221	MS1 mz matched	201.1243563	342.104	112667.216	132281.0964	120113.696	121557.5081	122238.6564	120102.2239	110694.5575	84984.4306	56618.86261	36178.97435	110789.8697	84925.94209	119267.5099	100740.8622	87363.43173	88583.17723	89807.31092	101836.23	37843.26489	166924.9499	155819.6718	65082.44082	86886.86272	41931.80364	178340.3426	127863.8958	129642.9313	247018.4466	46836.812	40045.1896	77696.12723	39730.51264	152399.0234	117327.4098	119857.3404	47461.85321
5286					Unmapped	202.0721859	365.0275	263179.3239	246629.2734	291791.8445	259132.4276	246391.0912	267060.3418	300599.094	332719.1154	131905.8702	155516.7624	315322.7946	269184.7023	267301.4103	797583.4224	170397.6854	184575.5985	208282.2482	319418.2961	176135.2453	624589.255	542801.5053	298131.0018	334221.9314	362479.3075	402391.0485	505506.4611	262463.4492	430245.254	262366.4625	240976.7353	162956.4403	159267.2099	393703.4304	221180.4253	444554.6452	121608.0869
5301			OR-1855;Tryptophanamide;L-Tryptophamide	10.5417932199462;10.5417932199462;10.3551890911187	MS1 mz matched	202.1080032	256.335	228690.6373	215391.6313	210676.9019	215652.1731	214984.7318	210306.9148	181135.4763	172455.069	192909.656	98205.63222	315275.0217	243677.9035	300164.8117	224164.2058	225871.8904	155336.9239	161936.4315	236811.6288	169563.9101	559203.9194	353371.6253	198859.5909	233307.6031	88094.18951	372337.2535	240721.6919	333143.4184	201914.4177	171818.9637	143080.0204	178050.0531	102324.8085	294574.6626	302914.1437	247872.5559	117176.6841
5329	1-Methylxanthine	0.9262			MS2 reverse	203.0027264	23.5365	3111283.388	2893051.401	2933776.449	3116883.466	2906108.033	2905891.061	2431508.021	3123329.966	2223336.436	2471849.367	3278880.025	2753996.365	2586345.665	2844463.308	2901754.346	2464306.439	2916560.491	2192828.005	1899764.401	3438674.809	2543812.43	2503627.398	2083626.224	2604142.737	3819862.585	3281314.545	3214766.065	2602979.8	2967946.993	2686447.188	2154878.017	2390694.421	2939258.946	2128494.739	3186186.598	1992310.403
5335			CCCP;Carbonyl cyanide m-chlorophenyl hydrazone	-16.36552833	MS1 mz matched	203.0169611	137.909	645475.1502	645528.5178	632555.5366	645675.6717	645705.5634	618758.9783	387422.1439	562521.5808	854979.0416	248402.7488	519859.077	137082.7918	1160947.661	325154.2778	959489.1305	186682.9098	600562.9043	1459541.467	126277.1798	2890966.572	223090.4738	1733840.937	1272591.726	119660.9828	462227.0677	160702.1868	1422749.289	926987.269	201996.9664	259105.7343	793279.9137	313640.5115	924271.8128	1143905.87	630040.0781	1332112.053
5336			CCCP;Carbonyl cyanide m-chlorophenyl hydrazone	3.220757934	MS1 mz matched	203.0209571	353.464	140562.9244	138349.6047	136163.6671	142354.9071	135562.9562	136004.0867	85830.25394	87515.44468	91343.52397	79341.90733	65553.58619	66376.48196	90376.63712	62096.16506	87613.43745	88995.99386	77787.78442	85515.44238	85897.47707	63298.70454	60961.96568	82008.64415	87441.28157	91510.24479	92732.10412	80423.44085	85425.67815	82097.25309	77444.53217	91925.14277	88261.75627	68946.49318	81665.42945	91100.92098	88728.36384	94380.58719
5345					Unmapped	203.0558515	353.123	138863.2868	122692.508	120918.1056	125654.7962	118935.5222	120681.6229	75606.9394	108191.4896	96270.54568	50476.88468	192238.1968	93785.43901	132916.5766	156813.8385	95742.3883	73857.3601	96091.89356	147072.0155	63812.54011	312000.6263	166444.8103	113006.8822	123976.889	62630.02916	227826.2643	143924.0206	174735.2627	125841.156	87609.93701	78334.58095	84331.75993	56925.71013	241982.8026	140912.4369	178314.9756	78167.11675
5364			Ethotoin;S-nirvanol;L-Tryptophan;3-Hydroxymethylantipyrine;D-Tryptophan;4-Hydroxyantipyrine;Nirvanol;(±)-Tryptophan;Dihydroaceanthrylene;1,2-Dihydroaceanthrylene	12.1407295116546;12.1407295116546;12.1407295116546;12.1407295116546;12.1407295116546;12.1407295116546;12.1407295116546;12.1407295116546;-7.56808508234861	MS1 mz matched	203.0923554	360.9675	46455.38045	52905.94988	45143.49111	51734.11557	46433.08445	46432.19611	38099.47897	71472.7508	33323.77694	53330.03872	48252.0468	46989.61119	46522.79829	49507.13133	33398.20736	53293.60254	59346.61976	35246.01465	29473.99452	81601.46511	84151.82553	37340.10677	43376.0905	41105.14709	64167.01479	61093.7103	46322.62263	41237.41649	58732.68604	71538.96422	35449.56908	50778.89629	51886.64656	46297.35731	49274.78583	46148.74303
5378	Caprylic acid	0.8955			MS2 reverse	203.1280901	159.372	252824.1002	246403.2988	237695.2898	249909.5239	242785.2483	242750.7969	118714.3507	319841.5418	69035.19398	161132.0538	267202.7418	151715.0161	195428.3208	281589.5804	143756.7704	160736.0195	220027.3232	149519.0884	127448.1693	304933.7634	244671.82	115823.5683	177519.4609	234348.0372	376285.2709	233981.9139	282467.6225	402171.2872	216806.805	168832.6404	75859.56165	119083.9254	256815.545	214059.6657	291898.7959	96267.01346
5384			p-Hydroxyphenylacetothiohydroximate	-18.57564165	MS1 mz matched	203.9974902	185.356	100228.0083	96421.74052	93861.91257	96439.40221	95491.22137	95483.75415	92180.39912	98890.95883	77483.00009	74549.81184	91048.65832	165839.6253	90390.88523	92947.4824	70955.28522	92386.50829	81327.54743	112773.0053	71151.25635	87809.41349	145947.412	120539.6824	113595.9526	90606.46896	104655.9899	124223.8791	77700.9843	121230.0959	72242.25773	86458.87908	87141.85339	87075.37063	103137.8756	113914.6896	107394.9859	90243.33755
5398					Unmapped	204.0302802	250.436	881124.773	874253.3083	848811.1106	906790.9246	633240.2401	847599.2541	544761.2893	462968.8948	519342.2585	350973.2383	802503.5349	838326.6524	646203.7505	1185551.526	618775.5555	564190.402	639962.2477	781218.8039	627913.6632	1171583.114	1347279.158	809678.2498	807563.2102	453588.1107	998558.2869	1312824.648	881139.8401	851147.4307	507241.8903	536701.571	594896.6566	331215.0094	1067456.071	917600.1243	855795.1456	321839.512
5399			4,6-Dihydroxy-2-quinolinecarboxylic acid;Xanthurenic acid;Zeanic acid;Xanthurenic acid;Xanthurete;6-Hydroxykynurete;6-Hydroxykynurenic acid;4,6-Dihydroxyquildic acid;6-Hydroxykynurenic acid	-12.2304451908598;-12.2304451908598;-12.2304451908598;-12.1928915442186;-12.1928915442186;-12.1928915442186	MS1 mz matched	204.0303739	173.8425	129260.1883	123914.086	125208.8625	122490.0942	125218.7357	118422.8182	142230.571	94265.08021	93522.0422	55668.38084	132561.4099	198299.122	79673.71757	432254.2368	102659.9975	116774.6804	88565.84026	121671.8629	100201.159	85277.38691	217706.772	109506.668	126788.604	82224.4791	198172.9582	298814.6651	165038.6973	315667.3391	157142.3052	77907.36046	65431.36815	58452.93011	173838.7818	138519.8017	121351.9176	82770.97338
5400					Unmapped	204.0302781	235.687	363725.4707	336234.964	345973.8312	326815.6489	344019.2245	335505.958	288956.1826	323283.1571	296736.8129	210899.3448	433036.1132	291396.5339	434780.7442	323454.3667	355444.3785	227781.229	357586.3941	441569.3156	274372.5504	513779.4635	424962.3905	497978.9288	413695.3063	192075.9131	348936.8646	463871.7957	441964.0977	567470.2785	283217.9228	257202.407	327778.0048	277658.687	415157.7938	500583.9793	443829.4355	288951.714
5414			S-Propyl 2-propene-1-sulfinothioate;R-Propyl 1-propenesulfinothioate;R-1-Propenyl 1-propanesulfinothioate;S-2-Propenyl 1-propanesulfinothioate;2,4-Dihydroxypteridine;Lumazine;Pteridine-2,4-dione;2,4(3H,8H)-Pteridinedione	18.5548079289038;18.5548079289038;18.5548079289038;18.5548079289038;15.8504304611198	MS1 mz matched	204.0479193	179.555	79183.71553	81133.91295	82488.73229	81964.19158	81210.46666	83544.36194	94815.70151	127460.7116	73736.25477	42207.44201	133895.0183	122100.9188	89138.85931	137825.9522	113240.0057	98812.26864	95560.3772	108983.5751	77496.11532	106535.6727	116153.811	108311.0782	94777.32334	93765.15552	139299.285	106092.9991	158589.257	103322.147	85918.45604	51589.9907	79066.15229	61682.49959	111354.3349	108248.4393	127545.0438	63203.54826
5418					Unmapped	204.0662861	146.953	453055.94	545843.465	556716.7705	408330.9875	409392.9736	516001.0945	377553.4729	259952.767	97791.64535	111224.9008	145708.6049	362868.9861	334812.037	313866.9384	211549.8256	146858.0479	269455.4548	189742.3041	82159.74202	1000995.456	388340.9649	312414.6097	248074.8275	230299.0942	176475.681	728721.3827	414083.1446	1118380.059	121678.3243	212857.3433	246670.486	132012.0562	338906.0928	350410.6479	195961.6334	218414.2305
5419					Unmapped	204.0666705	170.245	1375041.66	1368195.373	1324524.567	1368844.277	1368950.92	1320715.199	1726482.844	1720003.027	749232.8477	1020345.08	3061836.671	1423333.118	933960.0687	2290044.922	1350718.839	1730320.515	1226164.3	1566374.243	738500.3735	619481.7349	2821494.317	1495608.352	1544025.704	1546351.449	2091338.29	2222731.699	1970452.114	1477889.083	2019414.224	1109321.426	998896.3028	1370966.594	1040728.933	1791395.815	2304155.189	848424.4837
5421			N-Methylcalystegine C1;N-Acetyl-D-fucosamine;2-Acetamido-2,6-dideoxy-D-galactose;N-Acetyl-D-quinovosamine;2-Acetamido-2,6-dideoxy-D-glucose;N-Acetyl-L-fucosamine;2-Acetamido-2,6-dideoxy-L-galactopyranose;N-Acetyl-L-rhamnosamine;2-Acetamido-2,6-dideoxy-L-mannopyranose	-19.6133477496922;-19.5031570735058;-19.5031570735058;-19.5031570735058;-19.5031570735058	MS1 mz matched	204.0877122	283.34	749079.1995	694727.4373	688101.9973	703220.2583	694225.4882	687078.0683	457151.8562	710371.0421	582424.1363	451384.5872	1108856.527	664101.724	681992.0216	1504713.712	557620.3434	494045.681	599954.5171	682856.1275	517310.7134	1468344.957	949268.1002	621037.2184	670203.0096	502575.3756	1075077.8	1256003.281	778584.2779	865340.734	711523.0647	500216.8414	445657.9475	509068.1448	994375.7324	781722.0045	890850.7396	411553.9218
5424	L-Tryptophan	0.932			MS2 reverse	204.0876056	297.6715	375960.9539	360470.7419	356581.1922	360567.8899	357828.2366	356514.0335	267383.9679	348479.2568	269371.262	211372.5106	534118.1557	333110.8902	336021.005	430808.9815	317127.1405	238676.419	269442.9513	329846.4744	220913.6028	534542.8722	367471.7466	322293.2556	315355.9926	221406.8155	554537.5849	522673.4458	447829.2671	379127.5829	387420.6733	282525.2197	243971.1008	244474.5688	425889.4492	366946.6112	412411.7367	199819.7372
5442					Unmapped	204.9808877	36.89	3522866.209	4587179.167	4623914.233	3454502.865	3810642.261	3649587.638	1831025.001	2723792.353	2454710.471	3526294.232	3170319.648	1184461.62	3519226.926	3082214.185	5428722.991	1524567.557	2287415.01	2778310.164	725618.9637	13326334.49	1814112.796	2569399.326	4297081.338	2057273.215	5140325.847	2266450.686	9377411.654	3033083.827	2559800.257	3394890.072	2048550.256	2539799.789	3641123.507	4025291.318	3338368.312	2588018.705
5456	Homocitrate	0.8029			MS2 forward	205.0356578	443.249	3505812.156	2495870.555	2491289.019	3058673.769	2261962.015	2616055.469	1360604.637	1814003.625	1201023.843	1187450.155	4952407.033	2976144.68	2417598.705	5400828.427	1952316.86	1470462.505	1918762.428	2512549.135	1290996.93	5178143.093	4982639.818	1865340.541	1808639.586	1317989.193	5439741.935	4309096.329	4112662.666	4153546.911	1525313.758	1165493.652	1492757.85	1280651.898	6174385.335	1699945.974	3995329.815	986381.2165
5471	5-Methoxyindoleacetate	0.9448			MS2 reverse	205.0714462	385.142	348442.5138	310646.9476	356667.7889	310071.418	312133.7293	309356.6661	330292.4143	278331.5639	213819.6531	140793.3433	489700.3628	368247.1408	322514.2465	211504.3875	324802.1133	279236.3947	243276.1267	321677.7733	305433.653	203307.6498	431738.9211	339406.9107	280200.091	204572.387	557560.3026	526325.6901	418523.926	377319.2907	249549.1422	237233.201	190819.6411	154187.3901	557069.9111	426659.467	520807.5559	121722.6081
5472			Diethyl tartrate;	-5.03787289128879;	MS1 mz matched	205.0709678	265.6725	111759.2574	90521.6588	91367.62422	93096.80797	90180.14791	89952.17232	42902.87799	85846.96079	48880.57328	43876.8515	231483.5057	46868.12764	89364.64642	112907.8608	86606.872	46586.8196	76678.70095	116306.2116	46505.15235	157058.1335	90136.67032	100308.1196	168294.4358	35801.76386	229959.0197	88764.24901	122961.9817	77809.24438	61479.80706	45535.01353	59316.58814	50504.15235	112514.9176	121018.0581	140301.9594	55275.36457
5502			Quinoclamin	18.34657191	MS1 mz matched	206.0124979	78.4085	550055.93	597705.2088	616190.9193	599981.4474	597968.9992	607024.6318	770669.5436	755962.352	782715.2974	281886.1531	683065.3193	1343862.919	447359.0237	695695.1857	497058.1451	560520.6903	584491.6602	535593.8494	1061524.244	416349.5833	287012.7775	551335.9075	503563.9621	612047.8863	776041.4311	763512.0006	593282.0977	789204.851	614528.8551	359997.1189	399436.9007	315233.1626	933634.7048	391626.1194	656872.8944	523815.0159
5514			1-Nitro-5,6-dihydroxy-dihydronaphthalene;4-(2-Aminophenyl)-2,4-dioxobutanoic acid;4-(2-Aminophenyl)-2,4-dioxobutanoate;2-Formaminobenzoylacetate;3-Amino-4,7-dihydroxy-8-methylcoumarin;1-Nitro-5,6-dihydroxy-dihydrophthalene;1,2-Dihydro-5-nitro-1,2-phthalenediol	-15.2511559521686;-15.2511559521686;-15.4549651973142;-15.4549651973142;-15.4549651973142;-15.4549651973142	MS1 mz matched	206.0457119	183.373	123154.9298	123141.9712	123164.9793	121328.1287	121850.3977	115770.1778	83659.31272	117487.2112	26300.29058	96096.22023	104905.5221	79180.75317	180096.3177	115310.0103	62730.93278	146253.1747	57296.24264	26719.38183	66838.23758	73646.86903	214257.9758	26507.8194	37689.86095	160000.3297	274495.0134	150642.6322	71622.31144	50319.66075	148184.2336	155519.5333	64023.70578	79939.08523	95710.67755	35720.80499	118180.9061	45301.29309
5515			(2R,2'S)-Isobuteine;2-Methyl-2-[(1-oxo-2-propenyl)amino]-1-propanesulfonic acid;S-(2-Hydroxyethyl)-N-acetyl-L-cysteine	-2.55292602251977;-2.55292602251977;-2.41479982511139	MS1 mz matched	206.0492602	287.914	1537321.098	1491432.931	1451508.461	1492157.766	1471194.013	1471030.17	639136.7612	1102181.54	1802235.386	515782.5611	1987603.376	659405.2111	1626660.202	3771708.706	2213227.656	623362.7972	1890688.485	1859389.769	1009126.647	3560522.218	1286426.979	1460465.242	2035792.926	558970.452	2417893.415	889650.3601	3525201.555	1351369.778	311414.694	807439.6426	962796.749	440982.3406	4298313.546	2370114.884	1943014.819	1075404.481
5522			Phenylpropionylglycine;3-Phenylpropionylglycine;N-Acetyl-L-phenylalanine;N-isopropylterephthalamic acid;N-Acetyl-L-phenylalanine;N-Acetyl-D-phenylalanine;Cantleyine;Rhexifoline;Methylone;2-(Methylamino)-1-(1,3-benzodioxol-5-yl)-1-propanone	11.8629842958875;11.8629842958875;11.8629842958875;11.8629842958875;12.0720751174065;12.0720751174065;12.0720751174065;12.0720751174065;12.0720751174065	MS1 mz matched	206.0817719	166.388	407102.2201	455459.9325	372336.6138	492064.5343	352554.907	423020.9216	578488.2598	450529.077	495398.9338	610913.438	685733.1612	533226.1484	733146.3574	847845.4823	883589.1379	867790.132	362459.0014	593201.1159	283846.0067	1040118.918	2435000.044	527670.567	504243.6844	463859.9985	603982.3933	779982.2205	666785.1789	628047.443	213737.556	595639.1843	423409.2276	462403.232	345885.642	630127.4624	341098.8686	243349.4099
5539			Stipitatote	-12.09610732	MS1 mz matched	206.998284	426.785	23975.22453	21013.703	21450.98433	21376.21122	21462.42093	20098.69897	16424.98122	18078.68379	12422.12186	11510.49955	24787.34478	29038.49681	18522.74621	41136.77022	13981.00109	24038.47603	13322.01493	16714.8511	12674.62421	28796.39957	65856.41429	11485.16662	16151.70674	16452.23522	23181.45549	36936.06917	21525.65006	20769.15919	17146.42905	9094.201001	7140.77008	11080.30667	22753.02144	19467.32612	18720.14023	7275.440476
5615			Hydroxyphenylacetylglycine;3-Carbamoyl-2-phenylpropionic acid;N-Benzyloxycarbonylglycine;N-CBZ-glycine;p-Hydroxyphenylacetylglycine;4-Hydroxyphenylacetylglycine;3-Carbamoyl-2-phenylpropionic acid	-3.8637997149846;-3.8637997149846;-3.82649156640367;-3.82649156640367;-3.82649156640367	MS1 mz matched	208.0610338	214.5665	939937.5332	783940.7428	1221548.556	822099.0017	844650.038	821125.7977	417154.7086	327328.7669	243442.7777	266014.0855	336875.7373	573189.2499	1423582.843	869731.8064	455102.274	497287.3168	299850.6023	405784.6509	177106.8522	4819564.233	1698552.949	541358.671	394309.0583	248828.585	419262.9852	832328.6459	724245.9469	886788.5109	326075.0699	290198.9881	278804.0356	340925.6154	574299.7224	583481.5064	505770.4862	279119.078
5620			Hydroxyphenylacetylglycine;3-Carbamoyl-2-phenylpropionic acid;N-Benzyloxycarbonylglycine;N-CBZ-glycine;p-Hydroxyphenylacetylglycine;4-Hydroxyphenylacetylglycine;3-Carbamoyl-2-phenylpropionic acid	-21.2054588470781;-21.2054588470781;-21.1681513454849;-21.1681513454849;-21.1681513454849	MS1 mz matched	208.0643744	71.899	1152282.572	1152329.622	1152610.382	1108270.25	1152913.737	1117371.445	1888317.503	1711568.274	1490697.967	488346.1737	911667.0437	3925144.695	1067539.164	2102551.376	1160285.358	1368939.276	1258895.301	600418.9252	2645614.523	1372396.212	1054742.858	885177.7241	916551.4881	1572210.131	1160419.748	2771997.854	1869529.128	1465954.213	875812.2381	862727.0054	1111958.068	615412.0529	2135520.189	408748.2612	1755124.861	1857457.022
5638					Unmapped	208.9349634	577.877	19668055.36	32431037.87	19748199.92	19666555.61	21165535.04	19642559.39	20826238.34	34257229.11	35171363.78	18860730.35	32697884.17	16344588.85	30692099.57	16667938.72	17385189.99	15837889.62	32537791.72	17745823.96	18347207.07	32191744.87	19877143.72	18186578.52	20723317.82	20103061.42	16088271.09	17625895.14	33984569.03	19417568.52	21228305.53	17768627.22	20022503.88	18182167.3	17364360.34	17755308.85	19002934.46	21127273.05
5639					Unmapped	208.9348053	441.854	3547860.241	3543995.197	3382906.757	3627673.96	3357554.798	2431369.238	1863969.585	4424154.485	2928383.259	3387710.339	2385587.692	2843178.874	3527876.316	675535.4943	3815636.855	3728758.705	1633416.4	2171408.682	2007588.937	1691059.805	1323272.22	2055653.329	2082414.44	2079589.301	2081186.697	2260570.135	2717123.793	1692741.895	2274291.27	3102641.743	2927687.278	3038050.041	2559681.469	4691020.285	4149798.944	2919036.952
5640					Unmapped	208.9350435	416.348	834453.0284	867283.7276	838780.4594	824487.7696	854865.662	833924.0964	1146683.015	1231871.467	1353129.637	1570645.981	755643.3809	808949.1026	937239.2832	235926.712	1050087.733	974344.2331	1109994.47	1020762.871	1135115.913	396165.5438	375667.3261	1086137.24	1018775.528	1123818.974	614181.9234	715424.7029	749295.2984	715288.8496	1123572.541	1162593.61	1123699.448	1141259.638	666664.5644	927200.6668	894575.7007	1081744.188
5641					Unmapped	208.9348079	358.028	175766.9801	187503.3614	177984.7442	175542.8409	186104.1904	176656.6695	335056.198	376475.5732	497359.0073	641669.0183	148505.7439	180185.8436	191498.3931	33077.88414	279615.8736	289264.6998	366253.4922	226177.3871	322167.2588	40498.7548	60944.42236	245865.0241	204363.7159	441623.5109	101961.5961	126945.7984	135592.7805	148248.2888	312047.2615	401882.95	375128.765	420905.8925	120151.929	141703.5251	175046.8792	379967.7625
5647					Unmapped	208.9773407	21.4355	174198.0108	167039.09	165457.574	176025.1222	164750.0423	169881.5946	134010.8317	90489.98775	144152.0234	168460.7457	93115.47163	150943.8484	233913.6893	136193.1663	141007.1054	148545.1571	56635.99495	140963.6314	94446.08212	362940.6736	31341.58355	159852.176	116809.7976	143121.0698	120083.2223	202722.5469	146275.0792	164253.0703	110729.9068	233789.3701	141661.5546	123012.3421	56581.4309	130930.2769	90129.24352	143058.7779
5687	D-Lyxose	0.9964			MS2 reverse	209.0666719	313.404	425620.0784	356310.5209	364739.8517	364874.7068	352809.9265	355945.9391	44336.96985	30636.70843	42519.54379	36112.22817	74252.68334	181979.2111	50584.18724	158940.7604	34253.18259	75812.28655	26317.57588	40643.01797	57400.84546	87204.56734	261791.776	32788.7176	40216.58794	84002.57733	92039.92667	382112.8095	66118.02506	107053.3516	68255.27714	82983.02073	45093.74781	40210.06009	75260.14723	90766.65955	62429.55408	19300.5963
5693			Diethyl methylsuccinate;(+/-)-Ethyl 3-acetoxy-2-methylbutyrate;Nonate;Azelaic acid;cis- and trans-Ethyl 2,4-dimethyl-1,3-dioxolane-2-acetate;3-Methylsuberic acid;2,4-Dimethylpimelic acid;(+/-)-Methyl 5-acetoxyhexanoate;Butyl ethyl malonate;Diethyl glutarate;Azelaic acid;Nonedioic acid;1,7-Heptanedicarboxylic acid;Eucommiol	22.0143170251874;22.0143170251874;22.0143170251874;22.0143170251874;22.0143170251874;22.0143170251874;22.0143170251874;22.0143170251874;22.0143170251874;22.0143170251874;21.7963487395725;21.7963487395725	MS1 mz matched	209.0941452	106.788	361440.7371	367909.6494	358515.0464	361358.616	361539.1252	349220.4207	295577.5999	327383.4886	276679.9193	234784.923	448892.7366	160792.1551	521416.8912	358543.0384	349703.492	274675.6461	298301.827	452771.0186	273221.6194	1711610.687	515762.5519	409698.0498	437176.9117	254648.9257	487489.4374	496223.9936	515053.6391	499079.7027	362523.113	448777.6042	309029.0545	182558.4072	601995.5644	534598.3679	429581.1435	256948.9228
5701	3-Hydroxycapric acid	0.9989			MS2 reverse	209.1164412	88.422	34306.98296	35910.775	33486.5488	34638.43416	32908.06956	34986.80553	30704.16398	32067.26123	29789.40191	21144.57906	47965.14624	61900.80899	30697.00337	64992.34666	20174.7713	31692.52585	23654.99406	51765.92159	62114.72072	31879.95386	71914.08232	90006.10993	38180.44308	45112.39753	35826.23133	56981.1906	29687.06889	29379.35127	33498.21271	28026.98487	16707.88414	38231.71539	27886.76662	52529.90561	33939.39763	37310.37793
5758			2,4-Dihydroxy-7-methoxy-2H-1,4-benzoxazin-3(4H)-one;Betalamic acid;Topaquinone;Gentisuric acid;DIMBOA;2,4-Dihydroxy-7-methoxy-2H-1,4-benzoxazin-3(4H)-one;2,4-Dihydroxy-7-methoxy-1,4-benzoxazin-3-one;5-(2'-Formylethyl)-4,6-dihydroxypicolite;5-(beta-Formylethyl)-4,6-dihydroxypicolite;Betalamic acid	13.8717211045822;13.8717211045822;13.8717211045822;13.8717211045822;13.7409434151863;13.7409434151863;13.7409434151863	MS1 mz matched	210.0435613	131.268	240090.9526	230583.8739	228007.159	232022.0182	227909.5133	227835.2049	214334.0453	175123.5676	148911.317	116725.5458	277568.962	250843.5074	211661.8203	301598.7109	132834.6598	187991.4178	148908.8973	177933.6547	178158.6685	486771.1432	377456.09	185580.0077	169232.7822	152040.3589	394181.866	298624.8436	202557.4755	301821.5885	177946.8775	169076.8538	138273.4147	138702.5941	287344.6617	191758.434	243722.7549	145659.596
5767			Mukonal;2-Nitrofluorene;NF;3-Amino-6H-dibenzo[b,d]pyran-6-one	-0.208468237070361;-0.0734376842837574;-0.0734376842837574	MS1 mz matched	210.0632845	178.031	1233000.455	1264164.729	1193913.04	1233679.833	1227658.68	1206368.175	888267.3334	493215.97	270561.4183	211656.4091	1494765.483	1558536.182	629303.3944	6394546.494	266162.7376	849375.8349	546003.882	551275.9187	570476.0021	988700.3767	4130183.996	596926.9555	436732.5676	78170.28781	2026220.989	1585366.318	742754.8563	3365293.486	601967.0441	295526.1064	178454.5072	211124.3671	1578170.765	678408.5133	1127097.402	141806.6935
5773			Methyldopa;3-O-Methyl-a-methyldopa;3-Methoxytyrosine;Methyldopa anhydrous;Methyldopa;Enicoflavine;3-(Aminomethylene)-alpha-ethenyltetrahydro-4-hydroxy-2-oxo-2H-pyran-4-acetaldehyde;3-Hydroxy-5-methyl-L-tyrosine	22.3199758375922;22.3199758375922;22.3199758375922;22.1205251926007;22.1205251926007;22.1205251926007	MS1 mz matched	210.0891693	289.842	7965171.869	7644919.778	7567689.731	7816673.047	7558802.448	7566196.689	7751300.483	6881602.056	4577445.457	2760441.163	9519890.662	8041413.977	8229780.851	13257457.91	5967366.781	6859220.352	7104022.043	6675910.899	7150285.088	10964790.61	12581333.26	6401008.952	6556423.104	4168281.24	11067226.26	10094060.81	8220024.227	10029302.17	5540181.613	3949641.819	5445893.057	3672076.018	12540022.01	7527191.156	8866589.82	4004444.37
5787					Unmapped	210.9010836	33.092	79104.47072	83175.35692	82411.38603	79034.97699	79961.9973	79080.3056	79114.90188	78695.72529	88876.52437	73219.96546	66866.53248	105033.6506	51091.37711	53707.65467	60394.32968	79279.28502	71715.10137	75059.00116	98684.37072	47806.61563	44389.83035	66399.45694	70137.1233	78186.98988	92341.47554	61011.93241	61385.62035	73889.68002	92947.57219	80760.74593	51808.53539	73781.43053	64144.40645	54540.47974	63201.95042	84195.04126
5796					Unmapped	210.9313495	483.1425	2059653.993	2936077.344	2205856.244	2228776.973	1896662.287	2236526.057	4023695.752	3609018.398	3601490.994	4009966.573	1882230.034	2016641.816	2981573.51	883997.1663	2845849.025	2660915.962	2670547.147	2552528.53	2794879.373	988457.1123	2250633.876	2571368.772	2231924.048	2601145.833	1300019.889	1541187.071	1378058.025	1983146.611	2820671.266	6116712.458	3022353.209	3115382.856	1748241.971	1929766.869	1686453.303	2387618.785
5816	Ribulose 5-phosphate	0.8035			MS2 forward	211.0008833	276.9395	110492.0434	108679.9084	106646.4092	110014.9281	106526.8152	106491.1576	88600.0808	71271.21489	59997.88724	40547.97491	134410.9358	102903.1098	106852.015	298824.9467	67797.40305	81826.84182	66145.36561	100436.0843	75560.17319	192278.645	239057.7014	91548.82696	106195.6732	64210.81069	142335.481	158305.3992	102024.3003	193785.9159	72392.03692	48226.65465	70230.58723	56917.90605	161508.1691	124678.8391	107687.1635	48696.34268
5841			D-Arabitol;D-Xylitol;L-Arabitol;L-2-(Hydroxymethyl)-1,2,3,4-butanetetrol;Ribitol;Xylitol;Ribitol;Adonitol;L-Arabitol;L-Arabinol;L-Arabinitol;L-Lyxitol;D-Apiitol;3-(Hydroxymethyl)erythritol;D-Arabitol;D-Arabinitol;D-Arabinol;D-Lyxitol	-3.11372889528111;-3.11372889528111;-3.11372889528111;-3.11372889528111;-3.11372889528111;-3.28799192461408;-3.28799192461408;-3.28799192461408;-3.28799192461408;-3.28799192461408	MS1 mz matched	211.0816499	229.761	281169.1239	266155.8926	275245.0204	275617.2181	206482.2496	265185.7934	125081.2517	141447.7192	109873.9403	94037.56337	299462.8917	235394.3023	218058.3348	445855.3252	142087.283	168568.5392	182208.9913	241049.4823	186454.8878	238427.4451	344279.7516	220938.6101	237214.8243	149481.3077	384903.2584	401410.8497	336864.8569	275220.7412	239003.4758	152585.0786	142655.054	154727.8724	248767.2524	217357.714	292646.6768	94644.59717
5855					Unmapped	211.5332683	159.4565	50764.33402	46293.86991	46357.4446	44345.46545	46410.59643	44240.76634	58479.86452	125558.0471	114965.4714	12210.42443	296.5859699	196084.1823	68088.73009	19807.42493	60077.32454	42003.13628	105631.1283	34228.70399	388272.8063	20646.53908	4270.696146	65581.30828	39340.53836	72974.24086	356.6598302	155804.1837	85391.14439	68820.65131	88369.35501	19087.3659	54688.84791	28507.32348	304055.7906	10729.87841	102408.1797	68761.97599
5879	Indoxyl sulfate	0.7884			MS2 forward	212.0060106	25.9555	23816052.73	23395114.56	23459436.26	23343782.24	23459522.48	23413801.25	17352498.15	22738896.24	15815078.43	13302236.79	22727783.31	19260226.67	28204515.68	24074416.64	20121229.74	21636106.4	21025452.1	21461035.08	21383911.01	41234419.49	32179896.25	17094691.82	23130373.73	14078951.74	21324145.64	21551611.2	21320165.85	21548149.69	16030211.25	13288875.63	21230899.05	14832242.61	23268085.83	24549488.36	22862070.12	19105822.73
5883	L-Cysteinesulfinic acid	0.7309			MS2 reverse	212.0232523	250.9365	764558.6955	699525.1809	607940.0693	715358.3901	673447.8265	672877.6193	358349.4599	460348.7416	295164.0169	213761.8553	1201498.37	873802.9894	650703.5138	1868725.731	424429.0471	506671.5178	453288.0246	424454.1796	360156.7147	1712489.531	2187091.685	367079.5934	439477.2178	410356.4929	1432476.093	1786192.979	869636.9417	1039174.367	403647.0321	412482.4766	301636.7676	315183.1225	1563502.928	722329.9346	1008110.581	202512.9322
5955			Niridazole	3.425910481	MS1 mz matched	213.0168332	131.243	747979.5445	737555.7345	744555.0476	737477.0514	742564.9561	728724.6481	582015.0511	757401.6664	1666335.232	1269509.926	514530.419	452357.4381	678889.6825	449295.8995	581629.1057	456147.2731	422771.0107	2552804.396	543803.0994	5613619.229	389149.1185	2640388.808	1578711.422	426229.6311	492141.1733	703546.1877	777756.0492	681405.346	541527.9326	532448.9626	466432.5887	552720.4551	483358.0436	2588205.792	433681.5383	1484229.781
5960					Unmapped	213.0337414	245.4065	459519.6936	432432.6526	413705.6171	433030.2423	421745.1358	421568.1191	215438.4901	430492.5724	605365.5589	674320.1168	396301.8624	138481.2834	407504.1775	615324.4046	594249.5933	126356.5921	442055.1717	903568.0581	329591.3199	490142.3577	158987.4857	1373585.501	673789.9375	91928.88577	305567.9605	289565.5639	915370.6587	245579.9832	622912.2001	260041.9619	286358.5245	1096557.456	767371.1734	430654.3842	487549.3529	861630.1522
5970			2-O-Methyl-L-fucose;Digitalose;beta-D-Digitalopyranose;D-Thevetose	-6.3093777102973;-6.17685688957125;-6.17685688957125	MS1 mz matched	213.0522135	59.4265	56190.05568	61221.29488	54544.83652	60795.89912	54713.61843	53898.9301	329066.9925	375118.7731	329946.7128	43838.85369	688915.2327	466664.4336	547706.1948	777569.5998	387236.9066	381183.1377	368358.1927	542250.3957	240373.1926	1005894.261	983849.2967	552832.406	493436.564	341775.526	561891.6181	773044.0379	558833.5988	938129.086	285767.8895	369062.7439	357741.7365	317848.4552	627804.1393	702334.8079	588182.045	345427.5616
6019					Unmapped	214.0003781	25.6825	2724902.424	2678734.224	2668344.002	2651998.523	2717875.569	2656035.704	1672484.758	2493419.286	1470557.958	1080265.686	2493764.141	2014746.095	3421687.415	2671015.414	2159488.824	2339441.158	2303667.221	2305436.968	2272720.946	5518496.401	3835135.289	1628347.985	2606692.012	1220866.073	2186946.647	2314051.312	2363464.923	2428947.58	1498938.381	1100220.61	2410887.682	1335289.914	2650403.036	2815948.054	2552804.72	2066977.125
6028			Cyclamic acid;(R)C(R)S-S-Propylcysteine sulfoxide;Cyclohexylsulfamate;Cyclohexylsulfamic acid;Cylamic acid;Cyclohexylamide sulfate	2.15568256868389;2.15568256868389;2.23386812143574	MS1 mz matched	214.0273721	179.722	2357436.513	2266370.809	2256882.999	2292393.234	2254417.62	2255794.072	2552669.633	2542621.812	2484774.776	2356841.161	2438215.549	2546789.816	2368859.834	2238918.987	2448474.608	2394713.792	2367935.333	2379166.545	2484023.177	2069689.722	2154294.917	2450631.245	2359536.936	2521236.824	2378634.347	2398080.552	2432914.663	2307675.356	2488260.827	2339727.554	2459547.79	2231159.193	2423509.106	2415442.107	2511525.862	2260192.515
6035	sn-Glycerol 3-phosphoethanolamine	0.8951			MS2 forward	214.0487187	363.285	30343.02443	21220.86348	21106.6276	22851.46583	22270.50105	21179.5848	20965.39146	15695.69607	11973.87593	8788.013441	24798.41865	26922.59279	21830.77943	38632.12762	12616.87082	16622.41981	16643.17001	20811.76173	15258.44795	44851.02615	62819.97214	13573.56674	15901.10459	13933.29325	36001.78547	32824.14299	19865.24827	22304.73244	16697.31205	19920.59366	13954.78276	9189.740203	31336.87487	18871.78982	23887.23672	10249.62484
6094			Salithion;Dioxabenzofos	-24.1734992	MS1 mz matched	214.9957785	174.5285	179411.2782	166764.165	166760.2519	169943.972	166718.5395	164790.9294	192048.7726	173400.9605	191154.6151	187298.7658	168434.7564	174237.7048	165815.7615	124224.3268	182348.0848	176030.626	178736.0939	179225.1682	141884.6457	66878.54677	125647.0195	194556.297	179389.3856	157160.1753	149690.4259	119347.2562	174131.2232	154436.7734	187979.7797	187050.3027	197185.2965	179010.2831	162270.1169	189293.4324	185951.3063	180962.8928
6099			Aspirin;3,4-Dihydroxy-trans-cinnamate;3-(3,5-Dihydroxyphenyl)-2-propenoic acid;Monomethyl phthalate;3-Hydroxyphenylpyruvic acid;Caffeic acid;(E)-3-(2,3-Dihydroxyphenyl)-2-propenoic acid;2-Hydroxy-3-(4-hydroxyphenyl)propenoic acid;4-Hydroxyphenylpyruvic acid;3-(4-Hydroxyphenyl)pyruvate;4-Hydroxyphenylpyruvate;p-Hydroxyphenylpyruvic acid;Caffeate;Caffeic acid;3,4-Dihydroxy-trans-cinmate;trans-Caffe…	-6.99113646475238;-6.99113646475238;-6.99113646475238;-6.99113646475238;-6.99113646475238;-6.99113646475238;-6.99113646475238;-6.99113646475238;-6.99113646475238;-7.22052539883535;-7.22052539883535;-7.22052539883535;-7.22052539883535;-7.22052539883535;-7.	MS1 mz matched	215.0147065	161.9355	1549617.207	1549702.054	1501359.639	1550403.881	1527843.519	1488720.882	1883127.005	1565253.268	1493432.794	982929.6534	1852599.055	1746139.866	1427521.961	1700117.877	1345481.073	1527943.153	1400556.451	1579412.454	1387282.061	1145550.839	1417835.894	1787410.939	1505170.777	1270913.333	2018977.557	1415464.151	1584509.194	1253672.942	1258189.564	1087420.621	1155884.311	1085063.912	1496739.912	1643229.421	1694439.243	1190691.054
6104			5-Methylthioribose;6-(Ethylthio)purine;6-Ethylmercaptopurine	7.6114038592847;0	MS1 mz matched	215.0148341	56.444	197488.6086	193836.2083	191358.5963	196706.8814	211896.9923	177506.6337	120046.8123	136113.809	117123.9796	117516.2759	233597.5703	164175.9741	209758.8856	306560.1231	152213.5581	146644.8755	139462.6642	185124.1913	93234.58351	352883.7851	362669.3827	177611.4521	171997.122	130042.9959	182378.8075	279860.6581	217051.0028	314828.3856	98479.27209	120353.9577	109175.5836	112682.9992	214547.8476	234076.554	183124.749	104356.0015
6114			Chlorohydrin;Nithiazide	-7.17293860455378;4.36510012191071	MS1 mz matched	215.032643	194.6315	351805.3294	351497.1933	301943.8007	380091.0096	366718.4155	367031.4046	401096.5253	211026.0562	191418.2133	1081189.5	431327.2469	1538369.535	362040.1234	676543.8358	215083.2609	548807.6242	206472.9552	346964.6181	520548.2125	320261.3291	531987.3729	331560.004	294430.2337	405085.2197	315110.6594	1167428.87	144409.3572	325728.5552	460964.7489	801760.0526	120556.9793	638026.4626	146519.1933	76908.52531	257170.1125	43749.05913
6119			Bisnorbiotin;6-Aminopenicillanic acid;6-Aminopenicillate;6-Aminopenicillanic acid;Bisnorbiotin	9.89091468945709;9.89091468945709;9.71966181123791;9.71966181123791	MS1 mz matched	215.0550808	167.939	208190.6814	208729.8617	200628.8805	215958.6844	205911.9656	205888.0307	171291.4208	205817.8841	167723.5796	136166.8564	236484.9264	223924.855	213523.7886	383622.4862	276670.9694	145988.9483	184340.7908	236818.7989	36600.2189	18963.79153	171198.7862	243607.174	218085.3635	121117.1528	164535.0731	71777.33157	302526.9473	206717.1716	124371.0135	140130.8521	180621.0739	150179.747	126830.6129	243223.6265	215933.3757	144089.0276
6124			3-Methyldioxyindole;4-(3-Pyridyl)-3-butenoic acid;Ethionine;Homomethionine	10.2506186728936;10.2506186728936;-10.4251818427649;-10.4251818427649	MS1 mz matched	215.0664289	279.162	74584.67347	78552.20727	72826.81269	74625.92029	73442.41116	73236.44967	61087.66317	74332.28097	55913.87571	39824.18897	82758.15582	83915.36598	56690.37657	75583.57146	45675.73252	69665.57673	71911.30396	66186.63465	70959.98316	98273.34086	70941.45492	76485.81288	64504.14035	66405.84371	83354.90225	51507.71594	46102.41254	97314.1903	58926.95449	41588.34497	50709.26551	50632.27257	87913.5274	60750.32399	76422.45585	62969.2703
6138					Unmapped	215.1044745	275.459	9872551.405	11364412.16	10845698.14	9349833.956	9854598.469	10183088.82	9663314.541	8020412.166	6081108.557	5403076.022	13107885.34	10084344.86	8153037.906	12417808.11	6554061.166	8331113.814	10034544.4	6913684.736	10618112.49	16656832.42	14933046.67	7399751.918	7997061.139	7820847.947	14326332.77	12498762.59	9682098.451	11512118.35	10687675.41	7057264.495	6068092.581	6418656.214	17024127.61	8717661.52	9330906.274	5039899.598
6139	N-.alpha.-Acetyl-L-arginine	0.9635			MS2 forward	215.1147055	353.592	80935.68299	83260.28814	84423.35513	82594.02196	85906.50947	84379.31045	106365.7253	229061.6242	57984.23996	36825.38231	84670.22258	60476.82333	62181.42192	95997.1785	56074.67827	86651.73353	152234.8307	64993.63249	63292.45811	66427.06048	96669.6204	63793.74647	57384.24873	70333.58684	105684.2485	116164.133	73359.22213	97434.66901	386227.516	42051.11239	51658.49695	40384.98872	123111.9775	56472.8462	176470.3112	44630.29155
6192			1-Aminopyrene;	-5.92936129495591;	MS1 mz matched	216.0878622	364.135	149549.624	146475.3	153974.2067	132426.5847	146157.8688	149800.5239	131010.3867	98588.14426	75181.66186	107704.0817	211306.9899	123995.8057	128775.4809	264574.8606	89849.85531	131050.1629	141852.6346	168260.1504	169167.2053	351364.0823	297099.5525	160620.4473	112143.5881	122044.2307	182782.2011	281381.7454	127738.1631	217314.5491	231117.6282	148546.4888	102644.2207	94384.08905	197487.5931	157028.7904	199020.5234	83696.59771
6193			1-Aminopyrene;	-7.32233741014613;	MS1 mz matched	216.0875598	182.39	813735.0168	756111.6329	755841.1631	766804.2338	767740.1555	755142.9232	482484.8975	849165.5705	529852.1051	362757.0907	1393720.919	764743.3833	952226.4369	1043585.59	791626.2416	416482.6378	725336.3389	1105041.012	518017.735	1670882.689	813795.897	993034.1529	1135663.937	334756.6413	1511590.812	813400.8918	1235852.086	1044607.63	439040.4961	488683.7713	588752.4278	499752.9009	1649362.704	1447846.856	1224911.326	635254.9017
6197			N-desisopropylpropranolol;Glutethimide;Glutethimide;2-Ethyl-2-phenylglutarimide;Securinine;Pyracarbolid	-1.28367943546619;-1.28367943546619;-1.38178612429506;-1.38178612429506;-1.38178612429506	MS1 mz matched	216.0992562	305.977	161286.6189	171071.0092	167571.1901	176327.1192	189664.7349	229044.7312	232311.6464	122912.0258	803575.3417	362859.0399	110330.5372	154192.9432	308830.1272	228472.5414	245967.9825	235194.1154	205784.136	202986.6601	73456.95606	258277.1537	269195.2107	301209.2948	175970.5757	207575.6305	145256.9944	237556.7556	167964.2972	631548.6065	85134.166	201487.0609	202887.7913	133719.527	224022.1734	187261.0601	133001.5665	158674.7505
6214					Unmapped	216.9099364	408.89	273556.5563	261493.8265	261460.5839	264702.3711	260335.1732	261335.0288	213827.5841	165351.6715	270005.9632	176787.873	217072.1926	260450.5414	130515.2308	147080.4991	208619.9598	233968.8757	182031.7683	173673.6638	191733.1685	241137.1606	296705.0853	188346.8975	172978.5061	213414.6694	97107.82455	205438.0061	247064.8304	262675.854	221655.4807	117350.0106	215625.5799	225198.868	231711.0962	170087.8848	200527.5244	179823.9313
6220			3-(Dichloromethylene)-2,5-pyrrolidinedione;	-5.55589508250379;	MS1 mz matched	216.9447406	369.285	187951.3578	173830.2641	171068.004	172033.6473	175119.124	166319.1327	164227.2491	180207.5551	228691.8814	222330.0319	168857.7315	166264.329	172086.135	169546.8502	223773.8536	142329.6988	152152.4874	259710.1814	161145.9626	120760.1662	144107.2608	264137.192	275778.8393	125894.057	180343.771	99477.18687	222871.5185	211156.9208	93967.83933	196595.5052	231139.4911	164244.8699	143984.0313	297514.4606	173880.5441	198096.2108
6223			Ethyl 1-(methylthio)propyl disulfide;Ethyl 1-(ethylthio)ethyl disulfide;Dipropyl trisulfide;1,1'-Thiobis-1-propanethiol;Stipitatate;Stipitatic acid;3,6-Dihydroxy-5-oxo-1,3,6-cycloheptatriene-1-carboxylic acid;4-Hydroxyphthalate;3,5-Dihydroxyphenylglyoxylate;2-(3,5-Dihydroxyphenyl)-2-oxoacetate;2-Hydroxyisophthalic acid;2-Hydroxy-1,3-benzenedicarboxylic acid;4-Hydroxyisophthalate;4-Hydroxy-1,3-ben…	-20.6701510178916;-20.6701510178916;-20.6701510178916;-20.6701510178916;2.74692824742229;2.74692824742229;2.74692824742229;2.74692824742229;2.74692824742229	MS1 mz matched	216.982632	212.942	14619557.59	14427177.63	14337754.62	14371128.46	14429271.63	14336375.45	10405392.87	13527819.37	11554767.18	10674774.67	16792440.73	14784774.85	14181719.43	15480964.07	13217518.64	11908016.62	12153446.12	13807038.34	10139779.89	25493301.38	15313808.52	12261994.63	14202405.75	13089097.47	16622524.3	14978790.62	16291072.34	13132250.86	11342081.67	12039294.29	9887520.874	11070824.95	14566530.42	15323800.28	15096907	10688112.83
6226					Unmapped	217.0019188	206.892	1705426.001	1588287.105	1567544.461	1699594.323	1564327.261	1542555.529	1715865.988	1715191.175	1780295.174	1824554.779	1566948.261	1448181.22	1646883.624	1292851.335	1646538.872	1660285.704	1743699.839	1612399.881	1703563.128	3048938.916	1363524.331	1781502.522	1579401.535	1755034.705	1486687.562	1437524.352	1209751.614	1529826.416	1822038.261	1746252.159	1949922.974	1915849.546	1625862.569	1490852.398	1627422.907	1870033.754
6228			1,2-Bis(chloromethoxy)ethane	-6.962461572	MS1 mz matched	217.0031133	187.579	1262465.756	1323967.914	1323848.399	1323939.189	1245799.44	1392789.815	2008841.29	1741389.972	1568089.554	1583974.396	1490530.147	1457000.31	1133517.681	1038266.152	1566168.934	1606711.764	1820092.973	1508763.368	1714359.328	855876.3145	992948.948	1831891.984	1437236.594	1578993.364	1337501.744	1397942.429	1345091.555	1311373.084	1777019.842	1471069.36	1621982.966	1570216.841	1344757.188	1196061.108	1537722.216	1617904.16
6237	D-Mannose	0.9571			MS2 reverse	217.0119999	162.202	546507.8892	546584.0934	515153.9443	547161.2109	535524.7254	526853.1822	736874.4559	692860.613	836923.2584	318428.1314	668096.2505	616189.8248	492329.416	595644.6206	871039.8475	622945.0512	544032.723	551811.568	472580.9882	387114.3261	616483.2471	740233.1246	549684.4163	437368.1925	753909.5072	504525.0163	573787.2777	427090.0875	437320.9992	1136880.585	1133214.8	1057640.576	547623.8686	592885.2676	626437.614	431582.4314
6244			Tyrosol 4-sulfate;	23.8119597370748;	MS1 mz matched	217.0300857	86.592	190387.3379	187437.1269	189147.1459	185945.94	187881.3796	185830.5149	121882.0195	130769.857	81516.93722	76985.28166	200938.2842	171806.0354	155580.3192	323736.2212	150958.3612	166770.9661	112490.1362	132209.0583	140176.8652	313598.8178	600951.0026	124692.403	131672.7352	93326.7374	204465.5633	262033.8324	273411.7615	211407.8428	108626.2896	119159.384	92669.192	86711.54851	207637.5778	180788.1912	183339.4716	86631.94177
6249			cis-1,2-Dihydroxy-1,2-dihydrodibenzothiophene	-22.11381204	MS1 mz matched	217.0353783	354.4745	1642675.135	1416583.527	1417614.332	1451565.122	1414502.122	1414365.829	148354.3594	118286.1101	52442.28142	68701.53237	211751.6354	471867.4708	112897.6151	178597.6	73097.91815	110902.6963	99351.19194	89875.73444	453879.5315	274596.7683	241723.5391	227086.9526	102758.6021	267205.0297	217626.8688	684539.7587	303608.671	290199.8498	237081.729	220649.5538	205539.7089	326040.3049	175747.189	288524.6072	164554.1893	161774.9732
6253			Selenomethyl selenocysteine;Se-Methylselenocysteine;Selenohomocysteine;Lathyrine;L-Lathyrine	10.9841827766978;10.9841827766978;10.9841827766978;8.78732691709965	MS1 mz matched	217.0480051	284.677	7005666.501	6651831.89	6771665.896	6623290.484	6776798.136	6542910.529	9447896.751	4940385.628	4088668.003	3869879.057	4708601.124	10334057.33	6526875.797	6946162.257	6219273.162	6347376.944	4579527.592	7000921.04	5033533.217	8436430.678	4356884.327	6319801.236	8820847.772	4134320.664	5926141.961	10302047.11	7849493.294	9725457.933	4318884.448	4352689.712	3641965.186	4160334.22	5782743.877	8469514.187	5340476.187	6358815.957
6281	Pelargonic acid	0.8423			MS2 reverse	217.1436359	153.7365	48541.29031	38029.44814	39197.26167	39012.7936	39232.18863	37960.234	13661.19904	40882.43115	6391.087562	13030.80518	46891.42179	27621.07415	18752.05532	45122.86657	11892.21552	21959.68332	12374.8439	15015.73179	13392.96401	20429.0418	57021.72611	15465.43335	12371.79958	18841.39746	13920.96172	24917.16084	44247.01779	41911.8954	27403.65318	17487.57337	10418.81055	14373.8116	20192.16791	48092.99918	14832.78474	7567.681929
6294			Potassium bis(2-hydroxyethyl)dithiocarbamate;Bis(2-hydroxyethyl)dithiocarbamic acid, potassium salt	-11.63033898	MS1 mz matched	217.9764532	278.0025	341795.1014	341990.385	296244.9111	342849.9197	331495.5387	331302.687	125906.8507	177352.1747	127312.2832	287196.5336	491064.3445	445837.7242	186495.8959	471713.7809	130435.5235	393312.1155	188541.3228	261522.568	486722.6308	405043.5088	657087.0781	242040.487	218849.5643	732260.113	329792.2016	660760.7646	202853.3763	194776.9993	550507.1156	452634.4728	113624.5728	354837.9669	626430.0189	293502.067	282036.6606	124332.3022
6316					Unmapped	218.0258136	139.4485	562973.7217	559698.1496	571289.5121	562977.5721	557064.1268	559605.0071	479355.1665	460723.9684	412530.1346	427203.0804	813360.1627	355540.1885	566750.2881	685849.1069	491011.2343	402100.5602	429983.1061	648702.5208	408081.2051	581271.2519	391747.9767	637598.593	568655.9098	385613.9594	924470.4848	507600.0034	750492.0786	638765.335	600344.8618	524627.695	426323.6354	428459.3562	686451.9342	685183.8301	646554.1851	383271.5129
6334			Sulfur mustard;Mustard gas;Iprit	-14.45837967	MS1 mz matched	218.0843533	156.5715	154206.2589	143471.6224	146947.8058	142512.8795	147225.8403	143027.7434	118603.5701	197281.8689	87499.87172	85011.39533	242587.814	146610.2432	163143.3065	133817.0159	129059.4406	164683.2053	119923.068	143563.9345	117897.2287	192096.0833	231131.0374	133339.6074	139887.2307	140641.2326	176922.6537	212566.8735	199621.019	128419.1325	191366.0333	90283.36356	137292.8214	114754.7058	150358.4506	150255.8398	206892.3335	95671.21137
6337	5-L-Glutamyl-L-alanine	0.8199			MS2 reverse	218.0852485	284.0615	49623.77082	48035.06441	42594.88421	48083.08334	48101.1452	45151.27102	410769.4178	39905.91181	27315.19613	130278.1203	77193.14423	492419.0466	300461.0381	65097.93166	261938.6881	285557.3204	32994.21324	39718.03195	101908.0653	108583.9353	63657.35679	39849.13518	420762.6732	174501.7446	68423.12195	357546.0296	354972.7	490881.3354	26756.40278	130529.8129	26869.38372	155886.0268	56893.62319	46207.86914	58015.53606	281935.9606
6341	Pantothenate	0.816			MS2 forward	218.1045859	259.045	14602319.43	14020100.37	14018359.3	14106668.9	14124004.57	13974355.22	13818667.76	14578032.38	12675794.69	10127613.72	16032061.27	14060497.15	12647157.39	17077729.99	12862462.24	12287017.52	14933790.94	14234487.12	12853716.08	5813923.565	16227151.58	13873317.11	14052538.83	9663418.019	16185366.92	17966946.65	16028233.58	18522346.07	12654056.58	10289149.87	10253627.29	11877236.78	20775012.17	15644108.85	17330957.25	10209099.87
6354					Unmapped	218.9137399	154.362	163514.0024	192891.9563	194341.021	167958.377	193496.3144	193371.3016	228831.4228	252669.664	419309.0427	289332.7891	195771.357	198101.6557	228860.9262	104766.7017	285520.9221	153527.8355	206853.75	227297.0699	380128.3376	270074.2714	78526.65611	248006.4877	199778.9391	206584.9183	155904.41	149108.7392	205642.3762	117174.3122	349836.0698	281176.661	243070.9613	224093.2662	111211.2082	154575.7312	174323.9569	250527.6713
6368			Phosphoramide mustard;Isophosphamide mustard;	24.9120974675094;24.9120974675094;	MS1 mz matched	218.9969211	30.287	6296410.816	7203854.67	6198058.175	6416538.272	6262354.987	6773655.596	2500659.082	2298133.492	5083537.853	5515207.317	3999695.524	2377990.047	8301921.056	1689187.369	7709560.278	3600806.51	2410198.698	7769978.616	6271177.669	19886686.83	6607751.121	4734538.983	8997340.492	4446889.343	7535221.848	5672044.325	13099698.18	3231567.125	1738061.558	8382736.177	3536012.419	3574797.88	4039441.876	10396180.03	3175093.304	4039141.501
6369	3,4-Dihydroxyhydrocinnamic acid	0.831			MS2 reverse	219.0077709	96.7755	305122.2822	301291.598	298034.5417	303177.2486	317520.0992	298201.6852	209733.4747	268920.8462	131713.5863	167262.1492	451775.6054	251423.1889	343456.7364	486680.8926	265653.0739	225316.5911	249362.3842	156990.1696	145466.2656	133177.9929	611470.8743	152511.0186	180555.1324	206913.0908	624344.1421	577182.398	480552.837	375770.0533	196254.9374	212196.6582	160378.3734	247888.5276	520389.8956	201343.5578	382048.5133	132007.6432
6373			2-Iodophenol	20.74880981	MS1 mz matched	219.0123649	450.5795	1233230.767	1097239.792	1156382.299	1160670.286	1139246.921	1111201.64	734006.0943	821314.8568	615582.2413	225782.9624	1929681.753	1754805.299	1176922.49	3497896.787	996632.0401	956743.257	698998.0673	1089243.958	446822.5022	2290660.833	3246374.545	881579.1143	1127838.827	338838.6507	2082453.745	1816216.41	2130574.375	1495958.887	449527.4253	216063.2078	341283.9749	402944.0122	2362495.884	1538406.88	1519469.407	435808.4549
6375			2-Iodophenol	23.63552565	MS1 mz matched	219.0058682	50.3045	146049.9807	153580.4358	140088.0099	151658.1181	145648.6576	146732.0579	94450.94796	92293.079	83670.4208	101418.5241	99066.6486	90855.31699	137692.8606	63139.28021	112977.1366	99051.82089	55752.322	114753.6186	97640.22346	416858.6288	127496.9491	104624.6944	129867.0311	101539.3784	129409.1932	90694.01669	172566.5799	90420.51171	98756.80688	112302.2964	72593.19333	106137.0293	155275.6019	167485.8821	104647.9066	109848.103
6389			2-(2-Thienylmethylene)-1,6-dioxaspiro[4.4]non-3-ene;Chrycorin;AMCC;N-Acetyl-S-(N-methylcarbamoyl)cysteine	-3.63680484172325;-3.63680484172325;14.5420305583547	MS1 mz matched	219.0515633	381.023	201382.4177	179789.4076	170730.233	337973.0064	184387.923	245507.1834	84200.99609	171222.2999	573555.7803	188779.7889	359504.2708	246710.9479	261504.7827	472942.8403	395923.8373	149220.3438	115841.828	3235900.52	270355.5309	383840.5796	448446.3273	672974.5902	723467.829	85680.01932	944562.3856	162436.2559	475843.6367	266483.3189	65721.23515	85232.95978	68742.02931	99436.75527	127086.5757	193904.1847	56377.95016	110235.507
6410			4-Carboxy-4-hydroxy-2-oxoadipate;4-Hydroxy-4-carboxymethyl-2-oxoglutarate;2-Hydroxy-4-oxobutane-1,2,4-tricarboxylate	-2.725617534	MS1 mz matched	219.1232654	274.611	147151.0521	146783.7855	144035.5104	143954.8442	140047.3621	146881.3029	144565.133	100314.649	155155.5257	124750.3905	130699.5207	198939.6514	194604.9636	128820.2551	128995.7649	136526.942	92984.04878	161561.8096	78042.5806	282295.6442	290860.5463	162589.8285	166312.9795	87991.93491	144736.5998	205498.9343	168889.3181	150949.1604	98581.75238	179490.7674	122839.2414	110089.0613	138260.1379	156817.5266	110531.4227	54765.61401
6417					Unmapped	219.901458	32.842	70935.315	76126.88903	71362.05898	80918.86093	78362.86475	65767.3464	220240.6441	120593.5207	142898.1811	369331.8939	52657.53921	58888.9412	95521.02297	24839.32614	117044.6677	86677.85885	91560.07362	79333.83707	77955.38307	11293.35309	18119.93371	59353.92023	57748.85871	68612.14471	61787.24327	64234.37546	82279.70281	56864.26999	132114.1092	279710.3698	109116.8041	163666.6529	49265.5456	38486.86247	57259.59724	73621.28888
6425			4-Pyridoxic acid;4-Pyridoxate;4-Pyridoxic acid;3-Carboxy-4-methoxy-N-methyl-2-pyridone;3-Hydroxy-4-hydroxymethyl-2-methylpyridine-5-carboxylate;5-Pyridoxate;5-Pyridoxic acid;5-Methoxy-3-hydroxyanthranilate;5-Methoxy-3-hydroxyanthranilic acid;3,5-Dihydroxy-phenylglycine;L-3,5-Dihydroxyphenylglycine;(S)-3,5-Dihydroxyphenylglycine	-17.2507267175741;-17.481256814918;-17.481256814918;-17.481256814918;-17.481256814918;-17.481256814918	MS1 mz matched	220.0032641	177.5385	2245060.996	2280092.33	2169921.958	2238662.806	2238149.066	2231029.311	1876960.136	2423339.849	339110.6108	913061.5339	3693774.66	1544326.178	1939436.188	5410583.014	1599115.904	2586678.6	1582424.956	192580.1469	493434.5631	135465.0851	9709739.442	139674.4908	333191.4687	1892058.568	8969544.592	4655169.279	2098091.322	2461964.242	1346251.969	1531353.545	1493861.904	773064.4448	3429361.107	312356.3912	3618421.168	248971.8457
6442					Unmapped	220.0643759	229.234	725707.4436	703984.6428	694923.062	708473.3471	690392.8952	694568.56	457639.9558	691833.6895	533566.3211	413022.5492	927767.1088	1239672.12	1847080.046	989716.9233	762867.9272	474327.3312	632155.556	714997.9643	1379212.902	5114685.722	2079912.114	622455.0711	722307.7247	367849.7879	936080.8711	857216.1342	1065221.302	734729.374	942336.1346	572165.878	472715.0262	384203.9046	924698.5108	920733.8861	822860.7367	354599.6171
6443					Unmapped	220.0643445	62.325	436409.3708	423884.6831	418222.7606	424327.0402	419770.2408	419753.087	611896.1159	574061.8707	643082.1311	123855.7905	42792.07407	613332.4959	429325.7838	532477.1185	612745.9333	374869.2784	411384.3301	210807.9609	663367.0326	105976.4638	196898.2748	324980.4796	395467.2162	317647.8883	52206.31369	959131.4631	1017030.083	646499.4819	343269.6306	192189.9528	362246.1926	78314.52976	1016691.418	109311.5211	526728.1783	646263.3525
6449	N-Acetylmannosamine	0.7958			MS2 forward	220.0869015	248.341	24055.99646	23950.69609	15325.7613	29109.50358	24403.50071	25732.52301	18400.14704	12621.16541	11216.11572	9900.90578	44309.41661	36752.9966	20008.73451	22858.06564	14560.60199	17630.77935	17457.99289	17055.76037	7567.359248	13772.10299	34090.26043	8903.066505	11013.41685	8463.42254	29399.92355	18758.87539	11831.97713	11421.52202	8721.032016	4090.780325	7414.99757	6377.526877	12553.19958	7907.47261	10743.57875	5323.109954
6452			Metaxalone;Carbofuran;Hydrocotarnine;Metaxalone;Carbofuran;2,2-Dimethyl-2,3-dihydro-7-benzofuranyl N-methylcarbamate	-0.874696776799298;-0.874696776799298;-0.874696776799298;-0.904546794949369;-0.904546794949369	MS1 mz matched	220.0972022	159.276	255245.3749	221208.9438	260747.0326	258326.2257	260618.2861	260095.4916	211945.2126	272079.1109	198610.3909	170832.0267	251449.1332	184501.2599	229887.9011	298824.1712	197371.0203	166902.7059	231570.5143	301222.3845	108784.9757	214358.7634	336632.5546	233017.7753	281770.157	184808.0478	237497.933	117738.7661	237589.5908	156320.8812	116058.8692	115532.4473	142501.2189	107356.0713	178214.4599	299526.2048	264670.5601	158956.6857
6453			1-Guanidino-1-deoxy-scyllo-inositol;Amidino-scyllo-inosamine	-16.02252724	MS1 mz matched	220.0976574	176.527	70551.88654	66395.55967	66388.20027	73723.84988	59505.81636	66362.97785	12207.42591	53453.43852	26786.98181	14397.64156	144621.1573	95696.6174	52752.9119	9854.466997	45038.63875	3115.314203	53456.89861	51092.97013	19377.12746	95339.23661	0	39309.9466	45718.6748	640.4228224	204802.8964	29338.9562	67589.37304	25897.34502	24381.55221	19413.96287	39368.12982	20136.68061	63940.16928	62585.11856	72997.67707	38503.49638
6476			6-Bromo-2-phthol	15.04496144	MS1 mz matched	220.9713395	575.9275	1881135.595	2001427.292	1884235.874	1997737.161	1849859.829	1706273.551	2472717.922	1993464.686	1805955.997	1749958.857	1820815.112	1915479.831	2070492.977	1909463.968	1804107.404	2155466.113	1970935.581	1986859.983	1289454.577	1701394.879	1818997.512	2021544.81	1842312.769	1710220.549	1809246.991	2231564.87	2411047.279	2172245.064	2707481.021	2760692.668	3366871.112	2198422.958	3088742.495	3826515.482	3773679.238	3147053.879
6485			Acetazolamide;3-Sulfomucote;4-Sulfolactone;4-Carboxymethyl-4-sulfobut-2-en-4-olide;4-Sulfomuconolactone	-18.6113553552737;2.70290481189097;2.70290481189097	MS1 mz matched	220.9767335	41.333	1085658.137	1055391.34	1045774.242	1048400.973	1074874.04	1048469.591	210494.4411	241566.8138	152463.4156	318773.9262	202204.1901	248232.0566	299746.6141	234345.0835	243386.8593	224394.4297	225298.3108	239210.7324	188763.7104	768577.6634	294979.6198	209551.7738	216604.7455	424826.0577	263954.4687	346691.6167	329782.0346	293508.5738	265172.6943	364045.8717	169188.5484	333488.1872	280262.6468	272753.1744	232717.1292	184689.2667
6489			Bromisovalum;Bromovalerylurea	18.81393006	MS1 mz matched	221.0045767	235.512	142335.4438	139710.0699	136905.5456	139874.7528	136016.7077	136792.5875	111718.8586	129909.211	88687.3943	76764.94553	179649.5694	177987.803	135977.4891	273756.3828	108376.9416	121110.417	104032.097	124082.2063	95264.32796	228301.4122	358265.5902	110831.3283	127286.1581	106253.947	214903.6599	243135.4097	183348.5403	155908.3345	119193.0942	100203.1111	88200.55127	77546.27394	221865.1963	174072.1533	177051.4854	70987.76997
6502			3,6-Dihydro-4-(4-methyl-3-pentenyl)-1,2-dithiin;3-[(1R,2S,5R,6S)-5-Hydroxy-7-oxabicyclo[4.1.0]heptan-2-yl]-2-oxopropanoate;Epoxy-4S-H4HPP	-1.70890750565088;2.49914404310612	MS1 mz matched	221.046483	313.5435	76799.63163	71888.1639	70401.38999	77008.46218	70178.74406	70324.72231	46827.89795	80148.67368	78075.77125	28797.40852	130535.8408	59692.76104	99025.91303	35491.53041	76985.48332	41023.99734	73218.07986	106977.1219	18768.00658	123333.5316	36512.96173	84548.54447	108124.0878	35411.63878	109025.7469	39305.55024	103721.1083	27154.21738	29121.72994	36918.26779	55638.62113	28279.50012	101945.9795	132480.8346	115659.6853	65663.17993
6509	Xanthurenic acid	0.6565			MS2 reverse	221.0603144	270.4275	35416.60536	35433.47126	31025.54576	40040.07171	33148.43355	34529.79638	21750.82044	39019.96319	18792.90887	14433.20813	48510.65481	53013.39226	35183.60153	67969.37556	20706.2811	37389.41655	26150.1177	30511.2306	23035.83987	91330.5787	58013.36862	26117.68274	34511.43112	72947.16741	70786.70098	53456.51337	43861.75614	28937.67205	37218.26603	28935.24558	43261.08468	14893.05663	57122.01997	40000.52959	47626.15398	39599.43336
6516			Lipoamide;1-Isothiocyanato-6-(methylsulfinyl)hexane;Lipoamide;Thioctic acid amide	-21.9716710474238;-21.9716710474238;-21.9448501532837	MS1 mz matched	221.0666205	298.7265	203119.1131	233567.9827	227744.1694	233257.6654	231433.6153	233100.9083	114590.0702	63099.03244	37606.66867	58795.6297	104927.6297	171006.5768	84601.91581	118260.9754	55150.42808	102298.6083	71056.57067	59902.7583	40133.8917	41328.0435	249094.7101	36565.24215	97260.41923	78100.79007	115153.241	216573.954	74118.02153	133715.1694	49817.6875	75841.81846	35235.20273	61680.01211	106757.5992	66602.97699	81733.19036	18498.20273
6520	Cytosine	0.8472			MS2 reverse	221.0841181	109.908	68047.27864	50906.63843	78498.42336	61401.82296	68103.2077	66212.07341	98528.05836	106649.7593	38350.41199	23616.57777	127956.1448	56295.35468	59628.05964	46296.00712	26035.83017	96211.26119	51661.48923	34643.92477	26823.61958	139343.7724	168585.3974	34086.05584	67654.49022	103859.5455	190760.4293	75208.5939	57815.78536	65468.29498	74526.88839	37296.85515	27032.98198	43896.25525	71102.39595	42463.11949	98110.73155	84818.27373
6527			Phenylalanyl-Glycine;Glycyl-Phenylalanine;Buthionine sulfoximine;S-Butyl-DL-homocysteine-[S,R]-sulfoximine	10.7437876992893;10.7437876992893;-4.37408094782659	MS1 mz matched	221.1028285	317.0205	43835.96938	39192.15952	39161.30447	40277.0814	38110.25735	39082.04472	19897.15323	35046.35874	25995.63557	17142.70336	85883.97063	41371.93463	37904.71669	35539.87857	27641.14034	34204.96417	31154.58603	34864.15495	14607.10333	29292.02421	125172.4938	28149.91656	30634.20974	25219.9371	90224.72945	40880.68105	37106.92	35215.90777	31189.55506	19918.98349	30902.69411	20895.88354	60309.77021	41267.66423	58138.61563	11292.41376
6574					Unmapped	222.0263621	162.03	1158647.533	1210822.876	1114101.476	1177432.361	1167862.845	1123365.418	1000241.49	1516116.279	975310.1296	657176.6114	1592508.489	1307755.843	1694030.962	1580944.842	1323138.731	1235774.586	1378134.741	1231135.508	717466.6896	2860417.593	2409487.846	1079102.98	1235904.375	823099.1289	1153289.696	801902.5455	1314446.539	1506807.586	503048.2625	750368.6802	1232272.174	787356.9817	1092268.479	1442199.276	1369473.802	993657.1701
6576					Unmapped	222.0438554	203.25	4891662.03	4753449.091	4695912.713	4755503.858	4732945.411	4693907.181	3808961.192	4583531.756	3369567.646	2296993.461	5534778.731	5539436.895	4688175.436	6561451.191	3961425.014	3927398.505	4419493.032	4328475.872	4004466.324	7171646.77	6749146.394	3885381.009	4456630.505	3185575.162	6247078.608	5912962.112	5415588.723	5357982.318	4215382.296	2956164.739	3045509.595	2901580.769	6704430.681	5123226.829	5485558.374	2544156.788
6578	Tiopronin	0.9402			MS2 reverse	222.0443103	141.2745	104926.8173	119160.1779	114916.1963	113762.7688	117211.755	113763.4131	160354.6604	212846.1721	475543.0785	96395.76932	86108.33568	154644.0925	117814.3168	61562.30267	121384.3075	112567.8403	219225.1841	90434.148	246148.3607	450568.7954	61240.18226	28287.5598	78577.27127	176438.383	84463.1079	98879.44267	114095.5234	113196.6932	82721.01719	100003.1703	142248.3022	95083.21234	195847.8314	66352.71672	149395.513	148770.9978
6589			Diisopropyl sulfate	14.83016984	MS1 mz matched	222.0802485	59.0495	11146146.28	9789575.604	10431045.52	9816899.144	9959339.507	9814493.984	11212630.89	16909645.68	11352843.57	1238002.54	610170.0681	7237251.135	6283797.002	6877206.5	11794454.87	6247648.005	15938701.08	2060460.453	19472406.6	809851.0184	1414855.591	3149827.202	13087845.32	4924641.902	812113.4899	22827807.08	19948687.23	9291648.512	13997813.05	1776774.548	5978685.841	1207336.149	26923152.64	1114734.587	14648502.92	20122863.26
6595					Unmapped	222.097725	249.35	110748.5153	106517.21	102807.8768	106650.2274	104058.8742	104001.8129	61975.15148	50475.26694	55429.71727	46740.30213	92806.56351	117635.3365	93265.62801	223230.8665	49953.49312	69716.92759	51498.22132	86435.19599	68586.92711	173553.3796	180403.96	72063.2816	97693.57843	48504.92841	125754.0257	151145.4786	69867.97701	176934.2958	50632.6491	69650.37334	49853.25042	48096.27539	118935.1262	120885.041	79306.83207	52762.22726
6600			1-Benzyl-1,2,3,4-tetrahydroisoquinoline;(R,S)-Tetrahydrobenzylisoquinoline;(RS)-1-Benzyl-1,2,3,4-tetrahydroisoquinoline	-9.10654978986949;-9.10879055434222	MS1 mz matched	222.1340675	255.8475	84307.59615	82701.55175	81296.82947	82779.27224	81234.87575	81222.80886	132023.4823	64132.66982	52355.06103	36749.48479	80743.33736	37656.50801	66365.91427	190430.0379	52665.86328	83254.63348	61865.30103	59896.87721	31241.23244	87172.3282	77118.41926	58005.15999	56774.62108	72789.16221	100813.3045	64224.88551	78872.31826	85306.65967	46631.02835	64399.57713	52060.45477	30240.27969	122611.3163	64405.90329	84443.60361	36937.45302
6610					Unmapped	222.900367	68.661	259881.795	261987.7858	270037.4351	263916.5908	264282.1689	264532.6923	141693.4811	427722.5617	188267.5138	88088.35003	242831.0517	243267.3554	210833.5445	169003.8384	358327.1839	171569.8486	194332.1881	367306.9421	259443.6852	125949.6204	968253.2268	183328.5709	96911.62149	123677.3746	474674.7617	126427.0086	494364.8787	240884.4049	377309.9456	383077.9824	196582.3508	253415.8904	284781.3357	279327.2835	212401.5092	44695.91925
6658	4-Hydroxycinnamic acid	0.9388			MS2 forward	223.0607475	312.986	53925.48461	53927.69449	52676.60801	52317.92718	52241.62268	52255.72587	76390.96373	108254.1593	39435.26486	39078.25046	89996.94323	47712.25492	47117.03147	22672.38645	32863.15587	82315.68855	51044.95913	45647.1539	22095.44816	52861.68753	106368.3415	57431.80974	46141.98115	118585.5914	71200.80088	93193.55404	34042.81509	47181.83689	57013.54065	48487.26811	50264.96754	33497.41101	43787.09843	53173.91725	97602.92831	48818.83932
6704					Unmapped	223.9676645	165.7105	544440.8248	569006.3587	590485.9252	486544.178	586517.2207	590292.7725	537223.9125	639643.7523	445413.5704	366139.9102	628680.8267	674369.0019	555176.2571	567876.4939	429210.1566	497513.3247	508480.5773	417690.5638	243997.6294	550738.9859	256824.7314	390056.4265	384878.7013	613737.1611	771037.078	429108.0293	522181.7868	252738.2108	432110.1308	385878.2981	337278.8964	295622.7224	503007.7729	375522.8716	533646.8087	404751.2069
6717					Unmapped	224.023797	347.199	4802009.513	4517098.327	4446776.298	4474391.533	4441228.99	4439808.219	6148145.211	6720908.581	5995972.289	2218027.253	950181.5208	7335682.809	3237672.073	3996247.748	5789244.383	4093961.946	6143597.316	2748524.796	6576704.754	1071517.678	1623902.68	3887463.19	2909230.925	4610754.117	932897.2272	5384300.779	8154324.68	8166490.273	3782114.007	3630625.572	3214744.175	2195515.808	9078132.32	1567834.192	6298225.233	4382901.869
6738	Stavudine	0.9882			MS2 reverse	224.0772054	130.014	18171.41571	17732.36254	15342.73488	17725.84187	17019.51533	17025.59094	10399.57588	14369.47867	10883.20537	9740.509385	15761.61613	12900.36363	16940.95102	15449.29358	8554.141253	13796.69052	11990.64684	15784.78706	10447.99325	120757.9119	21152.70591	23148.80235	12592.1352	23019.45072	39728.68746	12550.3972	22317.16871	19453.10687	12030.21705	15452.22041	15964.48163	22235.24638	21921.09351	9008.881812	20911.36192	13448.60116
6764					Unmapped	224.9163008	149.9745	292772.7175	266192.6283	295344.2684	294316.8573	289375.9256	289303.5348	342738.6921	469277.8618	86321.44002	37158.4541	544563.1319	419377.8439	72338.7039	288981.7121	58605.0553	264883.0317	320907.8634	97434.14403	132819.4437	41393.25529	291653.3398	125436.8079	82356.9305	157148.6343	614528.4586	136317.0182	144833.3545	466546.7836	53807.40742	54219.18708	50006.05116	50412.60125	452465.6604	58020.42458	576159.0041	91427.70401
6765					Unmapped	224.9325242	188.272	35058.72519	35477.328	36263.77712	33096.60861	36974.22331	36200.90922	73429.25012	55681.42545	66874.02797	77972.59458	31338.91004	48616.30117	38804.54002	16707.15006	43258.68019	55502.22409	43992.73837	23225.64764	71486.6159	979.2133339	9934.791852	30058.63374	24337.75978	74474.90849	18753.80169	19318.58706	23558.87917	29974.85099	57440.22414	58155.17989	73169.83239	42437.72998	17158.60055	10595.06064	31042.43119	68184.48703
6783					Unmapped	225.0191062	262.002	91101.04385	87732.37833	80427.95845	87985.83244	84789.16501	84709.30819	40397.08542	79766.99939	38627.67621	24636.55645	458784.351	107957.6678	82664.16638	103062.4424	56776.00285	57389.60802	66570.41291	77101.69948	46717.77424	141334.1509	119406.3772	60504.5384	101565.9089	43557.38785	138429.9435	132302.6754	111083.7515	62944.29474	91514.62838	45230.94118	29746.96687	38105.07642	136501.4217	113531.8205	120978.1866	27151.67399
6804			Porphobilinogen;Porphobilinogen	7.26728767244073;7.07665879091866	MS1 mz matched	225.0879939	275.65	237515.0886	229067.5593	220075.56	229142.9133	226203.1381	222876.7871	211975.9257	208495.3498	168641.338	138928.6712	288661.0181	202833.954	223889.8961	422959.4828	183951.1599	189569.2731	188010.2707	254229.5575	156106.1744	253167.5887	293899.7071	247000.0735	223078.0983	173102.4433	338841.8647	313744.6192	223686.133	331278.0757	197206.2483	166501.4415	164924.9164	140757.0558	305579.939	227806.168	246464.5699	130067.221
6808	Creatinine	0.8628			MS2 reverse	225.1120203	165.258	283860.8344	287400.7642	285460.2938	287367.237	297633.6003	285450.2927	249586.4211	213818.2877	91372.02631	284459.3236	222749.4728	289856.8535	273090.0839	386280.1503	201893.0839	362312.4264	160265.3	286833.7188	122081.7734	819808.5404	820057.3398	195155.8753	274546.6618	336735.8554	234859.3928	426148.8686	236385.045	446259.3809	151531.3684	342681.7476	172108.9309	255780.3062	162407.8757	336859.7139	172419.193	153242.925
6821					Unmapped	225.5486273	126.961	146063.2699	138830.51	143849.2722	138666.179	138575.3834	138564.6245	236230.5112	311600.0203	146785.9393	47521.04473	269.9083454	478686.0315	137149.2397	100243.495	148480.2413	118597.1668	261009.0947	77008.29192	158186.9431	6557.242627	27806.45557	140469.7797	71944.28755	98463.7868	0	72968.82171	244612.7413	431576.3865	33921.81615	74859.13605	137491.6679	80882.74322	308940.1001	19978.05762	288297.305	133724.7813
6870	Deoxycytidine	0.9631			MS2 forward	226.0829463	285.9375	66276.55604	50841.16434	70917.01651	58230.63593	57826.68333	57830.31053	36514.17622	40415.87776	35026.45475	17837.12775	140525.794	36604.16077	91706.98541	144498.91	70710.25732	41080.52198	35097.44618	74053.74638	33269.70839	197691.9228	107183.3976	49378.43149	78991.60004	33037.90311	114059.5645	71226.52625	97989.42618	86734.31421	29976.2291	36304.45621	50358.06897	28404.41762	84610.68238	161337.9121	88156.02975	44787.61647
6888					Unmapped	226.8297957	24.2985	93066.11941	90338.68342	89029.1888	88450.55031	91424.47261	85260.97721	133532.6777	152065.9278	127521.0368	141043.1972	99591.56927	107088.368	141310.0655	54340.58338	123775.7413	70788.31028	128775.5443	97086.06157	202839.7175	54825.51718	23881.34535	120621.5436	98614.42663	71445.1516	100920.9771	114049.3879	116966.2079	71151.32812	189955.3857	132522.0807	181461.4886	149443.4994	93734.26275	78735.36312	116148.4073	132925.5931
6922			Mevalonic acid-5P;(R)-5-Phosphomevalote;(R)-5-Phosphomevaloonic acid;(R)-Mevalonic acid 5-phosphate;(R)-4-Phosphopantoate;(R)-Mevalote 3-phosphate;(R)-3-Phosphomevalote	-17.0553494475728;-17.1022702605437;-17.1022702605437;-17.1022702605437	MS1 mz matched	227.0306006	381.8875	129412.0094	128361.2161	129500.4683	126825.15	128285.9451	124032.5446	109805.0943	180468.8304	112011.9837	70761.65145	242623.0824	98222.82687	126369.7243	134780.5335	142195.7122	85251.65064	149885.5447	134732.0799	89886.68103	59797.65519	102418.0551	134809.7005	137807.2371	76803.91146	227666.1153	127260.0029	196386.3309	161570.0936	103856.4234	86117.01282	111262.3526	82679.27268	247749.1138	158124.939	209460.2647	103505.7209
6942	2'-Deoxyuridine	0.6452			MS2 reverse	227.0661959	162.237	287546.7781	275750.4624	270516.7283	282336.647	270310.9441	260425.1832	213139.2156	288142.4704	262998.8375	155710.0957	356819.5143	303673.458	382698.0226	274098.0669	271489.8645	160126.6182	228405.4098	404480.4824	162578.5388	713418.5836	119391.2229	396811.309	409322.9618	146075.6811	371006.8503	284882.5476	392285.2639	177000.0232	178060.0939	199100.7595	217711.6932	226330.6988	324235.3008	479029.1433	355645.6903	243208.2626
6954			Hydroxyprolyl-Proline;Tetraacetylethylenediamine;Prolyl-Hydroxyproline;Prolylhydroxyproline;(S)-ATPA	-4.4145173581523;-4.4145173581523;-4.4145173581523;-4.4145173581523;-4.38383067882019	MS1 mz matched	227.1033202	259.7905	234155.8515	217765.1272	220668.3411	220961.4588	217607.3334	217580.2854	227418.0876	178736.7475	137664.7213	106514.8883	250475.1184	292370.6185	236882.9751	367414.2152	166583.9331	201156.243	176063.4367	219523.5597	222479.5382	336330.5093	369454.5658	210608.5784	215931.7749	148919.2774	339695.0988	322423.7565	228710.3728	255933.2429	222959.3216	142932.5937	164566.6355	128747.3648	315253.2083	258884.0346	253158.5091	122807.7926
6955			Hydroxyprolyl-Proline;Tetraacetylethylenediamine;Prolyl-Hydroxyproline;Prolylhydroxyproline;Tebuthiuron	-17.5660089914093;-17.5660089914093;-17.5660089914093;-17.5660089914093;10.9598889982343	MS1 mz matched	227.10369	406.416	108306.7122	95461.04061	100767.7816	96870.38701	95340.44853	95341.89195	94517.76587	109750.9463	56789.28347	39384.96415	134429.5509	122253.4139	105568.2096	186288.0525	104844.4735	78908.96839	115374.0972	112728.8696	67171.75219	108020.8266	174922.088	103035.6752	100520.9668	94659.94516	191910.0936	154028.6442	158231.0462	167548.5887	84682.1738	58672.81827	53677.79041	75181.66471	170109.4132	134112.3683	170321.2834	59867.40349
6960			Metyrapol;	8.4970488433001;	MS1 mz matched	227.1282015	212.22	480712.8927	465253.3925	470968.8851	464831.6587	464276.9901	461666.9127	428227.3728	386032.0609	280382.3894	185505.5103	625689.0639	475098.4724	634635.0459	1189038.79	337335.9629	381946.5611	350470.3502	447794.336	276527.8106	1362669.66	838245.6166	337887.0459	470568.8863	339103.6823	800734.1017	662117.5305	546702.7943	675131.4874	307105.0343	244573.3435	309549.0424	212534.8552	758773.6407	620620.7736	559820.8833	262495.2724
6961	Traumatic Acid	0.9953			MS2 reverse	227.1280175	276.2875	77816.99678	49725.33886	69222.61115	67943.40314	69341.43103	63908.09446	22348.4262	29987.06095	16117.35761	25303.70389	55329.73162	78521.12823	44258.12909	66122.27734	35610.67106	23603.29096	17306.40011	49538.09618	29538.38095	152013.8018	140703.9592	97833.70833	38734.92425	25424.88979	57280.11226	31329.22674	20557.19224	42680.88454	54114.13817	22326.74262	37095.81271	22301.12268	22288.76904	85182.75506	34929.98361	38424.0984
6975					Unmapped	227.9368329	352.173	175101.6527	170421.5561	172240.2505	175079.1425	173129.7345	175016.4426	158228.8295	189479.9846	191270.8581	164159.7364	151564.7765	148373.6241	199450.944	80358.60755	216709.2458	155807.1363	148082.5137	220968.6065	126127.9335	119893.6431	125168.9005	192848.7155	191691.6705	126138.2215	141453.2069	138390.4998	171706.8866	174701.1105	67278.90882	190308.7503	201057.8907	176505.9121	156694.5633	191591.9556	183138.1771	186593.0825
6978					Unmapped	227.9910642	20.48	7149107.572	7084638.158	7210976.651	7128268.195	7209301.68	6998642.479	3656148.247	12579830.65	1767909.103	2101038.824	12846392.21	5567761.929	2361845.798	6553355.161	1945714.864	3157103.008	12473710.17	5112228.143	3548806.223	1958266.949	4865036.601	4578714.195	4363676.531	2217030.483	11380783.87	3317326.131	2512435.233	4125214.45	2300602.894	2111962.49	1882585.124	2829971.041	14128224.96	5493090.171	13077271.9	2999169.215
6979			Dimethoate	-8.384730803	MS1 mz matched	227.9976799	32.746	4826634.448	4840712.607	4945979.938	4765903.605	4865926.156	4826606.606	3200162.747	5513702.478	2625004.872	1405372.418	6193805.488	3158635.999	6763371.266	3881978.844	4467908.058	3744519.16	5626001.764	4262750.148	3980015.785	12451260.08	7091506.816	3085404.075	4510222.973	1800334.093	3543317.295	3155122.121	4909888.699	4158329.356	2644178.813	1708044.256	4614717.409	1612823.365	7170204.654	5244864.631	6071008.151	2941037.573
6994			5-Phosphoribosylamine;5-Phosphoribosylamine;5-Phospho-beta-D-ribosylamine;5-Phospho-D-ribosylamine;5-Phosphoribosyl-1-amine	-9.64306183052084;-9.47584016593464	MS1 mz matched	228.0329297	62.024	1032941.543	1038374.752	1026290.916	1007648.159	1045680.31	1006833.523	1390864.887	2570272.482	1047367.815	301154.7982	3558677.814	2593916.991	428905.2673	1207386.64	847065.2633	993972.1753	1615730.49	751523.4611	2148132.547	657508.0735	288068.7566	1310415.616	767372.6987	1501145.013	5113437.121	799722.8223	1594633.494	1466010.459	661376.5873	418611.734	393532.3736	421556.3826	2051216.389	264905.199	2909414.81	1363018.686
6996			Phenylacetylglycine;Betamipron;4-Hydroxy-5-phenyltetrahydro-1,3-oxazin-2-one;m-Methylhippuric acid;4-Anilino-4-oxobutanoic acid;p-Methylhippuric acid;Methyl n-acetylanthranilate;2-Methylhippuric acid;Methylhippuric acid;3-Carbamoyl-2-phenylpropionaldehyde;(3-Arylcarbonyl)-alanine;Phenylacetylglycine;5,6-Dihydroxy-3-methyl-2-oxo-1,2,5,6-tetrahydroquinoline;Gentioflavine;Cichorine;3-Carbamoyl-2-phe…	0.553156090944468;0.553156090944468;0.553156090944468;0.553156090944468;0.553156090944468;0.553156090944468;0.553156090944468;0.553156090944468;0.553156090944468;0.553156090944468;0.517936396391846;0.517936396391846;0.517936396391846;0.517936396391846;0.517936396391846;0.517936396391846;0.517936396391846	MS1 mz matched	228.0430458	172.29	1194466.41	1194497.135	1139245.243	1209103.873	1185378.356	1175097.464	445833.2082	854736.6891	390581.5784	599068.5336	861297.6973	530478.8842	1904718.905	340815.6111	614189.9452	845976.6272	1038596.249	837825.195	511924.9954	2537682.133	1045483.526	596016.2759	886284.9969	622438.8316	403258.482	384199.4998	578076.4002	399061.2466	401030.064	656338.1419	658313.1051	561820.1473	906121.3153	985885.3255	826107.087	594933.64
7043			Diazoxide;Diazoxide	14.4531317796906;14.3483438750001	MS1 mz matched	228.9857098	266.018	270624.0092	252406.2594	244585.5693	258192.2555	246296.2477	246230.9046	132763.766	206409.9545	137443.6902	75362.81304	264314.9553	74079.97796	335442.1927	227250.8185	218686.2707	115007.7025	181321.5161	312288.6785	131550.0302	1198557.791	200667.6039	236615.6681	521398.1006	59398.72478	286080.5908	263499.4992	433173.4061	242836.2055	145031.3853	117598.9888	139283.9832	98709.92533	441507.7982	304008.2932	292808.9607	146982.3506
7065			Asulam	-2.603939121	MS1 mz matched	229.035501	410.8825	88772.17567	79255.71384	79190.24219	81618.5347	80443.84479	76803.24133	64702.89761	47483.77649	29499.19783	40236.13434	179786.5248	108238.4457	198050.7618	620971.0124	144652.5231	70396.09802	43113.00195	64316.35651	22878.06688	57749.30518	272813.6871	43044.91821	58399.46416	23639.66051	334634.9551	95996.51939	402520.071	172122.5359	16151.39695	63839.55392	46539.72578	41678.78242	146273.9399	108251.9017	111322.734	34547.5192
7075			(-)-Bornesitol;Mytilitol;4-O-Methyl-myo-inositol;Sequoyitol;L-Pinitol;D-4-O-Methyl-myo-inositol;D-Pinitol;Methyl beta-D-glucopyranoside;L-Quebrachitol;5-O-Methyl-myo-inositol;1D-5-O-Methyl-myo-inositol;Sequoyitol;Methyl beta-D-galactoside;Methyl beta-D-galactopyranoside;D-Bornesitol;(-)-Bornesitol;1-O-Methyl-myo-inositol;1D-1-O-Methyl-myo-inositol;L-Bornesitol;(+)-Bornesitol;3-O-Methyl-myo-inosit…	-0.196827026556608;-0.196827026556608;-0.196827026556608;-0.196827026556608;-0.196827026556608;-0.196827026556608;-0.196827026556608;-0.196827026556608;-0.196827026556608;0;0;0;0;0;0;0;0;0	MS1 mz matched	229.048107	257.518	778400.3366	690592.3037	669253.0661	660915.0939	672205.6649	656770.1504	863512.3807	678077.3411	678693.9794	764468.3859	912374.7151	807205.4019	513762.2242	678056.8866	531782.6763	627926.4505	432086.0896	823901.7781	786126.8471	292472.2889	408472.0058	946301.3866	697738.1415	820129.3071	1250822.021	1075046.534	652326.2003	639874.8723	1319235.061	1119639.708	492510.3593	683154.7086	455200.1887	794489.9002	669360.7087	493144.5622
7108			Valyl-Hydroxyproline;Hydroxyprolyl-Valine;Dehydrocostus lactone;Eremanthin;Dehydromyodesmone;3-(1,2,3,4-Tetrahydro-6-hydroxy-2-phthyl)cyclopentanone;Curzerenone;Furanodienone;Linderenol;Linderene;Atractylenolide I;Isodehydrocostus lactone	-2.85538411005648;-2.85538411005648;-20.4231769163588;-20.4231769163588;-20.4231769163588;-20.4231769163588;-20.4231769163588;-20.4231769163588;-20.4231769163588;-20.4231769163588;-20.4231769163588	MS1 mz matched	229.1191275	267.715	2910388.175	2704442.04	2572857.425	2717702.165	2633415.419	2631551.602	2771314.624	2680912.801	1239829.615	821677.2398	3461511.724	2346392.561	3101656.103	3997982.965	1985322.872	2237585.806	2615379.84	2322567.811	2189253.044	5745813.657	4116813.225	2212815.141	4434184.864	1508984.267	3896141.994	4113974.512	3042188.72	2960719.293	2557846.488	1117440.282	1565094.479	1036650.186	4882435.325	2771997.833	3614824.124	937277.8349
7112			Ibudilast;Camoensine	8.87235172247935;8.92970814965402	MS1 mz matched	229.1439551	276.89	54296.20974	52651.66412	49782.7477	52656.81115	52186.54963	52185.29957	41616.10393	63237.83268	27444.30461	30984.09678	46354.37329	65882.22305	48724.04555	76321.09639	34496.86024	63085.45292	49046.9163	25624.10745	70567.84388	82481.10842	131890.2446	8782.563016	53283.67611	94136.3601	46190.84008	24135.26732	37661.53296	17539.5859	32753.86352	36663.09338	53331.31048	34801.79703	69395.63289	34369.80847	57285.0891	78949.24757
7113			Dodecanedioic acid;Bis(1-methylethyl) hexanedioate;Dipropyl hexanedioate;Talaromycin A;Dodecanedioic acid;Diisopropyl adipate;Dibutyl succite	-7.86089844909521;-7.86089844909521;-7.86089844909521;-7.86089844909521;-7.82092514593807;-7.82092514593807;-7.82092514593807	MS1 mz matched	229.1432579	228.338	89978.71407	84510.77548	108291.9021	93415.92866	93360.21557	93486.75737	121614.7894	88823.27524	59086.43084	66200.02731	128997.317	109384.8542	208468.1707	110903.6803	51052.1303	191849.2135	65959.37791	84266.50897	40103.44105	570036.474	685597.5336	43389.1988	95613.59688	82810.75797	66524.36921	54368.03811	79528.61599	64735.86827	23603.97431	58751.57285	68226.61013	20732.10907	57656.6715	104115.3664	81098.9404	55175.33266
7157			Chloroxine;2-Hydroxy-6-oxono-2,4-diene-1,9-dioate;(2Z,4E)-2-Hydroxy-6-oxono-2,4-diene-1,9-dioate	-9.34369860970226;-7.94215494957241	MS1 mz matched	230.0672304	346.77	544129.7582	489151.4981	444282.7663	494489.5111	471457.4562	471080.5785	363889.6949	405300.1293	199858.2529	163526.2757	539737.5826	385355.316	443840.5004	1369980.368	292385.6611	353759.2163	359488.7649	373116.4941	183472.9438	979254.2941	789599.4603	402844.6551	404761.7704	298026.6331	785882.1578	621493.7959	511892.4295	668102.407	301582.1494	225219.0349	177445.1022	133703.9064	695810.7095	423998.8054	707175.5524	205320.5576
7167			Suberylglycine;Isovalerylglutamic acid;4-Bromophenylthiourea;N-p-Bromophenylthiourea	1.41620460949324;1.41620460949324;-8.22109021178061	MS1 mz matched	230.1033698	321.4365	1819188.113	1778202.896	1782219.051	1773172.507	1767327.277	1758835.759	1420027.299	917442.607	905162.8865	700107.2225	1791756.885	2035964.786	1763308.96	4270799.91	1233235.005	1332122.643	927354.4504	1470798.08	1391381.131	3663494.908	3283842.206	1448051.005	1417169.239	985836.8577	1889403.236	2874233.27	2044922.729	3190243.856	1180701.785	966616.3256	904987.7691	831181.4481	2050284.356	1658008.224	1486859.2	937608.8379
7196					Unmapped	230.9766867	602.473	228516.8729	254920.5738	263491.7443	255070.6574	259441.8579	259041.286	244776.5493	252154.9255	253290.5042	250205.2837	223549.8699	235962.1888	254738.6792	235845.1386	250084.8513	230939.6973	257902.8605	236962.443	259754.941	246779.6449	259757.1519	218652.1052	237333.8872	268717.1276	250680.9466	238323.0836	258775.2231	230006.3314	263282.5539	234004.263	265869.9838	251070.6382	253760.9888	261213.369	228989.8345	263418.3781
7204			Vanillin 4-sulfate;2,4-Dihydroxyacetophenone 5-sulfate;Chlorfenprop-methyl	-4.99430702670009;-4.99430702670009;-12.0686638006795	MS1 mz matched	230.9963064	228.4905	3054824.697	2932569.428	2885192.645	2871610.672	2880120.591	2868545.615	3534346.481	3538427.942	2439192.501	882263.6418	4486756.065	3831252.574	2618871.684	5455263.195	2500242.124	2142816.869	2044052.124	3023541.097	1888846.249	7817496.154	5160848.227	1196155.601	3094541.633	1537424.52	3194908.934	4424181.945	3867732.087	3215326.681	4256116.714	951554.0257	1816346.13	1622562.955	3576208.457	3533103.474	4317570.933	777759.4821
7209	Fumarate	0.9402			MS2 reverse	231.0166472	356.36	13582.62777	11718.39635	11649.50025	11707.00057	11555.91469	11595.94993	7508.409135	7205.823001	6886.581791	5716.363091	11858.52419	16695.00135	15720.80441	40147.65849	9028.714606	7161.595931	6664.191862	13751.5718	6479.785895	88784.70512	16792.4576	13740.61084	13706.01319	7609.391251	15701.99514	14550.21746	13773.44442	16456.17197	12592.91039	8008.762017	7788.629479	9552.329273	10243.67167	15638.92542	10293.53762	8830.797081
7230			N-Acetyl-L-methionine;N-Acetylmethionine;N-Acetyl-L-methionine	-8.44753671969581;-8.37426254148542	MS1 mz matched	231.0773798	183.7195	4638299.972	4367892.229	4392037.179	4421625.732	4394660.419	4365187.227	2283359.903	2684529.818	2437536.846	1458976.243	3164627.587	2214398.42	7652567.951	3015140.768	3773944.257	2057159.513	2539216.19	3141079.042	1833414.331	16111496.48	3596276.113	3245975.195	3136841.575	1532279.294	4135996.582	4230387.117	5013173.383	3006529.087	2147688.929	1594284.079	2454491.838	1521231.731	4415456.179	3505094.855	3198831.68	2319029.666
7231					Unmapped	231.0771477	161.772	934659.8887	903203.1791	903054.2705	915618.9607	902621.2852	880539.1836	679365.9795	1217593.389	472970.4564	461838.8881	490853.0263	1068667.211	1344468.882	1391889.449	1472961.909	565322.6482	681434.6872	1533003.925	345730.0414	1178891.467	1052492.392	1891448.576	1271601.998	211429.3919	458031.2858	1266899.776	2121160.884	1180158.67	569959.2137	374279.1618	1140101.058	757935.7546	431196.716	1392130.383	929956.3495	1015973.046
7235			1-Methoxypyrene;1-Methoxypyrene	-5.5750209246723;-5.51039085034877	MS1 mz matched	231.0875211	415.84	72971.46177	66237.10371	66062.06367	67513.23112	65635.04439	64694.04677	54349.62388	42735.65409	27030.02876	31191.22322	74805.28663	61140.16734	60646.3689	90436.8676	48894.00225	50528.10932	39711.11475	58677.7459	40879.08589	125626.083	134786.5858	52382.9964	54442.83573	40133.66231	77288.51571	106224.3246	84512.32332	88554.32959	52472.6146	35554.1926	35803.25684	38829.78485	92888.88161	78238.52815	61365.51913	23562.79784
7239	Levulinic acid	0.7855			MS2 reverse	231.0874669	356.1475	233934.1757	208247.1291	208276.4215	212927.0798	207938.7732	207915.7245	188722.2916	190763.8776	152347.7107	115580.6018	293498.3219	238545.4675	284225.1799	187277.9769	179279.6809	165607.6606	170188.0729	236515.6024	109862.025	1017088.191	370036.1648	190693.9843	243427.721	95512.90399	325293.8177	305076.9046	254974.0454	266283.6016	150248.7944	186119.8227	163925.3746	111008.6659	316185.623	315024.6369	250806.5635	103480.7136
7240			2,3-Diphenylpyrazine;Cryptolepine	-4.36105036155187;-4.15252046529019	MS1 mz matched	231.0990362	298.662	3604857.793	3746899.615	3605233.503	3876955.256	3219222.33	3650347.217	3252230.361	3030073.316	2494287.227	1352024.585	3911077.263	3752677.072	3846084.812	5701059.023	2992006.868	3221050.504	2918279.128	3208005.359	3174312.978	4451593.884	4501568.871	3117227.02	3335374.401	2815410.326	4307064.851	5020641.026	4178192.51	4985234.545	3823555.395	2144654.55	2816177.208	1808722.755	6190060.693	3712520.016	4521899.303	2163415.447
7241	Suberylglycine	0.7151			MS2 reverse	231.1069012	321.0185	189788.5725	192835.4652	188910.2514	182643.0337	189878.2165	178907.8146	148295.3775	91651.76596	91711.82539	71160.18287	174398.3548	219421.6439	175395.2993	523405.4994	123466.4791	142589.5405	88248.89696	147041.2382	143556.627	436158.1956	347006.2823	157864.7092	150914.2493	101188.8039	193962.8721	318524.5726	221099.5525	351768.8677	124292.6425	111763.9345	94144.60316	90190.56224	205019.8844	174411.0117	143419.6112	95691.35731
7271					Unmapped	231.9919023	205.941	6703396.824	6167675.726	6161366.783	6208875.117	6155712.898	6154183.903	7119182.115	7230360.009	4623736.153	2649317.058	9029510.588	4933945.637	4575159.981	13150498.51	5846325.116	5709457.079	6111973.093	6462333.123	4638566.965	4922154.195	8996726.631	6238736.185	6739638.16	4353829.801	10599308.29	8653805.168	8751158.963	11089479.92	7379388.641	3260739.317	3407981.35	2502591.835	8812647.065	7878435.641	8679262.482	4653087.122
7317			2-Heptylbenzothiazole;	-23.1323422594743;	MS1 mz matched	232.1184276	229.8495	134561.43	129787.0055	127822.6705	132774.7798	125455.7603	127744.2816	85865.02856	124085.1285	70708.14514	81709.43798	140408.5757	93404.31534	122151.0388	169622.0697	92919.88718	89891.06064	121079.5235	97253.76276	76371.48285	178064.0381	188578.4077	87375.01768	99978.32209	69922.24342	134571.3098	214079.7238	125576.4597	126366.0333	184475.2299	112709.6348	68654.22329	66819.59969	199048.6872	119215.4519	144453.6956	60401.67174
7318			Hydroxypropionylcarnitine;	-1.38422807111915;	MS1 mz matched	232.1186067	281.542	52711.5205	51458.60318	52731.49115	51335.45279	52847.3073	49874.16246	29301.09228	60049.72395	42387.60072	29914.30832	97798.99084	51800.18051	39017.75921	35254.36526	33455.77245	41844.54146	56316.01061	44406.10931	47161.70773	39554.92506	52854.16877	42996.94098	45392.30316	42077.71931	65754.07882	27440.67916	29098.71474	34899.47271	45546.86293	31960.14081	36489.70841	27246.04712	51999.03287	40183.25053	72198.47144	33601.68772
7341					Unmapped	232.9392962	387.509	70409.03672	68891.0657	60737.41817	77633.74344	66441.98777	66889.02021	32621.14977	40069.8573	41367.604	44280.68816	52596.3241	100340.3191	86666.47426	158292.0064	38436.92195	42944.85715	38683.65166	62309.68685	41895.44169	225334.0374	143166.5785	63683.87786	67933.91865	44256.55762	98608.78881	88201.15715	82417.20346	120201.2071	47005.7451	51412.69021	46532.20758	49505.17528	109666.0017	94151.88425	68667.19922	44548.11832
7345			3,4-Dihydroxyphthalate;3,4-Dihydroxyphthalic acid;4,5-Dihydroxyphthalate;4,5-Dihydroxyphthalic acid	-7.07012146477793;-7.07012146477793	MS1 mz matched	232.9759147	223.912	2233461.569	1775601.534	1770900.047	1814399.935	1774524.915	1761474.409	222663.6538	216935.5703	165271.7227	2095977.11	255914.1755	891524.7772	383033.142	559481.0071	297485.4125	1085588.021	159205.0643	235898.8526	407082.2211	1644246.704	1541589.797	292088.9285	244895.2843	1862830.505	306422.9902	1588693.912	409189.5665	308057.4847	502259.8456	1630723.849	185828.1401	983343.0997	207468.6333	307567.111	254552.9874	180216.8528
7346			p-Chlorobenzene sulfonyl urea;2,4-DP;Dichlorprop;2-(2,4-Dichlorophenoxy)propionic acid;(R)-(2,4-Dichlorophenoxy)propanoate;(R)-Dichlorprop;(S)-(2,4-Dichlorophenoxy)propanoate;(S)-Dichlorprop	-2.52364889267225;3.8463987664234;3.8463987664234;3.8463987664234	MS1 mz matched	232.976082	172.0345	689995.6324	658418.636	637582.8957	666435.3189	650705.3409	643834.478	424058.3022	421213.2225	290954.7752	854176.5924	475947.5667	801854.9052	305116.4745	672075.4006	467273.5818	848189.3585	328369.9007	370972.7192	349037.7864	512924.9281	1408696.803	404544.6518	348896.5052	1189506.511	421265.4643	995400.3479	628925.1584	537479.9214	573246.4205	1112234.114	319346.1953	832528.9886	396398.6329	394956.1022	479129.889	303221.5226
7349			Ferrous lactate	-23.46370052	MS1 mz matched	232.9772099	257.556	100193.4886	85720.52855	93445.2523	92499.66175	84694.78596	89920.10179	57997.97904	60742.62543	50793.56774	50263.8159	117103.1659	72074.84215	76709.53141	160501.5939	62582.60442	62412.27192	51600.22494	85410.91406	41709.14746	187975.0935	115357.076	98717.40555	74150.02512	86023.37938	142098.1292	121731.5767	109256.7576	129355.1231	62205.06917	48231.48905	48464.8146	60257.38239	102792.6595	98795.95261	87749.74201	60352.46011
7357			p-Chlorobenzene sulfonyl urea;2,4-DP;Dichlorprop;2-(2,4-Dichlorophenoxy)propionic acid;(R)-(2,4-Dichlorophenoxy)propanoate;(R)-Dichlorprop;(S)-(2,4-Dichlorophenoxy)propanoate;(S)-Dichlorprop	4.66565198311764;11.0357454385181;11.0357454385181;11.0357454385181	MS1 mz matched	232.9876822	66.5755	170433.6346	163797.9302	164418.2473	163798.7854	164829.6774	163800.1917	125242.5603	324904.7155	208304.5585	86218.6301	393896.5682	141642.6529	105850.5523	258716.9731	190014.2622	133318.0895	267016.1933	106126.9812	160280.7429	287330.3549	168237.9119	82455.18427	114409.7063	191416.6408	598344.4802	244908.2479	323866.1156	140214.6534	339594.5418	137011.3888	42981.69338	59027.27541	409625.0874	145146.5418	383053.7974	77616.28579
7364			1,3-Dimethyluric acid;3,7-Dimethyluric acid;1,9-Dimethyluric acid;3,9-Dimethyluric acid;1,7-Dimethyluric acid;7,9-Dimethyluric acid;1,7-Dimethyluric acid;3,7-Dimethyluric acid	17.1371323454369;17.1371323454369;17.1371323454369;17.1371323454369;17.1371323454369;17.1371323454369;17.3416654935498;17.3416654935498	MS1 mz matched	233.0211335	438.0805	156324.3811	125643.4566	169894.7988	147246.4251	147001.7259	150949.7694	135411.3306	125846.0173	85283.43051	66333.28482	164227.8047	106464.8096	81210.23973	189137.0426	109000.6419	122265.1777	150984.588	118115.0631	141067.6643	77856.62354	236712.0812	80708.96995	113861.0543	85990.93826	190004.1905	159041.0888	96249.05021	548007.3438	81526.10391	94589.40559	119378.3891	155100.3465	187909.2668	249915.2265	167122.9038	68245.4518
7377					Unmapped	233.0599194	235.0795	152885.6409	143376.9213	141562.9741	141457.7597	144960.8913	133038.1596	116789.7754	131990.8221	90545.4663	52593.28752	165977.6189	160589.371	147546.2316	199742.3762	99001.14915	115420.7101	134174.1104	135285.477	103733.2296	216923.476	222208.2628	136675.0672	116778.791	93898.46631	195928.6591	188467.2714	139672.7676	151927.6507	98780.47406	73081.22953	82876.51521	54056.03835	247412.9484	137466.0362	177289.398	59132.9922
7397			Cysteinyl-Leucine;Leucyl-Cysteine;Cysteinyl-Isoleucine;Isoleucyl-Cysteine;Geranyl phosphate	-3.29939094011382;-3.29939094011382;-3.29939094011382;-3.29939094011382;4.01833217216341	MS1 mz matched	233.1030407	377.6235	315218.2146	284118.3999	279972.5349	283736.8742	287972.4222	279175.6445	238076.2438	138393.8491	159391.7143	126228.5634	189393.6675	226017.4279	324799.3552	103165.3803	118489.961	242643.6779	96004.51612	178194.4612	108993.5079	591212.6574	772792.1808	151187.3337	160595.1228	131607.0181	228248.969	404227.8157	192748.1744	269920.8214	242927.9962	227195.6306	125965.3495	125807.3777	225548.0332	227121.6431	180076.026	91819.76139
7422					Unmapped	234.0081131	32.789	3245727.351	3205034.354	3207311.546	3206581.036	3211527.17	3187057.533	2562744.905	4021748.714	2096051.668	2530811.522	5122306.895	3586492.587	3216462.634	4767946.344	3344964.495	2979103.792	3532585.814	3481797.965	2237941.657	4096845.217	3999090.569	2926014.596	3709535.495	3582341.574	5101323.298	3583766.704	4522863.211	2561192.284	2923803.82	3118981.864	1985769.614	2760571.439	4877445.444	4496208.975	4646743.022	2199077.694
7425			Pamidronate;Pamidrote;Pamidronic acid	24.6637169953491;24.5560552695258	MS1 mz matched	234.0068707	217.332	248840.9736	233120.1729	229066.7363	233178.9669	229632.4247	228767.0507	295104.922	344893.8099	282523.125	186048.0995	411462.5586	323603.4876	266946.9254	335913.2455	243672.8818	238066.2141	273761.9706	329830.378	232989.8032	373015.7286	313695.487	341317.5457	337934.9907	187972.0249	448639.5787	261945.1007	321673.3787	293242.201	243724.8987	233347.6634	207104.4091	209774.7339	343438.9039	376119.1534	411422.3222	259404.435
7449			3-Oxo-carbofuran;p-N,N-(Dimethylamino)phenyldiazonium fluoroborate;4-Dimethylaminobenzenediazonium fluoroborate	2.30597975238715;-22.9698873283652	MS1 mz matched	234.0800876	166.353	860286.4157	854158.6194	836090.3655	858733.0855	842546.7672	825574.5162	909122.6575	500254.8691	423451.422	637589.7807	505030.7528	900454.5178	659509.8326	1467093.752	551119.9172	1324650.582	501672.9529	423028.3996	991947.0506	1171057.279	3452825.583	442310.0362	440674.9321	1022004.854	770355.9933	1894223.223	611899.3576	3000116.186	1118154.89	904788.3881	561457.4464	660353.7519	827489.4143	454405.055	571567.4007	495930.922
7455					Unmapped	234.0980323	331.7405	50734.18253	45311.54486	44662.05505	44579.40778	51922.79299	41450.51612	39122.16442	42265.63364	21458.13346	16804.41882	65836.36691	56269.3859	49978.93695	45068.42315	36575.58889	55419.62065	44961.36368	46284.06336	32136.6387	61757.56856	79518.28072	41113.03948	50447.37413	45502.93012	84728.06233	135919.0466	57686.00587	89620.38343	81346.7185	28317.75839	32627.99773	15309.91721	75154.56654	51632.33463	59025.51204	11984.36575
7473					Unmapped	234.9207922	482.969	266244.8727	260909.5849	232209.2631	264718.8188	261630.6939	242565.9827	261319.8105	214525.3725	212419.5633	710439.6613	171525.5289	156195.5739	215509.6596	128840.8381	209933.0812	241610.8398	218196.158	296326.3338	196157.0157	139439.2266	121171.716	286901.2782	252387.9223	239402.6183	219261.5972	253458.4757	233742.7151	269594.2547	257826.2566	241917.9645	266220.6334	280372.5188	200558.6472	233759.6044	221318.3406	227948.2001
7493	DL-Vanillylmandelic acid	0.7185			MS2 reverse	234.9990452	163.5995	23419.20649	19539.96409	8499.219838	18724.32289	19578.56318	15347.61194	5128.023067	30464.4735	28260.41034	18267.48718	44111.85332	21394.98208	30343.96473	9731.073474	17426.51014	14174.88529	32729.15392	37310.44019	22135.39641	24335.63631	10764.46671	58130.53956	41709.37068	22158.64721	22050.97169	18373.20939	27183.89276	12393.80151	52823.51424	26544.35621	22702.77857	26108.30284	26532.53703	29508.62723	28263.39776	32799.0964
7502					Unmapped	235.0278936	20.942	280309.6955	293563.5365	278598.0284	278591.6639	290267.1938	278590.4671	395624.9986	237861.4852	313010.3262	85677.751	662348.7939	46931.19866	270552.8721	379471.5638	223798.0443	255749.1599	275839.131	150429.5419	178673.0698	99228.76556	222414.4793	43125.78046	162137.2351	221149.6162	348551.8359	155203.7109	256882.046	124680.9275	235424.1541	160531.2345	249374.4974	23110.24591	435024.0666	278351.9191	437274.3114	58731.73974
7516			L-Formylkynurenine;N'-Formylkynurenine;L-Formylkynurenine;N-Formyl-L-kynurenine;N-Formylkynurenine;N-Formyl-D-kynurenine;N,N-Dihydroxy-L-tryptophan	-2.99432767545121;-2.99432767545121;-2.96510034532751;-2.96510034532751;-2.96510034532751	MS1 mz matched	235.0718402	221.731	121054.8071	74031.69532	117774.0433	76455.90852	84067.39863	76213.9063	53195.33572	93016.78576	86028.79612	33973.77842	158753.8576	74099.0356	86791.84828	134086.1495	86006.55551	76296.32921	84822.79365	84123.29406	121945.6946	221517.2473	132413.7583	86124.41451	93714.84945	107229.5837	178300.8682	142052.9684	206114.2414	86747.11294	82592.52661	72778.88889	69531.76363	60581.60934	156281.4004	99272.54781	146108.968	93437.51244
7568					Unmapped	236.0323967	55.595	109207.2531	109204.1707	109207.041	107213.4561	109289.8281	95581.56981	71379.032	124358.0815	100470.122	83343.1243	203561.629	109674.1208	116704.8786	134351.1975	118249.4052	81356.34208	116046.8029	144893.9732	57579.07595	129887.1501	121800.5467	131744.6548	141926.8333	94992.55131	176205.1834	134520.2036	153402.8774	129509.9763	78171.17993	99623.30042	87222.30501	87278.61241	152970.701	196159.8417	155103.8227	89524.25714
7579			N-Benzoylaspartic acid;Methyl 2,3-dihydro-3,5-dihydroxy-2-oxo-3-indoleacetic acid;Cartap	-16.9173923269555;-16.9173923269555;-3.74587763636526	MS1 mz matched	236.059712	283.222	148145.2255	147495.4098	143316.8157	147695.1765	144258.5999	143148.9101	84670.64181	124124.6797	85633.49396	65335.7513	186866.4772	99769.34565	156217.9241	214077.2711	125357.6968	116731.0156	116362.005	128157.0723	107245.0317	381517.7303	414553.9718	111564.7035	128785.8833	83503.85037	205081.1053	205649.797	194557.1648	161905.1696	114423.6817	88056.50831	106615.9114	68284.40065	226416.5496	165152.0999	171174.6046	64989.92702
7580			N-Benzoylaspartic acid;Methyl 2,3-dihydro-3,5-dihydroxy-2-oxo-3-indoleacetic acid;	18.0436717811204;18.0436717811204;	MS1 mz matched	236.059293	115.7975	195002.8523	187720.3508	189169.51	187244.8287	189519.8609	183524.236	267425.5281	384258.6852	356617.9009	66982.34847	17260.0136	322430.9149	126667.4923	167604.3614	278176.9805	187043.9952	314536.7122	95038.5227	754700.7639	90922.47444	32110.18144	149065.6051	204073.6276	267318.7847	28982.2117	253825.6177	484911.3184	245262.0561	182579.6099	87115.09652	129424.8595	92225.0916	515866.4411	30118.54771	323241.271	397942.9759
7584	Biopterin	0.9588			MS2 forward	236.0776816	331.607	210314.9939	197992.5931	197989.0618	200346.8074	195330.5765	197889.0864	229459.5691	92948.06826	45008.39619	40331.0718	208184.609	113513.0964	103374.4808	446432.5195	86094.90467	132871.0263	80392.75676	106363.1809	60875.65225	131979.2805	137506.9404	99289.04652	99789.21411	52647.51342	274978.6619	235603.5502	163780.2569	205105.8205	167668.0137	78761.37138	50098.62598	46538.11179	221617.0786	129761.9812	170802.614	37036.4867
7592			Ketamine;Ketamine	14.8596299278879;15.0359354174179	MS1 mz matched	236.0955649	52.886	1392437.009	1345052.821	1478746.729	1332912.401	1361819.347	1344406.651	830076.6734	3243448.594	911097.5123	160004.9432	96134.49588	1171587.049	614583.5782	1003423.062	1692128.711	587134.8345	2983969.255	268086.6189	2485575.247	117279.3274	144872.1389	458746.3333	1155638.278	757180.64	180783.8423	3178174.381	2640417.63	1698179.713	1766381.097	212272.4618	606895.1011	219008.8791	5592537.43	131650.1736	2877594.018	2281814.838
7607					Unmapped	236.8839328	408.89	145995.3551	143067.3611	142350.2669	141200.8338	142220.6846	141167.2295	119177.5641	92333.2104	149815.78	100908.3708	116205.7858	141781.1796	60135.71065	64369.28844	117423.9879	136125.6487	98551.92621	91707.77578	104240.1914	114316.5059	148529.8545	105086.0937	93280.08553	129915.3351	36570.8026	104285.1404	126374.9138	134428.8877	124722.3625	57688.49789	114031.3892	118632.4297	106191.119	90187.20288	110939.9948	106719.9447
7608					Unmapped	236.9163302	404.1635	952293.6101	839110.9309	612072.4623	857217.6863	679599.9659	848179.4604	2069325.561	1041470.659	803831.6424	1015456.028	820343.4275	468337.7566	1605681.471	843614.4298	884334.9361	923990.6887	972872.7977	907638.239	1007874.317	910121.9275	297794.9055	782139.1215	2731518.363	1872384.533	1505673.443	457176.1188	2278223.015	380234.0626	927038.3181	1659573.187	1377464.657	2098346.625	1051731.592	1041034.682	1015179.105	858144.33
7611					Unmapped	236.9171298	584.2855	1230211.319	2442727.821	1873885.655	1788309.397	1748030.206	1739813.781	1026032.035	953509.3826	3235131.704	3003385.259	780375.0328	2614132.786	2480512.791	712186.3526	1534460.625	1652016.272	1988915.605	558506.8964	514695.9079	1654004.081	1711754.565	1888083.145	1794046.035	1720296.613	1723682.873	1747903.777	1845139.399	1780593.759	1793814.979	1810065.418	1895243.168	1918083.888	1932208.713	1819954.087	1755912.897	1697830.841
7631					Unmapped	236.9885599	411.279	1444103.22	1547401.044	1425280.053	1421401.674	1447596.735	1412907.659	511965.6627	405468.57	441406.8009	526046.2488	1646450.764	2030031.905	604237.2901	2782503.696	432660.0242	1005573.247	339692.3633	552038.7558	237658.573	3144273.829	738122.1226	433180.5345	436450.2933	205588.675	2112629.887	707296.6206	1435605.046	1679993.983	172680.94	650646.2668	374392.8221	20285.54923	1592693.964	468535.6151	1226392.487	282488.1638
7632					Unmapped	236.9883032	387.953	2152583.66	1696746.921	1658803.273	1772121.187	1750125.293	1642088.322	966232.7755	896131.9687	622991.63	536592.4991	1799226.723	2622038.358	2578167.444	4174094.682	1058413.845	903367.1285	965219.3414	1615005.267	579794.6081	5432704.873	4248854.677	1599136.064	1728265.9	628683.5799	2923989.079	2660910.879	2394276.451	3575999.714	377147.3499	791577.4685	917749.2216	730278.1398	2459010.073	2633731.045	1735498.124	805294.2822
7647			Bisnorbiotin;6-Aminopenicillanic acid;6-Aminopenicillate;6-Aminopenicillanic acid;Bisnorbiotin	9.89091468945709;9.89091468945709;9.71966181123791;9.71966181123791	MS1 mz matched	237.0261829	167.783	2284541.295	2310746.527	2249794.962	2258276.255	2286057.123	2226985.508	1936490.73	1649186.957	2140024.013	721891.5614	1914305.895	2747696.994	1668949.726	1708943.328	1394570.35	1475019.327	1586413.604	2327632.332	1188819.063	654255.3408	1596758.633	2275282.253	2463532.913	1245015.01	1994793.121	1985888.755	1807421.845	2761985.49	1487719.033	810281.315	1268987.652	1253879.982	1566361.835	2246059.951	1695226.791	1626865.501
7648			D-Erythro-imidazole-glycerol-phosphate;D-erythro-1-(Imidazol-4-yl)glycerol 3-phosphate;D-erythro-Imidazole-glycerol 3-phosphate;D-erythro-Imidazole-glycerol phosphate	21.5409070925785;21.4257957321191	MS1 mz matched	237.0406001	297.5475	476114.5177	491879.9229	478162.3156	508857.009	476114.0521	476085.7771	238427.9498	446616.7799	222414.6177	130327.1789	993710.5179	371665.0138	571550.3866	918340.2379	410177.4394	198371.9394	491379.3755	593654.3275	116590.9989	1287700.578	445505.829	415742.6098	618119.3181	157949.159	1091544.616	457569.7026	805452.3612	392516.358	176969.1801	184206.3159	227257.3973	172141.181	1075888.765	871669.7306	789668.8906	255198.9205
7663			Methyl 5-hydroxyoxindole-3-acetate;Methyl dioxindole-3-acetate;Methabenzthiazuron	-21.747979951828;-21.747979951828;7.69013983840569	MS1 mz matched	237.0762137	316.699	103447.526	104258.9311	93995.21004	107647.5264	93618.98798	100664.0462	105728.4967	52983.83365	137444.3429	60084.75075	81171.75065	165474.6297	206762.147	145986.1259	132977.1652	109136.3532	41393.46916	148877.857	42336.12755	502832.3501	253444.5138	146471.477	144451.1216	94701.94582	84735.91166	189376.1378	205816.2951	207433.7602	56827.04286	69225.60911	122280.5279	64233.87696	106764.9703	178407.1795	77426.73729	88305.49242
7680			D-Erythro-imidazole-glycerol-phosphate;D-erythro-1-(Imidazol-4-yl)glycerol 3-phosphate;D-erythro-Imidazole-glycerol 3-phosphate;D-erythro-Imidazole-glycerol phosphate	-17.2171175101612;-17.2171175101612	MS1 mz matched	237.124002	155.2455	2737830.532	2664470.312	2660019.418	2642019.117	2642294.661	2613123.333	1154966.675	3437961.459	1745511.207	1285290.094	4157709.946	3019397.903	3631819.812	3323007.88	2903193.294	1184068.722	2316206.2	3818744.672	1170208.155	4547687.329	2280999.598	3175940.903	3866136.247	969235.897	3926151.215	2161572.013	4403959.792	1619878.914	1548240.355	963933.7131	2077076.519	2111250.665	2900585.595	5020946.846	3801693.788	1650700.935
7698					Unmapped	237.9919689	118.1425	286057.8405	290300.0448	286785.2022	283511.3027	286787.5281	285795.5248	487155.0755	321730.0926	399999.5219	143717.9484	140506.1849	446290.873	342406.8804	367824.4369	332341.4419	309991.8009	275300.5293	207612.3962	475781.5014	441756.1935	133964.6292	264235.8524	217095.1028	250377.2045	148899.3336	279427.9366	402980.9493	301117.5153	203491.0854	189907.5709	280864.9716	175229.4504	281155.4111	138987.5604	279623.8302	268901.5048
7703					Unmapped	238.0075693	179.779	175819.3475	166498.5913	168300.9995	169137.1088	169141.4474	167865.3081	204338.8213	196718.5095	217963.5523	207030.5737	168311.3956	183017.1475	164512.9133	297417.7537	196099.7531	186179.8074	192876.8532	184344.0531	194119.1062	91276.44983	17948.29229	200203.1374	184893.836	196252.4626	82599.91481	22262.25663	173654.1223	161068.1932	190020.2026	208862.551	217264.3104	212643.2192	163703.2448	173840.6022	177151.0729	212300.1041
7705					Unmapped	238.0153224	156.818	471141.0901	460049.351	463612.7066	473097.3015	457712.1084	459919.4991	240825.5065	251130.8913	82106.20306	219682.4906	651928.9533	244466.3721	275249.4108	449486.4774	285051.0711	303641.9325	255391.2743	12062.82578	25774.32111	212573.3404	1111178.718	112805.5158	144845.6287	220159.0977	1918773.918	1221470.844	505789.4352	383562.5155	254357.4266	296562.5402	261940.8442	268778.2302	536280.2998	15254.94432	483150.6381	86370.96767
7710			DNOC;4,6-Dinitro-o-cresol;2,4-Dinitro-6-methylphenol;2,4-Dinitroanisole	-3.53485901226565;-3.53485901226565	MS1 mz matched	238.0394512	343.2055	230842.7471	219674.9159	221724.5697	219390.3008	210056.2698	229043.0915	421424.1604	752041.4596	275425.3684	77862.02563	91844.04909	338597.9288	147222.1448	128823.6406	330603.9883	219992.9417	494109.9945	185313.6224	275796.888	44302.81266	61234.40189	260622.9261	170251.656	244836.3818	70089.25204	169517.6322	645516.1211	365496.2954	99083.86696	138832.6547	136574.2824	70197.43974	657803.6211	68395.09762	532517.8451	196159.0306
7715			1-Isothiocyanato-7-(methylthio)heptane;N2-Acetyl-L-aminoadipate	-15.9587165430069;-11.8180376739069	MS1 mz matched	238.0487336	140.39	8583064.147	8432585.217	8433053.982	8368280.631	8434249.051	8317674.1	6275050.272	6733043.468	4884539.425	3857587.983	8277676.605	7709063.277	8061099.125	10296371.6	6641174.945	6492183.057	6264708.663	6919050.102	5737562.065	12126077.25	10073728.68	6534253.382	7092419.904	5498856.637	9135711.335	8103874.441	8730910.555	9774854.228	6781381.858	4571600.854	5650809.048	4530499.32	8750132.385	8070931.155	7991248.7	4941217.761
7725			Albendazole-2-aminosulfone	17.56787054	MS1 mz matched	238.0750648	168.2425	539706.9592	539764.4863	530100.1112	547156.0303	529485.9148	529229.1518	506260.867	810178.1982	578626.899	77783.31625	112425.25	949119.6011	217152.7811	307787.7709	381923.8003	339461.5021	603506.1191	162378.5235	2483686.935	32811.44004	125649.6498	329112.8189	371737.4191	405768.7336	123068.0256	842722.3799	791666.6797	621327.5099	539905.2054	114644.5666	161593.655	142889.0761	1906920.037	127249.3281	1027033.997	492521.4769
7733					Unmapped	238.1074806	200.996	246695.445	238978.4077	234792.3841	239069.4455	239081.466	235248.0507	160582.5956	189617.1102	105629.3345	182714.8559	333862.4953	228516.5199	195194.9469	357764.8137	181636.6932	184645.5127	183564.2291	215955.7458	112599.924	402185.034	361964.4365	203186.8862	209049.1006	178072.3544	343425.0839	392148.7544	291704.3462	261892.7627	140711.8854	190416.0186	125781.7465	228720.832	313317.6155	285950.7888	273365	87651.29468
7756					Unmapped	238.9476194	140.888	64418.38471	70595.67013	67021.45541	56445.27247	71247.72455	68963.56478	66408.47778	94920.88338	81914.96779	72491.10038	93404.36136	55033.63921	57459.59124	37811.35882	81549.02746	41419.59387	78867.01808	66812.75611	108693.5986	50712.61323	28889.23544	68852.23842	61285.25815	46675.89956	97963.27246	77341.86592	81647.45198	22340.99215	51288.97197	61643.52851	48928.2146	62747.91189	61841.6409	56500.03658	67794.43812	67028.54677
7787			Propyl 1-(propylsulfinyl)propyl disulfide;Dinoseb;2,4-Dinitro-6-(1-methylpropyl)phenol;Dinoterb	5.71797212072644;-23.3260828093241;-23.3260828093241	MS1 mz matched	239.0593366	325.186	190797.3363	172628.9908	172390.581	167128.4074	177185.4237	150268.0053	121792.1573	97153.73997	48401.78946	63195.81157	168743.5638	152881.9511	215377.6357	277091.4185	112649.7263	154228.324	116105.6775	120877.4969	98334.43801	319088.6463	331587.1078	70336.1628	155544.6306	135813.9996	186204.8469	520082.6456	155981.0999	500877.6155	205470.5516	113869.8101	77637.77791	70437.84365	214888.5445	155692.2948	132401.7835	44417.30909
7796			D-glycero-L-galacto-Octulose;Cyazine	6.17490880064231;-12.4953663016044	MS1 mz matched	239.0778911	113.144	108970.2691	89603.68278	79536.72827	92532.56438	90667.396	89465.6585	53758.20735	46222.8181	25094.52268	17123.88458	82128.35609	117752.9948	91016.38056	236774.7079	65527.41812	67673.3641	40377.82865	66707.57548	80316.28592	201507.8508	258898.7859	92642.02529	77536.22195	45975.24197	108473.0267	72529.17355	85048.97266	114978.0335	53349.60422	20810.19692	44691.00942	34157.93981	74465.19862	122364.9775	102682.0952	40700.47121
7805			11H-Benz[bc]aceanthrylene;4H-Cyclopenta[def]chrysene	-6.51286850682706;-6.51286850682706	MS1 mz matched	239.0923363	325.69	850832.6453	798592.7226	785499.4204	798160.3406	784892.7314	784721.2384	782916.3268	421463.9434	297221.9282	491310.051	759315.9626	739084.827	874433.3832	1117612.562	605594.9303	610111.4541	377072.5528	923250.3296	298786.8676	1613415.41	852731.5611	888096.6655	826231.8341	561631.3284	1098758.978	1337629.268	1026533.735	1672374.963	449283.8358	717932.9799	387011.5148	495952.6844	780853.6248	1029096.033	627579.0841	390052.9419
7843			Octafluorocyclobutane;Bronopol	-16.1290301933118;-20.0012000719577	MS1 mz matched	239.9975468	42.715	28065058.57	27545794.48	27132518.59	28080340.35	17120204.73	28076295.9	17952239.03	15266377.75	15236574.74	21122374.07	43263380.55	33472140.82	15479122.25	44746854.13	15908461.34	15580394.8	16844633.24	19426619.15	28134071.4	17582830.31	31861039.92	19168475.06	17784239.08	26662877.82	32236645.91	32414055.94	19236927.73	20950972.7	18126723.74	23558024.13	19906787.27	22020307.19	42247122	37043252.53	36943821.49	13135938.65
7856	D-glucosamine 6-phosphate	0.8892			MS2 reverse	240.0349475	56.458	83528.73525	84214.294	83504.59706	82253.17011	83615.81242	80555.16415	89039.62984	88441.55072	78023.742	64060.27671	75318.58879	108543.4826	87851.99018	109780.3293	95515.70297	77816.80415	85707.87037	76139.43817	62472.00186	103113.4558	91203.54904	97823.74999	85667.76426	75483.78485	59420.60987	125181.1573	88832.26489	144957.2698	52956.26669	72296.14364	69017.55738	74045.61985	97240.19459	77586.85581	80804.66551	85766.57845
7865	Acetylcarnitine	0.9326			MS2 reverse	240.0635126	283.783	89124.56182	82199.05644	80498.18734	81366.80594	82302.13383	80410.30216	57091.8937	103595.3822	78241.92011	59573.2579	118589.707	71991.77895	67807.14608	76433.02167	63582.76943	61543.89276	85636.4218	75197.77244	79404.16539	72713.60549	63522.24522	77490.71541	72577.42335	65776.84333	100663.9895	48831.51067	64048.47484	54732.23884	76454.6771	111434.6824	67912.55643	60621.61907	91283.05049	69557.61893	98016.77101	59881.8979
7866			Nigellimine N-oxide;alpha-Methoxy-1H-indole-3-propanoic acid;N-Deschlorobenzoyl indomethacin;alpha-Hydroxy-1-methyl-1H-indole-3-propanoic acid;N(omega)-Nitro-L-arginine;N(G)-Nitro-L-arginine	24.9062548481579;24.9062548481579;24.9062548481579;24.9062548481579;-8.21554673552015	MS1 mz matched	240.0629907	169.572	444341.2666	506647.6795	484012.3069	497143.5748	358054.901	497595.8179	303768.4504	160440.4974	294129.8922	295168.6664	624670.5629	746541.7408	351912.6218	529518.9946	206844.227	218651.0299	320041.9772	352373.4582	225566.9859	378343.6282	452542.5855	323892.3036	489998.6157	217224.9993	318184.1598	481505.7246	206558.5241	503208.2364	147417.1505	249002.2619	241670.321	279473.3066	464433.0281	427492.6037	272608.4599	375821.8325
7900					Unmapped	240.9131271	20.4695	183305.2165	187917.7711	183286.2576	205726.6589	169462.3644	183072.7105	226749.5617	110455.9104	204172.3528	143918.8981	138339.3456	213292.9762	223177.1926	257706.3827	232798.7354	207759.3059	139762.2622	226191.3237	199695.3342	302339.8192	287641.1113	265031.1815	194346.5622	192270.7202	241232.5484	316027.9027	303909.5105	315713.7471	226191.1316	227410.9995	207075.7983	155732.1309	214898.5349	242929.2049	197883.7464	232603.5146
7945	Thymidine	0.7993			MS2 forward	241.0825004	94.277	107561.2873	108770.4631	106784.5742	109400.4065	106763.9192	106760.5046	117857.9718	41799.84134	29522.01848	23178.04985	69745.44931	36298.95392	85540.95513	597052.3007	44488.748	66817.18914	38533.25732	37331.24679	18316.44241	35658.4067	54351.48682	37152.50313	40142.62025	126235.7449	294491.2543	72677.59301	41866.64985	86473.19058	29625.13958	31535.16777	51939.94537	47329.88575	52787.71729	43300.27268	51032.1416	29005.2167
7948			(±)-threo-Anethole glycol;Isoamyl 2-furoate;Verimol J;2-Ethoxy-4-(methoxymethyl)phenol;4-Ethyl-2,6-dimethoxyphenol;Furfuryl isovalerate;Peperinic acid;Furfuryl pentanoate;Amyl 2-furoate;4-(Ethoxymethyl)-2-methoxyphenol;5-Oxo-1,2-campholide;(+)-5-Oxo-1,2-campholide;Iridotrial;(1S,2R,3S)-2-Formyl-alpha-(hydroxymethylene)-3-methylcyclopentaneacetaldehyde;2-Oxo-delta3-4,5,5-trimethylcyclopentenylacet…	-7.10785587756921;-7.10785587756921;-7.10785587756921;-7.10785587756921;-7.10785587756921;-7.10785587756921;-7.10785587756921;-7.10785587756921;-7.10785587756921;-7.10785587756921;-7.13915811760573;-7.13915811760573;-7.13915811760573;-7.13915811760573;-7.	MS1 mz matched	241.1080198	329.877	386518.0675	336467.8313	337952.7908	345235.6872	335741.096	335774.7661	457525.9068	197440.4243	178889.3752	133567.8853	395162.387	304239.422	623990.4117	239025.1945	262407.5506	464717.7739	184635.421	202815.7349	184539.5556	2145937.151	1419591.19	117877.6625	317618.8304	224177.6543	264657.4273	177173.9104	367830.0862	217931.9317	115027.3837	227165.3945	315217.5204	92361.59614	490382.0799	362201.4546	248134.9054	293595.3883
7950			Homocitrulline;L-Homocitrulline	-17.6689561569695;-17.4500413248487	MS1 mz matched	241.1071269	108.046	283009.7761	277689.1442	282302.6153	281690.9428	283011.9874	284795.4766	207578.9908	244296.3501	155023.312	148199.6572	493545.6804	226170.8335	349607.4604	474990.7649	233348.253	134723.3806	225958.5785	273260.2438	135262.6015	314096.5245	289975.6555	327182.2526	229507.9278	133871.1111	469491.1218	281768.4333	394685.6319	247996.1602	136457.3246	107375.8968	208990.696	175111.9953	490411.808	317389.6724	373347.0056	164057.3687
7955			Inositol cyclic phosphate;Diphenylcarbazide	-14.4556119783434;0.826047593468184	MS1 mz matched	241.1086586	233.837	57454.77056	56095.54712	51145.12171	59129.75932	54480.43373	54938.31647	100708.8067	49241.93388	53961.12582	40543.59952	58162.65153	41961.64656	73019.98763	67524.58176	58661.37515	53636.1709	35321.70711	61684.45582	102114.1162	96370.16503	55761.80002	71758.59649	53171.01799	38590.53394	96947.39912	76459.14304	66610.02014	89421.29692	38055.36454	55661.7626	46104.14464	32105.07256	66838.2126	62436.19895	55170.53792	35597.17786
7956			(±)-threo-Anethole glycol;Isoamyl 2-furoate;Verimol J;2-Ethoxy-4-(methoxymethyl)phenol;4-Ethyl-2,6-dimethoxyphenol;Furfuryl isovalerate;Peperinic acid;Furfuryl pentanoate;Amyl 2-furoate;4-(Ethoxymethyl)-2-methoxyphenol;Mipafox	20.3504454340929;20.3504454340929;20.3504454340929;20.3504454340929;20.3504454340929;20.3504454340929;20.3504454340929;20.3504454340929;20.3504454340929;20.3504454340929;-2.19661457752982	MS1 mz matched	241.1082132	346.0605	305412.7772	299221.1023	285741.7756	298688.39	300272.3901	290335.2657	383897.0163	285988.6225	272683.6123	113981.2951	452823.9388	177550.1365	390901.4509	422802.7102	326500.3108	279713.7737	269415.2141	314239.319	214576.8937	665143.5306	436446.4608	217036.6217	403656.9974	266582.8985	516000.7704	323346.3541	457127.7454	567587.1474	229243.8038	166929.2094	236191.5784	114063.9989	516477.211	497857.1579	443357.9503	228618.7129
7957			Bisphenol B;4,4'-Dihydroxy-2,2-diphenylbutane;2,2-Bis(4-hydroxyphenyl)butane;4,4a,5,6,7,8-Hexahydro-6-(p-hydroxyphenyl)-2(3H)-phthalenone;4,4'-(Butane-1,1-diyl)diphenol;1,1-Bis(4-hydroxyphenyl)butane;4,4'-(2-Methylpropylidene)bisphenol;4,4'-Isobutylidenediphenol	-15.28100319365;-15.28100319365;-15.28100319365;-15.28100319365	MS1 mz matched	241.1189486	271.4045	542815.8439	497091.4626	481550.8096	506933.2562	480230.0105	479999.5756	297591.7128	515671.3141	354719.875	169082.8086	837658.9702	540955.7878	588828.0339	521138.8594	465306.8976	283292.9695	471469.4304	609912.874	248523.3508	1235197.77	726406.1512	523729.0792	1016830.429	203619.009	933518.7502	519897.3196	771753.8225	480977.5081	250556.3968	244105.605	331884.9046	224900.2824	978492.0124	806059.8768	744468.9496	289639.1786
7967					Unmapped	241.7670733	54.514	25977.08006	25753.16498	25975.96617	27596.42218	25735.17401	25796.90973	18039.87352	12423.05377	14012.56825	15282.73379	30299.22045	39349.4283	27301.24481	23806.92705	11114.00388	23717.47246	11244.8136	27428.3877	31672.56094	73850.31821	30986.28278	22359.69879	18618.1905	24691.46184	38434.27967	49990.81898	14260.4309	6238.814684	40444.21325	20981.81466	14751.7199	18780.4914	19662.31149	23574.93358	17460.99751	10145.92008
8053			Plutonium	-8.229508197	MS1 mz matched	242.997992	185.816	22357280.47	21818078.28	21908735.37	22903490.62	21247114.15	21755948.85	11487610.6	17483596.8	15279915.14	12831625.28	21972127.81	15496774.04	18172439.5	26552393.64	15759828.24	12892747.04	16693833.41	19510792.3	10366813.87	36662181.79	24425233.66	15813801.32	20250707.3	12936718.04	23498830.49	18300873.73	21437815	12050412.07	14554095.64	16851603.99	15461195.58	14773849.8	25402799.85	27265429.56	24121791.44	14894231.21
8068			Ng-L-Glutamyl-L-aspartic acid;Na-L-Glutamyl-L-aspartic acid;L-beta-aspartyl-L-glutamic acid ;	-8.01586993303934;-8.01586993303934;-8.01586993303934;	MS1 mz matched	243.0452322	65.3805	524342.2389	525026.0973	520089.4073	521333.9194	524423.9104	515728.0895	382196.3917	781740.5502	164397.4653	222706.0413	893570.5838	549415.4931	657901.0219	1891866.873	326581.2516	533594.9929	658108.775	191190.5136	424211.5729	679150.643	2211268.03	126077.127	252048.2325	340212.012	1050044.521	669920.5532	493014.0316	659216.2369	1053237.661	380373.7881	338398.172	163615.0386	1342626.9	316068.2344	1018289.597	142636.6871
8076	Pseudouridine	0.8485			MS2 forward	243.0636982	259.0445	460366.1958	475496.905	484864.918	426297.9544	452701.9189	469843.4962	547679.1856	117201.6469	84565.4731	209249.2025	780643.6896	159020.8357	669278.1891	180490.8641	88152.42894	523388.313	447730.9375	109583.7234	81558.40153	197112.547	585819.108	99485.33728	100503.6709	66949.25264	140014.7036	981799.1548	535251.5929	173637.9162	85131.3242	223990.6548	74535.20942	63160.19021	141336.9207	453486.6613	134464.5405	170507.624
8099			Fucose 1-phosphate;L-Fuculose 1-phosphate;L-Rhamnulose 1-phosphate;L-Fucose 1-phosphate;6-Deoxy-L-galactose 1-phosphate;beta-L-Fucose 1-phosphate;2-Deoxy-D-glucose 6-phosphate	-5.11558292826192;-5.11558292826192;-5.11558292826192;-5.11558292826192;-5.11558292826192	MS1 mz matched	243.1351511	306.889	89267.73602	86912.14269	89785.49716	88987.78323	91916.63153	96553.7734	122259.4172	102731.1927	309222.4085	98597.18325	89010.88513	93224.22642	191488.8002	69148.94984	183702.4842	73172.64362	120653.0147	306699.2993	47581.40064	290168.1248	90768.90139	418244.963	203488.6685	49534.21179	80993.93138	55731.5184	149106.1417	156041.2046	74884.21559	81474.13665	91558.34133	65143.54613	115225.1292	229909.6601	125591.025	113114.7005
8100			Fucose 1-phosphate;Arnebinol;Geranylbenzoquinone	18.8419260707628;-21.7082953950374;-21.7082953950374	MS1 mz matched	243.1342975	241.883	1623945.772	1582069.447	1518067.52	1585074.933	1545711.429	1529932.271	992074.5318	1373092.919	949054.5977	712058.9194	2017494.357	1532417.967	1807123.64	2242509.558	1316990.112	1148085.238	1259004.654	1669731.957	1000269.664	3791669.364	2890355.098	1449138.013	1687016.305	902195.174	2424499.113	2272745.87	2209366.64	1821183.024	1253326.192	1035278.743	949541.2118	801012.5062	2522110.528	2172876.667	1885940.953	717588.1486
8140			Hydroxyphenylacetylglycine;3-Carbamoyl-2-phenylpropionic acid;N-Benzyloxycarbonylglycine;N-CBZ-glycine;p-Hydroxyphenylacetylglycine;4-Hydroxyphenylacetylglycine;3-Carbamoyl-2-phenylpropionic acid	-3.8637997149846;-3.8637997149846;-3.82649156640367;-3.82649156640367;-3.82649156640367	MS1 mz matched	244.0378121	214.491	126372.019	109338.7258	105340.5271	109672.9136	109450.4478	105116.0198	68777.18212	125412.2386	42114.15183	45180.74246	88162.83256	84189.46708	194364.1458	101367.2579	71324.49928	77506.66447	91215.17583	138759.8102	30398.85392	464093.6196	193679.5377	85231.95839	62240.75175	37554.05059	89162.61467	103404.9216	94859.96951	113568.906	48295.48199	72428.10737	41661.45369	49703.15394	65200.35312	109574.1101	62014.88105	44635.75641
8141			Lamivudine sulfoxide;Chlorphenesin carbamate	-2.20896375569992;4.02047782963715	MS1 mz matched	244.0464852	434.155	65848.99933	56489.91905	53233.86037	54502.06865	56513.79388	52570.12352	32684.92093	26079.68861	48110.97395	17490.62016	115312.3638	54687.44983	74122.23331	177220.6284	51503.76474	26242.12477	21205.80296	103595.8836	25342.69972	563982.2616	144826.2854	96406.43236	101874.391	10052.31275	101837.1908	47675.99258	129066.565	71096.03159	11144.09222	33108.13265	38239.1471	32502.2157	82767.1992	168124.9795	56889.77283	36759.86125
8155			Debromohymenialdisine;(Z)-Debromohymenialdisine;DBH	-5.304145843	MS1 mz matched	244.0832682	261.487	238517.1553	287471.2123	238000.3987	246166.4721	224472.906	282187.8756	160139.1618	262971.5466	178591.6428	167881.948	306010.0127	265639.5793	222967.3319	408069.4936	174313.2807	335258.9351	179626.3585	265985.4692	285315.4974	824212.3046	617529.0785	303073.2405	270688.0611	148611.6413	300240.7817	451574.9519	321685.8538	508528.0751	226165.1616	141779.6598	190247.9084	203405.4484	336660.9566	236737.5696	174898.1867	157931.2771
8186					Unmapped	244.9397	363.481	517740.2909	517546.416	538104.1964	566031.3424	521169.1275	883382.9002	489505.3836	1371263.04	722043.8178	528970.6634	541521.1502	452636.6284	541705.6695	265564.0503	646049.8658	509810.0805	612657.469	622869.1847	435706.5092	333993.8526	320706.7364	656936.383	686965.7638	491787.8157	486151.3155	341591.6247	575056.9321	577788.5747	367225.8304	422086.9023	514984.2417	510610.7006	410334.9642	407833.3791	429224.6133	1009499.596
8188					Unmapped	244.9396558	350.403	463456.4431	416019.1361	415944.8364	415841.4419	422953.1941	415721.1976	229578.3922	361781.1554	360220.4612	300660.9825	453600.861	461306.7873	487018.3751	561701.0444	514920.7145	249861.8124	267017.4181	630580.2758	152606.0876	818707.1376	465227.8915	642690.4027	615008.8497	171410.6223	393447.6173	325157.4647	624202.9832	516182.7026	37535.14173	425563.0563	410513.9831	346200.0274	377381.8733	727909.7401	440607.2433	406375.4029
8209			Fonofos;Dyphote	1.515261135	MS1 mz matched	245.0305728	413.504	933482.1816	665605.8092	661483.0083	678662.5253	638947.3508	630757.3944	405600.7925	353731.9637	259439.423	76982.38797	696766.6692	932965.4232	902609.4524	2812214.59	344926.1175	222443.0825	203732.7458	829681.2892	323833.055	9653130.005	3035029.816	895667.6503	703141.8781	87944.92019	1187588.252	566622.6204	1228138.336	1051679.224	76345.887	183667.811	455296.8651	179642.8544	1556102.212	1274368.997	597759.3611	208817.8851
8210			Butyl 1-(methylthio)propyl disulfide;Ethyl 1-(propylthio)propyl disulfide;	9.22320809413601;9.22320809413601;	MS1 mz matched	245.0323256	297.3185	68941.64341	78639.87166	74443.96246	79571.69237	78504.86526	78526.40379	73853.85344	82753.04873	85377.76262	71601.89904	59974.87688	65220.4438	77930.10396	42542.85219	87607.35116	84478.93742	104321.1258	85624.9503	77720.73573	47336.4718	43977.3352	87275.02518	86868.50684	77915.42939	58419.92108	51023.29142	64371.51437	82180.22111	62094.10319	87173.25093	99310.0916	78351.73765	74310.14462	71689.71281	73200.76291	100279.1163
8215					Unmapped	245.0433316	273.392	1246636.881	1173963.848	1146279.17	1161602.832	1176241.807	1144586.014	1244125.876	1019007.891	830454.6301	587817.6228	1320270.838	1101505.424	1351559.188	1385483.24	1025777.338	1106661.987	886429.2847	1046598.643	1092188.314	1275368.355	1574289.936	1022473.853	1353404.011	831542.3575	1328406.871	1341626.474	1236226.423	1601289.255	777018.9725	623348.2643	931165.3141	934071.1484	1186799.508	1245654.417	1181967.063	794862.9528
8216			3-Methyl-1-(2,4,6-trihydroxyphenyl)-1-butanone;Sinapyl alcohol;2'-Hydroxy-4',6'-dimethoxy-3'-methylacetophenone;Bancroftinone;3-(4-Hydroxy-3-methoxyphenyl)-2-methylpropionic acid;3,4-Dihydroxyphenylvaleric acid;5-(3',5')-Dihydroxyphenyl-gamma-valerolactone;2-Methoxy-3-(4-methoxyphenyl)propanoic acid;2-Methoxy-4-(4-methyl-1,3-dioxolan-2-yl)phenol;Phosphoagmatine;Agmatine phosphate	-5.75422224836903;-5.75422224836903;-5.75422224836903;-5.75422224836903;-5.75422224836903;-5.75422224836903;-5.75422224836903;-5.75422224836903;-5.75422224836903;-0.951981120342024	MS1 mz matched	245.0487062	23.914	690789.6865	666175.3724	666151.7987	656453.5874	673138.2564	666146.3362	664160.5082	588862.0179	317684.5199	539255.8969	458009.8648	870272.8689	978121.46	668700.7636	982186.797	663367.4571	590913.8448	576025.1297	931688.9358	1196610.505	822438.0011	423049.216	688862.7228	501549.4862	614209.162	1091375.668	1225353.208	938487.4347	780194.2363	529330.3397	659925.8141	666777.9582	747703.9767	694338.8552	554539.5477	607004.7108
8217			D-altro-D-manno-Heptose;D-Manno-2-heptulose;L-Galacto-2-heptulose;Sedoheptulose;Sedoheptulose;D-altro-Heptulose;D-Sedoheptulose;Volemulose;alpha-D-Mannoheptulopyranose;Mannoheptulose;beta-D-Sedoheptulopyranose;beta-D-Sedoheptulose;Coriose;D-altro-3-Heptulose;D-glycero-D-manno-Heptose;D-glycero-D-manno-Heptopyranose;L-glycero-D-manno-Heptose;L-glycero-D-manno-Heptopyranose	-4.53554563663736;-4.53554563663736;-4.53554563663736;-4.53554563663736;-4.76022734848089;-4.76022734848089;-4.76022734848089;-4.76022734848089;-4.76022734848089;-4.76022734848089	MS1 mz matched	245.0428984	256.5665	1399140.376	1253021.413	1260308.534	1251242.898	1255777.629	1249758.208	1069810.398	828671.7349	647796.5646	457614.1298	1547565.342	1274825.287	1441307.282	2302851.825	918253.1183	962483.93	709645.7047	1440169.5	919091.3906	2918682.252	1478484.534	1159757.052	1653340.833	778920.2177	2030012.477	1808022.422	1437813.507	1533877.103	1062251.384	854880.6382	754277.2097	517789.7373	1301709.836	2049711.382	1306153.411	636906.5566
8225			5-Phosphoribosylamine;5-Phosphoribosylamine;5-Phospho-beta-D-ribosylamine;5-Phospho-D-ribosylamine;5-Phosphoribosyl-1-amine	3.76230479915631;3.92952870543185	MS1 mz matched	245.0602497	142.4345	893471.3615	847988.1969	858180.5948	825913.3954	858457.9965	821855.3357	82190.25598	79267.3871	33613.51025	48439.42965	104685.6787	144215.2748	143271.7819	222076.1759	67488.91148	65325.15093	81007.34525	57511.14301	73134.86867	254172.3679	242345.6497	57843.47511	74242.66156	39812.48377	245944.6227	144581.5109	92983.02727	114619.206	56029.62878	33623.04971	60956.55469	52513.45261	191525.3672	79888.31207	109006.9903	45446.61813
8239			Methionyl-Proline;Prolyl-Methionine;N-Acetyl-D-tryptophan;Mephobarbital	-3.30389029631739;-3.30389029631739;10.5647938808756;10.5647938808756	MS1 mz matched	245.0959228	194.398	1572754.231	1606743.971	1522549.964	1557698.996	1596069.757	1562993.225	1182714.433	2011408.701	1563185.739	770148.9359	2152377.686	457830.2875	2187655.124	924748.1576	1937710.465	803474.1987	1874047.376	2002478.444	1134468.656	2924857.643	809710.2564	2200932.807	1923750.465	622135.1629	2221299.753	1600181.829	2398113.824	2420389.046	1103810.882	1004342.093	1618650.232	806241.4829	2589742.089	2120112.157	2239051.069	1335389.539
8247			Ellipticine;Olivacine	-5.35114175975053;-5.35114175975053	MS1 mz matched	245.114383	298.5935	2938742.279	3221087.122	3112844.339	3272944.29	3153056.253	3514169.374	2128945.633	3361902.232	2737038.359	1760810.252	4912949.227	3552503.187	3535251.369	2911019.828	3071408.592	2489114.683	3384279.158	3927835.149	2395829.775	4733140.913	3878963.648	3378811.708	3979510.075	3208174.863	4988788.723	5321502.271	4112614.467	3441920.88	3077412.801	2311826.459	3002168.752	2271307.564	5112299.288	4516130.058	4111787.799	2441633.786
8253			Ellipticine;Olivacine	-6.42055748579416;-6.42055748579416	MS1 mz matched	245.1141198	277.932	2454270.428	2416105.104	2349756.738	2416629.607	2412260.402	2394259.34	1587519.563	2330079.035	2050703.023	1068543.241	4609126.565	1133426.614	2609436.079	2877783.726	2041207.929	1496436.196	2559825.279	3585540.7	2052342.074	3806088.211	1677091.11	3285224.019	3685954.08	1936606.173	4004049.112	2490047.017	2913236.131	2752448.244	1719802.462	1319749.4	1880084.038	1243249.565	4547608.901	4159016.236	3483046.518	2048154.843
8254			Dibutyl malate;3-Hydroxydodecanedioic acid;2-Deoxystreptidine;N,N'-Bis(aminoiminomethyl)-2-deoxy-streptamine	-7.00314013271174;-7.00314013271174;4.06266250651966	MS1 mz matched	245.1383714	199.356	117373.7089	123898.382	115220.2509	114781.9242	117550.2837	115144.1346	131507.5936	90072.21548	51638.2876	52392.93057	208759.9954	59043.90318	135494.6419	202387.0037	84622.71759	53832.37196	100545.1076	141453	33042.1882	194655.6453	134384.4066	108231.2085	139637.595	58783.97528	201624.2519	121371.2579	138240.0874	130104.9043	57297.08334	58474.39503	88978.09959	54836.79335	239648.1521	190823.1609	158923.422	57042.78773
8257			Propazine;2-Chloro-4,6-bis(isopropylamino)-1,3,5-triazine;Terbuthylazine;Trietazine	15.7130174493313;15.7130174493313;15.7130174493313	MS1 mz matched	245.1389443	326.532	81543.66833	79475.216	79603.48901	77703.18655	79646.29031	77516.09381	53123.50689	80893.6984	29940.09273	28266.34427	110458.4399	61733.68713	115085.2957	68607.88624	53396.78049	67716.0388	63004.22743	56672.41621	29286.43822	356793.9993	185765.5916	28487.171	68629.83103	46326.55052	125670.6046	66470.52322	81670.90266	59931.66038	49624.62011	43755.94113	49638.64917	29661.37582	115927.0184	71982.12064	97825.59341	42608.14653
8261					Unmapped	245.8042998	24.653	288960.3326	271715.4404	273088.252	274155.1487	274180.0189	271646.1779	283506.6426	343512.2725	236758.0703	202271.1836	281802.544	356920.6842	323465.9431	196601.271	289746.0653	211986.8262	301761.1582	261317.9612	383395.1304	228874.1518	143082.9992	262072.5789	257453.2058	157721.0543	317539.9351	314794.4252	286958.0311	216254.5716	335562.6403	224037.7516	318305.6644	231219.7823	270460.1962	227077.5482	301324.0409	244948.2588
8263					Unmapped	245.9247783	166.357	115768.0982	133872.2855	128483.8794	112165.9433	134415.8329	129996.5161	200894.0205	200473.8552	163325.1034	144484.0436	178421.0053	177528.3016	132556.52	104833.801	148179.693	133728.5754	123435.7973	118570.0903	115468.979	17845.33479	44813.66016	129088.9225	105329.1617	199743.9735	205155.5899	100684.866	150750.4184	71138.20057	154916.9884	148062.7491	115370.6825	118948.2119	74389.14177	80619.06142	140177.0081	148712.6192
8296			Emtricitabine;Emtricitabine	4.70768837381424;4.66761414124139	MS1 mz matched	246.0438531	171.589	172646.908	175273.3032	168736.9115	172800.7136	172625.9904	168196.633	131522.9773	182811.0648	263602.7526	148055.4987	213846.9597	127259.5873	169041.4808	126741.7924	183493.5441	139846.2309	179982.6201	320418.7301	149484.9662	363075.059	92578.81474	331352.9039	281000.0519	168426.1195	173549.6137	123191.9824	232088.3579	177081.8068	171299.1546	169654.0949	160670.6945	168151.3592	236901.6957	308877.547	194545.655	165073.1391
8313			Threoninyl-Glutamate;Glutamyl-Threonine;N-(4-Coumaroyl)-L-homoserine lactone	-12.186504124011;-12.186504124011;22.2595913544235	MS1 mz matched	246.0801574	164.754	1232224.459	1258960.699	1282765.792	1134565.491	1249629.692	1221956.62	657191.8322	883954.3232	618428.5053	350804.4869	1742394.515	1457481.705	905341.8109	1460486.29	741451.5664	572959.7153	821771.4259	963302.6349	325547.5923	1001156.798	1194333.426	982160.8956	954764.7457	303723.1848	1830208.883	570194.9682	1298997.516	603391.7672	345767.8741	400451.155	601774.8047	433316.2341	1030292.146	1159949.531	1101350.247	493541.27
8346					Unmapped	246.9547993	374.648	65219.66307	58704.65732	57405.56866	60892.87743	57367.54836	57324.80948	34448.78654	52076.11056	44013.0961	34268.3478	84015.8788	68863.41661	71540.46538	39802.37108	56864.2935	44738.08021	48799.18618	61650.57433	47176.99154	119422.5331	91799.53603	57375.85614	69637.38171	63172.05854	104209.4456	62109.68141	82874.35159	73958.16532	30760.67023	44019.19487	46362.69231	35237.26314	83264.31253	93015.97116	82412.55379	40100.86796
8356					Unmapped	246.992775	217.4965	19491206.32	18910012.48	18763163.64	18734305.03	18889839.91	18731767.45	9021710.792	10010599.39	9077503.762	12925950.98	13460629.78	12731571.39	13995638.33	15318628.67	11509261.76	12872628.55	9372541.053	12330358.53	9061587.084	23821949.43	18835508.07	9531929.608	12931176.12	14690083.69	13835354.08	17780634.49	15049495.3	11546602.26	11420606.5	15006087.33	7886977.807	12261845.64	13064134.32	14968338.41	11682336.19	7533323.056
8358			D-Glucaric acid;Glucaric acid;Galactaric acid;D-Glucarate;D-Glucaric acid;L-Gularic acid;D-Saccharic acid;D-Glucosaccharic acid;Glucaric acid;Glucarate;D-Galactarate;D-Mucic acid;D-Galactaric acid;Galactaric acid;Galactarate;Mucic acid;Citric acid monohydrate;L-Altarate;L-Talarate;(2R,3R,4S,5R)-2,3,4,5-Tetrahydroxyhexanedioate	-16.9841045384003;-16.9841045384003;-16.9841045384003;-17.1397883045979;-17.1397883045979;-17.1397883045979;-17.1397883045979	MS1 mz matched	246.9913784	232.408	1387316.016	1219894.118	1218939.068	1217829.426	1226598.722	1216520.889	677288.8633	548634.8523	486756.3009	698483.1423	845128.6599	849098.6019	944450.302	1701085.287	690616.6625	821087.1788	486206.9085	766218.0149	458847.5448	2670098.452	2049381.845	646591.1423	807802.027	863823.7201	994769.015	1440621.949	969876.3679	1179118.099	644924.538	903000.5233	427477.3143	668082.4883	854434.8231	1149447.123	731592.4521	374198.9052
8359			Vanillic acid 4-sulfate;2,4-DB;4-(2,4-Dichlorophenoxy)butyric acid	-17.7730502834164;-24.3321893849668	MS1 mz matched	246.9946656	165.777	3306717.563	3302543.025	3095241.72	3305171.996	3290259.011	3191490.755	3451645.101	2034472.708	921838.4963	1955885.495	3923120.678	3508614.024	3688261.084	8522809.599	3221988.554	3196659.543	2116697.631	1873373.391	3041718.255	38099.16389	3826124.442	1378830.616	2688346.892	2947959.649	4309935.782	6080558.725	4831735.083	4984707.629	4117700.463	2556622.167	2641585.444	2645569.119	4292883.423	2711710.864	3246489.359	1840352.115
8362			Vanillic acid 4-sulfate;2,4-DB;4-(2,4-Dichlorophenoxy)butyric acid	13.4605341688659;6.90119019824935	MS1 mz matched	247.0024115	70.182	1126018.63	1090380.732	1122713.291	1090273.527	1091224.608	1090259.868	1143275.626	1980706.917	1160669.253	537041.496	2347667.572	465783.4484	836507.2805	1061362.899	899929.2832	877260.4589	1385625.214	1176655.946	1190359.361	1506919.074	781579.6193	1619010.937	706181.6548	989546.6118	3029643.482	413367.9888	1344460.079	110362.0112	1685042.434	592965.6562	591257.5564	552180.3014	1683982.682	770005.1165	2272618.307	651895.2623
8363			unsym-Bis(4'-chlorophenyl)ethylene;DDNU;1-Chloro-2-[1-(4-chlorophenyl)ethenyl]benzene	8.06399587127262;8.06399587127262	MS1 mz matched	247.0099834	238.521	311211.7352	268244.4587	273586.3116	270799.3845	267425.6951	267199.3975	48344.73396	40491.45374	42000.37483	34426.94442	62753.57309	47890.53474	69076.44991	84402.51887	39970.76126	43629.99919	42613.6914	55444.49133	27910.35898	189718.8637	111257.9623	50348.89505	66948.18694	30465.52569	100033.4816	79728.69327	69098.68957	69898.8495	26220.08341	37343.5075	34368.73863	28016.21759	85163.959	86110.47205	63878.77759	27023.52366
8366			Cyclic 2,3-bisphospho-D-glycerate;Cyclic 2,3-diphospho-D-glycerate;Cyclic glycerate-2,3P2;cDPG	22.70968814	MS1 mz matched	247.0275325	27.875	949683.6621	1034163.157	1037341.772	948231.7808	828912.02	990571.3601	364429.057	803844.2739	470660.2866	1487751.492	830887.4027	1228564.804	229118.3874	922121.3174	517439.9983	1240610.839	592493.6726	482206.358	726068.4467	594407.9345	2480003.036	411497.5495	508763.63	2279380.707	896312.4873	2806217.554	966039.3434	1278613.967	1578270.32	2458314.653	630671.0037	1749395.38	1013806.163	570168.1577	1031130.687	307121.4558
8388			p-Hydroxyphenobarbital;5-Hydroxyindoleacetylglycine;Hydroxynalidixic acid;5-Hydroxyindoleacetylglycine	-18.1731914162938;-18.1731914162938;-18.1731914162938;-18.1453782796556	MS1 mz matched	247.0751985	242.822	697581.764	672978.0561	647376.4082	674543.7524	659537.6412	646634.6888	411632.7267	441186.8043	262473.7119	243996.8014	632158.1757	574568.7951	939763.9442	685520.613	416572.9807	547738.7417	369716.0452	587850.8993	327693.0778	3446294.693	1472874.728	656298.9604	496567.4927	448901.9277	760311.0358	903095.3448	765211.7109	773803.7644	348110.1039	356245.492	268810.0975	268811.9304	749271.4805	611715.6863	592281.4517	255526.3664
8461			S-Prenyl-L-cysteine;	14.0182307255048;	MS1 mz matched	248.0955278	51.2875	870918.9206	858219.2328	852000.7484	856905.0285	858384.1268	851895.6865	499674.5678	1288117.235	232491.466	268346.5857	245084.2942	1039537.98	394080.8422	1212940.649	501511.2279	449802.4354	1300449.428	231894.2915	1181800.557	199657.5931	225397.3785	340636.3723	411604.1387	618539.9041	291095.4684	914435.958	723350.069	2955162.871	1106375.719	450163.0324	277883.3126	345572.5018	2435175.441	127375.6317	1229214.948	751260.869
8477					Unmapped	248.9726354	13.093	9896801.257	9901278.503	10172478.84	9946812.602	10137071.79	11058592.92	10174415.99	9805055.472	10967027.52	10069476.89	9508526.502	10015797.15	10657728.88	10036093.92	9942925.214	10362057.99	9961993.161	9498448.197	9627759.071	10948201.2	12500727.57	10609181.31	9966290.226	10882449.08	10070174.56	9272876.373	10339149.12	9870125.6	9861260.493	10227859.54	10618338.57	10671446.95	10045550.38	9648459.005	9637114.471	10364284.41
8485			Fenson	-0.373139758	MS1 mz matched	248.9725652	187.444	11449339.65	11629533.43	12057966.57	5475002.404	12173507.03	11785354.14	11092594.48	11152325.92	12742748.76	12606161.96	10736869.38	10658088.03	10804607.48	9790890.646	11747065.2	12304850.11	11897615.44	11681482.83	13585042.92	4730996.69	10662073.65	13672556.53	12752722.22	13543130.46	11275157.6	12064787.7	11811469.48	11401323.7	12528790.85	12211286.33	12361558.44	13055607.69	11321733.37	11316909.68	10909150.63	12327271.18
8492			3,5-Dichloro-4-hydroxy-2-methoxy-6-methylbenzoic acid;	-7.85742971957471;	MS1 mz matched	248.9731178	323.811	12193291.22	12074331.54	12312060.77	12986033.42	10323739.65	18709653.68	10060158.77	13489207.35	13268236.22	13063748.1	10126099.14	9320958.601	8660333.323	16875342.59	11600243.74	11566410.14	12235193.58	12238581.17	9950368.92	9134142.52	11270615.37	13656270.94	12810194.03	13863075.2	11600329.91	11739857.85	14186818.68	12568875.69	11154809.57	12828706.43	12569381.36	13391034.15	11552402.63	11705708.14	10056110.89	10573891.23
8500					Unmapped	249.0053289	47.192	2124580.317	1905837.186	1608080.96	2055394.688	1832098.219	1830750.981	1005378.187	2315693.012	1398316.081	1053258.927	777626.1709	555398.8291	2938564.026	952944.843	3017066.124	1422499.58	341307.2674	2219848.368	1138316.603	5548461.466	3292376.023	2147568.379	3289697.795	1559236.903	1884725.616	2547147.666	3583197.001	1632520.961	4046012.793	1796649.728	1481577.949	4678446.943	747264.761	3755692.024	723470.9867	1367045.367
8504					Unmapped	249.0611717	122.2145	783457.3551	740753.1573	753220.5772	741050.0607	763099.0557	749180.6812	808687.9187	561804.9169	622789.7228	344525.3986	692325.45	506801.1178	951736.325	784021.7328	825220.9227	792838.0051	663340.6664	604919.1353	622744.7621	621707.2001	1472830.906	515535.1838	778578.5328	491394.411	789394.08	610973.2389	778077.947	745961.0874	461228.1137	403889.4089	729866.6422	381713.847	1021182.004	766671.1401	762776.0791	577958.5571
8507			5-(Methylthio)-2-[(methylthio)methyl]-2-pentenal;3-Dehydroquite;3-Dehydroquinic acid;5-Dehydroquite;5-Dehydroquinic acid;4-Hydroxy-4-methyl-2-oxoadipate;4-Hydroxy-2-oxo-heptanedioate;4-Hydroxy-2-ketopimelate;4-Hydroxy-2-oxoheptanedioic acid;4-Hydroxy-2-oxoheptanedioate;2,4-Dihydroxyhept-2-enedioate;2,4-Dihydroxyhept-2-1,7-dioate;2,4-Dihydroxyhept-2-enedioic acid;2-Keto-5-epi-valiolone	2.07052294277816;6.8403879658356;6.8403879658356;6.8403879658356;6.8403879658356;6.8403879658356	MS1 mz matched	249.0605466	333.176	870874.0719	835375.8224	915102.5867	789972.2559	895138.1644	923828.125	0	0	0	0	37811.59204	0	0	362326.8403	0	0	0	0	342.8859481	210626.9209	204033.3806	0	0	0	262873.4568	232753.7316	385050.4889	263938.2941	63699.66407	0	63577.5149	0	211241.1226	368532.1942	183264.8139	6830.737962
8510			Citrinin;Samin;2-(5'-Methylthio)pentylmalic acid;2-(5'-Methylthio)pentylmalate;3-(5'-Methylthio)pentylmalic acid;3-(5'-Methylthio)pentylmalate	13.1191854675293;13.1191854675293;-0.381866346837331;-0.381866346837331	MS1 mz matched	249.0874045	213.798	344706.9666	343477.4967	336985.6046	343569.3308	329805.4868	340225.9575	503114.6644	593978.924	323777.1538	128573.4047	541930.6602	612445.5474	418019.6308	492645.1891	455153.3736	482777.351	479011.5426	423386.2081	388298.9575	728264.0076	929389.213	427667.5097	368352.8396	375398.625	691115.5647	425116.7931	635227.9752	339399.5643	207637.2666	152047.8894	345269.8255	204443.5106	669064.8578	454385.2396	642582.1126	193473.9884
8539			Uracil mustard;Uracil mustard	9.02905915753043;9.15653876868275	MS1 mz matched	250.0250985	171.7975	63391.93198	70844.66217	69659.53619	68486.50108	76756.75252	70673.85326	21392.43533	64000.37408	61159.52528	52173.47638	52704.28602	31325.98389	125969.4902	19659.49667	49976.87519	60150.19547	82726.58967	54079.22821	49470.81031	79084.57289	61276.97967	41512.73727	59915.58584	53954.23226	25409.8136	10001.75134	40112.4573	54019.94293	51070.66639	59668.6849	59765.10509	54807.15397	44269.52644	56192.35239	53631.58964	51310.57828
8551			3,5-Dichloro-4-hydroxy-2-methoxy-6-methylbenzoic acid;7-Methylpyrido[3,4-c]psoralen	-18.7020787610057;0.416636461244616	MS1 mz matched	250.0583046	379.126	201239.1535	164933.4084	164535.8109	164912.6672	168041.2839	163666.5593	94417.77425	161946.2193	86356.0013	39763.98571	364847.6038	162200.8003	200716.3274	344167.196	179051.2701	84370.72944	141252.9729	195384.4696	48922.0518	443893.9735	221136.3538	158998.3123	201979.3356	68693.04774	384480.7416	174636.0697	395868.7684	168606.3109	57800.34926	62194.15839	87618.84496	49009.2826	445997.597	313083.1455	284451.333	82557.33625
8573			7-Aminonitrazepam;Ac-Tyr-OEt;N-Acetyl-L-tyrosine ethyl ester;Ethyl N-alpha-acetyl-tyrosite	20.9525176194634;-18.6232805741832	MS1 mz matched	250.1111234	128.7795	1064281.807	1026567.984	1033745.265	1033810.102	1021675.311	1026433.644	750809.499	1061640.615	962441.6613	654966.8189	1329373.058	111757.6805	113422.3538	1033684.618	1059749.63	1228500.938	3301974.405	1330992.882	1422810.387	153906.6691	625452.6376	44305.57286	3042220.019	298023.8522	314377.4781	1076054.846	682101.9278	1396723.83	251204.1064	452113.7085	833170.0606	90939.55237	2645639.43	3959468.259	437917.0317	65701.225
8595					Unmapped	250.9828265	357.854	46525.20409	54021.72672	51287.94391	50639.40157	53762.51139	50634.23304	92805.68655	95956.63226	106834.4893	127586.9611	43336.63152	68007.31152	57810.12468	10200.41957	72069.39896	84675.48123	92600.12342	60860.69912	97775.17995	20672.38723	17073.38726	66489.94489	58588.7812	108061.798	35887.17686	43544.29226	33605.88408	39509.01349	106126.0245	41838.20943	86291.00423	90104.82883	37218.25468	37088.83064	54578.51069	78529.08427
8603			Cartilagineal	9.161565554	MS1 mz matched	250.9898086	149.969	722233.9005	683789.7545	696813.7643	712785.944	682919.6954	678124.8946	1098966.601	1611469.875	431103.4995	137959.7386	1896469.273	1287605.83	284772.3836	718268.9866	283025.7877	749215.1454	1042687.825	339368.8348	699445.3813	171606.8651	796803.9904	479352.9446	302260.0032	440384.7071	2400007.051	374547.4345	435083.3236	1490285.75	250961.5084	229079.4971	208470.6956	201075.7196	1206171.148	234944.5899	1943931.823	432138.8498
8607					Unmapped	251.0039074	374.839	732732.4446	608059.3867	606884.2351	605245.8954	614005.8201	603027.9891	368327.537	528291.4335	399167.8539	305967.9756	942951.4608	871578.0508	819764.3188	643442.6554	580848.4547	503891.2756	448773.861	673113.7339	398269.4805	2331174.311	1407015.217	617468.2034	709169.1409	483696.9426	1237816.113	886729.6771	983758.9887	854837.6968	315725.0691	504272.317	425615.4835	321944.9065	901150.5159	1133536.256	933460.9203	320504.932
[truncated: 2,286 more rows]
