# Supplementary material for: Integrating Network Pharmacology and Metabolomics Study on Anti-rheumatic Mechanisms and Antagonistic Effects Against Methotrexate-Induced Toxicity of Qing-Luo-Yin
Source: Front Pharmacol. 2018 Dec 18;9:1472. doi: 10.3389/fphar.2018.01472 (PMC6305420; doi:10.3389/fphar.2018.01472)
Supplement: FILE S1 — Ingredient information of QLY. [file Data_Sheet_1.ZIP › Supplementary/S8 Raw spectrometric data under positive mode.csv]

id	MS2 name	MS2 score	MS1 name	MS1 ppm	type	mzmed	rtmed	QC1	QC2	QC3	QC4	QC5	QC6	QM.6.amidepos	MTX.6.amidepos	CIA.5.amidepos	K.3.amidepos	CIA.2.amidepos	MTX.2.amidepos	CIA.1.amidepos	QLY.4.amidepos	QLY.2.amidepos	K.4.amidepos	QM.2.amidepos	MTX.5.amidepos	K.5.amidepos	K.6.amidepos	MTX.1.amidepos	CIA.6.amidepos	QLY.3.amidepos	K.2.amidepos	QLY.5.amidepos	QM.5.amidepos	QLY.1.amidepos	QM.3.amidepos	K.1.amidepos	CIA.4.amidepos	QM.4.amidepos	MTX.4.amidepos	CIA.3.amidepos	MTX.3.amidepos	QLY.6.amidepos	QM.1.amidepos
17	Urea	0.9996			MS2 forward	61.03870134	98.68	508086.765	496589.3448	490797.5922	486017.9466	486051.604	483222.5548	375866.3382	632920.0817	597065.2365	621991.6052	496787.4566	554504.1279	494637.433	354793.8683	455101.916	616063.3923	534461.0668	542690.2435	520923.5917	545325.5097	580246.1536	520005.8762	270766.6527	621119.9898	401655.5633	255492.1845	268432.7935	349964.8538	626376.7772	553132.3302	289823.8716	601628.9615	482166.8486	605732.5616	291635.7164	483918.296
91	Diethanolamine	0.7209			MS2 forward	70.06357398	356.999	11140.91231	10547.53043	10042.63667	10056.47229	10028.29063	15279.70277	10904.38288	10566.72797	11250.71321	12422.74873	33565.6866	19992.74594	27319.13931	7766.334291	23845.53601	11094.71833	11986.88605	9550.681122	9840.280276	9822.604511	8570.049778	11935.72628	12127.30919	10198.68461	9117.651896	8885.828997	9116.469899	12044.86094	11028.54556	13531.00354	11448.90835	7350.422887	7246.726557	10644.50842	7424.625325	10310.66061
123					Unmapped	72.0429827	119.18	25275.05754	25276.28553	24644.13717	25101.49502	25856.39475	25102.50657	13246.44727	32083.10537	32795.73092	36039.22069	30650.16304	25770.27534	30807.1834	17990.32409	26517.7743	39447.95797	23823.27081	23278.3555	31327.38904	31590.64774	31057.60022	31820.50166	18436.15902	36540.3322	20974.18741	13816.51198	18477.2341	9980.548701	40494.2245	35418.27471	9061.451594	44541.83083	25126.2543	41113.80094	13873.9432	15282.64077
165	Methylguanidine	0.9973			MS2 forward	74.07025521	239.6695	83325.45045	79684.67781	80111.19858	79402.71603	79396.89199	79389.66576	48565.95607	110833.0505	108903.5091	229603.4711	112779.0639	97115.98438	85217.71611	31395.64745	50487.15299	160391.0886	125313.0254	82282.19553	113728.0859	110203.0493	95574.17962	105980.2625	42780.54677	134553.1933	54607.89009	32882.38689	37243.20764	63144.19845	143701.9445	119586.8279	75164.29352	162451.8505	77145.39721	115894.9033	29688.44494	68247.92546
176			Methylguanidine;Methylguanidine	-22.3784527703906;-22.3784527703906	MS1 mz matched	74.0954642	607.8555	628579.9426	640209.3811	673941.183	591896.9458	668465.5182	628488.1084	652198.1844	671564.7066	654400.8532	671798.5095	712468.0197	634390.4182	696834.5928	681396.7564	700499.5546	635517.8356	665509.1216	689379.8501	637077.4557	754781.0188	626988.399	635624.4223	537202.2273	652482.0674	646770.1501	627821.5347	633907.3876	650030.7743	646949.5414	643986.9832	610531.3844	614298.2395	643828.4817	659476.7366	674797.2003	599535.2245
178			Acrolein;Acrolein;Acrylaldehyde;Acrylic aldehyde;Propel;2-Propyn-1-ol;Prop-2-yn-1-ol;Prop-2-yne-1-ol;Prop-2-in-1-ol;1-Hydroxy-2-propyne;1-Propyn-3-ol;1-Propyn-3-yl alcohol;2-Propynol;2-Propynyl alcohol;3-Hydroxy-1-propyne;3-Propynol;Ethynylcarbinol; 1986;Propargyl alcohol;Propynyl alcohol	-23.1880749081935;-23.1880749081935;-23.1880749081935	MS1 mz matched	74.0951519	45.852	257020.9118	256262.0047	252024.9642	246456.7131	249785.4077	268750.9508	256476.0306	349410.6322	285152.3852	240293.2398	269762.9495	254288.6199	281392.6643	1051457.921	450433.8171	245793.6768	196289.0709	306575.5391	290729.9851	272310.1933	280486.9843	278242.8851	193446.8506	237980.1439	229356.8665	433624.5133	302063.6137	168006.6098	243729.7042	277116.3948	366182.7402	226972.4278	285785.1261	238519.5734	262662.6453	265082.3399
206	Trimethylamine N-oxide	0.9932			MS2 forward	76.07462233	313.856	434228.0772	419236.2282	418845.1288	460631.936	332608.9034	433756.5884	362910.1576	365132.9442	286428.783	174831.0228	243339.1943	169477.9532	353879.6937	184604.6636	174324.8609	226232.317	150763.6832	123421.9433	266069.2492	232220.3261	276987.3181	298146.6539	209151.9627	197566.5809	164113.7279	233847.2421	217678.0364	282146.7877	163904.2096	378699.3152	134098.6907	488141.7337	194699.7064	397147.4499	209050.3928	250023.2165
217			Phenol;Phenol;Benzenol;Hydroxybenzene;Phenic acid;Phenylic acid;Arene oxide;Phenol	8.88104464619919;8.50684641631162;8.50684641631162;8.50684641631162	MS1 mz matched	77.03749817	174.368	149586.2414	150272.8643	150294.3088	144495.401	147930.7571	148949.6031	145534.9725	159743.2543	168407.6738	235680.6652	152235.374	159858.1562	118584.9059	97740.82653	136114.3903	254931.307	253601.9651	136858.9356	180291.2506	152886.9354	176920.0117	158933.5347	186071.5673	222119.9828	131723.6381	125545.5905	95058.50952	168506.7979	179169.5331	162836.4036	140815.4679	130705.0051	95394.97427	201317.8188	75052.1918	133197.8315
248					Unmapped	80.04779693	53.985	55776.02053	55371.90458	53475.70823	54534.87492	56701.34741	51293.77659	30726.60109	51434.06996	48058.54187	136013.1897	31614.37457	62955.44775	58228.83489	28304.40317	81733.84331	87532.46449	124124.5414	24437.91573	89368.6482	97497.80986	69360.82774	39734.84297	35557.69023	101901.1283	97797.44741	22038.35959	22534.72024	31796.92323	134545.7476	52228.39685	28469.96804	69001.02497	27511.95104	99552.17968	21261.78126	67032.06144
267					Unmapped	81.04338466	288.3825	55211.79845	47405.54407	48882.88213	53671.38378	53658.0973	52484.55864	52957.63625	82737.536	37714.7849	44863.31827	31657.63247	22431.35255	27183.06056	92202.50035	35349.15663	26652.52206	22925.96348	39670.83197	38986.84369	23437.50455	34680.02581	20830.73529	49655.73413	29174.31608	16933.92898	34915.77645	37652.72043	50611.53362	31370.77682	23832.904	38147.87139	175989.0546	93561.8507	47072.23312	65570.06801	34988.26107
268					Unmapped	81.04302797	327.242	13509.16342	13980.29192	10502.07365	12887.83457	14396.8139	13981.91719	17809.39658	25698.12605	49881.88727	26298.6212	46977.59272	13601.98679	26587.57948	5760.784863	7729.548955	30787.83474	10725.99052	12620.69075	12434.1071	32340.59452	12571.09747	53389.70189	14089.07285	18356.1488	12269.45848	10582.13577	15228.41857	15042.31825	26699.45028	47846.0265	13110.39453	42293.29697	27598.536	30072.11349	8654.807033	9377.267794
269					Unmapped	81.04337783	115.3455	92583.86977	91570.42111	89102.01655	91571.13276	91992.61097	92660.2399	55909.34768	133602.2966	97452.5163	161928.5757	85682.99497	79899.10698	68195.59637	46106.17166	77225.19274	145235.4561	170913.2425	75458.44928	97955.54576	74029.08947	94083.74345	95409.03071	65638.43957	157973.8051	82163.74373	46937.70181	43163.96055	69669.86259	128458.2179	120740.7063	70909.10433	249647.0923	63104.39798	138706.2571	51308.68538	89466.36257
336	DL-2,4-Diaminobutyric acid	0.8894			MS2 reverse	83.05868543	82.871	16446.27464	22874.85904	17355.98229	13684.96789	17295.82357	16452.49701	4378.743078	24609.54293	28272.43504	31780.72726	28779.11899	23997.32308	13889.71946	14872.70943	5329.10553	32268.63747	19347.73239	16711.81002	21997.95159	20833.48276	17565.45944	21996.26442	13162.42255	36849.0452	24041.66135	5351.795593	4712.70061	18329.95465	28101.41486	45018.43412	12224.10201	32548.62599	12387.91936	24158.99508	5233.06153	29475.26017
374					Unmapped	84.0794609	203.659	42394.64835	42161.00316	42176.46856	42170.54272	41478.93374	39608.88174	28200.06297	42820.62111	47522.97554	62014.39848	46320.42185	60562.48762	33495.57156	22756.14465	32667.49534	58208.43618	52053.0966	30280.66703	42919.02256	40358.70242	38062.39995	47032.14649	48233.34483	51057.63296	34118.9379	20257.8434	17859.98845	39350.32784	56252.69526	52268.41778	26555.50085	46193.65676	26693.16084	53624.8532	16029.2689	30839.34702
375					Unmapped	84.07936306	497.3125	25002.0601	26084.44176	24473.84748	24133.93992	23119.72583	24979.52593	28300.76361	30784.84855	23075.74117	43979.25227	24891.05133	21377.2099	18811.04667	24786.87386	25394.21773	28583.04699	54063.64858	27327.26103	23341.49817	23845.40408	26118.99827	21931.54334	24911.182	26304.38378	28665.87283	17416.40964	14083.66394	21866.94076	28920.93536	19765.13698	20780.79595	34200.63409	17267.61316	23110.11477	12040.66878	29569.5351
376					Unmapped	84.07955979	286.893	162568.437	153284.6955	152443.4571	152182.1491	155219.6526	146805.4187	153469.5965	190079.0342	154411.8258	200488.1464	139344.0349	149516.4935	96270.19169	111926.7211	180374.9527	208843.0693	203677.6623	123118.2057	169145.6319	144742.0223	139874.6133	131793.5734	203697.8849	200876.1688	166503.5524	123501.3372	107511.1381	227470.4924	185811.1098	146213.3418	188439.1064	319248.348	135621.3073	188245.4814	90116.58998	98286.85948
378			(+)-2,3-Dihydro-3-methyl-1H-pyrrole;Pentanenitrile;Piperideine;1-Piperideine;2-Methyl-1-pyrroline	-24.0665196132072;-24.0665196132072;-24.0750660559064;-24.0750660559064	MS1 mz matched	84.07939907	365.5195	51635.61437	52271.42024	50228.95154	50211.78428	50988.28647	50197.1388	36835.40472	61959.74737	58350.86095	98811.01511	73531.24861	90861.58448	57471.34156	29309.7742	38677.90605	75743.08619	65998.85431	55817.99348	62741.45914	66405.01028	58758.88531	53906.01984	40410.49883	62502.086	41597.65617	25403.72524	24423.53618	34513.2668	61102.91659	54481.78253	26776.96093	42607.18127	46733.30496	55078.06657	28359.40688	47372.91448
432			2-Pyrrolidinone;Acetone cyanohydrin;Acetone cyanohydrin;alpha-Hydroxyisobutyronitrile;2-Hydroxy-2-methylpropanenitrile;2-Methyllactonitrile;Acetone cyanhydrin;2-Hydroxyisobutyronitrile	12.1824377373275;12.1824377373275;11.7574024604782	MS1 mz matched	86.05915968	106.5735	1161443.876	1152925.961	1166475.635	1161413.021	1158898.794	1098814.498	744309.2634	1402129.77	957443.8085	1725995.91	874514.3533	1415932.172	721828.879	554084.8853	954756.4378	1698182.411	1906728.581	735354.4419	1267994.727	1186284.333	1008936.631	893812.8704	751593.9533	1555633.474	1019905.221	428421.0991	406965.4149	1306939.062	1627997.834	1108324.093	640339.6733	2490503.66	586226.5081	1390009.085	381561.4916	1035225.596
434					Unmapped	86.05807147	264.014	23807.13522	23430.37992	23911.26069	23431.14159	23431.02033	23651.43643	24529.69643	17241.1519	19778.36001	30173.22004	20975.96454	22914.93288	13899.70437	25839.28128	20203.68555	24348.79404	32154.83472	16267.16654	17392.59845	16533.43768	16143.7573	17795.38199	32468.97802	22796.93839	21729.76443	28517.30497	19569.13622	34490.99624	21351.70999	21490.36684	22663.10302	20089.12081	16638.16845	17648.11161	17686.91736	17377.93186
444					Unmapped	86.06958479	156.5225	144600.6711	141918.6988	143249.5099	147027.8588	144583.4911	141083.6426	114662.814	151998.5321	111192.9324	214934.8979	133290.068	173411.3559	104983.6674	94955.11533	120256.6444	182677.1414	232026.3078	97464.77253	154059.1777	123578.579	105888.9635	119265.1214	153942.8209	180537.7718	124970.5373	102439.6468	83107.97616	205366.6369	182224.1624	139578.9355	139177.0034	164902.8943	97446.14769	138122.1125	70418.48528	129910.1118
455					Unmapped	86.09533967	245.2555	262684.4263	253521.449	260208.954	249898.7258	249882.388	247580.6336	148700.9268	614093.8235	326767.6626	436219.5575	270656.1936	421267.3432	179424.1041	44808.29137	148450.4058	475529.9355	341031.1747	173427.0095	278502.671	266708.3309	249969.0954	294301.6926	162812.4787	334795.5763	75663.02863	62826.99197	99669.36509	230316.8455	333767.1319	337570.8837	263412.6965	1470440.962	233354.9193	383177.0433	53294.84748	201660.7739
463	(R)-3-Hydroxybutyric acid	0.9638			MS2 forward	87.04214931	289.643	13109.2931	13092.32557	19193.15636	13084.33081	13014.69421	13016.68857	14797.21109	10730.56266	11379.59369	12838.79039	12732.39119	23840.51555	12887.06493	11584.01682	11927.72293	13181.54339	13172.37685	13249.60519	12122.12668	12159.06575	10568.89486	11720.93084	14074.85875	12749.15877	14933.54136	12383.50166	12146.0733	10431.99296	20475.40902	11582.73287	8045.606908	10054.48117	10660.74144	9741.883694	11070.23603	11156.14009
532					Unmapped	90.03541058	106.5765	51954.52746	50130.64984	50134.52307	49518.3677	50082.59234	49654.24408	36292.32578	59815.295	40678.89773	75947.21333	37022.69824	63208.38217	30112.95194	26932.8493	41663.94375	68711.87118	78024.57166	32787.66939	50978.88287	47698.12626	43254.89236	39461.97751	49101.29611	67471.6771	46075.6385	25235.68363	21711.78289	69017.71651	64550.36589	44956.09575	34734.71395	103933.6192	23067.10567	59790.0554	19931.16877	42402.70767
535	L-Alanine	0.9991			MS2 forward	90.05354389	324.9705	157835.9231	153106.6032	155172.334	154881.1374	147535.5468	155236.723	149706.627	70344.41812	55259.47767	26395.36158	41839.78878	115927.8503	100382.7755	250253.78	149980.2749	72298.41503	306348.9972	214384.7804	94536.438	69443.75768	100054.7076	68355.04033	95917.40126	53506.14535	118340.3321	93687.94327	91248.75392	54336.25773	30772.9126	70377.82491	60684.17835	22507.47491	42895.54707	32420.0616	136714.5838	187518.7431
554			Isoprene;2-Methyl-1,3-butadiene	-20.56929944	MS1 mz matched	91.05292489	168.986	195553.2289	195535.8552	193146.991	193276.8169	195598.1725	193313.5799	124028.2126	271115.6266	130470.7548	107455.8803	75110.06012	120935.0246	62343.59979	68675.70063	82202.40726	150049.8034	152498.8605	83020.69412	106426.3678	118362.5789	90433.47147	103626.8456	85522.14743	160573.5832	44280.96275	55201.40466	58434.89532	290521.2209	141133.26	169851.6093	63319.86068	655009.2335	133378.3238	84385.24103	57486.19035	68331.42491
560					Unmapped	92.04750826	88.0835	225124.5542	223461.0078	228021.0228	223473.8024	225143.4444	223445.0973	102187.0836	329979.4093	261873.0714	524239.5388	319714.2861	40280.31384	254253.6907	95391.59181	200846.558	420216.4461	345610.9669	216859.9577	360048.8288	329477.4895	296533.6476	293748.4576	96231.35561	410378.4993	185658.435	98103.92696	58459.40145	132176.3639	459013.5536	235149.4222	79674.79877	340054.8761	223920.6714	353221.6011	58451.92711	271920.7351
591					Unmapped	94.06338277	236.406	370525.7476	375530.1583	368469.4686	368452.1077	370528.779	360378.7924	532044.9836	91645.95037	67926.24981	670937.5887	67118.96394	56896.378	47735.75166	632569.8022	424742.8203	314514.5589	653284.592	54593.62139	106601.9743	71796.63522	51841.27385	53665.00346	812212.5152	212766.6788	539128.0307	870554.4161	504021.3262	1097023.589	175553.2203	78892.62655	989200.6557	75381.7551	32291.85683	67634.75336	415321.943	110901.0067
594			Aniline;Aniline;Phenylamine;Benzemine;Arylamine;2-Methylpyridine;2-Picoline	-24.1702340921798;-23.6412208326651;-23.6412208326651	MS1 mz matched	94.06323379	264.636	50609.17591	50500.49092	50421.01982	50232.15359	49205.72215	50216.95187	52381.03506	49731.57918	49817.88018	72048.59229	49135.84424	51254.46895	41514.36184	45349.52978	47081.7004	66128.84751	66744.3503	46319.87595	50209.18016	49010.82324	45773.78498	47202.30257	57961.31297	58426.08644	53238.12896	74255.53601	41147.63749	56182.45555	62455.21904	57288.32863	58983.34525	54981.97806	40828.21941	57070.42353	33408.24839	43120.74593
607	2-Furancarboxylic acid	0.6642			MS2 reverse	95.01108337	42.3885	14985.40192	14775.36279	15973.7897	14769.52803	14986.08605	14692.64597	14416.53144	17811.08389	15107.24388	24523.57046	14537.54693	21748.93909	22363.44127	12491.84781	20482.18171	24058.72617	22613.70889	20989.53918	17496.36939	19706.71626	17518.45659	12373.91546	9523.685031	19743.54597	15448.36655	11368.67243	10295.35056	10345.97859	20632.48591	15099.95023	10505.45431	7709.568399	14177.77685	18032.06171	11574.48026	25311.55186
612			Uracil;4-Carboxypyrazole;Uracil;Maleic hydrazide	6.45021477602317;6.45021477602317;6.24847693382798;6.24847693382798	MS1 mz matched	95.02219026	191.495	22262.80007	22656.33657	21846.87778	22275.54881	21105.63146	21968.94793	15342.2339	27603.32	12546.37585	28006.93209	13119.69673	21429.26226	12562.62734	4911.242971	9178.03375	34713.39332	76486.02419	17499.8477	25306.91873	21786.62609	12976.68165	12516.52973	7804.341372	28697.92635	12385.54812	4669.659093	3947.989037	9296.328331	26628.04773	12631.53135	7810.537496	8212.188886	8891.129927	16538.95856	4041.455486	25219.59116
618					Unmapped	95.05863532	279.926	91284.63209	87704.73264	88776.73603	84731.02439	88781.51048	88122.14576	84079.20825	81838.20079	85059.39543	144911.8942	86748.45276	91254.00448	99083.13078	76057.22574	62169.56956	169656.1803	185115.397	100473.2848	143960.5609	130476.9591	95442.87257	78888.07169	117696.3555	140730.6971	87696.13865	79259.32314	71609.80756	100619.8454	115023.9551	97442.30083	63139.15791	277293.1233	106064.5475	123183.6374	54019.12927	74178.4284
619					Unmapped	95.05909345	135.3935	582703.3772	582858.6089	589576.5223	582669.6034	587933.0309	610560.0537	260922.9323	456950.1267	469926.6386	2148397.424	337031.6023	509398.6987	283968.3708	131279.3118	351687.0341	932422.8814	693018.8156	218604.7079	971371.2706	663424.1764	411231.9324	727202.5101	416062.5333	856782.7355	347817.4418	149129.3536	143817.4497	519717.9634	1038347.579	561827.4256	692578.4449	964348.2156	280770.1668	627599.42	110662.1522	387516.5033
620					Unmapped	95.05905047	114.8185	420739.5503	419068.6603	419278.9911	419281.0777	425229.7497	420736.75	251453.3288	359834.1142	305579.7142	807284.9658	231645.4085	270162.6729	163763.9238	144460.3969	235861.1304	504716.0834	574716.3789	143763.7825	333736.163	343260.2495	249968.6183	286903.0209	321036.8304	484580.6606	265828.194	156222.709	123038.8555	613460.9041	566740.0539	384054.1605	269942.3802	1066116.754	163929.5663	422294.1755	102941.9566	282978.9652
639					Unmapped	96.04048312	26.165	10146.01506	10427.6221	10273.14248	10155.76954	11067.41757	9453.26416	13219.33755	5731.26389	4868.610953	5779.122628	5854.813318	3802.220522	4405.474083	35136.47871	9480.543774	7254.162466	12085.37316	5315.577089	5588.535361	5453.726304	6374.689375	5187.305719	27390.61	6791.452472	20838.18518	29865.99881	31225.10523	12341.0844	9092.160736	5687.412938	15398.7552	3401.156774	8382.599719	5439.459318	25474.17669	5506.559874
677					Unmapped	97.07403772	325.201	39790.51108	38083.93065	44336.5091	37982.42701	38052.12727	36724.43624	44765.49852	37941.77469	37584.20217	98320.25137	34450.27464	29306.19542	39204.93477	10315.97015	27493.98236	74453.77417	40864.52246	28641.19497	40357.11951	50807.6407	32709.1879	32596.22444	31826.06378	61392.24229	40810.66192	29179.749	17083.47235	42465.30329	92023.95484	37313.89291	33593.57889	59563.95043	35644.73876	46348.77838	12723.21813	36597.72148
684	Ornithine	0.9998			MS2 reverse	97.07415887	109.8725	37411.8093	37407.95785	36060.02959	37732.59301	37753.81279	37730.90777	28417.14184	33740.83048	36185.57843	65851.09731	26850.08851	28335.03301	23762.40507	27222.76164	33384.07781	58941.01202	49591.83125	27488.00871	34857.72752	34395.20816	33478.65066	32361.88866	49663.88106	45870.90786	31154.02656	29923.86095	26183.4881	47860.83966	49834.29581	40291.27327	46159.18691	46722.21323	28972.07504	37612.78268	21210.77418	29211.15665
688	Iminodiacetic acid	0.7869			MS2 reverse	98.02208681	72.614	62847.515	79693.08399	62800.42683	62796.37184	65341.82337	62770.12939	40786.31114	60841.63794	52799.86483	101185.1875	86880.84486	106294.039	49495.36205	23980.86998	42675.18331	124202.6536	79073.72682	51102.63164	63774.1662	59129.4531	57150.97548	79363.22519	48688.50548	78509.30063	43083.05595	27751.63039	30606.10592	29053.12387	93108.00246	65895.53757	72864.07327	72400.69431	34333.52225	122186.1871	26389.12803	61667.65942
711			Amidosulfonic acid;	4.39234144239437;	MS1 mz matched	98.09442647	260.393	12024.15148	12025.59212	11980.53094	12044.34349	11736.09369	11525.5742	10409.08562	12881.50685	13797.28624	18382.61144	12663.14984	16114.32583	9494.236934	8132.336878	13057.13525	18365.53544	13591.5635	9273.264929	14839.9701	13367.87479	13417.08521	12092.49095	14142.55672	15854.18737	13579.14459	10358.91033	9351.906106	14020.45334	14489.86769	13355.40653	14159.0685	13394.23539	8287.303625	14308.43893	7006.704416	7960.668801
723					Unmapped	98.9733779	478.604	58363.98325	65059.67691	53129.28772	53488.29802	45395.29111	58678.36579	105656.062	44808.12982	47779.6211	56494.73337	47290.94334	95240.29602	38365.71275	69238.16082	29911.32079	46503.98822	49475.96016	38425.96407	38692.49954	63345.45246	28767.52165	76617.71669	103109.6298	58418.63602	36792.08181	35298.7526	77148.3018	45732.58078	43227.58444	33840.04759	69755.02518	80460.98806	31680.28901	36422.55919	94125.10214	38311.24168
745	Methyl acetoacetate	0.9958			MS2 reverse	99.0421672	75.176	56673.90901	56000.95618	56677.04873	56678.69313	52182.77782	55992.72072	22047.56368	105793.9859	58464.96533	103527.1184	41436.70786	44550.53595	33749.27139	15286.5224	20868.8268	95991.13673	59544.68173	39635.96911	42951.59418	46321.12437	50872.62814	48993.29802	11680.88378	70496.54116	13482.26003	8781.095517	16678.58135	23240.29879	72479.86147	66806.0075	34910.65569	239619.0116	31793.65071	71435.01146	14287.24837	34841.29855
769					Unmapped	99.08966092	226.431	43713.21539	42732.81469	42074.12043	42318.98589	42728.74457	41718.19833	26460.53857	41291.77902	38343.02335	80392.68162	37145.65947	42013.87555	25114.20375	21776.26632	32727.19949	64936.5073	71816.17017	28583.98717	44037.11482	34516.86761	31175.81113	37833.10415	26155.89757	49994.31723	35264.48978	16828.74611	19956.42265	27140.75629	49369.43513	44419.16252	24185.69698	68328.99081	23740.87218	48356.45497	16399.50168	27517.07271
790			(R)-Dihydromaleimide;Succinimide;2,5-Pyrrolidinedione;Butanimide;2,5-Diketopyrrolidine;Hymexazol	-6.34552285840889;-6.0586477097453;-6.0586477097453	MS1 mz matched	100.0380939	571.7605	230485.1566	238705.7824	235932.3936	238186.0659	241491.268	230447.5658	307950.4935	232418.3649	262939.6226	286251.5549	279012.44	371070.4217	267815.1635	627298.5166	398765.3059	227610.1509	305418.9951	293259.2401	305119.0253	262499.2101	341968.2951	239293.659	208763.6427	227428.4896	296147.6156	241840.1933	220557.6754	259657.67	180005.4553	559757.9385	337892.9415	233787.5077	230704.1471	356508.5294	225936.0114	197914.0192
796					Unmapped	100.0746315	2.0035	176568.0322	166037.2056	166361.1304	170062.4314	289639.7007	174816.2047	174005.0026	173998.9251	170248.7492	172286.3089	144779.3654	145041.5295	153180.779	167946.5784	126634.4284	153234.7717	157588.2402	206205.8451	209929.5663	112836.625	161104.6737	891146.5923	136659.3186	135090.8896	303596.1133	391840.791	161779.16	283604.0538	153577.3598	153763.2194	151827.4313	127487.0112	140467.8943	151767.4085	122901.2774	144409.6891
797			2,4-Pentadienal;2-Methylfuran;	18.712275782051;18.712275782051;	MS1 mz matched	100.0744728	17.38	257835.7744	167247.9814	308937.874	382488.7919	260007.0699	255980.6711	151702.8075	544101.4416	484490.9139	149945.4072	493364.8814	539104.3037	308131.8161	490724.5086	440833.811	617020.1534	537180.0663	590455.0665	488706.1469	392527.1479	128276.1803	414876.9298	492602.661	604578.8153	128167.9594	176946.9173	503857.1782	541531.9559	486551.3246	653144.2887	432275.6697	149076.3501	484916.041	474251.6008	135596.0404	137028.8889
798					Unmapped	100.0742328	48.341	710578.3082	711727.4264	757820.0507	697571.8842	697187.252	692645.1642	574422.9535	1102143.553	783523.0821	939960.8395	728993.0416	693270.3184	789645.1194	544234.2594	694283.4904	416246.2309	632594.504	742560.9987	701012.8237	679287.8022	692406.1773	681133.7291	175591.9634	703397.3508	491374.1673	403469.3665	505191.088	173866.7493	799288.0894	904942.8515	187856.3182	1642885.52	677881.9982	600125.5403	463419.4128	571850.4308
877	3-Butynoic acid	0.6514			MS2 reverse	102.0528257	252.147	6068.200982	5884.474029	5885.052746	5802.617092	5804.104619	5803.168635	4711.429048	7743.252024	7037.629168	9083.687626	5797.415761	7515.937743	5202.373557	3866.22904	7269.599303	9406.163022	6852.643545	4986.027518	6452.764364	6909.237864	5941.615454	7152.972817	7523.400644	8462.097016	6516.110772	3468.535766	4340.548622	7126.554486	8132.850595	7227.56672	5856.162959	7923.556864	4826.089593	7279.009761	3414.488179	3814.15506
898					Unmapped	102.1267907	4.183	735749.8863	691050.3857	687103.7552	728977.6455	960182.9134	686511.3254	677244.1168	652653.4542	664724.842	781432.5351	638380.9104	838484.3169	668549.7941	1521335.73	637232.2185	682911.4961	558169.2046	685989.659	684963.8758	1207664.307	774426.7129	565009.3072	695198.5856	646797.4382	1167934.083	1355095.744	587755.6546	1096392.329	618985.127	659207.3141	620415.293	539728.2799	685753.4047	1117781.379	568914.2808	544812.6391
899			Hexylamine;Triethylamine;Hexylamine;1-Hexamine;Triethylamine;N,N-Diethylethamine	-14.3343903945637;-14.3343903945637;-13.8448819427518;-13.8448819427518	MS1 mz matched	102.1265555	46.75	1556649.703	1570872.612	1568221.068	2026205.203	1773088.092	1592459.857	807699.4369	1168017.478	1462032.236	2042476.535	1277824.143	1273520.264	4338080.775	1698735.261	995650.5032	3059421.039	888155.3148	1418997.285	1357429.144	3394887.182	1376645.749	3030746.38	1578129.805	2592273.951	2131051.073	2244989.735	992169.0133	762488.6987	2252518.558	3045523.124	756246.6478	1294145.89	1629902.984	2967524.394	1377608.429	1303460.429
913			(S)-Methylmalonic acid semialdehyde;Acetoacetic acid;Acetic anhydride;Succinic acid semialdehyde;2-Methyl-3-oxopropanoic acid;4-Hydroxycrotonic acid;2-Ketobutyric acid;2-Oxobutanoate;2-Ketobutyric acid;2-Oxobutyric acid;2-Oxobutyrate;2-Oxobutanoic acid;alpha-Ketobutyric acid;alpha-Ketobutyrate;Acetoacetate;3-Oxobutanoic acid;beta-Ketobutyric acid;Acetoacetic acid;Succite semialdehyde;Succinic sem…	-6.80278815433112;-6.80278815433112;-6.80278815433112;-6.80278815433112;-6.80278815433112;-6.80278815433112;-6.80278815433112;-6.8606129271081;-6.8606129271081;-6.8606129271081;-6.8606129271081;-6.8606129271081;-6.8606129271081	MS1 mz matched	103.0366173	329.643	38068.79032	37690.23343	37692.16291	42048.92391	38165.22827	37688.91029	30199.87457	34365.88335	29422.40539	33351.99708	32069.59765	47634.90324	30972.24858	45093.95137	22243.3777	31054.32048	43241.79846	33936.87305	43052.23505	39903.41779	36856.76164	30263.1541	25966.18314	37853.0617	18377.36231	21772.65974	22653.26977	21839.75817	34175.51445	29950.54584	32011.32934	20331.12184	26077.58442	30791.00847	34504.55812	26810.4836
920	D-Cycloserine	0.6975			MS2 reverse	103.0519369	149.6375	4762.130057	3834.043066	4420.570973	4420.567591	4313.656628	4421.366086	6425.413261	6017.37192	5180.14014	7404.413244	4418.306871	6910.207972	2889.346231	6367.223025	3033.547457	5283.510031	4644.346426	2608.616437	2504.236428	3571.182384	7743.118663	4634.47383	6735.339626	5013.065104	6309.517702	6929.891617	2306.254416	7412.947397	14612.45612	5568.125753	1883.744325	14641.51435	3176.967082	6044.802303	8804.941593	9561.087276
955	Dimethylglycine	0.9994			MS2 forward	104.0683723	279.8155	71344.57653	71341.99816	71356.19898	70607.62054	70380.98186	70590.73387	68213.49259	90516.88038	97921.3693	66475.35016	41800.96552	53393.39422	20663.21592	115527.4333	97004.4519	57826.87455	127040.0636	65601.6276	44864.75883	37338.75389	61007.70288	63188.93564	111089.2322	60494.09083	80886.2557	48165.22881	76404.73041	196795.433	66754.61332	99762.31593	64122.30915	129072.0999	80804.96704	80632.23987	76746.96721	26679.28991
961	Choline	0.6724			MS2 forward	104.105235	139.75	63226.03831	63664.80886	63636.18665	63233.60285	64269.67585	63946.26638	32697.72586	59879.54031	51141.91664	106356.059	58875.10602	65795.61664	37568.52492	39925.41846	44507.05834	89058.37546	99485.6229	36082.78839	48996.08844	45797.54652	50415.93624	63040.03729	52404.50097	76122.17043	60709.74622	29918.98366	32037.28017	31009.08214	79625.05777	65372.30778	28129.99982	81385.52261	33050.32505	90381.5035	36013.33557	52989.05759
963					Unmapped	104.1049795	362.6765	25203.24023	33524.67504	26293.93725	25335.23112	28034.24085	30734.81093	23767.30289	15431.70759	15760.1448	46415.64594	22944.2717	22884.07035	22076.98603	23130.32245	18253.05067	27734.37883	58862.90823	20325.71393	18549.7059	19816.25538	21895.14692	28456.02281	26223.60223	33717.45684	19647.55956	22749.74502	12043.03051	11956.78238	17307.01526	15325.3589	10988.98791	20228.00005	12721.46798	11663.86307	12797.47638	24416.45441
978					Unmapped	104.9903145	335.507	372576.4666	390437.1751	370229.4967	365870.8762	368772.3219	366023.2469	379919.5785	577695.6676	376430.2181	645835.1216	345210.2157	360870.3898	433932.5101	377993.0364	951869.7695	446288.6941	560820.928	419005.516	222468.4644	209060.2588	220887.0277	188079.6646	695936.3551	384428.9628	866100.2437	547951.3919	413365.7722	599443.8265	536654.5135	283029.2353	616819.4479	666831.7523	351189.8409	385410.7606	204947.003	365879.3087
982			Benzoic acid;4-Hydroxybenzaldehyde;3-(2-Furanyl)-2-propenal;2-Hydroxybenzaldehyde;Benzoate;Benzoic acid;Benzenecarboxylic acid;Phenylformic acid;Dracylic acid;Aromatic acid;Aromatic carboxylic acid;4-Hydroxybenzaldehyde;p-Hydroxybenzaldehyde;3-Hydroxybenzaldehyde;Salicylaldehyde;o-Hydroxybenzaldehyde;2-Hydroxybenzaldehyde;Tropolone	1.80765176769151;1.80765176769151;1.80765176769151;1.80765176769151;1.63884992073407;1.63884992073407;1.63884992073407;1.63884992073407;1.63884992073407;1.63884992073407	MS1 mz matched	105.0320568	174.414	1212252.703	1227262.577	1240379.805	1211466.316	1204816.743	1216160.148	1243440.123	1361128.742	1364315.375	1982340.041	1484522.275	1393805.321	1029135.713	820758.8482	1058540.059	1977856.735	2212494.592	1129972.092	1629781.787	1349883.615	1411190.777	1444860.933	1578657.178	1915479.91	1155944.987	1068630.818	783050.5763	1341459.166	1604192.675	1247303.495	1131552.886	1101364.795	825247.747	1889055.963	612585.2059	1175360.846
990					Unmapped	105.0345557	84.9265	11366.2313	11859.21056	11376.12911	13924.59536	11720.06928	9149.153619	482.6236776	14484.2788	8856.226708	17326.6421	2680.200807	7717.877842	5495.492593	1578.027694	906.4171996	12949.27043	8277.23173	11197.78567	16526.62887	11399.21556	8353.574486	6792.911299	0	12025.97726	0	0	0	0	30573.62582	11825.63198	0	24205.46364	4376.356715	11628.53718	0	3648.273642
1011	Glyceric acid	0.641			MS2 forward	106.0264907	202.748	1968.028008	2078.891681	1870.036109	1947.730802	1900.527505	1796.60852	1977.633052	1043.053793	1249.487837	4466.117507	1105.907976	1114.415652	874.9125001	842.7454704	948.2048834	3181.356777	5739.529457	896.3054205	1285.197604	1373.416481	1056.592774	893.0285237	854.709286	2158.474481	858.777431	1397.661159	984.0542073	2980.261898	1603.25278	1203.474064	2974.537663	1709.701459	776.3246115	1210.174653	457.5076356	1966.04149
1077			Taurine;Taurine;2-Aminoethanesulfonic acid;Aminoethylsulfonic acid	-5.3097771079084;-5.59934151750975	MS1 mz matched	108.0094391	274.7505	198260.8945	190028.6375	191602.1971	190006.2064	191047.0827	189997.1912	195949.6538	254150.2887	208722.3125	227776.2994	194273.8414	213865.3636	170427.0998	202077.9861	163945.4032	205693.6874	233326.7642	215467.8265	177760.9496	175884.0178	224655.5826	193092.3218	274560.6329	205632.5794	198363.1294	155670.4904	169942.7778	255146.3643	222652.4239	220072.2738	184593.2097	218026.9865	152769.8229	252298.1324	169522.186	184806.6606
1083			Acetaldehyde;Oxirane;Acetaldehyde;Ethal;Ethylene oxide	1.93634634460432;1.93634634460432;2.27137477220869;2.27137477220869	MS1 mz matched	108.0421603	87.718	641154.5291	636376.8751	641155.0679	635157.3701	641274.3559	636381.9037	344921.5667	966260.8394	733467.3147	1423751.962	919290.8289	122497.0835	737185.5626	263646.2674	595387.9831	1250452.816	964425.2697	613332.547	977024.2664	931861.4466	834164.3607	822342.7319	216360.2448	1153400.564	564383.9207	258190.8966	185163.8364	320213.5052	1151728.371	663307.2943	239800.5137	914770.3886	646100.2919	1040843.325	185612.4809	739491.0445
1135					Unmapped	109.0373878	227.175	5781.408548	5780.425019	5780.031072	5783.157298	5685.747853	5392.289809	3088.123857	8710.071865	6315.624585	10104.10206	8451.97212	13501.03583	6332.180174	1566.251974	3775.515474	8938.222015	12807.6974	6536.492377	6441.27113	6718.313672	5850.193607	6551.614317	0	7940.62564	2479.852415	59.49153719	1962.227936	354.4762295	8446.30662	6207.858726	679.4053023	6346.233562	4614.613268	6240.454014	2296.130714	6709.743424
1141			2,3-Dimethylpyrazine;2,5-Dimethylpyrazine;2-Ethylpyrazine;2,6-Dimethylpyrazine;Phenylhydrazine;Hydrazinobenzene;Phenyldiazane;Phenylenediamine;m-Phenylenediamine;Diaminobenzene;m-Diaminobenzene;Benzenediamine;1,3-Benzenediamine;meta-Phenylenediamine;1,2-Diaminobenzene;o-Phenylenediamine;2-Phenylene diamine;2-Pyridinemethamine;para-Phenylenediamine;1,4-Benzenediamine	-16.1776649355594;-16.1776649355594;-16.1776649355594;-16.1776649355594;-15.7307342460287;-15.7307342460287;-15.7307342460287;-15.7307342460287;-15.7307342460287	MS1 mz matched	109.0741152	325.333	895124.5828	844409.2793	856005.0375	849138.6269	856846.5791	827861.3117	712377.3819	1005897.785	1044962.15	3313886.766	969635.9303	768357.2959	664349.1023	247513.3628	779878.3201	2098941.663	1073190.764	527330.2432	1074089.971	1390819.112	926397.5305	874302.2732	879423.6408	1669664.809	1018362.498	535958.5525	329829.3111	1106841.623	2280593.855	1016999.976	924518.4957	1647019.291	772305.3738	1356596.393	244053.8926	558429.1631
1142			Phenylhydrazine;Hydrazinobenzene;Phenyldiazane;Phenylenediamine;m-Phenylenediamine;Diaminobenzene;m-Diaminobenzene;Benzenediamine;1,3-Benzenediamine;meta-Phenylenediamine;1,2-Diaminobenzene;o-Phenylenediamine;2-Phenylene diamine;2-Pyridinemethamine;para-Phenylenediamine;1,4-Benzenediamine	-24.9841073317655;-24.9841073317655;-24.9841073317655;-24.9841073317655;-24.9841073317655	MS1 mz matched	109.0740366	109.5485	367944.3079	376682.4208	368021.9406	368015.4381	360576.1351	362877.3396	193607.7607	329557.7376	291345.8226	876043.5767	200446.8258	371267.5109	234985.0384	75137.86412	267245.6595	1023368.501	730459.3475	210169.5754	834900.2488	755461.9304	328115.1725	239972.4746	340369.1282	1083729.169	219345.3437	144324.8139	72045.55185	452507.8096	1346012.655	298529.2428	262339.8013	579762.4695	164802.868	550705.3543	50675.0434	227547.2692
1149					Unmapped	109.0739847	341.2645	159496.9313	205615.4994	159493.2332	159491.0933	155235.9399	155253.5098	96355.63479	126008.6933	145958.0553	231765.7272	142053.4057	141981.1344	86837.32712	46756.17759	51044.19932	219981.9032	104048.6542	73233.83377	322176.3116	387051.2883	246259.8868	173557.8438	72746.13764	306646.9132	82184.64013	62004.55779	37293.07304	87112.62371	336141.4502	162036.1918	123660.4545	183179.8853	97695.27114	177512.8845	57182.22441	81529.06444
1164	Hypotaurine	0.9304			MS2 forward	110.024708	320.545	15961.53253	15742.887	15968.65266	15741.66321	16226.65132	14811.28117	14136.04939	19839.93535	17395.4312	19011.7344	23388.55494	23489.45142	12189.06136	13292.83738	9369.533678	22549.86809	18072.49007	19128.4529	14522.75447	17431.00867	21867.40566	20549.22068	40890.30024	27390.15848	22218.31814	12328.32996	13276.07579	24322.64255	26093.1246	24139.34111	13967.93676	17215.71871	10413.58311	27936.51784	11905.63492	12397.84585
1171			Dimethyl selenide;	24.9014032834533;	MS1 mz matched	110.032715	98.624	31752.71878	29855.85599	31617.75243	29795.43723	29849.7669	29857.07969	25388.48956	30613.46506	29125.67544	39884.16221	62509.12491	50559.74175	26103.26061	29385.84139	22778.87955	31826.84439	43302.35648	22222.18213	31318.34802	27250.37487	26023.31299	31596.52722	24461.86848	29434.31102	25941.89257	15810.97617	15189.63076	26521.71871	30477.94325	28343.30693	18323.91457	30148.6824	20236.9697	30655.43539	15625.79148	50730.61535
1175			D-1-Piperideine-2-carboxylic acid;(S)-2,3,4,5-Tetrahydropiperidine-2-carboxylate;(S)-2,3,4,5-tetrahydropyridine-2-carboxylate;(±)-4-Methylene-2-pyrrolidinecarboxylic acid;(S)-2,3,4,5-Tetrahydropyridine-2-carboxylate;delta1-Piperideine-6-L-carboxylate;delta1-Piperideine-2-carboxylate;1,2-Didehydropiperidine-2-carboxylate;1-Piperideine-2-carboxylate;L-Baikiain;4,5-Dehydropipecolic acid;alpha-(Methy…	-10.4554163320192;-10.4554163320192;-10.4554163320192;-10.4554163320192;-10.2311210239347;-10.2311210239347;-10.2311210239347;-10.2311210239347;-10.2311210239347;-10.2311210239347	MS1 mz matched	110.0557294	25.116	77501.84575	77497.58925	77217.45194	76749.93945	77495.86849	72732.24916	67376.56474	60735.0519	62581.85417	110256.9799	60843.21517	71077.69149	67191.03753	82929.95155	65841.28039	96100.80784	98852.00083	58401.47609	92132.86014	75242.4276	89600.25738	63545.55059	118420.9424	96639.38478	99209.95236	87683.84667	90985.00762	73982.77961	80775.29244	66295.42896	108960.8598	79654.15977	46703.97097	98148.40499	70330.7902	63180.31831
1177	Phenol, 4-amino-	0.9265			MS2 forward	110.0578046	132.699	27431.61139	27696.74571	28015.29847	27696.22015	28014.48563	30559.27441	77155.68368	31369.66505	35960.26987	47822.4666	30976.86625	20958.97163	22520.97596	58626.43059	20466.89854	44209.99278	32426.66645	65454.76715	30827.36104	32192.07658	32764.9958	37625.66673	34375.58479	40723.92152	29810.94174	33005.0054	20220.38453	72084.32826	38951.30699	46043.85432	77438.64815	32685.22677	24632.53636	37323.03827	19019.36893	23736.0254
1186	Imidazole	0.9983			MS2 reverse	110.0695547	292.446	77090.24551	76114.73973	75751.42311	77126.48664	77101.89286	72237.4923	102315.5345	75848.93044	75347.33656	105282.7342	92159.01325	104716.3321	74789.56219	81760.44676	73749.84722	96616.59224	95485.03752	114373.3006	75376.84876	100408.3522	74926.04938	66446.7583	75572.61394	96294.86077	46356.7647	79363.68532	67585.76741	80997.09024	117241.018	73901.58138	75247.3587	49319.84487	73651.30593	66547.16683	66780.22772	76979.35626
1243			(3S,5S)-3,5-Diaminohexanoate;(3S)-3,6-Diaminohexanoate;L-Lysine;D-Lysine;L-Lysine;Lysine acid;2,6-Diaminohexanoic acid;D-Lysine;D-2,6-Diaminohexanoic acid;(3S)-3,6-Diaminohexanoate;L-beta-Lysine;(3S,5S)-3,5-Diaminohexanoate;L-erythro-3,5-Diaminohexanoate;(3S,5S)-3,5-Diaminocaproate;L-erythro-3,5-Diaminocaproate;2,5-Diaminohexanoate;Lysine;(2R,3R)-3-Methylornithine;(3R)-3-Methyl-D-ornithine	-3.61177299947262;-3.61177299947262;-3.61177299947262;-3.61177299947262;-3.42218465435318;-3.42218465435318;-3.42218465435318;-3.42218465435318;-3.42218465435318;-3.42218465435318;-3.42218465435318	MS1 mz matched	111.0892454	34.6495	40933.56055	40952.25026	46168.42078	41004.99105	51336.93867	40744.29994	127632.2796	20142.68401	34746.74157	24442.57112	4028.922285	22725.42118	16320.62163	69709.5511	35217.26985	59151.48999	151942.4628	63000.87193	22500.63482	43220.7745	24933.70094	30749.95997	42065.3575	16558.40531	95492.38563	103485.3146	18990.50656	17824.40553	27546.17465	33673.41154	74782.25121	11807.39147	14159.62499	14126.8571	15143.66263	29083.33644
1264	Cytosine	0.9826			MS2 forward	112.0489686	179.5555	479333.842	479306.3811	479325.3532	479365.1738	475182.2444	450781.6961	380428.6923	744592.8414	984081.7599	778237.4269	1143850.788	1695681.104	256361.9269	136951.2276	79846.42639	408295.6618	253930.5473	244015.4966	554968.9074	578678.049	752833.4547	971615.2349	579866.8819	611389.6108	123438.7422	199095.0891	250569.688	235300.8169	765207.8563	842807.7298	402426.3539	1284115.17	916673.4071	1216207.876	137208.9648	970658.5341
1276	.beta.-Homoproline	0.9999			MS2 reverse	112.0740107	269.1705	61702.0088	63421.21322	61660.01714	61861.19121	61554.39178	61384.50116	59906.58328	60154.17419	55142.20736	86411.07404	55096.74798	82438.19735	42567.64552	59587.60491	64320.88778	76987.96831	119029.0631	51973.37181	56340.22576	56747.5359	49372.61664	52871.63934	88617.03814	75130.18495	75019.01476	54699.17391	43226.15754	74483.23246	83004.65455	56365.86707	65252.29599	77967.33762	51776.46991	67745.42035	40672.36392	58263.52348
1309			Hydroxymethylphosphote;P-(Hydroxymethyl)-phosphonic acid	-20.47190815	MS1 mz matched	113.0195067	30.974	8521.545387	6771.171934	8521.413723	8528.822651	8542.187727	6902.754687	7101.912701	8323.557815	3258.18108	8573.058809	4189.370202	4094.482947	5702.699651	11092.77099	5557.060623	5172.603393	4234.278489	3253.786791	7039.627049	3941.493883	2890.611779	3328.899928	11334.50063	4752.19217	9476.826836	2137.84874	11768.75485	7174.971614	4263.086639	3192.291876	7446.872387	6951.141562	3443.484411	11056.15913	12632.56369	3969.77579
1315	Uracil	0.9167			MS2 forward	113.0325509	109.405	14135.74025	14135.26998	14025.01938	14135.09952	13648.01455	13839.48131	15215.22212	17906.21618	5540.018825	4714.07923	4613.407877	6443.032499	12484.07208	641.7964406	3257.845484	6849.61885	26839.12434	17547.43269	4393.782841	7169.322683	7460.000172	3593.972924	1265.980304	6564.34271	3239.766665	6597.688236	2250.715769	1587.795897	8495.111509	3573.110087	1076.713885	3620.544219	8753.210125	4565.064055	2274.607853	31480.68071
1323	Ethanol, 2-ethoxy-	0.9961			MS2 reverse	113.0573838	275.8785	2519.360773	2779.197664	2780.618568	2844.245466	2221.812905	2810.573079	1873.047456	1451.088778	3172.881756	5014.717167	2196.597752	2005.252587	1859.632597	1019.379357	2069.786892	2066.637213	4501.406478	1463.093024	6197.39824	2125.594736	5845.207138	1652.774224	1830.885863	2877.468271	6208.466672	2379.286002	2840.844322	8021.374824	4846.164555	3479.793388	2834.845541	3800.688682	1650.191671	2706.269737	1517.87002	5690.307581
1353			2,5-Dimethylthiazole;4-Isothiocyanato-1-butene;Thiiranepropanenitrile;2,4-Dimethylthiazole;4,5-Dimethylthiazole;2-Ethylthiazole;	-4.28028260504689;-4.28028260504689;-4.28028260504689;-4.28028260504689;-4.28028260504689;-4.28028260504689;	MS1 mz matched	114.0294361	305.367	141353.5434	134761.6332	135899.0724	134751.8289	135890.4001	130356.7287	108194.5501	125220.4116	89428.44785	142966.7772	78583.78947	57113.52986	75654.88389	54477.78453	70375.58037	140780.3697	186340.8697	42807.01669	92700.52382	86739.40065	84697.41188	91926.56612	133701.0179	120247.7264	75157.43951	78877.91144	57540.2422	180394.0833	121036.7692	114234.3775	58672.7283	344647.1017	72654.61172	113819.2919	51672.14942	85392.39836
1368	N-Acetyl-L-alanine	0.9814			MS2 forward	114.0524938	244.815	4257.868078	4132.363418	6194.583403	4125.820116	4109.933397	4210.018849	5794.659063	8218.094157	4144.765829	5126.336832	3966.524803	14917.04568	7207.693527	6461.061363	3553.725789	7551.478777	17276.63527	3795.695118	3021.784894	2915.517356	3051.848299	3420.479329	6876.414051	3592.085138	5761.947529	5848.254559	2713.889139	6299.081517	4744.006538	4043.601792	6384.090178	7417.042969	7429.296169	3610.568951	1776.225115	6055.956584
1373					Unmapped	114.0641007	492.4595	46024.02002	43088.8614	41928.87775	43094.23477	41812.25587	40650.77211	34216.16016	45788.95277	76832.6165	45527.33799	66324.62464	46486.04117	43487.49141	36618.55698	25328.15177	63247.30889	34824.04947	34673.53711	38912.29868	39925.46988	44182.35361	68842.66965	39406.68699	42797.46544	22789.3661	18412.29986	21601.47223	29247.52254	40806.33208	67048.01391	46756.73052	94897.34696	51775.32038	66230.06747	27032.82982	28807.81479
1374	Creatinine	0.9899			MS2 forward	114.0638701	324.979	22639.77776	22512.07055	22218.06297	23505.61342	22198.53652	22020.16699	24880.77167	12923.63354	11689.55986	10658.90165	10659.2184	16862.51394	17745.44896	37155.59367	23973.67031	12285.28509	44805.96559	33589.97279	34049.16749	12071.96116	18624.98895	13272.61729	13775.93072	9437.596121	17895.65235	17383.17759	15523.14531	10507.82978	7694.303716	11778.75581	10714.27421	5917.061218	11120.25389	6342.322305	20146.63381	28506.9886
1382					Unmapped	114.0892788	59.1805	171184.1339	172480.6716	172350.9183	172360.3873	167758.8046	169179.961	121611.2861	255254.9554	308152.5084	662041.1322	152652.3133	414497.0255	132090.4205	69654.7201	210017.5434	521267.8104	242895.499	150591.7624	326905.5585	264743.423	190221.1573	171261.8399	88765.13126	418276.3257	148207.3617	82151.20197	80189.8911	232145.2332	369194.2967	198491.3903	99182.75939	625081.7627	106671.486	273030.2505	59913.36889	95641.51486
1383					Unmapped	114.0890446	320.138	41899.52071	41086.70543	41909.96961	41078.03941	45081.63628	40293.87379	35910.22731	55533.43366	41243.5338	23570.2874	32751.04594	68250.15029	53565.98697	32670.03467	39810.44877	23589.78667	18734.60433	51703.83005	33951.13159	32424.91723	48344.20745	49774.74152	29153.28979	29734.28968	22798.92909	22617.25587	25557.20448	30583.58053	29882.07275	47203.75224	29734.6821	56644.31659	56159.68823	47863.23064	29883.21434	32546.59973
1391					Unmapped	114.1001229	215.89	9001.749822	9002.808484	8887.881627	9513.019112	8884.470327	8676.095038	9400.259764	6768.151153	7262.89831	15258.7178	8320.423943	8064.393472	4622.256759	6696.422529	14930.37269	11248.00738	16789.13141	5165.290223	6143.736824	6201.126184	6058.897204	7394.65205	10123.8021	9716.750282	7917.295586	8989.378266	6702.837638	16512.8686	8705.074665	8638.197116	16875.60451	4583.991856	3802.376016	8799.314276	4652.876844	5435.436327
1416	Dihydrouracil	0.932			MS2 reverse	115.0477428	296.106	7782.082703	8624.554266	8616.159823	8846.174709	8830.25957	8833.611541	9638.023118	6449.181706	7450.823093	7241.297055	5670.99158	8944.140638	7851.460826	4953.933314	2675.924617	10323.80188	28593.22896	16859.76494	8569.405504	12794.97604	7302.234392	6924.97987	6098.756997	10121.78105	4789.104926	4014.346084	6488.102412	13794.99579	16346.36798	10992.75178	8099.22414	3630.057313	7616.990684	7122.043635	7307.371314	11239.12289
1459	Pyrrolidine	0.9992			MS2 reverse	116.0436478	171.302	46874.54658	47170.62513	46894.48611	47648.32263	46869.84388	45253.65243	31035.4899	45393.73157	47336.43947	52488.28254	45761.43392	45025.98134	38343.16658	29088.79001	44488.96311	48453.03946	61539.53496	28026.43066	43107.43866	39915.73779	36812.08074	45113.11617	56472.6379	47354.22384	39971.12388	31353.84448	30469.24379	41874.99535	42764.36265	43332.10931	43581.2198	45799.01384	32750.49816	45703.64195	21424.51536	42277.37161
1460			Aniline;Aniline;Phenylamine;Benzemine;Arylamine;2-Methylpyridine;2-Picoline	-24.1702340921798;-23.6412208326651;-23.6412208326651	MS1 mz matched	116.0446525	264.637	10552.11203	10427.26106	10555.99351	10565.2665	10160.58136	10267.77996	9838.445179	8881.319082	12781.08962	14761.46108	12241.70122	10741.37204	9867.096385	9265.596432	13319.56006	13383.76101	12962.68393	9348.080549	10807.24219	10496.37127	10304.4908	9530.818193	9763.022095	11332.15575	11878.46364	8576.581638	9181.217845	9173.000925	12614.98662	11037.23923	9600.87439	8604.839877	7957.393937	9797.500083	6860.835321	9988.590774
1468	Hydroxyacetone	1			MS2 reverse	116.0684242	74.8835	252557.7304	233612.7386	226668.7162	233573.6876	229231.1864	229252.2737	85465.04051	484519.1939	276758.8143	465374.7086	185494.3931	198259.69	146560.9888	76697.45541	100368.5551	434918.8589	285242.3574	181439.514	184800.6652	209454.8184	229252.1745	237321.4256	49330.37844	304365.5367	81985.00213	37398.09974	66276.22159	105128.925	319337.0322	304767.001	116424.8183	1090604.424	138721.8408	320778.937	58373.79138	155397.1838
1470	D-Proline	0.9993			MS2 forward	116.0684296	290.373	96412.69199	95341.15559	96447.14403	96412.91556	96447.7405	93428.48804	73220.62209	55134.41102	51256.33331	65634.72332	48979.28643	63059.5419	36822.53015	95201.44338	55753.24796	56595.94669	69824.88933	71704.30194	48481.89952	45333.28711	56407.0573	39599.42889	51679.91008	61372.32078	31816.43836	43875.98225	31751.30012	66299.52552	61715.94138	54148.16443	42618.79436	31216.66165	32618.27232	42900.40342	36684.03713	67029.26552
1485			N-(2-Methylpropyl)acetamide;N-(3-Methylbutyl)acetamide;	11.1729208987716;11.1729208987716;	MS1 mz matched	116.1055277	186.6625	525585.9372	514197.2166	505817.4348	505815.2189	505776.6267	494920.1754	547765.0086	351525.2962	598117.1778	107003.3587	521669.5827	753737.8669	681741.3963	489235.0683	44614.52317	542402.1718	828633.0563	419008.889	331221.1012	421602.336	560046.942	578158.3629	61343.53619	244208.0736	90866.20396	474496.7723	400511.2684	715848.277	123759.2199	619354.5244	320813.3447	20200.74847	331745.6052	576695.2995	341273.8426	507546.2535
1545	Guanidoacetic acid	0.8263			MS2 forward	118.058618	329.682	72182.04846	72890.93955	72172.17931	71427.6399	74254.03022	72904.4871	99311.44255	81330.57651	82363.20775	102458.2747	72494.44988	76375.22988	47176.02658	39589.08413	32165.66405	68932.15632	182028.0739	103644.7844	71106.57533	69988.94683	71799.61344	66916.40056	117148.5963	91440.48309	81454.90935	83216.14686	87270.28265	162296.1566	93345.18783	79366.63674	86787.78867	60175.5759	65455.71341	76718.66411	60447.92491	90172.7624
1561	Betaine	0.9858			MS2 forward	118.0837396	234.3765	23404.56892	20200.29006	20371.67462	19862.12293	19478.35367	19855.42742	31277.66067	20691.57598	23136.74852	36070.66623	22593.71418	21590.90898	25873.07738	34182.79748	22082.84459	19903.53544	17674.75351	25705.37126	36593.15585	22694.53473	23509.19683	22993.02169	31488.97966	16457.6567	33328.73175	31326.54109	21264.86374	32684.68278	17527.85197	18759.46894	35478.25884	31178.32541	23523.36308	18918.46487	17849.62724	22546.42498
1565	5-Aminopentanoic acid	0.9888			MS2 forward	118.0840465	456.201	31383.95843	36595.53275	33745.01082	34180.04281	34182.09265	18932.71675	94892.12933	32186.40337	88660.24521	27492.91811	96315.77227	89151.19805	44212.42949	44698.04243	32686.64161	43466.0765	30541.9764	31677.01269	27917.80609	90179.12981	5284.406397	91322.40692	41189.32081	49921.53188	53202.95284	55733.5151	39827.32356	30301.45607	23575.93459	32998.31284	79970.57097	44609.62008	36914.44763	25517.48534	30941.04253	30045.77057
1583	Methylmalonic acid	0.6514			MS2 reverse	119.0326932	148.18	4130.94685	4087.712844	4472.157696	4474.215083	4472.642943	4473.690037	4897.368854	6068.280903	3020.898697	4372.307674	1652.516825	3598.351604	4932.691851	1099.687809	3866.442493	3204.50758	8128.969142	4235.891901	5010.775158	4907.17708	3756.84423	1613.873153	946.8645399	4371.526691	1601.114769	6871.697564	1372.59139	2124.065698	6988.946863	2378.249659	1856.513148	3274.852957	3747.498402	4405.161886	1316.20882	7649.847132
1619	4-Aminobenzoate	0.8129			MS2 reverse	120.0419121	37.67	11169.44064	10357.20613	10383.3025	10311.28412	10195.04024	10189.17595	8981.667184	11464.29912	9182.965799	28879.89135	6211.498426	7553.894731	7499.804796	4591.845399	9597.032014	16767.32342	23019.20333	6427.606895	23065.53378	18631.42636	7401.297217	8734.558527	4832.456869	22751.51958	12733.0382	7944.688372	3754.100444	15014.14534	16304.09663	8762.399504	9565.113076	25614.0416	7440.378667	748.1647033	4231.859274	9416.867717
1620	Benzoic acid, 3-amino-	0.6799			MS2 reverse	120.0419138	71.6435	8991.841183	9117.9264	9542.756692	8989.080224	9226.574731	8674.737862	2181.690489	10999.19274	6961.938683	51903.32704	7804.105136	17507.73857	4274.077933	6699.127155	5107.073307	34898.39297	15770.62487	9643.628836	39317.52666	34771.27361	12262.43667	5026.695504	996.3397672	40442.19616	5917.491566	716.0508813	3587.394759	1311.505481	31258.31853	7119.995274	1596.591192	7666.986403	5853.353541	13952.49027	1891.497065	10956.17597
1626	L-Threonine	0.9174			MS2 reverse	120.063161	388.461	4058.10161	4110.756904	3529.538169	3910.899711	4087.019383	3963.75931	4222.472471	4614.73662	4079.73154	6218.350252	4879.213569	6001.971807	7695.055912	4558.945193	3242.441038	4781.363116	7674.924328	4546.332274	3725.833964	3600.80785	8345.404329	4125.476407	5473.807396	5151.516158	3496.551872	4110.328214	7568.877267	5767.692597	5474.965364	4033.22542	4353.526305	5149.989969	3886.734512	4206.688634	2839.634502	3545.695015
1659					Unmapped	121.0369517	267.763	7701.157646	7749.187339	8050.473384	7667.224924	7667.838895	7520.332023	8991.10899	7099.63649	6180.311596	12861.53475	14095.81118	10174.76604	7160.984538	8549.550676	7754.048585	8485.727969	15565.07574	7960.070278	8716.569699	6729.087542	6007.635198	5618.375561	11094.29308	10137.71422	6624.97551	7291.867243	6929.812106	9763.941714	9114.771573	6273.256706	7109.703411	5805.736988	4801.170997	6485.070288	8397.413773	7289.991781
1668			Hydroxypropanedioic acid;Phenylacetaldehyde;alpha-Tolualdehyde;Styrene oxide;Styrene-7,8-oxide;4-Hydroxystyrene;4-Vinylphenol;p-Tolualdehyde;p-Methylbenzaldehyde;4-Methylbenzaldehyde;4-Toluylaldehyde;p-Formyltoluene;Acetophenone;1-Phenylethanone;Phenyl methyl ketone;Acetylbenzene;Methyl phenyl ketone;3-Methylbenzaldehyde;m-Tolualdehyde;2-Methylbenzaldehyde;o-Toluic aldehyde;2-Formyltoluene;o-Tolu…	-24.1544083044255;4.16467109512015;4.16467109512015;4.16467109512015;4.16467109512015;4.16467109512015;4.16467109512015;4.16467109512015;4.16467109512015	MS1 mz matched	121.0627561	200.636	48930.33605	54037.16999	49220.43034	49866.8459	48801.62618	48801.68751	51642.73655	67533.3347	54866.88204	59347.97867	54971.62563	89706.50211	47426.04208	33493.39274	39066.99221	47704.86155	59996.43737	45874.59537	36424.81541	44131.15409	42189.85979	49631.76207	55021.29425	45989.43493	34688.90457	25730.70109	35310.53152	53438.81788	56063.4288	55394.31528	41231.94609	60740.57823	43986.65009	52561.81882	26953.3889	59157.35972
1689					Unmapped	122.0216667	124.507	113788.2828	113787.3809	114634.9597	113791.8421	116413.8706	113806.8688	85593.08514	114442.5074	99970.99914	213839.3656	157294.6837	24430.79995	120077.3285	68240.20215	122564.783	230450.6692	128270.1334	61147.31281	131844.5591	120340.0259	119536.8587	129479.3274	69706.8322	168382.1897	139850.0138	90863.90363	50967.20195	87755.81518	151391.6556	103173.3025	58031.42185	179055.9562	94562.68447	184340.5722	51436.66777	104367.8688
1708					Unmapped	122.0693618	333.167	483804.8775	468885.3799	468805.1952	468947.3605	460486.7431	439878.4084	70893.91803	1061609.572	1630143.407	439316.2052	1577112.087	675944.3572	1097344.24	135517.2089	26850.40965	931543.5722	105656.8553	328522.448	441565.4796	859864.8871	907357.694	1964404.518	316299.7748	588953.4739	60924.23413	25443.10932	236214.4078	25748.2837	692848.3677	1708083.468	210450.8775	2098543.682	1086785.633	1212547.794	225135.4581	68697.6757
1709					Unmapped	122.0688752	120.365	73030.77152	72182.11296	71834.70466	70455.73091	72213.83692	72213.35876	38166.24434	83578.17243	58788.05198	239231.4876	41742.51064	63702.1408	30604.79226	42391.78225	113044.9659	132480.0355	126714.7626	68957.95528	147586.6276	85499.9347	73650.29984	46467.07384	56366.97921	176410.2933	120521.4996	27350.668	43950.99766	45154.72738	178674.583	66105.04052	39969.02031	81799.02648	34130.91315	99082.54269	29351.43687	66248.66111
1744			Phenylboronic acid;Benzeneboronic acid	-8.634709747	MS1 mz matched	123.0528461	354.3465	116382.9759	148137.5169	115992.6895	114934.7279	125255.8515	115391.3585	127500.2465	139916.5674	183265.7912	121874.1921	212684.068	105356.2902	144043.9586	95993.30221	130650.0218	113341.0143	87565.04357	158073.5428	162863.0311	105793.8716	88596.18376	172427.2684	288513.0573	100582.9152	152054.6257	133999.3227	127920.7791	89895.67158	133153.1775	125741.8606	44135.95144	258862.446	111057.405	100968.0677	139645.7297	105208.037
1746	Glutaraldehyde	0.9591			MS2 reverse	123.0415461	173.268	2490.843264	2487.326484	2504.982497	2591.677076	2192.107425	2891.981904	1466.713565	1700.614919	2770.76118	1876.663303	2245.632989	1709.236388	2408.724032	1344.717455	1518.213093	2763.210288	2852.367589	2058.427435	3322.991568	2010.833765	2072.964919	2193.119849	2362.138921	2401.648518	1902.491044	1706.712251	1415.486469	1377.266162	1691.420704	1742.204067	1513.065979	2271.669223	1132.561978	2012.029043	996.2466487	1549.879729
1752	Nicotinamide	0.996			MS2 forward	123.0540897	54.265	1550798.784	1236365.678	1228257.713	1228139.725	1228956.165	1226790.373	668558.172	1020857.683	940451.3717	3507666.77	557499.9687	1376769.334	1319335.096	509256.7402	1748124.811	2308306.238	2760510.85	424575.7651	2338507.635	2422296.512	1773441.072	770909.2252	824285.2189	2560306.199	2332821.259	404964.5633	334408.7419	560116.8252	3830387.636	1136617.799	444291.2534	1655086.644	466059.3096	2612337.083	512151.9355	1506390.162
1753			Phenylboronic acid;Benzeneboronic acid	-1.632885143	MS1 mz matched	123.0537007	288.172	371812.5037	351244.3041	348996.2657	351258.4231	345222.3126	345132.2986	338788.145	582495.0579	256855.4252	227283.2064	175542.1251	164928.8862	175397.7141	644980.1779	241983.4057	188766.747	163702.5839	209666.7599	208308.2898	177483.3164	253852.3902	146844.3528	341569.8514	211016.2808	125550.1425	218944.0947	281863.7923	362474.0228	160659.9928	171780.4073	275680.5138	1375572.486	728923.7675	340376.9622	462554.3196	230143.8573
1804					Unmapped	124.0400201	71.2695	160082.5839	159592.6112	159613.3278	158472.6772	158505.4677	158510.4386	129094.78	641420.6605	118126.1509	26814.5955	59891.54645	228732.9987	41085.92353	72570.05723	15551.70332	24724.34469	427315.5875	77426.95365	11886.71655	26912.75533	133426.1392	127043.0528	119504.5657	29195.70162	102349.2221	45634.47748	53417.02794	384647.9965	60151.45759	229384.6897	13412.51617	4242535.514	27461.90773	231125.8639	51800.04949	74226.24812
1826					Unmapped	124.0849442	276.377	246155.2178	227694.9975	231174.9497	228160.835	227587.7802	226842.6631	226159.878	196542.0865	194763.9071	247634.6155	218647.0571	235342.3218	171568.3441	202493.8412	230781.0538	260695.2739	283151.8332	174530.1732	220956.9455	220082.6068	174540.3378	189946.8626	148600.1998	215549.1006	156576.9599	190501.5986	143475.1212	231608.331	230317.1008	181493.6912	242896.9982	167902.4207	176584.4308	144843.7721	122667.9548	187113.1774
1869	Ethanolamine	0.822			MS2 reverse	125.0684912	122.642	32311.9644	32602.89027	37788.12843	32187.12992	42620.78686	34605.04381	23501.78129	49793.85405	14651.47266	26522.5552	22120.59238	51014.21943	20604.59975	25781.24266	23780.12938	26279.74898	26310.51335	39926.00064	19074.35328	24561.36161	22229.26275	42572.76227	27336.55267	20636.18997	23611.69112	21605.90114	22957.95461	29397.70931	27211.14141	16285.61675	29785.1415	79414.84895	23769.74686	21618.01408	23733.25512	52672.03158
1871	D-Alanyl-D-alanine (D-Ala-D-Ala)	0.7647			MS2 forward	125.0685296	151.1205	5705.470309	5877.730647	6425.207623	5883.834691	5712.846434	5807.202229	5727.342626	5717.417778	5802.683541	6806.530372	5484.995476	7335.421732	4999.915374	4794.924244	5022.277027	6284.771957	6713.041111	5116.549721	5187.149529	6023.286439	5323.88468	5368.987148	4843.115493	6302.325921	5251.398674	4260.472938	4968.012183	5918.097056	6055.337869	4987.533779	5710.785008	6023.334717	4753.605561	4573.637827	4826.549769	6394.389073
1886					Unmapped	125.1046244	209.0055	29109.24975	27551.7052	27553.11318	27166.27932	27165.95277	27157.95047	23222.26252	30890.31444	31352.73066	23872.4772	32614.95774	90798.42331	24784.46187	25518.65367	9979.689341	42641.73915	49998.79665	19844.72819	27091.25506	25378.88772	27486.02158	32485.61402	11499.59697	34669.06288	34537.4578	23064.38229	21911.79294	31534.07464	41945.09627	31876.21321	24479.63937	10167.22721	19679.51741	34600.93603	17705.51837	23807.7492
1890					Unmapped	125.6323195	274.763	7540.842794	7476.751681	7373.167941	7373.082563	7374.971335	7373.554754	8290.757797	9800.625921	8777.636558	8851.446958	6532.276837	9742.171465	6266.116354	8349.536213	5717.194673	8394.025825	8635.050345	8110.922801	6966.94889	6779.186213	8747.065211	8044.393193	10845.98537	8680.613822	8326.867875	5780.313923	6945.57813	10372.08015	5598.982011	9551.040494	7172.044016	9364.385932	6106.288345	11251.40382	6002.364513	6857.571117
1905	Taurine	0.9955			MS2 forward	126.0193981	253.033	42890.51007	49568.96402	49564.54483	49580.67792	48471.12457	49381.2912	47351.99778	44192.57653	38463.83454	47265.62253	39891.58493	57451.02347	46830.85012	64864.73585	63384.08148	43540.65107	83168.61355	62268.48306	53949.83836	45268.64679	43120.52819	28130.31075	56242.29323	50210.37174	60844.78332	56040.2148	54156.44136	67482.93723	52780.10494	44146.91706	63333.10347	31756.76088	43068.84894	46721.56807	64064.25911	63775.58515
1927	Quinone	0.8579			MS2 reverse	126.0524904	140.8515	24240.68567	24237.95789	24109.00633	24713.31625	24064.86708	24128.87828	10553.85335	23634.05527	23391.53413	17206.73168	25163.53476	27771.21896	16361.04084	7642.599991	9038.408962	25949.66245	19052.4994	14658.60413	15964.01464	17655.41573	18648.56648	25530.72087	14118.33953	22647.46784	10478.98914	8025.2476	14672.71894	16021.11092	20798.78972	28172.45004	12327.68032	34272.41094	16018.37357	26635.15063	14550.18491	17905.62939
1929	5-Methylcytosine	0.8283			MS2 reverse	126.0646048	227.1325	354341.5163	350613.1518	350571.8848	350563.7782	354405.7428	334349.308	167984.7242	456601.9623	352146.5535	572521.5656	461756.55	747492.8462	351933.9534	108736.8274	208200.3189	475865.1789	516356.8381	367690.1047	372696.0142	357008.8862	303708.3888	357885.732	77833.88962	409722.1997	129566.8889	56093.67251	122063.0978	82051.93446	498094.1066	359045.8088	71073.65825	315118.2564	258077.8051	347946.2338	114062.6099	412087.4375
1940					Unmapped	126.0887677	281.2345	173607.9453	167452.4699	173094.1383	167451.8819	168498.0447	167428.7452	202036.2999	161394.5631	98086.14136	216140.8954	111223.1323	33051.36988	137063.4226	145704.6678	181057.3715	132102.8467	213927.3435	118668.234	135501.8435	154642.0071	107621.356	96062.35256	301331.3832	166305.6552	110023.5818	178779.0654	116264.8152	279901.7681	181906.6569	94127.93136	147640.028	150365.6241	81343.88317	102717.602	107769.681	146653.9855
1954			Phenylhydrazine;Hydrazinobenzene;Phenyldiazane;Phenylenediamine;m-Phenylenediamine;Diaminobenzene;m-Diaminobenzene;Benzenediamine;1,3-Benzenediamine;meta-Phenylenediamine;1,2-Diaminobenzene;o-Phenylenediamine;2-Phenylene diamine;2-Pyridinemethamine;para-Phenylenediamine;1,4-Benzenediamine	-24.9841073317655;-24.9841073317655;-24.9841073317655;-24.9841073317655;-24.9841073317655	MS1 mz matched	126.099927	109.3845	71918.38736	70845.17221	70272.75078	70267.77003	70270.00848	70268.69617	42459.94535	53630.57598	55136.63625	149297.3159	31436.92935	57597.10283	27928.41271	20006.8558	60647.96156	180286.4712	128404.3456	26802.41408	114519.7157	124388.7344	51637.94027	38199.62622	85107.13397	168392.836	77498.09979	43250.97349	16849.36039	97911.72078	229808.2497	46215.2784	84646.74663	101919.4382	27558.89461	85191.44757	10357.69437	36825.88836
1978	DL-a-Hydroxybutyric acid	0.9149			MS2 reverse	127.0368247	148.171	76058.1457	76048.70135	76815.51624	76821.28455	76012.28702	79696.05127	42851.14083	98927.05064	95557.59092	192199.9626	69257.63124	28211.75641	24680.08129	33230.37957	32606.05851	162867.9284	148649.7884	51423.56029	104847.4665	92059.27108	54241.22997	91490.21829	42830.74492	136286.7144	46461.49438	38395.12549	39752.46977	95630.32159	139126.0788	126100.3608	56846.78013	158110.6347	36594.91135	78920.60593	33307.19392	36364.22043
1979					Unmapped	127.0368119	285.1475	95141.7846	89979.26043	89970.53004	91111.1262	89959.3617	89943.04547	50789.61926	103546.9199	144135.8414	250000.4559	134717.63	86456.205	85352.71342	71805.04291	41366.53239	203328.2855	158191.4081	71958.54737	96233.66069	94774.52816	90793.97398	120827.2951	73527.59288	144910.1767	55105.60249	63334.0346	51018.6619	52809.23059	132459.5371	165672.16	87648.89355	231988.0368	93825.3353	141155.3437	50023.57444	39398.35546
1980	1,3,5-Benzenetriol	0.632			MS2 forward	127.0371313	38.549	294426.4681	304440.0672	301061.9669	301081.4467	297181.6255	297066.1776	250881.8602	408346.4815	333742.5082	401830.7385	346210.0205	407077.1673	394535.4732	235978.7174	106121.8797	322540.5458	436123.6373	233493.3835	331302.4554	310100.6054	423323.715	331214.3711	137247.2327	393246.2359	265535.6341	163140.4218	201917.7968	159026.3065	219934.3528	385978.6125	109340.9982	698407.1488	301367.0075	466370.533	276801.9605	352580.5315
1987	Thymine	0.659			MS2 forward	127.0479268	95.5215	55506.60069	52992.687	52975.27929	52085.37869	50584.20413	52308.09157	29651.88701	46059.63244	17855.41543	24634.81027	18388.02989	56381.11157	26191.27452	6020.698312	10987.41251	30982.49873	220904.6963	39919.85822	24376.63391	23453.45876	22089.96176	16085.65366	2677.039657	26318.66265	12623.05722	8355.740436	5534.585674	6038.523495	19922.43951	14511.70002	2750.448537	14449.88945	21654.85803	18853.23727	6807.091582	82455.11102
1999	5-Amino-4-carbamoylimidazole (AICA)	0.9462			MS2 reverse	127.0583638	113.131	11667.57218	13537.49772	10038.07264	10884.10671	10615.4875	11690.46857	8479.202221	10919.42742	12026.90484	12958.47272	15183.71555	8827.422599	4442.317309	6312.088899	8275.196681	12712.29702	20830.10022	8486.502723	8843.224397	3825.617776	7706.59076	16653.80219	5086.961933	13884.43148	7176.826106	5195.734555	9039.72301	13292.65308	10365.98274	11760.80416	15255.34801	22578.87044	10336.17442	10670.17646	1023.576145	10695.11597
2002	1-Naphthol	0.879			MS2 reverse	127.0556741	32.852	1327.978809	1327.999058	1449.457006	1373.155639	1328.755593	1053.031014	2828.837664	595.8977224	2066.73027	1218.321407	1857.70182	2221.943332	1546.594792	4578.286107	2082.742939	1078.410566	2105.909665	709.9482596	801.7037458	867.6144123	834.4310774	1816.402778	4537.852158	2467.634358	3449.036093	4588.829328	3861.819818	2316.482209	2336.449858	623.4898278	2537.127483	892.8528819	1758.295987	973.2853693	3163.932649	920.5268356
2010			2-Pyrrolidinone;Acetone cyanohydrin;Acetone cyanohydrin;alpha-Hydroxyisobutyronitrile;2-Hydroxy-2-methylpropanenitrile;2-Methyllactonitrile;Acetone cyanhydrin;2-Hydroxyisobutyronitrile	-16.0353401614257;-16.0353401614257;-16.46036344487	MS1 mz matched	127.0841623	86.848	161811.9176	156710.4258	157531.4729	155382.2056	156704.0509	157632.4756	84734.14531	167321.8205	146430.7157	465179.8334	112581.3844	175143.8349	92582.34923	35731.98411	67097.77592	402999.3603	262572.3145	86809.09565	278374.205	289704.9431	135700.2722	116774.9615	86925.76356	387530.5199	80042.09856	58503.58601	29051.78707	130134.8077	527367.2409	149470.1507	104966.0542	385092.4404	82110.77783	221999.396	22049.68516	99432.98069
2040	L-Erythro-4-Hydroxyglutamic acid	0.8498			MS2 forward	128.0318662	417.7225	11351.00058	13466.15823	10950.80272	10509.57896	10965.64276	11361.4284	6114.843003	10961.1478	18885.4903	10015.79691	32098.89686	13251.61364	14552.99843	7092.189349	3049.706601	9033.243112	8154.483253	5126.928182	5336.51027	4204.711433	5503.918538	50416.92597	5855.185346	4833.634056	2829.970389	3115.405452	3113.522409	12638.29716	5117.43348	31649.34408	21209.42689	92927.38727	47082.32404	29609.19652	9204.744019	6609.06015
2042					Unmapped	128.0317747	402.563	2960.192948	3004.398442	2937.606767	2968.244379	2711.271394	2806.440157	1887.285932	15660.20572	34016.42681	18047.89791	22913.41922	12151.27126	20218.86788	4943.382356	2009.139846	23913.48727	13677.48564	4273.452799	2181.968342	1481.03689	2963.302394	22892.64181	5541.392013	4124.832827	1903.189857	1000.662172	1524.2837	4304.376754	3114.203685	29130.17493	7833.039105	28156.10792	16755.04874	20281.29381	2745.71608	1685.013184
2084			Ammeline;2-Hydroxy-4,6-diamino-1,3,5-triazine	0.099130874	MS1 mz matched	128.1047126	48.2005	100862.6728	102202.2129	103501.1127	106396.9403	102401.906	103474.8022	40757.29301	181102.9001	58104.06284	132172.9672	47700.21672	92670.37237	23356.56638	27858.78844	31340.64039	114893.9062	79464.57371	58403.85717	78716.75782	75181.83524	84566.64548	30572.98807	38239.06642	101220.3297	26839.12527	30242.00852	22980.23284	69872.95941	73828.85415	39503.47014	42812.55049	734796.3191	22102.67551	113213.9062	23932.71634	44463.51527
2113	2-Methylglutaric acid	0.9023			MS2 reverse	129.0520006	151.0295	5352.193909	5472.233213	4872.923112	5355.154424	4747.999683	5201.557455	7284.069757	4272.255944	3751.009125	5250.382208	4291.154098	5073.802536	4206.047669	4394.51187	5612.946182	5230.319426	7092.602337	3592.346868	4418.664967	4548.576301	3922.174367	4088.05987	6616.860475	4010.493895	4225.55063	5403.996498	3933.521755	6057.907306	4488.519	3716.13937	5476.324931	2824.26662	2831.435787	4513.471754	4456.887467	3466.143454
2123	5-Methyl-5,6-Dihydrouracil	0.6766			MS2 reverse	129.0636217	207.035	3897.927196	3774.49576	3694.105259	4438.322669	3897.236703	3774.92521	3521.093073	5767.014499	3532.225978	213135.4045	2771.464851	2165.658984	1986.601327	1274.849852	2248.042686	6090.757681	3312.380326	2201.372726	3263.56114	2778.594229	2557.96887	2780.960386	3929.384071	4098.035264	1766.870311	2755.902162	1610.801095	8250.086053	197808.7952	2982.324275	4295.942714	21151.32522	4229.274734	3325.230813	43751.91286	1978.293646
2128			3-Fluorocatechol;4-Fluorocatechol	-5.41291214508495;-5.41291214508495	MS1 mz matched	129.1004066	365.3065	139143.007	133257.6819	135250.7714	132970.7989	132982.5363	126936.2308	129733.5194	163628.2622	157324.4491	232615.7262	198152.2663	185523.9139	141777.1253	113502.9995	117952.1852	219289.0276	143686.9155	160777.3776	175946.5433	186879.0182	159198.2579	154036.5069	100041.9864	178934.2841	127559.3455	102584.2528	89001.18617	87635.72478	167301.8949	136915.7446	88107.92142	114680.8687	130818.5496	140159.3193	96504.92256	128261.9976
2161	3-Furancarboxylic acid	0.6364			MS2 reverse	130.0475612	204.774	16293.27422	16301.66311	16061.98745	16238.59055	14765.13648	16715.30126	8730.095331	35828.91708	10768.03145	13075.87486	7313.220127	7416.248098	4774.927894	4844.333446	5625.574886	24364.25797	22548.50281	4337.760726	8968.663616	8824.388413	5645.652092	8496.423646	7731.841954	12442.06821	4814.242561	5358.739958	3340.381604	25468.15268	15523.31039	12083.03048	7595.473398	136535.5467	16109.21632	9503.036135	2674.111504	4784.310805
2174			2,5-Dihydro-2,4,5-trimethylthiazole;1-Isothiocyanatopentane;Isoamyl isothiocyanate;	18.5245420739133;18.5245420739133;18.5245420739133;	MS1 mz matched	130.0636108	177.2995	628454.5999	637594.1178	651163.1485	637726.2906	608088.3608	627955.7179	201612.7408	1513344.943	483334.1913	900063.3962	417461.0449	402314.1585	316153.9004	154616.3383	246120.7693	530713.4352	420543.4254	275512.802	354581.5814	335106.9551	527283.3682	444755.4746	470378.0099	463878.5199	297635.6586	126698.5918	141499.7687	301491.7821	621299.3815	497618.52	181521.0164	4251328.179	788118.9463	905729.0146	109327.9914	225651.5273
2189	D-Pipecolinic acid	0.9992			MS2 forward	130.0835732	197.797	4181.107745	3831.399836	3796.063738	3868.434959	3810.109694	3792.284445	3109.604957	4668.228082	4325.296495	5608.086049	4068.686497	5506.607847	2911.712133	2682.865972	3785.702192	4804.560956	7676.161281	2807.709371	3151.174662	2969.420924	3536.115593	4291.08228	17560.51789	4316.139123	3797.734691	2726.665638	2710.194117	4776.239203	4446.083644	4413.312666	4267.293281	8478.270051	3500.342103	4768.905919	2000.780967	2906.693506
2209					Unmapped	130.1564712	139.543	20964.29001	21048.00115	21587.73794	20887.60991	21049.33211	20056.21955	21768.46221	20700.4109	35227.45933	16788.09087	29962.40536	24927.63724	26248.55276	32203.10759	16832.42272	19314.53911	17466.45933	18541.73135	17053.07539	20493.67002	20762.59055	48233.01431	25008.86463	19233.04825	16445.16866	21934.17665	21226.00685	15378.39918	28345.66469	26227.76123	15823.54592	34582.1192	22405.91034	20781.58131	18807.08603	16436.51023
2210					Unmapped	130.1564787	115.5515	40196.57047	39058.64646	40239.71327	40243.65409	30508.29951	39173.12875	32405.36309	38621.77988	37593.16621	38954.00817	40559.05846	36660.57463	40631.43612	32186.80984	45198.60599	40485.79289	40449.60394	39508.12962	40288.22735	40147.15533	36281.02721	38871.87474	36554.02194	37084.29167	38981.4002	30543.32659	31288.71532	57278.92738	21592.22061	36571.48479	33329.22828	32102.90153	36890.4653	37971.51922	29315.78897	37245.06384
2227	Phenyllactic acid	0.6432			MS2 forward	131.0498315	82.952	1713.758797	2740.005655	1783.593699	2553.010471	1638.61293	1642.766184	2248.422821	1131.611948	1435.343524	2734.365683	2247.898596	1268.125334	2608.092101	1769.051941	3072.676505	1834.630471	263.8342604	526.7639642	223.6751414	763.3999706	2234.340258	1227.058728	1298.743337	2425.331503	2414.408523	1518.513493	1628.819208	1799.446553	3009.087616	7773.920697	1214.012125	3938.156029	3715.639524	1793.869355	1737.795113	4004.654775
2228	Atrolactic acid	0.6388			MS2 forward	131.0503581	204.1435	1748.964522	1733.365072	1755.726522	2742.247502	2028.215559	1740.706321	3097.693712	2988.868278	1873.492153	7284.845374	3613.729025	4322.520507	3151.677545	2201.432341	2968.429343	4755.705564	7572.782351	2615.230988	1025.512311	771.2018909	2589.495582	1298.803801	5689.893997	4872.1908	2778.084787	2472.294008	2323.618942	5603.085997	1622.506781	2389.484876	764.98858	7700.374356	1268.840495	3767.063397	2065.281251	610.9986288
2252	N-Acetylputrescine	0.9199			MS2 forward	131.1154684	292.489	3500.95366	3189.295153	3359.569352	3359.040531	3310.93893	3178.866368	1964.076493	2920.454614	2532.372366	5352.396739	2584.986264	2575.115189	13304.99527	11376.46718	2113.673483	3636.134744	3644.652636	3555.873999	6753.211761	4407.600991	2793.252182	14395.08966	1787.256291	3779.074277	2828.605286	1987.231909	2584.417866	2448.059414	2394.730788	2277.804398	2952.250437	2098.372668	13439.76874	2661.715431	11784.85332	3001.956146
2278	Hydroxyproline	0.75			MS2 forward	132.0630819	357.299	10638.24919	10346.94132	9187.829627	14063.89212	10328.23572	13704.86226	27071.82918	10574.17872	11747.68029	13273.18389	14768.08554	17468.52005	17223.08857	23884.57131	8812.694016	13609.68897	34017.57773	22035.8518	9938.679665	11424.87034	17360.49325	13506.87558	8693.530162	18479.31786	9305.650954	9363.881574	17907.46813	12190.29199	24018.31266	10549.29964	10055.28113	6040.175679	6689.873077	10077.703	6512.8569	18712.89783
2282	Creatine	0.9695			MS2 forward	132.0754021	325.004	2348341.814	2179088.07	2340279.204	2416149.043	2263108.201	2349631.486	2445982.769	965328.3791	725304.2041	317840.0385	539078.6608	1669651.281	1482705.732	3989893.846	2442264.466	982821.4372	4883878.124	3416328.838	1434408.351	931506.9115	1400154.609	937967.9702	1347342.959	700065.2676	1641683.421	1379514.472	1301589.115	690086.2285	375253.1912	903937.6677	796016.4476	231223.7204	574812.2608	375007.9011	1952539.123	2874786.452
2296	L-Leucine	0.7072			MS2 forward	132.0993304	142.3815	13111.61197	12963.46068	13204.42274	13626.4108	12965.81258	12773.60682	9605.259666	12231.46015	12803.81343	38126.34327	14606.57971	14834.44333	8476.912539	9295.758528	13750.20615	16277.42018	12903.5222	8552.687195	18772.71802	18463.45501	11671.99201	10366.89661	7170.06251	20662.09971	5530.592111	3929.280613	5920.676727	8455.381393	29709.50831	14701.6855	8350.222535	17950.25553	11818.1758	12223.61167	6041.086898	10472.20121
2297					Unmapped	132.0998158	250.128	110128.9831	108056.4254	125368.2472	108062.219	107969.077	107958.6032	80141.94551	127984.8213	117177.601	187369.4733	115442.366	93271.36963	71834.09626	62057.45008	91465.78989	150701.7794	105778.9163	84656.05779	98890.7684	104009.8292	118680.5792	103247.5793	106358.8034	125069.9448	75042.35671	70980.49112	85490.41566	128151.0797	92281.8035	114523.3385	132416.7811	238935.0766	103570.1709	119542.9362	68522.1336	54445.89976
2298					Unmapped	132.0994968	225.806	31305.80969	30146.7219	30385.62567	29659.99156	29792.61974	29398.41795	17883.01066	45063.03708	48396.6516	63706.41054	42256.51178	35546.738	28297.41054	15412.07399	18543.01268	64758.719	30708.47841	25412.64875	41750.74053	39658.14877	37789.43614	46521.09334	20176.60521	55188.74439	16294.22545	12846.41104	15193.02816	7948.67633	55005.04034	56396.05407	9802.965212	54532.23023	26050.94185	57389.98726	16590.7501	18508.83327
2316					Unmapped	133.0256136	401.959	107372.0073	108217.4194	106133.9462	107035.3728	106220.782	101671.8885	127651.9021	133082.1976	134220.034	142384.0472	108801.603	126554.8019	107243.6972	131986.3261	132118.8991	125920.1424	96258.85615	108616.1991	101265.4788	122497.6832	120597.7545	118147.0825	160273.546	132278.3829	149131.7208	139694.4074	118917.8518	112022.2396	127219.556	86398.59208	90737.26752	66395.61724	107857.4058	106095.3741	89086.39877	89012.109
2346			Pterolactam;4-Amino-2-methylenebutanoic acid;D-Proline;Acetamidopropanal;L-Proline;L-Proline;2-Pyrrolidinecarboxylic acid;D-Proline;Proline;3-Acetamidopropal	-20.2366820979821;-20.2366820979821;-20.2366820979821;-20.2366820979821;-20.2366820979821;-19.9889973605058;-19.9889973605058;-19.9889973605058;-19.9889973605058	MS1 mz matched	133.0946008	465.94	19250.63598	18250.57714	18718.26332	18394.85844	18224.05556	17088.04949	18124.93007	24472.70656	18843.47901	32608.34395	26335.25149	17662.88744	15948.49106	17406.34439	15508.79932	24688.02842	35677.47399	18665.03875	16714.34155	18673.62948	19188.00134	17980.1362	18251.61328	18163.08594	12669.71123	7760.170263	7040.043728	17313.6222	20329.49731	17823.48122	10699.05214	17532.44636	11051.72892	16414.84201	8246.508552	16984.94755
2366	D-Aspartic acid	0.9266			MS2 reverse	134.0420592	371.047	10727.23157	10730.85601	10895.47913	11883.55394	11045.08653	10729.73343	10058.59506	12598.07562	12837.54535	17250.69249	14430.94935	16201.52893	11053.24045	9843.978076	10120.53009	13095.44032	17257.07908	10395.31133	9787.068481	11683.16494	9686.465356	11154.31079	10466.53308	13600.93974	9034.459448	10155.42304	8899.927295	14200.76349	14091.91713	10632.6128	10316.72907	12984.93411	10678.61737	12409.21293	9371.469157	10877.98419
2369			Mandelonitrile;2-Methyl-4,5-benzoxazole;5-Hydroxyindole;4-Hydroxybenzeneacetonitrile;(±)-2-Hydroxy-2-phenylacetonitrile;Indoxyl;Mandelonitrile;Benzaldehyde cyanohydrin;(R)-Mandelonitrile;Hydroxyindole;4-Hydroxyindole;(S)-Mandelonitrile;(S)-Benzaldehyde cyanohydrin;4-Hydroxyphenylacetonitrile;4-Hydroxybenzyl cyanide;Indoxyl;1H-Indol-3-ol;Indolin-2-one	-13.2571466259821;-13.2571466259821;-13.2571466259821;-13.2571466259821;-13.2571466259821;-13.2571466259821;-13.5284638880423;-13.5284638880423;-13.5284638880423;-13.5284638880423;-13.5284638880423;-13.5284638880423	MS1 mz matched	134.0556604	27.1695	856973.0533	766059.0849	758668.3236	779327.7536	767908.8552	779435.5488	661483.2128	1340759.647	965957.2639	737663.1438	592430.2572	890993.7324	436401.6393	395871.7357	642656.267	742128.2669	807509.7374	672061.0768	713723.85	709610.4599	619973.384	684830.2596	833707.0057	750850.9469	402240.9948	369424.9457	489217.6309	1671142.173	864217.0475	845496.8634	668007.6678	2512707.576	712746.309	698253.8744	338083.8893	433941.3547
2379	Histamine	0.9609			MS2 reverse	134.0685994	134.2575	25477.46426	25479.05066	27370.05408	25594.82845	25465.85286	25694.58004	16739.96569	22895.36621	24554.1091	65487.49803	19344.39014	16410.10119	12436.44656	13227.84134	8366.829704	36449.56188	46228.32164	14362.07118	19673.97507	17907.20698	19396.58244	22568.49186	20978.42196	29808.91943	10935.7106	9013.596128	14169.0627	41695.11241	25745.57612	28225.72059	43722.15149	31692.99284	13091.10533	30618.17481	11715.23486	15417.76758
2385	Glycerol	1			MS2 reverse	134.0784142	108.021	3970.873785	3970.701265	4259.656811	3983.506566	4185.577671	4828.628836	2568.08008	4305.786381	11808.72426	11444.89376	6612.56925	10488.20366	3602.669896	6305.802559	4169.615448	5914.632345	6550.813096	2847.680666	4897.9948	4716.62379	2723.880412	5276.953117	9688.923281	5008.211962	3419.132824	1077.937928	2153.373904	10386.70267	34278.1628	10812.2724	9092.736158	7495.710533	4245.61666	11788.56901	1991.254062	21777.8779
2411	2-Hydroxyphenylacetic acid	0.8999			MS2 reverse	135.0414065	38.018	6623.978114	6325.791894	6640.586996	6365.477453	6122.102263	6325.83748	6547.174456	4041.262073	4077.991759	6657.572482	4256.759853	7601.573243	3385.3515	4484.723596	4471.215452	3401.352385	8645.328603	3253.979359	4062.33035	4380.200338	3432.510908	4115.209379	10967.7468	4971.849054	5780.570203	5276.571763	4990.153037	8140.225115	3891.21382	5320.599453	5809.211855	6669.598775	3955.262886	4113.860384	4638.736311	5216.221072
2417	Adenine	0.9833			MS2 reverse	135.0524463	281.14	2125.279507	2108.386599	2721.563999	1887.734742	2111.672967	2207.305101	2029.993119	3422.0673	1216.288117	3774.729715	2367.156485	1412.54534	1856.672931	1946.761593	1401.154823	3355.445648	3178.196808	1648.450225	2457.946037	2347.624667	2197.110539	3123.976334	1226.077925	2643.660529	1943.819048	2162.73673	1834.860295	2553.709372	3042.668763	1468.674081	1451.279381	1205.231736	1833.596876	2421.160275	1306.158398	1165.276907
2438	Indole	0.9863			MS2 reverse	135.089007	100.597	38794.06224	37745.11285	37056.27446	36675.07474	37839.35128	37850.8302	20393.12985	43764.0816	46529.52739	72575.77122	42326.46986	30839.13761	35956.28386	23356.6127	42276.18684	67685.47619	37032.07628	28642.90072	47153.63786	44380.07046	34251.63785	40478.08554	37718.08792	69163.21022	45607.84568	17738.57896	15830.75925	17569.28816	84219.93959	49983.53189	19202.44991	87067.58264	27048.2779	50883.5341	16199.71916	23052.50902
2464			Homocysteine;Methylcysteine;L-Homocysteine;L-2-Amino-4-mercaptobutyric acid;Homocysteine;Homocysteine;2-Amino-4-mercaptobutyric acid	15.4848285145601;15.4848285145601;15.4789040503292;15.4789040503292	MS1 mz matched	136.0374902	87.778	13149727.43	12906975.47	12469275.69	12344404.15	12474625.4	12468019.5	6392378.582	20106313.74	14973282.65	29394244.33	18079607.37	1922682.027	14925388.67	4684172.83	11548825.9	23704602.44	19062631.98	12336780.16	19061519.28	17914446.72	16653347.56	16135140.5	4024133.712	24038823.19	10291418.81	3982604.972	2934647.846	5679063.227	22912240.33	13323321.5	3696017.771	18513149.05	12369255.68	20527756.07	3133795.938	15029260.75
2465	3-Hydroxyanthranilic acid	0.6981			MS2 forward	136.036566	264.7155	7431.780335	6963.658879	6964.735071	7085.810208	7071.019837	6788.384354	7516.56012	6625.412806	7969.227463	11051.06437	8747.274048	8595.736943	7075.048124	5607.791747	6125.636298	9689.158299	9187.221572	7862.275575	7609.425879	7738.85515	8560.448625	7343.664047	7301.665446	8563.143342	6538.214492	5803.805788	5968.422303	7953.081522	9800.832902	7989.305158	7275.502105	7994.965459	7801.918565	8202.604804	4745.778839	6468.147605
2483	Dopamine	0.9643			MS2 reverse	136.0730856	279.108	6319.16827	6072.866327	6124.212288	5993.874186	6073.88094	6071.67647	5851.599167	8261.614123	3902.263891	10610.98061	6818.611711	7238.196559	3227.534159	6246.44773	4568.631074	7743.42264	8261.947217	5530.103024	3660.411014	5114.656627	5707.335249	4485.562339	4882.596719	6175.368743	4880.755465	5373.921722	3177.34715	6353.434604	9634.016898	5025.722048	3786.685711	5890.752887	4137.954953	4284.364768	4064.711215	5504.739299
2494					Unmapped	136.0847176	135.5735	181578.287	187312.0717	187327.0292	185858.0732	185865.59	193430.069	84786.93954	133268.1549	145134.5732	404680.5892	103348.881	152554.0352	85460.4718	43823.10112	111429.1765	306939.2813	212474.5523	63241.80547	177813.3807	202023.3003	125829.072	128991.0134	152828.7268	284950.3082	114513.2321	53377.21967	54317.61512	171398.022	339501.0924	166314.4122	133857.9749	312426.8387	84220.77405	188804.6332	37189.09972	114974.969
2521					Unmapped	136.9383918	307.095	3085322.363	3118799.874	3176444.779	3113946.19	3118615.505	3031702.048	2820210.616	3354354.688	3065509.813	5446263.483	3392432.79	2886251.522	2132528.979	3043103.43	4744587.241	4518526.142	5841475.195	3273943.415	3122152.47	3116985.203	2543272.105	3041656.785	4716380.113	4149440.43	4115386.903	2864177.948	2496702.014	3790902.137	4490588.395	3224281.296	3470314.508	4519921.662	2432110.09	3412438.1	2152477.423	2774592.008
2523					Unmapped	137.012566	221.002	15408.83527	14270.39124	14025.51194	14279.05773	14018.95053	13080.35579	12744.2395	17573.37531	15727.1106	15729.85335	15368.83953	14580.35744	16491.33447	17362.88808	16044.30305	15844.90246	12358.24204	15070.33888	15156.05601	16418.99399	17725.63738	15560.70931	10414.64353	13464.3861	14942.78178	14909.10003	14103.56487	11301.16157	14181.40846	17605.28857	13533.08055	13858.08049	14666.08674	10100.04427	14305.69117	13710.14598
2531	Hypoxanthine	0.86			MS2 reverse	137.0436242	202.0625	81661.93703	82477.00461	80493.755	81280.08169	80478.24621	79321.94394	85955.38484	114397.0861	74331.5247	41816.15729	70509.88786	69713.40425	72417.46243	47660.13707	88432.4691	77371.25854	124287.5262	67957.63767	17633.0216	24358.92849	58001.23602	53875.4404	111505.8758	46430.16029	35786.25082	56527.59892	47557.7707	38322.93957	55830.90509	33726.75487	99717.76953	166156.5952	68451.48985	35285.11589	31080.92405	116168.937
2542	1-Methylnicotinamide	0.8902			MS2 forward	137.0697678	283.846	6920440.479	7060224.521	7060378.536	7060006.966	7022305.147	7022267.773	6006105.449	7674850.45	7486476.184	8936267.884	7847681.968	14744013.77	7313513.581	5155555.374	6954251.912	4949297.135	12289857.43	8368391.219	6524786.236	6544324.92	7511820.258	7050007.739	7765501.331	6130063.774	10008287.06	3831776.568	6096853.747	3563619.187	6976338.465	7240544.804	4950089.389	4756899.85	6430554.09	7869804.417	6171116.812	8164341.747
2547	2(1H)-Pyridinone	0.994			MS2 reverse	137.068218	433.766	11948.0795	11972.87899	13813.254	11882.24724	13496.64485	19780.22053	4215.966327	10921.43792	9706.624666	7703.930491	7715.25499	29026.64391	6722.148116	8026.834974	7396.553183	6347.977563	16524.18932	6422.391651	8775.181592	5149.389168	18335.45922	7858.335769	68364.21536	11469.42964	23226.32104	6992.562636	14744.07212	6733.379318	15271.46834	21434.14951	4077.177533	18560.83035	17072.81524	8896.895884	20263.15514	13786.94506
2559	L-homoserine	0.9028			MS2 reverse	137.093335	114.9465	6377.775472	6266.296767	6763.523147	7615.241878	6382.229512	6766.630832	7521.239671	9359.072701	7329.266681	4903.047924	8919.334828	7260.207334	2648.06243	6460.432344	7052.897891	2604.755678	6059.680921	5678.565536	3700.540113	11158.72517	6867.610962	7714.393461	13252.72424	11249.30449	3093.637716	7859.687277	7523.606609	11864.17169	17701.07766	9570.623761	4591.447179	19772.92905	1443.421946	11498.08894	5654.45403	6464.186384
2597					Unmapped	138.0523244	37.286	43236.54857	40401.96591	43042.6438	42409.51768	41163.64897	41749.4426	38983.86402	45547.51455	43229.06582	79991.48595	37073.45953	37324.60127	42193.65871	32367.93822	35194.99717	64158.98612	73088.03909	32431.17217	49328.17658	46267.92431	36507.94654	38226.328	27018.97024	55370.75069	34919.46118	27351.86801	26898.36799	46529.15408	51725.27324	45181.50277	34640.24189	70428.68411	33977.92671	53634.96517	27664.46056	48164.24457
2601	Anthranilic acid (Vitamin L1)	0.8516			MS2 reverse	138.0522685	344.493	8565.051687	8537.605323	10780.26337	8534.833618	8253.551303	8768.068169	8814.13616	8958.562542	10237.26883	12314.75946	11503.06878	10756.304	7644.584297	7779.527934	6706.760236	13039.71418	10490.05947	8275.845303	12422.16084	11294.29713	12206.12873	10218.04942	7882.063164	12025.63792	8310.915696	8726.131861	6656.059243	9932.491023	7704.812149	7817.873104	10863.26399	11314.14005	7258.13733	9102.534627	8748.304714	8005.282349
2609					Unmapped	138.0885495	392.803	24780.12672	24779.45062	24632.75141	23464.12114	24322.22307	24300.75539	30056.80216	38920.69559	25417.091	31831.3236	28144.82589	59933.92826	22269.16538	23910.66567	16098.59365	24942.67605	31785.15013	23522.66425	17574.91494	18163.22205	19756.64505	21982.69762	23865.18876	27795.24621	16024.50358	15701.9214	22614.64102	39041.0658	26541.02005	21906.7974	40196.13232	62828.09178	35706.67897	28237.83837	18621.62721	24357.6582
2612	Tyramine	0.9069			MS2 forward	138.088606	231.079	20602.27782	29714.1486	21232.9132	22819.27304	20530.46094	23587.55414	11871.56933	12820.86549	12613.59571	20266.54005	11623.8786	12285.89507	10086.74932	15116.96032	21472.97732	16768.72501	19134.20125	10002.10174	17149.7791	35406.90377	7020.667898	12175.10029	19117.60022	20523.42929	19271.04453	5750.099249	8093.673344	11333.26415	14246.12145	13450.42951	13387.41407	11595.73111	9408.650132	12711.34187	12466.05765	10623.29495
2618					Unmapped	138.0998142	293.6115	58352.83058	57516.77857	58430.84734	58383.6651	57426.70987	56200.54847	65912.40647	35764.51887	23351.35747	162919.1906	30000.59831	28556.99924	23940.29197	22101.00095	18206.82408	65331.45074	92753.72227	16815.08592	46415.87122	31817.22239	21753.66785	23669.02966	29580.58482	50776.65085	30142.1119	37134.57473	35441.60882	127874.7557	39065.89654	24939.32254	140095.8217	59507.83396	19791.98751	22136.78284	14744.24288	34114.30897
2650	Urocanic acid	0.919			MS2 forward	139.0477966	174.942	43292.40563	42012.49276	44604.42332	42020.4511	41939.93375	38461.10564	26852.531	37433.11539	27209.47667	43880.8958	32662.11101	43182.57919	15358.71847	19636.23634	14937.28056	76639.35874	91660.92312	18221.07064	35581.89261	35515.20341	26007.15337	27941.26655	18042.34472	56088.97337	15265.40549	4048.235626	10940.62156	34558.59739	35328.09677	32486.9934	25837.88359	23979.51347	12859.51703	41048.558	10103.94821	20499.79657
2652	Nicotinamide N-oxide	0.8574			MS2 forward	139.0484598	143.841	443443.4942	457522.0923	451984.3042	452017.4705	457355.4996	485839.8954	252671.6646	215315.3834	272679.753	1393961.998	209577.7122	395802.4418	332694.7127	194422.3611	625416.1525	945775.1755	1012450.061	89352.8416	574379.8227	634127.1783	419865.5896	251697.9825	491026.9579	878314.0954	748665.0014	373714.2518	169635.0024	286693.5256	1107074.519	321275.4007	252546.6728	482481.4481	168229.6285	815172.2845	156089.753	326616.2524
2734	L-Citrulline	0.9667			MS2 reverse	140.0799781	119.569	399768.1009	401092.823	407204.9776	394297.1231	408601.9592	399224.3016	190803.7633	412583.6769	496851.3754	703790.2245	438634.0852	428390.849	297369.1631	178125.6495	234641.9409	703393.7608	544412.6059	244316.8394	416414.7959	436676.9671	421489.8617	517320.1819	363859.1822	577703.7248	263812.7655	141405.0641	172572.1484	356843.1361	703547.0106	701290.6877	236697.3741	707202.1395	268733.0078	727231.1303	144050.8302	223295.4356
2778					Unmapped	141.0074812	221.032	21549.71505	20565.31556	20292.15406	20285.39139	20313.77418	20281.11979	20030.03589	23065.14234	26612.15394	21762.15974	21834.99298	23126.65995	24071.71312	26093.58919	26466.54934	23335.16067	18976.53483	23167.13405	21602.9571	22964.11716	25052.73194	23970.37556	17289.03363	19770.94086	22416.65497	22442.19035	21770.69174	17946.05632	20469.01771	24021.35132	20098.83403	20002.06538	21633.6648	14842.12812	21940.8242	22471.03213
2798	4,6-Dioxoheptanoic acid	0.8822			MS2 reverse	141.0518697	134.504	34004.11417	34627.68579	33758.92831	34004.2659	33754.64666	32684.20047	18599.40295	47203.08607	48100.99068	71698.69095	59891.58606	31338.05404	40948.34987	33518.11882	21312.2628	77193.83978	44453.9806	44456.11312	49316.94176	46111.77089	40716.96309	52182.70014	29838.78146	62122.36664	54802.46028	18106.43336	24766.1175	16088.74068	53230.47056	51763.80552	24679.46311	28162.88795	32542.38974	43073.53026	24622.41611	19326.21564
2799					Unmapped	141.051777	147.899	32978.23722	33531.05018	31635.7303	32695.29668	32016.94562	32976.61365	17979.55493	36785.0418	36938.46495	60161.66244	38799.74543	23290.72691	25587.49404	30975.907	20934.95733	58334.19826	43273.08659	26429.31655	34295.96022	31402.95249	30962.95845	39032.71041	36778.65149	50694.67882	38124.08447	20707.74988	24899.34203	22017.28225	46868.31494	42148.72317	29637.11282	38044.35846	22938.4026	44708.93615	23977.22346	16396.86882
2805	Picolinic acid	0.9972			MS2 reverse	141.0638494	281.806	416196.747	406641.2894	402022.0522	400937.4873	406528.7283	401705.7536	909937.8258	328423.5267	334864.9273	531006.2492	327869.4762	308663.248	332944.9689	371364.5831	389122.9822	788310.0896	911806.1215	404006.0769	619613.4971	606187.5602	710778.7409	308869.1353	527211.7339	685094.483	932720.7121	821339.6742	340325.4532	903118.783	593012.973	352703.6574	392356.9766	1758635.7	385542.2507	442518.7136	202516.2957	309364.2331
2806			Isohexanol;1-Hexanol;3-Hexanol;(±)-3-Methyl-1-pentanol;2-Ethoxybutane;	-14.3490296782753;-14.3490296782753;-14.3490296782753;-14.3490296782753;-14.3490296782753;	MS1 mz matched	141.0635514	48.2755	202114.5661	228925.0778	228845.0801	227162.9408	225057.8836	228853.2277	47548.82223	524855.534	722886.0351	177313.3193	498355.8044	1105818.563	618433.6857	15251.05379	57249.8922	560601.7641	335381.566	182213.0194	131550.4869	219264.0321	409847.8668	681322.1283	46475.64519	319764.9677	25669.53454	8750.647123	65958.08793	42049.04528	462646.3136	1093690.602	62615.99887	874601.1945	259136.283	638150.1521	37819.49832	298068.2921
2824			2-Fluorobenzoate;2-Fluorobenzoic acid;3-Fluorobenzoate;3-Fluorobenzoic acid;4-Fluorobenzoate;4-Fluorobenzoic acid	-2.35383458048866;-2.35383458048866;-2.35383458048866	MS1 mz matched	141.1114702	431.508	174525.8428	163860.6351	166547.6743	160349.1059	156883.8927	174878.0235	168210.0231	164133.3571	174770.6255	140603.9158	167779.8287	168585.5025	174606.0488	173428.1721	159138.3417	146414.0402	116471.3929	170422.6768	181243.7089	155689.274	169705.6901	189959.8367	147885.6339	135547.8389	151765.4628	167084.9324	164160.2721	116851.3796	120169.0884	123802.3176	108709.127	137754.3818	167837.9253	134646.8701	151709.4265	143376.4965
2825			trans-4-Carboxymethylenebut-2-en-4-olide;cis-4-Carboxymethylenebut-2-en-4-olide;Uracil 5-carbaldehyde;5-Formyluracil	24.2694883991787;24.2694883991787;0.713791668504583	MS1 mz matched	141.1109539	320.901	79087.56005	74931.19899	74938.2605	73788.69165	73766.35638	73791.46863	113828.4852	79655.69179	57206.51203	28992.2128	108861.0439	85489.95799	144833.4208	152859.2386	84060.5765	58896.58976	15028.37116	100609.025	112414.2052	96972.93987	117959.6182	120047.8771	51254.78714	55164.26668	77466.18814	125184.2529	157549.839	53392.12629	51927.26974	84818.58326	89896.88934	115538.5119	112910.3697	122136.4861	138417.6427	91149.66578
2869	2-Butenoic acid, 3-methyl-	0.9163			MS2 reverse	142.0836329	88.724	16365.11806	16010.95309	16008.80989	16156.00074	16759.67562	15304.3461	12976.8954	44714.24156	28894.85273	28187.86349	11002.68067	38092.83929	26133.07868	10841.38143	14448.88295	45273.71531	19893.69034	13910.59316	21682.1079	29305.45217	29362.44457	15132.22474	5131.404928	24809.0452	4660.939033	3636.564702	5541.35037	16787.61408	24265.3299	57169.72983	8654.466776	38421.24455	22620.34473	16928.88321	5989.991011	36546.82624
2884	4-Hexen-1-ol, (E)-	0.9764			MS2 reverse	142.1195177	254.418	5503.746217	5161.067667	5125.384141	5432.136415	2025.403512	5525.334244	5353.49353	8997.27573	5326.12646	8053.179843	4232.290863	4296.030727	6081.821136	2641.658131	9262.574354	7550.390801	6418.647291	4975.69995	4484.05697	5037.126239	6009.959762	5662.016854	7305.94655	6511.042879	5485.040636	4633.116177	2651.040801	6347.330043	6147.315381	6204.429382	7987.898621	6491.557159	6168.645485	5045.212908	4215.571672	5397.675888
2916	D-Glucono-1,5-lactone	0.628			MS2 forward	143.0312523	40.3475	16470.03203	15879.01634	16640.85377	16736.97656	16241.27031	17345.1837	5835.664657	3289.686559	2360.792032	4441.252836	2463.011931	2678.520969	2642.173223	5595.31415	3239.633233	1471.042431	2229.227267	1988.598212	1775.933559	2397.193069	3500.121174	2499.229534	4162.427211	4544.006942	3333.823247	4687.917151	4894.057162	4027.323913	4526.282315	3083.966496	2244.402908	5586.851405	1931.385264	3846.606712	5585.1353	1799.234693
2942	2-Ethyl-4-hydroxy-5-methyl-3(2H)-furanone	0.6077			MS2 reverse	143.0681774	44.9245	2390.481701	2417.870068	2389.050484	2407.494035	3979.098637	2373.299064	3848.265922	4123.726342	3267.730151	1362.548489	2277.059684	5908.410393	1811.306021	3111.847755	1511.243589	3551.577076	2610.501054	4135.387472	1481.191814	4226.325971	3697.145268	4090.343938	2259.912808	3414.09138	1228.220423	3064.481782	865.5563821	2158.087608	3701.454959	4809.880087	1685.531729	4002.089389	2975.900229	3650.496156	530.613918	4162.326858
2946	Cyclopropanecarboxylic acid, 1-amino-	1			MS2 reverse	143.0792408	132.544	83665.80127	85508.56306	88200.91114	83828.5834	86457.0805	86451.27581	58869.22508	45155.91029	31195.63182	522009.4844	37681.56136	49864.36917	22353.69446	45851.16746	61173.99145	119200.7144	220309.5841	42620.62667	113599.0273	62496.52195	38030.62157	33104.26755	45101.17148	155393.0236	61145.82449	44642.93087	19118.62595	168521.5198	79020.70547	38116.64819	41440.88399	71264.09253	19639.22421	44315.40951	19513.68658	78814.08504
2995					Unmapped	144.045335	332.9445	249473.3121	236051.2594	236076.7163	231087.2248	236208.9955	223545.5742	42928.88538	557221.4158	824225.3731	222206.9705	812085.2393	357371.8228	412007.4229	69909.74691	15563.01616	403980.5505	60123.04554	170000.5258	220522.585	431284.644	452438.3125	1009174.53	165257.7667	303592.77	34836.99446	14848.63651	125235.5678	19842.2189	376240.9674	863650.5909	109464.2211	1052171.697	558570.986	611494.8534	113048.7098	46729.33431
2999	1,2,3-Benzenetriol	0.9084			MS2 reverse	144.0628081	358.647	15585.31297	16209.45953	18007.92246	16191.40297	16761.2178	16786.83114	23140.28295	13439.12193	19301.23724	18111.26847	16913.23688	17380.17841	13947.67319	13878.51935	12096.53444	16247.37134	27724.09731	20148.57371	24356.73952	16271.73638	14730.88603	11385.23062	15719.71264	16611.81562	14706.16767	15715.98137	13929.19728	15999.38436	16539.59085	15445.08637	21935.65626	7780.756786	12575.89959	16734.78734	17251.18829	19702.19865
3007					Unmapped	144.0628564	181.9	11887.68564	10360.54916	10364.98562	10570.14888	10088.19148	10561.82025	3448.366165	15497.10329	18835.28841	19475.6374	8310.364832	4016.18368	18827.13406	4881.970068	4040.887234	23598.09591	15646.64776	4369.510944	8493.628563	6703.986196	30281.98376	18203.04845	5769.069574	13845.90643	4239.431213	4238.212428	3157.147956	8013.615926	8918.369327	27725.07389	4457.367579	58534.04072	6443.532341	47098.01366	4239.169495	3637.249081
3014	3-(2-Hydroxyethyl)indole	0.9584			MS2 reverse	144.078	656.0765	4720.359498	4408.07781	4334.908834	4746.14631	4669.583107	1681.257085	4612.073877	7172.003118	4779.837164	4962.536412	5541.535042	5304.713153	5407.42916	5220.832311	5340.37378	5137.392082	4924.67471	6889.819624	4586.816523	4634.92368	17300.2182	4224.807257	4598.112468	5411.977184	9861.975017	18186.88413	4816.505854	4289.586175	6009.543327	4731.414577	7424.746535	4594.836016	4629.01477	3427.879726	4809.490371	5235.202157
3019	Imidazoleacetic acid	0.9989			MS2 reverse	144.0782213	174.131	14707.42686	13695.75551	14705.00718	14705.57048	14442.61205	14705.82284	18042.86682	6591.48487	25549.0418	11294.36432	22315.9869	18775.40402	23305.31323	11599.31667	4742.697846	7771.30385	7552.330649	22486.46703	13924.26407	16497.68326	26607.49269	31331.32737	12326.94694	6316.612391	7561.985692	8826.361633	12405.88848	12581.84252	3674.451421	22125.01373	4525.389133	15929.74194	17960.88447	15483.24201	10547.20814	21845.77694
3027			L-2-Amino-3-methylenehexanoic acid;3beta,6beta-Dihydroxynortropane;Proline betaine;(E)-4-(Trimethylammonio)but-2-enoate;Crotono-betaine;Crotonobetaine;Stachydrine;Proline betaine	-18.3703610950008;-18.3703610950008;-18.3703610950008;-18.1697981615033;-18.1697981615033	MS1 mz matched	144.1000593	251.5665	7335854.119	7347011.877	6951854.647	6947279.832	6947958.435	7058331.616	5782466.558	9066987.964	8539333.311	11337845.55	7065776.127	7511579.121	5484817.731	4245230.801	9596244.132	9758447.152	8746289.244	6336767.839	7944747.421	8450941.304	7941471.313	7992965.217	8258525.188	9368872.184	8961827.039	4634015.832	5602534.22	7562884.935	9277393.529	8130107.393	8151838.897	8718943.843	6021536.691	8330907.961	4054966.063	4630307.896
3028			L-2-Amino-3-methylenehexanoic acid;3beta,6beta-Dihydroxynortropane;Proline betaine;(E)-4-(Trimethylammonio)but-2-enoate;Crotono-betaine;Crotonobetaine;Stachydrine;Proline betaine	-18.3703610950008;-18.3703610950008;-18.3703610950008;-18.1697981615033;-18.1697981615033	MS1 mz matched	144.0996872	511.0545	39556.18253	36205.14954	37557.1125	33959.76334	44415.9176	36036.26935	41570.28272	44194.27277	36000.88177	80303.09804	39230.85819	49759.98447	33356.16725	37726.02377	42697.89335	50117.87072	71609.95561	37484.23019	35674.2644	39291.39476	31020.23016	34258.60867	46749.32533	46732.04005	35849.14101	31102.90497	21191.55451	34173.42379	38746.977	44704.72989	36832.26409	36465.10645	22170.24748	39174.85969	16612.99135	31815.42272
3061					Unmapped	144.9820811	335.463	89822.64991	87800.13455	87853.05635	86295.64232	86604.94671	86303.45032	88568.24833	130159.0711	90699.09563	127448.7348	85506.65542	89044.29012	108787.1222	93563.86354	187957.3151	94870.84746	114883.0193	92050.02736	55148.15039	50304.66423	55814.37841	46396.91505	138242.5194	81640.88986	176470.9204	127549.8144	100315.3944	125334.7343	107965.4222	64263.5053	136403.0154	142852.7776	85195.31147	89100.79793	51681.44941	82565.11215
3071	Pyruvaldehyde	0.9773			MS2 reverse	145.0499667	441.2995	6318.562635	6880.832581	6471.063718	6352.272385	6328.538454	6344.828234	5610.820695	6275.384947	6711.321457	6483.038557	6564.620985	6796.8009	7074.406795	7376.559104	6815.709644	7656.018139	9571.789825	7238.39596	6402.196213	6610.148034	6181.778335	6808.193434	7871.50785	8523.322231	6200.0088	5568.212217	5929.45865	9146.574488	8310.130822	6389.948615	6676.952059	7579.033835	6673.394237	7307.300283	8242.013026	6712.252845
3082			(Z)-2-Decene-4,6,8-triyn-1-ol;Naphthalene epoxide;(1S,2R)-Naphthalene 1,2-oxide;1-Naphthol;2-Naphthol;2-phthol;beta-phthol;1-phthol;alpha-phthol;(1R,2S)-phthalene 1,2-oxide;(1R,2S)-phthalene epoxide;(1S,2R)-phthalene 1,2-oxide;(1S,2R)-phthalene epoxide	3.89427792360658;3.89427792360658;3.89427792360658;3.89427792360658;3.89427792360658;3.99770924805153;3.99770924805153;3.99770924805153;3.99770924805153	MS1 mz matched	145.0580759	396.712	6908.279759	7114.36733	6029.290781	6907.208948	7374.02886	7074.287121	6650.003989	7176.25734	8199.975555	15019.59505	10844.38412	8694.954159	4732.583468	6719.645249	6825.258932	12728.62657	14836.67238	9242.988323	7716.949812	7221.651118	6308.449792	7446.415252	7542.681673	10135.74701	8576.235813	6419.683279	5599.025513	11873.61298	10697.15416	9344.998481	9503.524091	8459.669107	7380.585059	8263.500252	4559.03497	4480.789729
3090	Isobutyrylglycine	0.87			MS2 reverse	145.0732584	46.758	13069.60736	8465.508913	14982.38113	13734.12148	14963.85133	15057.85215	12240.81261	23612.45659	7980.52689	28914.28655	5556.266575	6070.461135	4485.052727	9115.57079	10015.59235	21268.24181	28017.60152	5857.110402	14759.9236	9682.114611	11281.87322	7347.69767	10600.37223	19802.36931	12266.31442	8673.928183	8313.592787	13556.23686	20422.14028	21898.22429	13067.13634	47642.22517	7942.215688	14743.96539	6249.020402	7873.290955
3101	4-Aminobutyric acid	0.6267			MS2 forward	145.0947154	319.4565	8259.6884	8222.221058	8259.946047	8129.93537	8128.437275	8130.697905	9799.174172	4875.607052	4237.554143	6502.891913	5810.371042	7806.377484	4733.106791	5668.877352	31423.49042	6530.639143	24656.00398	17632.13274	9650.859952	5172.699108	4518.924813	5164.727478	3921.504621	6177.370725	17715.75166	10893.10989	6371.791365	8263.399259	4407.672828	4705.378151	13453.65567	2588.036458	4172.595651	2944.63873	3796.281439	17982.86706
3104	Butanoic acid, 2-amino-, (S)-	0.9785			MS2 reverse	145.0983368	44.745	10347.02191	10762.29035	10763.62818	10667.88239	10914.01404	10289.95483	7109.305402	15025.54138	9208.073242	11444.8252	7773.056087	11774.81424	15154.42981	4584.317498	7129.399796	11592.61768	11825.77462	10834.43014	8321.031503	7672.824702	11535.23806	12308.07238	4733.740164	10170.71935	5297.793916	4126.872784	5652.372478	21362.44463	8386.056949	11795.42528	22831.86338	20285.53363	5057.576026	11477.96205	8144.342325	10633.04786
3105	(S)-2-aminobutyric acid	0.6819			MS2 reverse	145.0977609	148.171	4351.658593	4377.880342	4312.948078	6489.166967	5240.591105	4514.245047	5979.64168	3619.828323	2540.816195	12602.80509	4171.480168	6528.322645	5617.874499	1686.040939	7087.088882	7777.373623	5232.631621	6336.500526	4383.168646	7398.549842	8845.626704	2541.785961	7837.245264	8130.707961	7207.305527	5914.57713	4891.844194	3564.972033	9265.519087	3129.339962	6216.849562	7232.190816	7364.891171	12234.43972	301.5833571	1514.888315
3124	N-Acetylcadaverine	0.9254			MS2 forward	145.130764	290.6075	40395.08018	38575.32666	38877.28806	38877.71496	38879.58901	38571.82537	24910.03316	37472.72906	27696.46173	28711.29416	23945.00559	44581.57414	20331.13188	34350.85928	17160.85451	26156.22019	35869.817	32240.32835	19055.86782	19314.69744	26841.583	23672.17765	28284.37144	23571.21816	12760.29035	16781.42129	20513.46409	29350.73891	23667.18037	28274.69814	32992.70921	61610.45185	24740.69751	23519.91283	19517.65591	20388.09443
3136					Unmapped	146.0423347	417.5485	33708.65015	30386.36519	28751.48331	28908.9029	28756.54644	30550.06435	16125.43163	28457.78928	48149.24739	24527.59085	82527.4038	43781.02172	34572.15109	16133.1152	10601.03268	21227.69134	34362.68201	12188.8104	11861.56349	9525.86919	13332.43266	72961.87964	13580.57488	12164.06342	6951.692739	6854.310851	7898.892181	18450.23273	12236.02813	106570.9154	31638.80541	258563.9799	126760.4008	98861.55437	23985.03894	16459.71547
3151	Betaine aldehyde	0.9576			MS2 reverse	146.0581284	180.094	13779.00676	12069.78133	13253.5421	13251.38573	12952.23551	12947.00067	14448.41717	19340.66023	10629.04526	26936.46934	7338.143919	7204.888291	9516.865468	14196.93806	10931.26397	18961.8121	20007.34901	6328.473518	10538.60524	8101.215295	15565.84363	4955.425323	13459.22781	14572.33457	15453.37386	17179.787	7943.37848	31023.92051	10300.9265	12735.82142	7689.797254	27639.1915	7044.966781	13966.91732	7472.564125	6383.515267
3161	DL-3-Hydroxybutyric acid	0.8889			MS2 reverse	146.0784148	315.8975	11172.44765	12356.27025	10768.0905	10766.72771	11224.54025	10728.78431	12606.44953	10011.57529	10701.88122	3930.807645	12451.38371	22818.02752	8995.854321	11617.51032	346.7654854	6309.256838	4136.591795	12870.77541	11530.37559	8832.252179	13037.29433	6461.493695	7273.867453	7642.400581	8066.963664	3257.536379	6723.701512	8123.071939	6276.160269	9902.326361	11491.18045	7273.820776	11672.18254	7442.978829	7897.963682	12016.26181
3166	4-Guanidinobutyric acid	0.9277			MS2 forward	146.0938595	231.98	4213.812357	5320.395149	5085.546032	4875.928875	5780.299041	5290.939264	11387.11765	1476.333585	48791.61814	41767.57315	28024.41842	27886.01384	959.4474275	27844.14269	8056.059164	701.8950083	6080.83304	39489.46237	37473.91305	36039.42087	36322.98972	33548.97965	9069.908321	1834.986376	11043.07053	10311.16646	6217.542656	15399.96817	3683.808082	1079.245906	13039.71525	65831.76207	35624.69951	35486.71549	7351.519897	1888.837275
3174	Dihydrothymine	0.6324			MS2 reverse	146.0940106	149.2185	2073.372083	2563.592941	2166.452641	1896.56444	2222.572599	2081.629539	2623.408922	10709.51263	6079.76784	13340.01631	5766.824005	7267.317503	4190.189268	4245.806662	6662.05098	9818.924308	2035.738703	5223.135794	6160.947907	5895.407251	6437.253381	6261.198195	7148.579125	8584.517681	7381.814048	6369.439855	1989.275671	6929.435911	9917.567294	7163.416786	4128.262557	561.5959316	5707.191785	9586.737222	2066.326435	7024.405775
3175	L-Lysine	0.9958			MS2 reverse	146.1044807	251.828	29431.75883	29080.83069	29439.74349	29443.79608	29074.73212	26222.16746	24160.59495	37433.83365	33213.5782	43722.81376	27304.045	31640.53304	21948.30948	18390.37202	39351.61668	42331.45203	35563.54602	25214.93764	31710.75528	33933.83604	30977.32741	29721.33851	36894.71585	37086.15667	36135.71019	19539.94792	23233.21513	32374.5876	35993.37976	32497.14563	34028.6939	37019.33958	23960.87066	32589.16696	17038.64536	18555.27297
3176					Unmapped	146.1151383	225.666	47006.3588	39801.14822	40385.81294	43022.20307	43020.90987	40264.73657	19770.27591	24923.20651	60444.9658	43261.62279	12111.73371	24115.1125	9757.394725	8184.79119	33622.19974	38888.11422	58283.98439	11329.72805	21350.63697	21929.54429	18338.19696	14421.58235	15165.48693	31147.68426	48581.15649	11479.97447	6426.472804	28144.87197	68346.16899	20003.2798	25087.25766	27759.2495	32142.30914	27729.58351	4091.049251	15422.99994
3244	Ala-Gly	1			MS2 reverse	147.073837	84.276	112037.3088	106724.661	103203.8232	106984.275	88596.31422	92446.3301	34729.87656	165176.8166	305067.9655	84538.93959	356182.0698	329532.4827	219476.5302	1509.233874	14436.57175	153460.8412	20321.97222	101632.6683	36355.20167	52474.4407	112103.5427	333652.3232	67975.88474	83435.74682	16407.88993	7636.407883	56081.92419	10667.58398	160113.82	366319.1409	60887.62223	980703.3022	70817.87702	278692.1578	45107.46282	67548.22723
3258	L-Pipecolic acid	0.9962			MS2 forward	147.1099796	495.6955	57183.66521	51575.53184	52868.82324	52749.04425	52914.28821	49504.03521	55845.65251	68218.59117	66978.39917	74979.26789	63702.60434	55254.0658	46832.9876	44924.1318	40484.90418	64946.81674	74636.60437	52478.31335	47733.61144	48701.79557	57826.62895	58126.20136	52655.4815	48463.51513	44336.86002	29094.53927	23508.44161	43462.47867	52478.95251	55489.87471	47816.66166	91779.12857	54591.03303	57804.99653	27021.54699	49100.56502
3287			Taurine;Taurine;2-Aminoethanesulfonic acid;Aminoethylsulfonic acid	-5.3097771079084;-5.59934151750975	MS1 mz matched	148.0009957	274.783	15772.28394	14843.57853	14594.66213	14850.34757	14590.24121	14587.91058	16561.4898	16582.35021	16172.64367	14553.62244	16306.731	16834.60204	16402.1393	16673.94546	15033.85455	14276.70863	12401.0412	17477.21074	14658.60267	14626.85676	18537.9847	15934.42896	13624.57304	15239.98148	14550.84297	12889.35728	15916.4855	15094.14516	14097.92006	16251.4566	12176.39175	13681.41266	13382.04939	18606.40295	15149.87906	15678.93551
3303	L-Glutamate	0.9925			MS2 forward	148.0575703	324.8645	4023.17106	4022.657942	4102.612453	3568.816669	4400.231305	4022.287733	4663.615546	4837.414681	4422.872405	6734.518633	6215.803151	7404.22864	3900.984791	3122.450496	3345.997703	4826.424314	7840.341892	6656.557433	4474.455047	3372.42746	3573.566876	4484.547924	5748.227312	5425.947305	4501.532444	4354.8159	7273.475472	7312.107981	5392.609	4877.793775	5064.501364	4731.592111	4394.144619	4280.590136	3496.848895	3487.615322
3326			N-Methyl-N'-nitro-N-nitrosoguanidine;1-Methyl-3-nitro-1-nitrosoguanidine;Methylnitronitrosoguanidine;MNNG	10.28942273	MS1 mz matched	148.0943135	366.5175	29670.18959	30669.30396	29309.61962	29260.94114	29263.20418	29265.49849	28265.21365	63858.42234	29999.04775	26680.71581	23389.30801	32052.8629	18111.055	15729.94538	19454.95274	26963.28171	27926.15873	22213.12172	26973.05474	22434.97405	25031.7976	21408.36877	16998.16374	22090.18458	21595.63645	21176.44932	14274.59645	27756.07688	24984.46335	25871.90026	32538.83636	212022.6739	78262.57153	56077.15237	22833.86316	26884.9681
3328			N-Methyl-N'-nitro-N-nitrosoguanidine;1-Methyl-3-nitro-1-nitrosoguanidine;Methylnitronitrosoguanidine;MNNG	9.240425092	MS1 mz matched	148.0941592	341.091	11681.5211	10247.86841	12332.73645	10507.86932	12100.50007	11401.41367	9830.872552	17333.17961	11978.63076	10291.12563	10750.66771	8965.71016	5765.634855	6698.252008	8386.008053	11719.75277	7297.510831	6526.282774	11418.73179	10362.53567	15491.63364	14252.02945	3486.418963	7994.923899	7013.094528	7288.746321	6122.480307	7172.831212	12072.35203	10351.57576	6909.220937	18255.68897	13543.33872	20763.93286	10555.85967	7964.909828
3331			N-Methyl-N'-nitro-N-nitrosoguanidine;1-Methyl-3-nitro-1-nitrosoguanidine;Methylnitronitrosoguanidine;MNNG	10.80542351	MS1 mz matched	148.0943894	271.1125	96228.65351	93093.85164	105574.2481	94583.88103	94576.73152	96272.23162	87564.5109	68606.41228	81560.24601	169053.2229	76727.05118	89317.03041	53077.59369	44384.76086	73141.38939	126013.1108	152431.0998	60428.49623	95986.80176	90539.96164	69605.84474	74233.91202	56579.43605	103258.4892	78773.44685	48371.54709	44422.58051	112864.7591	108696.9305	91600.51849	107352.2251	92280.07714	44653.17281	82567.87411	31574.54552	85587.0882
3337	Ephedrine	0.75			MS2 reverse	148.1092575	148.0795	10087.27853	8947.694117	9226.548771	9237.332181	8864.286246	9216.803928	14502.57234	2896.330911	2924.142437	2280.913182	2719.031333	3158.090833	2526.785991	12566.73979	17271.76906	3554.216358	9889.587221	3110.863362	2935.179489	2614.625965	2882.886007	2928.805994	42820.88533	3726.962319	20897.99619	17767.19958	14251.90714	24545.97547	3317.827718	3072.844233	22556.43987	4060.326636	2300.768881	3250.081971	9816.763642	3069.34681
3355			2-Oxo-4-methylthiobutanoic acid;4-Methylthio-2-oxobutanoic acid;4-Methylthio-2-oxobutanoate;2-Keto-4-methylthiobutyric acid;2-Oxo-4-methylthiobutanoate;2-Oxo-4-methylthiobutanoic acid	-2.23686872718671;-2.136882057218	MS1 mz matched	149.0190837	30.234	387001.8467	377940.6158	354716.8181	354915.0023	354846.7444	354477.1289	303815.9217	328519.295	1055055.38	138592.6976	226135.9979	239355.1533	208155.3699	1512204.024	248606.6328	447040.4288	1039944.937	288865.1703	194069.5107	220890.7817	251024.4822	175637.4031	493276.7022	202583.8788	656201.0942	432469.8637	180688.262	175279.5634	185776.9544	278082.6841	223892.3652	66044.2982	244151.0236	149779.5042	215233.0689	208563.2235
3358	Citramalic acid	0.8886			MS2 reverse	149.0428942	170.43	24261.89881	24258.68247	24267.0377	23981.17182	23559.95067	22880.59262	33762.69429	21278.99756	23001.20983	25521.20722	22893.48864	58964.53923	17831.11706	19361.3416	12639.19793	24462.80352	40129.24073	30658.75457	21927.06095	21904.47894	25559.61985	23867.4038	20371.86412	24180.13205	16125.57048	18256.33231	16171.85203	48916.03999	22774.62221	21846.3911	17668.9418	25526.67267	16376.05256	23729.75446	19305.52334	22941.23839
3415	Diacetyl	0.9981			MS2 reverse	150.0519966	33.018	34322.28042	36449.86464	34763.0735	35834.68561	36572.22405	37664.13375	16232.75166	50192.71236	51740.16052	48203.63789	24173.0803	78564.29952	62461.90353	14161.89971	35672.12447	50122.68172	28356.68165	35085.82417	41618.72594	43179.71195	28183.47798	42432.67836	32234.36916	51858.70933	36549.64379	8916.695341	24456.70492	28964.21113	52619.53092	92694.85104	22826.28861	66388.3925	42287.8809	36360.50401	22972.76363	33103.55364
3423	L-Methionine	0.9767			MS2 forward	150.0555588	264.765	9976.292438	9974.608222	9879.369333	8398.015393	9702.346754	11056.18479	22973.58508	7281.28335	106034.1484	7583.532587	5294.309215	175211.7325	4066.211562	116380.6088	4061.540061	6391.548504	95410.96116	20134.61731	5918.293857	4929.471828	5152.115414	2137.935734	161154.8848	98159.83344	115291.0229	5259.250323	102862.4287	3390.703942	6298.69193	93972.29666	3458.376625	8595.224629	90080.76705	5334.010833	2056.637104	44131.50119
3427	Sarcosine	0.9863			MS2 reverse	150.074621	124.511	60955.40155	59770.00135	60434.1606	60546.9654	63881.67842	60435.47149	66996.56079	46872.64593	29468.85945	87829.94217	17752.55319	75490.48658	18651.48503	40156.27121	54320.45367	59182.89599	129837.6469	39892.83777	51177.63831	51233.98243	39487.94948	21814.37995	61582.61311	70719.71763	49594.8234	53271.77278	28267.82392	103840.7821	73399.36761	34957.34183	50956.74882	28972.3864	23483.50079	48150.70808	23002.50188	70158.41663
3447			Phenylhydrazine;Hydrazinobenzene;Phenyldiazane;Phenylenediamine;m-Phenylenediamine;Diaminobenzene;m-Diaminobenzene;Benzenediamine;1,3-Benzenediamine;meta-Phenylenediamine;1,2-Diaminobenzene;o-Phenylenediamine;2-Phenylene diamine;2-Pyridinemethamine;para-Phenylenediamine;1,4-Benzenediamine	-24.9841073317655;-24.9841073317655;-24.9841073317655;-24.9841073317655;-24.9841073317655	MS1 mz matched	150.0997807	112.021	44260.33114	47649.78066	45797.49103	44697.77549	44253.5274	44256.76244	33166.62427	24581.59239	14567.98303	51677.13609	9651.57565	16426.7521	9354.667189	6704.521383	18356.36615	52126.98607	42141.07625	7872.227105	30748.6516	38032.31985	15565.86384	12450.96768	69301.54518	52441.4699	15392.2113	21393.89147	10468.30828	83347.88367	70635.96239	15690.11784	49925.01331	109414.4325	9698.17898	26049.75946	5790.641321	12964.82362
3449	Triethanolamine	0.9162			MS2 forward	150.1098943	142.391	43675.03584	43899.06292	43151.56308	43739.27872	43899.72548	44093.78294	25038.16711	31655.12313	32747.28943	139804.3758	48426.29196	46600.70525	22880.71646	40339.12476	61369.52483	44644.8428	49033.42331	23385.53359	65155.38438	57355.57989	40047.0294	26466.15076	28215.10714	65196.4189	18153.95452	15290.44031	21317.63876	30746.75894	105990.0245	33773.9705	23265.45754	33786.4106	29038.91581	38466.83431	25162.60481	35412.77789
3468	Vanillic acid	0.65			MS2 reverse	151.0362576	211.283	12144.57294	11773.26885	11771.5832	11773.18182	11415.48515	11641.83069	4318.623736	3331.650878	2111.949009	2235.739884	2254.606141	6074.24355	2160.61709	8307.688129	3243.795016	2523.614411	4549.820202	1167.210957	2300.770162	1170.874211	3011.468461	2933.088885	11655.80056	3053.525624	3919.23475	5469.555796	4813.3085	9354.174305	2088.450994	3329.253203	4655.357033	10449.96787	2150.805592	3531.984684	5816.544196	1796.897155
3477	L-Arabinose	1			MS2 reverse	151.0591904	139.5505	281968.0303	284760.8402	281960.7638	282346.9378	283051.0538	293717.6746	177795.2405	270530.0509	195333.4084	320601.3076	252686.7701	483376.2559	176366.1408	107636.5509	205326.2744	263497.6605	496841.4693	207111.6461	225221.4339	197978.1658	201320.4218	243256.2962	232082.0204	290786.4011	202046.707	110845.3053	110625.4438	276685.8773	283204.0552	224992.3193	168756.5454	306965.3806	159207.8157	286303.5492	106940.7575	295704.1985
3482			D-Xylose;D-Ribulose;L-Threo-2-pentulose;2-Deoxypentonic acid;D-Ribose;Arabinose;2-Deoxyribonic acid;D-Xylulose;Beta-D-ribopyranose;Aldehydo-D-xylose;L-Ribulose;L-Arabinose;Arabinofuranose;D-Apiose;D-Ribose;D-Xylose;Wood sugar;D-Arabinose;L-Arabinose;L-Arabinopyranose;D-Ribulose;D-erythro-2-Pentulose;D-Arabinoketose;D-Arabinulose;D-Riboketose;D-Xylulose;D-threo-Pentulose;D-Lyxulose;L-Xylulose;L-th…	-12.151720698688;-12.151720698688;-12.151720698688;-12.151720698688;-12.151720698688;-12.151720698688;-12.151720698688;-12.151720698688;-12.151720698688;-12.151720698688;-12.151720698688;-12.151720698688;-12.151720698688;-12.151720698688;-11.9957774863442	MS1 mz matched	151.0595289	98.607	3325752.409	3211861.157	3167657.723	3167634.057	3055049.762	3212247.225	2207671.149	3100173.015	3212591.74	4193861.038	4047433.7	5293628.942	2630577.115	1787042.593	2178240.813	3156348.169	4585676.761	2342476.329	3028848.348	2699826.123	2742090.851	3578467.15	1827600.704	3279564.796	2371576.731	1363633.317	1380698.913	2290364.453	3108383.147	3212289.66	1767813.78	3110706.985	2098306.526	3215311.544	1298330.043	3382644.666
3488			Mandelonitrile;2-Methyl-4,5-benzoxazole;5-Hydroxyindole;4-Hydroxybenzeneacetonitrile;(±)-2-Hydroxy-2-phenylacetonitrile;Indoxyl;Mandelonitrile;Benzaldehyde cyanohydrin;(R)-Mandelonitrile;Hydroxyindole;4-Hydroxyindole;(S)-Mandelonitrile;(S)-Benzaldehyde cyanohydrin;4-Hydroxyphenylacetonitrile;4-Hydroxybenzyl cyanide;Indoxyl;1H-Indol-3-ol;Indolin-2-one	-13.2571466259821;-13.2571466259821;-13.2571466259821;-13.2571466259821;-13.2571466259821;-13.2571466259821;-13.5284638880423;-13.5284638880423;-13.5284638880423;-13.5284638880423;-13.5284638880423;-13.5284638880423	MS1 mz matched	151.0809923	27.144	41629.55008	44096.11151	39971.24007	42033.65152	42511.54886	42018.82976	35684.32	58286.42372	43689.67252	37902.17561	28905.15334	47488.57956	24646.47667	14298.61513	41638.32789	41592.18157	41671.81364	41751.89351	40776.93639	36795.29514	34348.73513	39728.30659	37033.10202	41721.34033	21073.95674	12757.85428	10698.88735	73561.87554	43934.38981	42029.48459	27311.94338	116307.6622	34430.94117	38471.90778	17484.58902	26745.65728
3513			alpha-Fluoro-beta-ureidopropionic acid;alpha-Fluoro-beta-ureidopropionic acid;2-Fluoro-3-ureidopropionic acid	23.9826685249181;23.9826685249181	MS1 mz matched	151.1203623	127.351	53582.00472	52694.33688	53323.76345	53343.78945	52674.52807	51272.38364	35826.3174	70967.6814	51766.52983	36804.13211	81230.77626	100960.8927	37938.16166	29715.51423	46316.48876	25744.97711	90161.38888	25831.31165	40981.08166	28347.58307	46439.44622	60728.43327	111170.5758	30665.58024	32460.1817	26233.94202	14555.36325	84331.22228	25412.76354	93720.76696	27590.79884	269851.2976	38688.79278	94283.75412	18749.92818	39217.32529
3543	Vanillin	0.989			MS2 reverse	152.0458862	324.639	702.632993	703.7838466	703.6106091	615.3564255	681.4660443	592.7697073	3206.241217	615.6786722	1017.15458	2102.374241	1143.831951	1085.442252	1450.548477	559.0449733	607.0658926	1330.048015	778.4497054	676.5319395	1147.674828	991.0972596	861.7563021	954.4403981	1618.595632	1529.507752	2660.762897	885.3923237	794.0927925	734.8116815	1563.77646	822.4675251	677.6128944	496.6945062	717.2582892	878.3613833	366.988049	517.7597519
3544	2-Hydroxyadenine	0.8432			MS2 reverse	152.0538829	211.367	4806.591313	4578.733532	4574.780743	4709.730912	5775.902097	4573.107624	8239.367455	4615.658994	3079.168589	10302.249	4248.925579	4556.975898	3551.657694	4533.814487	2299.820246	4502.748465	7655.433031	6231.045011	4076.191749	2927.969187	3206.478213	2938.768291	4504.062488	4599.089691	3231.517556	8171.102	5596.765108	6293.895873	3676.87425	3538.692714	6071.061669	11241.98337	2442.41844	3316.980327	3629.462394	7412.639632
3552	Acetoin	0.9665			MS2 reverse	152.067671	183.323	21320.44975	22107.61088	18519.58618	18476.36005	18177.55732	18536.94341	18941.78064	21086.85461	21547.97913	21536.71758	15022.46772	114300.1831	14203.25456	12765.43017	8565.014176	13716.5171	16057.93892	17294.87065	12059.97681	23553.45535	35492.65643	30710.89327	8492.331904	14688.84389	12605.09894	18650.91104	10935.41146	29230.33247	11727.75542	26129.62016	21568.62359	19248.28746	15746.86328	42272.91074	9250.554983	24499.83829
3554	Pyrocatechol	0.9674			MS2 reverse	152.0678193	166.019	18115.02326	17687.24196	18116.85529	18125.34764	18133.13737	14745.84273	42435.50739	27206.81585	16307.49588	22006.51297	8800.907479	9462.066051	8211.498303	6165.534751	10502.8312	13002.32415	16611.85786	9367.614444	13063.1584	7958.058036	6416.237648	8572.802617	30425.03149	19980.76213	13051.98945	5983.253992	5429.848245	16133.34458	26819.25986	14892.99981	13594.50884	30321.48633	12572.14404	14796.97378	4659.123849	7912.874963
3560					Unmapped	152.0794945	292.4975	37864.42942	38761.00791	36171.41194	37882.48229	37353.54969	35907.92323	47901.27741	37987.71697	35918.46535	52011.86347	43700.63971	49703.3428	35801.47392	40209.20248	35623.0934	44741.97139	46590.4733	56061.04688	37025.88811	47273.81989	35380.36607	32304.47205	36045.95686	46034.24731	23621.9951	39399.51686	31445.4398	40052.22455	53991.18337	34297.25934	34721.68963	23596.30275	34069.15358	32255.31685	30382.34049	36373.03834
3598	Oxypurinol	0.9625			MS2 reverse	153.0379488	289.214	8298.247003	8354.671623	8388.011785	8298.583491	8096.438856	8297.745975	7757.515255	7606.989548	7419.131191	12795.16193	7430.947428	14271.50209	5849.848187	7156.762294	7695.965215	9346.886569	18987.43162	8813.321354	5998.056286	5539.692119	5004.27745	6276.541689	10223.86958	8659.892201	6934.792177	6016.504547	5750.888305	11328.35939	8131.156434	8551.706765	8049.382905	8256.726725	5786.200147	6567.622793	5319.73992	6099.492235
3613			N1-Methyl-2-pyridone-5-carboxamide;N1-Methyl-4-pyridone-3-carboxamide;N1-Methyl-2-pyridone-5-carboxamide;N'-Methyl-2-pyridone-5-carboxamide;1-Methyl-5-carboxylamide-2-pyridone;N1-Methyl-4-pyridone-5-carboxamide;N'-Methyl-4-pyridone-5-carboxamide;1-Methyl-4-pyridone-3-carboximide;2-Amino-4-nitrotoluene;5-Nitro-o-toluidine;4-Amino-2-nitrotoluene	-3.79787848547959;-3.79787848547959;-3.94584719325259;-3.94584719325259;-3.94584719325259;-3.94584719325259	MS1 mz matched	153.0629624	280.749	16127.51535	15995.99166	15900.76327	15853.31897	15834.31273	15298.52908	15863.9189	16452.81989	15788.07994	27471.48397	18174.63802	15937.65322	12692.85688	13189.53939	17181.03999	25175.06096	27029.28221	13977.57138	14135.34308	16763.66953	14767.41259	14786.39125	15913.60846	22777.46989	12488.82005	15066.42313	9287.38512	24902.12511	22926.29466	15777.67525	18288.00308	18097.9191	12048.85442	15687.06978	8771.491967	13909.71771
3626					Unmapped	153.1000483	214.878	64946.49288	63349.71362	63879.96006	62851.97953	63872.17521	62723.61358	26500.04918	85303.27612	97210.72138	166288.7012	109881.593	90403.59607	80855.56558	40482.37116	57677.436	132397.2812	59092.08591	52204.88101	91534.5144	85327.48256	86239.12031	103474.7207	72000.33175	120489.3068	69929.60819	19934.79187	35940.69288	16055.35204	140706.9298	100598.6955	18012.91984	97403.24497	65824.71437	145868.0436	30086.49618	39048.71071
3633			Valyl-Alanine;Leucyl-Glycine;Isoleucyl-Glycine;N6-Acetyl-L-lysine;N-Alpha-acetyllysine;Alanyl-Valine;Glycyl-Isoleucine;Glycyl-L-leucine;Glycyl-leucine;Glycyl-L-leucine;N6-Acetyl-L-lysine;6-Acetamido-3-aminohexanoate;N2-Acetyl-L-lysine;N(alpha)-Acetyllysine	4.82468027268348;4.82468027268348;4.82468027268348;4.82468027268348;4.82468027268348;4.82468027268348;4.82468027268348;4.82468027268348;4.78427949548952;4.78427949548952;4.78427949548952;4.78427949548952	MS1 mz matched	153.099291	365.255	13189.05845	13189.71074	13198.24322	12956.92124	12963.02735	12386.95895	12021.17436	14498.92546	14112.71283	20239.90757	20449.0277	17312.03167	12541.89771	10904.31873	11814.61215	20974.65506	13418.95143	14969.75526	16088.8085	18087.36144	15163.45307	14824.56292	10685.60115	16588.32881	14408.85553	12347.04398	8390.584577	9196.558148	16293.79869	13192.33156	7437.024187	10979.6318	12024.40318	12498.62316	9142.405455	14026.70922
3642	Linalool oxide	0.7269			MS2 reverse	153.1245387	214.708	8867.970604	8853.696822	8845.287792	12454.13629	8792.353524	9587.31081	3163.619126	66983.87688	1757.84686	121330.5601	87531.46285	3175.472284	825.5519296	3083.874866	2605.890643	91644.6884	2922.587573	1199.068383	351.3141815	1406.036843	1747.767127	1515.024155	3635.933158	2050.111138	55219.03727	2332.06618	27655.12655	6037.761168	336.4021813	1609.741249	1416.069249	3007.796953	51425.85101	111934.3147	2321.358475	2038.38552
3667			Trans-3-hydroxy-L-proline;3-Hydroxy-L-proline;5-Amino-2-oxopentanoic acid;4-Hydroxyproline;Propionylglycine;L-Glutamic gamma-semialdehyde;N-Acetyl-L-alanine;cis-4-Hydroxy-D-proline;5-Aminolevulinic acid;4-Hydroxy-2-pyrrolidinecarboxylic acid;4-Hydroxy-L-proline;5-Aminolevulite;5-Amino-4-oxopentanoate;5-Amino-4-oxovaleric acid;cis-4-Hydroxy-L-proline;L-Allohydroxyproline;N-Acetyl-beta-alanine;5-Am…	-1.85566351312031;-1.85566351312031;-1.85566351312031;-1.85566351312031;-1.85566351312031;-1.85566351312031;-1.85566351312031;-1.85566351312031;-1.85566351312031;-1.85566351312031;-1.85566351312031;-1.52603957636103;-1.52603957636103;-1.52603957636103;-1.	MS1 mz matched	154.0404944	221.0535	3006226.477	2872175.929	2902564.015	2903596.879	2870298.152	2824980.413	2604947.19	3141553.23	3454681.023	3095656.789	3117330.727	3021619.919	3443313.823	3695149.395	3448040.416	3474115.366	2438025.591	3224729.238	3345678.444	3259169.47	3625718.074	3249388.628	2235345.409	2635750.163	2803566.161	2874856.948	2989277.785	2342593.518	2823368.376	3592578.526	2809374.564	2670618.162	3176698.128	2028996.912	2995906.089	2884585.207
3668			Mesalazine;3-Aminosalicylic acid;3-Hydroxyanthranilic acid;Aminosalicylic Acid;2-Nitro-p-cresol;6-Methoxy-pyridine-3-carboxylic acid;3-Hydroxyanthranilate;3-Hydroxyanthranilic acid;3-Hydroxy-2-methylpyridine-5-carboxylate;4-Aminosalicylate;4-Aminosalicylic acid;(5R)-Carbapen-2-em-3-carboxylate;1-Carbapen-2-em-3-carboxylic acid;(5R)-Carbapenem-3-carboxylic acid;(5R)-Carbapenem-3-carboxylate;(5R)-7…	9.19286566901693;9.19286566901693;9.19286566901693;9.19286566901693;9.19286566901693;9.19286566901693;9.14777976862686;9.14777976862686;9.14777976862686;9.14777976862686;9.14777976862686;9.14777976862686;9.14777976862686;9.14777976862686;9.14777976862686;9.14777976862686	MS1 mz matched	154.0471167	204.859	15543.98087	15171.97469	15172.22903	15007.35084	14874.40945	15174.78029	14739.92323	11813.22131	17493.40048	36571.21789	20326.75084	26123.47597	12479.32436	9238.385599	11078.63801	29334.50728	43472.85688	9687.070306	16817.04573	15213.05255	13755.1407	16944.03773	28092.4407	25669.295	19782.50048	12307.25975	7142.05903	23465.29107	20457.77748	17279.25494	17171.96441	11377.2667	13687.65809	20687.11588	6875.234039	15466.63981
3673			1,2-Diamino-4-nitrobenzene;1,4-Diamino-2-nitrobenzene	-18.2942207250502;-18.2942207250502	MS1 mz matched	154.0585212	151.868	153134.2063	153422.2707	154352.4697	152048.9779	147126.489	153439.4196	70320.78627	178867.3499	141628.0774	137176.1651	137989.637	348139.5089	95152.97658	30660.89586	35853.34219	250614.6296	122673.4465	80459.89553	132975.2307	171305.5351	131879.1525	155750.364	90078.88694	178921.0978	37489.08681	24193.7952	39318.07257	62838.5935	226469.2242	162647.7861	66809.63312	236595.409	107416.119	183627.4515	27916.29962	140505.5628
3674	3-Aminosalicylic acid	0.8338			MS2 reverse	154.0475825	88.0895	254647.4259	230368.0389	224938.5646	228768.9197	224576.1859	224796.7096	206275.2872	298492.5028	203177.5129	481698.648	320433.5531	15532.16395	221769.1983	146645.0717	270094.5653	402618.2576	309903.1889	187697.2146	311931.6212	297246.3106	260517.9418	241171.4587	119072.5163	369959.7333	266020.0372	131115.151	112162.0246	155798.1661	363884.7979	180121.092	124122.5723	271886.7825	193306.0495	321270.3166	117048.1079	212043.527
3696			Isobutylpropylamine;	-18.2349411619587;	MS1 mz matched	154.0962188	135.522	2418547.109	2377007.667	2460904.889	2418372.151	2446840.259	2418468.031	1125240.622	1570299.811	1724863.36	5435792.008	1300346.218	2016910.053	1103845.794	527281.553	1368541.059	3915458.695	2882794.956	803520.9728	2404775.67	2615470.396	1511161.695	1642835.818	1987566.819	3714558.668	1432286.773	665616.9841	627429.5769	2302269.761	4409760.359	2201818.129	1669663.295	3811447.003	1075731.715	2513667.903	465503.1801	1609334.652
3739	Putrescine	0.8591			MS2 reverse	155.0504533	88.095	23414.58324	24005.37933	27544.46777	24297.46782	23330.397	23334.86832	19075.66972	32321.46014	24442.9928	46987.72227	32761.20483	12636.51096	24528.24809	11361.28366	18125.63695	40850.81017	31363.65869	21708.35841	31475.87958	32837.08234	34603.58612	33935.22215	12974.18803	38929.08395	21218.46944	9304.493981	3428.247152	11999.33535	38808.61871	21594.87771	10763.30097	31027.85366	25649.31002	32243.69215	8339.825004	23686.62534
3740	Caproic acid	0.6249			MS2 reverse	155.0505557	205.0495	1289.080405	1275.143906	1288.086443	2143.791644	1279.819454	1455.593935	1021.675681	803.7157892	3728.240658	2416.022787	1059.483149	1742.261269	1008.907393	958.9030956	778.3119717	1700.296233	2976.759794	4310.730392	1159.800815	3956.109112	1147.756451	3694.273324	2401.141441	1644.818702	1497.748527	870.7494209	502.0534961	2419.680741	1519.163456	1683.27155	1128.246618	2676.798898	1274.216869	1507.877169	745.6102391	1690.46228
3752	Pro-Gly	0.9573			MS2 reverse	155.078656	320.7375	61561.26996	61567.71709	61572.08838	60269.95201	61006.52296	59933.51078	55936.0971	64045.42168	79038.4312	85033.23876	84442.76127	83393.71834	66737.96203	48324.04719	34826.8029	60395.68473	68749.7048	72161.96154	67955.28175	63209.7014	66211.49947	77191.81442	66693.65946	68534.52186	55804.69805	39415.09623	40430.17505	67891.01429	63261.36396	82682.18379	68840.28621	46413.0051	59387.19125	72635.13714	42986.53645	52802.07306
3755			Biphenyl;Capillene;Biphenyl;Phenylbenzene;1,1'-Biphenyl;1,1'-Diphenyl;Capillene;Acephthene	3.18344736540495;3.18344736540495;2.86088307035112;2.86088307035112;2.86088307035112	MS1 mz matched	155.0787408	269.777	55595.74538	54289.1524	55134.55753	54201.24715	55147.94373	51672.11252	94261.03621	47968.11481	39178.23294	69176.92786	47581.21223	22335.44756	24365.50418	26557.60611	34546.25776	70472.78174	69407.63948	23911.66561	100676.1594	101687.3832	56045.56813	47478.04575	31875.28715	94901.68321	20930.35802	21053.76485	22338.96186	250046.642	135612.078	44342.78739	31319.28782	130025.0592	42618.66159	85811.42949	19336.14639	64890.54068
3771			Imidazol-5-yl-pyruvate;3-(Imidazol-5-yl)pyruvate;Imidazole pyruvate;Imidazole pyruvic acid;3-Imidazole-2-oxopropanoate;2-Amino-4-nitrophenol;2-Amino-5-nitrophenol;4-Amino-2-nitrophenol	19.3306142999226;19.3306142999226;19.3306142999226;19.3306142999226;19.3306142999226	MS1 mz matched	155.1263793	256.4645	119012.4548	137134.8713	118766.838	118420.9713	140704.8439	118377.3334	112679.4414	70096.8626	125524.3821	131894.0914	105919.193	90753.11601	254318.0488	122042.999	87515.70462	158216.2698	67631.90833	121649.8564	110228.4108	209496.7195	223850.3198	102341.5946	66163.34115	156399.261	169435.9525	165788.4763	225448.8682	101411.5306	72322.2382	120246.4186	134670.6717	36366.78016	212555.4104	70524.61107	144389.42	186922.79
3783			5-Hydroxyhexanoic acid;4,4-Dimethoxy-2-butanone;Paraldehyde;D-Leucic acid;Butoxyacetic acid;(R)-3-Hydroxyhexanoic acid;2-Hydroxy-3-methylpentanoic acid;2-Ethyl-2-Hydroxybutyric acid;2-Methyl-3-hydroxyvaleric acid;2-Hydroxycaproic acid;6-Hydroxyhexanoic acid;Ethyl (±)-3-hydroxybutyrate;Threo-3-Hydroxy-2-methylbutyric acid;Hydroxyisocaproic acid;(5R)-5-Hydroxyhexanoic acid;(+/-)-1-Acetoxy-1-ethoxye…	-20.4301376310602;-20.4301376310602;-20.4301376310602;-20.4301376310602;-20.4301376310602;-20.4301376310602;-20.4301376310602;-20.4301376310602;-20.4301376310602;-20.4301376310602;-20.4301376310602;-20.4301376310602;-20.4301376310602;-20.4301376310602;-20	MS1 mz matched	155.1518633	145.8735	48455.20064	46560.6521	46323.21371	47069.8605	46327.29577	46317.18472	96622.85538	80020.36705	46646.00473	17669.36863	25298.05043	43065.27563	29915.93249	127395.5331	32725.43446	23602.02003	58337.39739	22805.12564	20857.51286	36721.51635	38937.55134	53855.4439	48718.02146	41991.82395	54754.56437	22172.07991	22852.08015	27767.90755	50046.3688	22511.48851	30524.52601	22488.92096	32243.90555	28065.23306	28112.23469	14513.0477
3804	Salicylic acid	0.9428			MS2 reverse	156.0625868	150.748	1887.065354	1755.336735	1796.834743	1744.243043	1754.649767	2302.061632	596.7560377	1117.023675	1229.824212	1188.673214	2255.336937	2572.778735	883.9938245	2306.927165	2129.406895	3722.606117	3201.672402	1807.5518	3397.962178	1278.482093	1133.710724	1458.202213	1036.868529	3669.623766	1137.562674	1435.496939	2180.745377	3586.962195	1752.526448	1603.326056	1418.965472	1740.974658	1889.085598	1815.902974	2073.105371	2411.95615
3819	L-Histidine	0.7866			MS2 reverse	156.0740431	429.409	20263.63088	21666.02477	12300.48833	22871.39762	19940.92129	19777.51034	16277.27272	30276.85998	30717.22492	24707.89733	17113.13595	19809.83223	17431.49953	13358.34786	15117.16974	17172.86493	20112.55375	16365.6113	17651.41615	19625.46755	15105.52581	13494.35898	13956.48666	14434.2132	22452.34527	17281.8659	13419.31609	15717.69246	17650.99976	17131.50433	17338.65689	16447.83008	20261.11901	18737.07744	12918.16086	13227.85663
3821	.beta.-Cyano-L-alanine	0.751			MS2 reverse	156.0742031	119.999	143468.5611	144810.8101	146016.6376	144827.3357	147424.8136	150194.3295	53233.78302	251998.6097	198773.9869	201270.6583	239693.6576	309916.2667	153906.2934	25149.47953	57951.15798	397026.7589	115392.18	80927.73534	155192.2263	188624.7012	152930.3478	278891.1791	60035.28761	190712.2563	31019.00745	9868.326333	63537.01779	61480.66896	228708.4433	265022.0823	96313.52885	1083428.997	184326.9299	241411.2068	38633.62531	119213.0437
3830					Unmapped	156.0995154	384.908	113208.4761	113196.4858	111937.5518	111889.1738	113233.7847	111802.3182	84724.94462	142044.6121	148780.1582	237096.9645	138806.1073	126990.3144	82562.18628	69034.94362	97322.8571	213457.0059	167363.2316	103990.9168	140501.8692	138017.1744	116280.7653	135916.4442	114624.5507	180642.8566	116122.7404	68060.28721	63256.95666	114519.829	209770.7297	167411.9355	110021.5841	236215.9313	115903.4087	187939.918	61758.80448	91123.92646
3869	Dehydroascorbic acid (Oxidized vitamin C)	0.7977			MS2 reverse	157.0122706	240.4895	10502.15451	9439.61744	8840.394209	9393.453672	8824.035208	8835.321514	6514.278674	12352.43338	6049.214757	7697.661018	4818.123455	5539.918925	5816.741063	7047.765137	7320.235345	6546.087646	5566.280594	4380.828522	6714.931743	6449.652301	4878.077891	5271.820366	8073.57692	5883.914054	7833.456429	7473.009125	1157.327222	6853.918431	9353.842113	5158.600289	4112.23785	10208.36215	4819.460856	4302.260737	5415.770173	5715.826503
3878	Guanidine	0.9904			MS2 reverse	157.05797	71.87	12262.25954	12261.14559	12675.76856	12439.78228	12438.2989	11269.31175	1763.846562	82699.31886	91504.03589	13250.225	104035.4325	142127.1231	140500.0148	7266.507003	8294.679711	23911.74724	6739.452536	13406.70795	10259.32768	20509.76213	36633.01262	154795.0982	5022.065894	19517.92365	6880.520422	5395.223958	5905.832245	6398.190292	32838.80309	310811.711	6367.863952	299377.4785	46275.48289	113576.0068	6693.558773	12466.70548
3881			N-Acetylasparagine;Formiminoglutamic acid;N-Formimino-L-glutamate;N-Formimidoyl-L-glutamate;Formylisoglutamine;DL-Formylisoglutamine	-6.07132810439499;-6.07132810439499;-6.31951103075301;-6.31951103075301	MS1 mz matched	157.0586813	374.323	20255.61377	20001.60178	19997.71754	19602.3403	20008.173	18585.02135	21380.54166	26050.83784	21113.76771	57036.98906	26148.63625	30202.50462	18149.87086	19134.79172	16339.99323	28965.21395	35976.61864	26883.25582	24402.16936	24272.04095	21741.97583	18243.49323	18543.98457	26764.85533	20002.43663	18438.32342	15196.69144	20362.07408	25670.05581	17720.72176	19125.45919	15244.20141	16660.8484	21134.38713	13350.33984	18989.07358
3899	Val-Gly	0.9022			MS2 reverse	157.0942744	269.668	57694.63736	55520.05983	54741.5447	55131.64842	55521.09836	55134.48322	55388.60718	50581.14118	52605.13584	72203.80963	50947.50505	70420.82705	38381.98041	48130.80521	63355.44216	58401.9045	91185.39069	46299.21236	52039.22068	50052.34872	46226.3434	48301.62667	73310.82373	65694.79008	67379.36987	51718.61457	38274.10267	69697.72146	67703.91394	51465.50923	63141.09495	60478.77867	46758.46503	56336.26306	36097.47922	56184.17407
3942					Unmapped	158.0252973	212.615	132641.5979	129182.447	126911.9115	126284.8757	126287.8855	126208.468	44120.43485	212782.8911	252179.5297	156089.7685	389317.7834	70114.41658	190070.4094	75876.0493	128180.9055	227208.2431	191468.4906	127496.8644	193922.8559	190698.7773	253187.9105	279614.8809	37709.73754	200136.0668	116063.4584	27086.96124	124221.2746	26705.16069	223014.1642	203871.9657	33367.85707	186550.551	207370.5887	300430.3024	86151.03026	60358.16738
3987					Unmapped	158.1152639	243.7145	140456.2545	140437.2469	139746.3307	138254.9593	138254.8943	128854.3331	68231.90233	147974.3165	124465.3122	253328.4611	70558.22777	159719.3415	60335.96151	37297.26351	137646.9997	238418.4089	213138.1651	79299.62239	164376.3156	173729.4764	140348.2176	108445.2339	57221.26178	173439.0666	127958.3752	34953.13236	42241.35642	82640.41913	177062.8371	136836.0441	104516.1656	136099.3731	56430.93224	169829.3382	24156.3688	102023.3935
3991					Unmapped	158.1147175	160.835	37174.59185	37180.56026	37167.3525	33794.45327	32521.29427	37181.62101	23952.55487	34924.18979	13456.19421	92466.97504	7334.433179	10613.1216	3045.830583	6495.717334	20544.12857	55631.05027	120854.651	14821.07264	21042.4019	11685.11537	8173.805466	9621.431887	36418.96813	40536.94564	35772.56775	7721.306227	13408.48398	20980.54747	26425.7461	11906.49645	32810.42419	12391.34938	9092.143911	23930.08207	14314.92804	25448.46185
3996			2-Aminomuconic acid;2-Aminomucote;2-Aminomuconic acid;o-Aminomucote;5-Nitro-2-furfuryl methyl ether;NF 45;Clavam-2-carboxylate	11.9472442483081;11.9472442483081;11.9472442483081;11.9472442483081	MS1 mz matched	158.1259772	466.15	18126.02526	17380.00813	17730.45991	18995.178	18157.74178	17718.56316	19227.85222	22827.26011	17778.64744	35124.44051	24050.68575	17535.57878	15584.77429	14592.5903	15213.70725	23466.69361	33724.3251	19204.24651	16221.40836	18040.75277	18513.31184	20013.06706	17909.92413	17339.62551	12096.3312	8156.735524	6893.972165	16968.4905	21909.83331	17949.66843	10768.54917	18990.90231	11922.71923	16239.81815	8794.051763	16979.86414
3997			2-Aminomuconic acid;2-Aminomucote;2-Aminomuconic acid;o-Aminomucote;5-Nitro-2-furfuryl methyl ether;NF 45;Clavam-2-carboxylate	12.7046073772755;12.7046073772755;12.7046073772755;12.7046073772755	MS1 mz matched	158.1260962	195.641	47220.80924	40765.17619	43791.1301	42262.61008	42311.2201	43725.1596	47795.82934	66265.49624	65060.23943	43279.49726	74743.56867	30903.87186	67956.79818	37147.47809	22106.90288	21903.53399	25872.8288	57939.35275	32889.18974	40091.28348	78175.50205	77514.43996	23330.42533	31351.16689	32227.27134	26776.21949	24211.04333	8071.962996	25347.11382	45395.78289	16122.22357	24496.74309	43670.92509	50772.04785	42307.72182	73265.14136
3999	Pelargonic acid	0.6403			MS2 reverse	158.1338769	323.229	3311.748234	3308.350708	3309.119562	4194.616085	3305.630025	3400.569337	3195.92606	2837.509697	1004.963048	2246.008724	29052.03559	3836.467908	1491.62161	3130.971199	1784.976154	1471.186836	2961.617619	2642.077588	2043.142543	1433.331747	2961.393923	33944.93151	1745.677432	2267.831088	1448.714212	1932.997022	3301.30647	2481.949541	3707.959285	34189.23722	2264.938198	26780.49615	2113.158873	2422.062974	1640.20427	4578.977808
4003					Unmapped	158.1509921	201.26	101782.7633	96533.12864	96115.60932	93732.55218	95796.84392	95182.71379	77400.71184	24659.27036	16171.23674	22838.0485	3583.311314	8203.764074	6539.935811	42338.83969	64330.63491	251510.5278	52310.61827	11482.59276	254006.5149	122001.3072	9728.599258	7831.987568	31701.65646	233125.491	16831.76753	54183.45728	55215.78046	239471.8198	55301.77265	15525.38705	51552.68988	105535.1381	9360.987859	13375.85033	35317.19971	36325.28269
4041			1,2,3-Propanetricarboxylic acid;Ascorbic acid;D-Glucurono-6,3-lactone;Ascorbate;Ascorbic acid;L-Ascorbate;L-Ascorbic acid;Vitamin C;D-Glucuronolactone;Glucurone;D-Glucurono-3,6-lactone;D-Glucurone;2-Hydroxy-3-oxoadipate;L-xylo-Hexulonolactone;L-xylo-Hex-2-ulono-1,4-lactone;D-Glucurono-6,2-lactone;5-Dehydro-4-deoxy-D-glucurote;4-Deoxy-L-threo-5-hexosulose urote;(4S)-4,6-Dihydroxy-2,5-dioxohexanoat…	5.18087361435819;5.18087361435819;5.18087361435819;5.11270387601485;5.11270387601485;5.11270387601485;5.11270387601485;5.11270387601485;5.11270387601485;5.11270387601485;5.11270387601485;5.11270387601485;5.11270387601485;5.11270387601485;5.11270387601485;5.11270387601485	MS1 mz matched	159.027827	190.839	8565.476569	8548.619384	8339.683781	8564.998105	8182.944502	4068.824714	14632.89604	14693.68616	11896.81818	12897.13962	9547.596406	14760.71498	9667.940916	8268.516782	7282.719322	7737.28058	7098.981877	9109.490263	9617.067187	6568.504839	12457.949	9675.356971	10836.47996	11442.87278	6694.240041	8155.563564	6874.015203	16369.56565	9924.976248	10146.03561	8745.033021	7555.500611	6956.927628	10392.24707	6716.740926	10597.00275
4065			2-Methoxynaphthalene;1-Hydroxymethylnaphthalene;(2-Naphthyl)methanol;(2-phthyl)methanol;2-phthalenemethanol;2-Hydroxymethylphthalene;1-Hydroxymethylphthalene;1-phthalenemethanol	3.07958659720901;3.07958659720901;3.07958659720901;2.85753688787895;2.85753688787895	MS1 mz matched	159.0736517	296.8185	6796.380329	7382.66981	7160.453115	7375.661363	7176.0083	7811.929884	8306.702598	7163.67222	8694.767138	7639.883544	6854.362905	15461.20921	7299.684477	6020.16963	2368.388608	7057.121499	8861.535759	7719.734959	6209.222512	7246.53062	7161.144208	9266.251068	6085.285215	8716.289591	3016.976959	5491.61189	4956.683756	12464.58659	9472.511472	9392.526155	6105.353925	7974.300024	15472.58685	8806.216618	5599.493367	9631.787509
4113					Unmapped	159.6360742	360.1145	2288.522101	2224.793982	2221.96561	2565.170594	2228.784984	2292.639941	1280.693065	1852.063233	728.5376552	4005.305242	1116.53751	1380.193445	799.9473093	1493.371283	1311.490451	3707.854336	1503.629484	953.0545953	3469.632739	3779.573564	1018.349432	663.4943844	1120.513677	3845.755995	1835.475925	1407.741975	603.4242186	1479.469055	5048.569766	923.2642562	818.6227335	4074.31938	1466.772018	1197.249495	522.1183143	900.1186616
4131	Benzenamine, N,N-dimethyl-	0.7987			MS2 reverse	160.0516033	171.3875	8755.304995	8981.086814	8756.6789	8860.266996	8176.519701	8859.931914	8300.511128	8360.22809	8666.870584	13769.67368	8343.864424	10739.37387	7462.995668	6375.617704	9610.20966	9918.909534	13358.55657	6267.089294	7840.200866	7271.852609	6284.81225	7905.211698	13984.66858	8826.963369	9793.222144	5993.990283	5567.560449	10537.12529	10062.4277	8954.789042	8322.141646	11840.07901	5776.439439	8436.311361	5100.587778	8262.652972
4143	5-Hydroxytryptophol (5HTOL)	0.689			MS2 reverse	160.0748319	46.717	13273.40478	12582.45906	12544.41805	12519.4233	13227.55211	19479.69521	10388.27956	15803.16419	12662.03177	17084.30594	12363.49543	7165.226465	8821.660036	12964.32318	9675.380091	64730.99304	15875.5774	9024.09611	20670.59543	43218.09364	11236.8116	11853.04411	9224.617832	15492.06265	15492.4527	19725.70801	12723.02059	13709.43923	11064.90836	11880.55639	9016.714223	24445.95359	9723.252725	12236.43099	9586.560083	7798.297352
4154			Calystegine A6;N-Acetylvaline;Valerylglycine;Turicine;4-Hydroxystachydrine;2-Methylbutyrylglycine;Betonicine;5-Acetamidovalerate;Isovalerylglycine;Medicanine;3-Dehydrocarnitine;Calystegin A3;Calystegine A7;5-Acetamidopentanoate;(-)-Betonicine;Betonicine;3-Hydroxystachydrine;Calystegin A3;Calystegine A3	-3.41505788962756;-3.41505788962756;-3.41505788962756;-3.41505788962756;-3.41505788962756;-3.41505788962756;-3.41505788962756;-3.41505788962756;-3.41505788962756;-3.41505788962756;-3.41505788962756;-3.41505788962756;-3.41505788962756;-3.14288497976407;-3.	MS1 mz matched	160.0939524	237.9045	47230.48082	44210.76501	44196.23509	45097.80737	44675.63568	43719.60065	26745.87088	51380.84105	41789.72941	91585.31515	47879.18124	64581.61686	30258.25293	14636.86156	34389.98776	66682.06947	117243.0544	37982.13006	39665.43614	37154.93609	35245.89214	40948.9848	31987.61857	51219.13193	40544.26961	18437.3511	16766.49874	50725.48259	56893.34355	40872.27896	34399.5686	123174.5265	33690.75942	50856.12933	13798.03356	44158.33157
4156	3-Hydroxyisovaleric acid	0.8806			MS2 forward	160.0939212	273.7705	43973.51914	39111.95161	39868.19969	39091.41153	39082.89426	39105.57041	51163.11587	32991.57119	39466.87703	62341.3929	42975.75517	31460.27847	33091.59899	37632.57037	40167.02812	61487.88471	57322.73338	32850.22051	43957.2327	38703.23499	32488.28568	41342.19879	46976.88463	46712.91876	42010.8653	47932.3155	41502.75187	54465.24226	40037.54389	39667.37847	59091.20139	45025.45247	33775.78674	33465.60614	30799.52572	30230.72782
4162			Alloxan;Ectoine;L-Ectoine	9.15043812992012;-22.5234419760417	MS1 mz matched	160.1051828	313.404	22964.95855	23098.83184	21488.92264	23165.37193	8118.931907	23368.26169	44693.70013	20553.26289	34444.16048	3981.442122	39303.04815	55565.0102	58845.14147	55305.44953	6778.633839	7913.598635	3263.142255	3949.030183	5206.894546	22239.34431	36116.00458	33796.07499	8530.06162	9449.56652	6183.354037	51672.66211	65243.27406	9016.001648	6774.666402	21802.25589	32804.59692	4739.842783	34307.35608	26104.52412	64039.51709	22038.20213
4164			Alloxan;	-4.92715899324935;	MS1 mz matched	160.1064704	192.151	300281.1207	298042.4656	299789.6984	294752.6044	290870.2619	294697.6098	225079.6703	447127.6009	509755.3224	143166.7687	369509.3119	661864.9484	269438.5163	202378.787	32903.44986	470679.472	158746.1883	209347.0868	181537.8674	247102.4141	353729.5146	466622.6904	2254.994895	331501.9145	71113.13636	201907.9464	225394.4342	393200.8886	471099.191	524551.2463	262025.7457	3165.270929	295386.5738	475518.6445	190796.4906	137084.9106
4170	Cyclohexylamine	0.9886			MS2 reverse	160.1309534	209.0715	337766.2934	316890.3132	316907.6583	310616.8606	316981.3985	307441.8103	224763.7442	434135.0625	362286.6455	1003589.913	360112.3316	398846.5224	221912.5144	195908.4953	202814.4587	744908.3952	518088.5269	215381.4988	297427.374	312973.7417	279285.2244	377344.9868	143261.1579	471212.7701	281780.2693	160478.4675	162137.4795	227280.5828	427916.3341	381131.6148	269481.1637	693569.4796	214149.2804	330958.269	113472.4497	266049.1319
4188			2,4-Dichlorotoluene;Benzal chloride	-23.1272115396606;-23.1272115396606	MS1 mz matched	160.9904228	335.7605	11831.70233	11000.06916	10872.25736	10849.21955	10812.41957	10809.52183	11141.63861	11081.02387	7749.063843	18437.08859	10096.22904	15088.07283	7525.180926	11453.38746	8385.166652	14970.10561	23561.40269	13922.5402	15408.72581	12424.01805	10334.06058	7786.301481	9994.996613	15986.30444	9919.434011	10405.08884	8944.917784	19267.89621	13981.6063	8298.936967	10106.67876	5000.398534	6429.785821	11422.84046	8284.597779	10169.29026
4219			3-Methyl-4-phenyl-3-buten-2-one;2-Phenyl-4-pentenal;3-Phenyl-4-pentenal;	3.13763331931552;3.13763331931552;3.13763331931552;	MS1 mz matched	161.0893173	93.0335	113562.3661	113582.3628	115544.0268	113582.7229	109231.449	106542.9229	99244.9541	106091.8553	71046.53662	224361.5623	65439.97379	114594.0666	47894.27314	22716.83956	117029.3865	142626.4481	295494.3715	78310.6284	112494.3919	95325.24774	75336.67085	102373.2385	104989.8076	157227.5696	111832.741	62139.13342	43827.39783	184419.5065	165338.0581	84313.44886	119029.103	78782.35696	59313.52813	108900.9227	32174.2535	133512.2037
4235	N6-Methyl-L-lysine	0.9945			MS2 reverse	161.1256999	511.024	25843.1227	22915.72362	23641.19608	22835.93195	22965.48117	22846.00876	28185.21858	27433.31009	24105.05804	49471.65691	25849.87437	31774.24638	36593.31758	33074.22009	25955.01357	30896.27579	60699.58463	23484.54304	21927.72107	24011.71187	26946.95473	21991.31659	30754.60925	28495.09766	34416.135	19122.97371	19589.30296	20642.13624	25187.09135	34767.00022	22506.97026	24807.00658	14530.9901	29316.287	11096.81416	18281.23533
4238			N(6)-Methyllysine;Isoputreanine;N6-Methyl-L-lysine	-13.6009491681265;-13.6009491681265;-13.7395922587875	MS1 mz matched	161.1254541	496.803	8309.095846	8914.492792	8033.442251	8028.538672	8318.015937	6856.183397	7198.051517	7846.939285	8652.483734	15631.23739	10555.81105	22286.95472	10427.65637	9847.729038	9337.300776	8896.253201	15155.5597	7701.768755	8136.281524	7444.984445	6205.185347	10274.42184	14022.90524	9971.060159	9764.465886	6614.654254	5751.383126	9723.814806	8793.955085	9998.152183	9111.731265	15718.04869	8549.699536	9581.957449	4607.453852	6081.81336
4248					Unmapped	161.609086	329.7625	18712.26263	17921.21348	17891.41442	17924.9309	17454.1172	17683.56162	12170.35031	15860.97972	11224.05056	13865.42568	11903.11849	20234.98122	11359.01823	20439.41472	9085.390197	15271.27615	16732.29064	15068.50417	18406.14107	19642.89567	17181.49136	10694.84288	11499.18269	18630.7958	8900.492185	8891.223694	9233.163375	9912.468339	16618.58116	11196.22115	14711.8295	8438.117982	12801.79866	12493.76009	15992.06409	14298.76165
4253			S-Carboxymethyl-L-cysteine;S-Carboxymethyl-L-cysteine;L-Carbocisteine	-1.27635642141648;-1.11716115947162	MS1 mz matched	162.0189161	347.436	7398.145674	7457.967507	7396.287064	8173.641534	7397.843732	7398.391705	6643.097843	7729.845127	12337.59262	6082.27556	10158.45389	7808.25526	8305.277488	11228.99523	4100.350048	9314.722067	10949.90233	9822.806017	7748.867198	7570.963409	10181.18319	10511.43384	7550.726634	6287.785685	3468.959873	5292.531425	6145.137786	7875.872585	4942.389032	11088.60345	7113.03705	8411.835872	7725.054141	7979.579113	9422.656292	6361.696043
4255	DL-4-Hydroxy-2-ketoglutarate	0.7071			MS2 reverse	162.0189467	189.5035	4537.442475	4538.58104	4683.987165	4277.549893	4385.79243	4538.155516	1905.917376	4988.271767	4290.328228	6114.153457	4020.661485	4283.900534	2412.119352	2756.643969	1437.231641	6776.7936	4173.562682	2395.515508	4061.218289	2516.755393	3433.799153	5313.832515	6203.650419	3832.196574	2558.952969	2418.319018	2723.770006	2913.454856	5013.309313	4523.114804	5215.765121	6578.453387	3347.239209	5178.075657	2125.370344	1990.087568
4264	L-Valine	0.8233			MS2 reverse	162.0470137	333.954	5261.803942	4491.455991	4703.241946	4711.603804	4692.876118	3600.021675	5619.509625	10381.28186	6391.044782	12540.68435	6293.72756	5913.849039	5011.265234	3697.826536	5058.072073	7801.87719	8671.160864	5476.042157	2831.402793	2259.143008	2751.08059	2717.308188	11812.75395	5555.347991	7451.33781	5310.565219	4204.5993	7551.998233	9247.016241	4113.061953	6783.748887	13945.18634	3862.529923	5491.853849	1648.188732	4589.688141
4271	Indole-3-carboxylic acid	0.8936			MS2 forward	162.052209	230.103	53368.30696	49254.38598	50755.50355	51198.94799	51195.36372	50756.76354	44527.26906	67367.98035	42512.85471	93805.54083	46280.42438	66913.11029	33350.62772	41680.85175	37676.20633	65732.69255	105980.2644	42844.84202	53115.02824	48170.77816	40330.8157	43097.24392	67788.26285	70607.68087	36816.92434	44035.97205	28226.02188	72283.2946	71252.3615	48656.69989	44992.81923	98689.31782	36750.55379	58352.40543	22360.07295	36010.77239
4274	Indole-2-carboxylic acid	0.858			MS2 forward	162.0522385	66.0875	146999.5837	149862.4673	147756.8464	145608.0834	147765.8134	146726.1784	92338.76033	517705.0107	1093774.546	44976.47912	2591614.468	180019.9072	853248.5947	22780.01258	77724.40525	310410.696	110525.915	315011.4822	37010.92046	139629.4042	235950.8608	1159788.198	38663.60808	124562.1124	27355.629	114624.4989	21715.51405	29929.95208	235205.1949	266136.1409	37016.67467	57738.12962	2083237.225	283810.6837	16408.97444	302833.6952
4307	L-Carnitine	0.9513			MS2 forward	162.1094779	394.561	32726.8106	31010.70634	27198.33285	31841.9506	32090.47883	28962.96706	11420.60124	25247.43996	11775.26451	30538.16604	20702.24109	26087.34733	11625.45086	45661.98648	14779.42903	28548.47614	35863.2353	23152.94589	20504.1481	16840.01578	12552.89707	11933.34137	22350.83471	28799.8704	17952.51528	11054.73128	8651.306761	9374.467592	44937.60195	12874.99641	22721.13406	18799.5589	7026.21889	19166.1525	14579.46889	11327.88693
4345	D-Mannose	0.8233			MS2 reverse	163.0569045	187.078	9389.279604	9292.524536	9446.95927	9449.107719	10140.32204	8189.985391	4653.240759	6163.756572	5514.243535	38325.6873	8064.693625	8714.184647	4238.675355	6852.431468	4915.678613	18580.78716	16330.65608	4838.795042	8943.595023	7561.20868	4792.230123	6298.566974	9314.40829	13544.96244	10763.39141	7044.14616	6256.49065	10165.89428	11306.79802	6962.870027	18962.05043	5865.231713	3594.057451	5597.939079	4920.575886	2742.234616
4349	Acetoacetic acid	0.995			MS2 reverse	163.0571778	140.721	46621.50218	46010.34625	45734.04654	45734.23929	45733.70341	45734.06549	64530.69131	6864.476259	60735.48767	57960.57189	4696.252138	12491.25812	7469.476671	13402.12156	55217.67077	55476.05095	49831.00184	6229.617795	7989.720866	5357.366759	9290.03669	4496.022747	14706.95033	9097.534502	12190.65086	6900.038707	9632.985171	51751.42911	11945.24773	10997.2831	14170.79817	8857.57997	57418.30015	10891.72522	9025.635312	3219.667745
4386			(3R,7R)-1,3,7-Octanetriol;	-16.0024085624624;	MS1 mz matched	163.1304984	604.1015	585657.0602	662094.8281	554845.5613	555464.4696	561892.9164	250119.929	233616.9302	651943.6481	498025.4978	726654.9199	662638.4334	487731.9818	274569.6743	482743.3893	445756.3653	574987.6092	238746.138	477579.3552	589273.5382	657842.0445	288422.273	513339.4553	277221.5817	558092.1138	565588.9736	254280.1169	484397.5687	550463.298	632575.1896	556522.988	584486.8005	258220.4469	483444.8826	229361.4795	409232.4686	481090.453
4405	Acetylcysteine	0.9201			MS2 reverse	164.034848	163.9205	42559.47565	43034.49012	42160.70078	41453.53966	42558.83037	42060.37337	17077.40917	41736.78392	40189.4852	76178.63724	33968.75464	19696.45117	20642.90958	12276.80231	16927.71922	58047.3672	45442.31397	16858.37804	28989.22231	27410.87728	25885.84898	37243.20296	23468.24898	42494.4792	12586.54015	11459.37685	12091.58454	30411.3715	39435.25117	42485.06273	42486.06828	46893.35952	20867.18621	40379.94474	9637.622063	15295.37415
4414	Tiopronin	0.9712			MS2 reverse	164.0348283	185.746	98839.451	70581.13684	70704.99081	70367.81904	70505.85768	70434.896	46433.41919	122657.5796	67080.37027	103413.4496	49041.96469	62163.59553	27655.43316	22401.21163	62927.88173	210423.3413	75798.04321	36406.95858	50905.70736	76929.32836	40924.88102	118600.4468	60236.25706	172409.981	26409.19961	25677.95208	19206.93419	139901.1978	211887.8478	121236.4604	49075.37254	272626.8374	80749.43587	71680.28687	14973.72592	29305.53009
4423	L-Fucose	1			MS2 reverse	164.0709721	81.458	39602.65611	35021.52255	36245.92159	35742.25726	35730.27664	36250.00411	20381.92382	89489.65319	43057.03644	45682.88611	32722.33391	64593.74198	29477.28141	181934.1616	11658.77629	46534.25183	79695.78606	27366.28378	27783.10257	27729.06499	42551.82965	37106.05203	164443.3217	38607.25684	19867.20927	247251.6219	9354.328828	28915.70174	40290.87043	43653.69074	12858.39419	301234.1227	30153.48801	60798.26406	6486.698415	37602.85824
4430	Coumarin	0.9267			MS2 reverse	164.068135	255.3475	4759.654432	4500.615028	4761.278239	4775.945028	1733.717946	4499.786574	4843.752999	5740.279955	11457.87136	6652.139924	16153.13547	7129.948327	10286.16126	4901.083059	4937.177131	7601.098715	8008.513102	4857.123059	4193.355276	4574.130381	5103.859695	13316.23302	8484.36749	6066.131747	5853.692944	4704.688492	4607.030023	8046.544061	6345.960557	12743.2982	6615.867868	4870.502203	4216.182186	6675.987051	3509.694879	3199.249204
4433	Deoxygalactonojirimycin	0.7654			MS2 reverse	164.0890585	206.89	6070.872876	5889.291561	5658.033763	6606.385674	5697.780298	5689.008434	5768.390759	4947.870015	3743.701834	9420.878384	4206.09539	6661.002281	3074.886119	9323.521156	2961.794809	5277.942123	8936.815726	4325.226122	5781.245909	3802.541469	4179.836553	3600.874929	11832.69776	6435.500238	8053.656803	4336.086304	3885.346566	10577.55008	7408.683317	3994.112975	6692.596836	3607.617521	2038.451595	5118.814875	5389.846337	4058.990075
4482	tras-2-Hydroxycinnamic acid	0.676			MS2 reverse	165.0512117	277.046	14831.66982	15049.19692	15413.13952	15028.82994	14630.18155	14125.76311	11050.77927	15971.23656	15382.13424	26164.70265	17320.10787	17367.67254	13620.24718	18641.99372	10925.38326	28711.12537	15729.71015	24409.91637	13001.15258	22158.49311	15318.4695	15094.89233	21684.54301	16156.60302	10798.63669	20326.37921	13979.98209	22099.47068	16872.75143	14983.43375	11684.70962	19254.10083	12805.98304	17049.05579	16248.10577	14466.69316
4483	Phenylpyruvate	0.8094			MS2 reverse	165.0549101	122.795	5138.242062	5041.786247	5990.536271	4874.844632	5068.307895	4674.433606	3088.176676	5279.310769	3765.271118	14462.36491	3881.831362	4649.019252	2421.645775	4350.03529	4731.970635	7618.300184	6397.164028	3460.359615	6336.799756	4729.9539	9238.386675	3482.426944	3925.554912	7319.179612	2841.683686	2973.440938	2476.181196	4146.184637	13069.22402	7082.089596	4330.946239	10606.84784	1850.574466	17378.72764	3826.363881	3765.81781
4520					Unmapped	165.1356512	111.319	16801.85939	17176.46753	15973.404	16381.99871	16190.27505	15931.06054	16373.95313	16642.83183	11113.85548	16492.6924	19770.33545	17838.43701	12253.75072	11013.45602	14050.65483	13035.04098	40469.8968	7480.00137	16528.73122	13108.74574	11632.86681	12532.12359	32512.85045	14048.34489	14536.32497	17016.4776	6641.878531	34541.37409	12967.6396	18407.77523	16152.4097	53050.92641	8751.322547	20726.55168	6680.191107	14283.70378
4524					Unmapped	165.5565299	170.417	3325.29435	3323.108416	3177.683425	3297.745096	3585.752408	3114.837372	4228.650663	3228.818717	3080.592061	3276.873721	3174.459217	7103.621311	2345.10441	2526.826938	1622.426654	3305.978357	5609.012867	3768.146591	3077.596478	3058.759674	3655.638337	3272.368069	2574.964817	3425.938257	2210.759275	2679.064472	2291.891343	6852.603026	3510.717832	3121.983753	2450.098314	4011.893213	2458.278028	3598.958069	1788.569671	3264.691784
4535			5-Tetrazolyl-glycine;Tet-glycine	11.88443021	MS1 mz matched	166.0318786	441.0295	47082.28653	51275.62514	51565.39833	50765.3545	51644.23131	51678.10688	48647.23505	48723.81415	49426.35831	76398.27215	58926.14853	63151.27876	49999.53878	50256.20864	46581.87649	73491.56421	87079.16929	62020.54505	52729.89424	50925.42332	43311.27898	50235.12439	71419.35846	76159.41975	54154.80334	50301.71039	49684.13321	83842.79968	78590.23348	55004.03991	74176.36759	67924.12181	49947.77996	67822.78464	48386.50144	49872.62099
4543			4-Pyridoxic acid;4-Pyridoxate;4-Pyridoxic acid;3-Carboxy-4-methoxy-N-methyl-2-pyridone;3-Hydroxy-4-hydroxymethyl-2-methylpyridine-5-carboxylate;5-Pyridoxate;5-Pyridoxic acid;5-Methoxy-3-hydroxyanthranilate;5-Methoxy-3-hydroxyanthranilic acid;3,5-Dihydroxy-phenylglycine;L-3,5-Dihydroxyphenylglycine;(S)-3,5-Dihydroxyphenylglycine	-6.32493868956158;-6.55547130567187;-6.55547130567187;-6.55547130567187;-6.55547130567187;-6.55547130567187	MS1 mz matched	166.0479008	40.051	794052.37	788321.9437	788357.4188	781744.0513	779523.5033	781664.4686	706920.642	1320870.792	929178.697	1108987.496	1031292.779	427212.6669	1065136.388	565623.4387	666902.2116	1071579.452	699425.4182	940916.6624	913635.5776	997880.7765	869061.2845	921273.4736	715112.2472	1072587.477	572615.6805	407336.1842	367446.1558	718137.3052	1026246.591	726254.8905	409633.5326	1651310.196	815520.3994	1021657.955	472847.0259	898071.7214
4544	DL-Methionine sulfoxide	0.9622			MS2 forward	166.0502432	343.9	32697.79748	32125.18256	32118.2781	30894.43519	31816.73963	32110.27601	21962.80958	39343.33829	55547.37922	36019.35358	55617.7185	31070.31127	40010.07284	27174.32767	18126.35288	39590.4854	31997.17636	36518.20296	36776.24766	39719.58317	49040.23704	53442.55625	16212.73964	37405.92507	17045.60001	16837.13041	24259.53575	11417.94934	32055.2378	53574.71368	21131.67161	54151.21509	47871.5276	54614.80135	34381.88027	30324.73408
4549			D-2-Hydroxyglutaric acid;3-Hydroxyglutaric acid;L-2-Hydroxyglutaric acid;Citramalic acid;D-Xylono-1,5-lactone;Ribonolactone;2-Hydroxyglutarate;D-Arabinono-1,4-lactone;2-Dehydro-3-deoxy-L-arabinote;2-Dehydro-3-deoxy-L-pentote;Citramalate;Citramalic acid;alpha-Hydroxypyrotartaric acid;2-Methylmalic acid;(R)-2-Hydroxyglutarate;(R)-Hydroxyglutarate;L-Arabinono-1,4-lactone;L-Arabonolactone;D-Xylonolac…	-7.92638749477091;-7.92638749477091;-7.92638749477091;-7.92638749477091;-7.92638749477091;-7.92638749477091;-7.92638749477091;-8.10607063637663;-8.10607063637663;-8.10607063637663;-8.10607063637663;-8.10607063637663;-8.10607063637663;-8.10607063637663;-8.	MS1 mz matched	166.0710477	170.3465	1390236.075	1429488.317	1412325.809	1412551.114	1412053.273	1293029.822	1774622.049	1090594.881	1253812.795	1376289.197	1286253.165	3252895.249	1058453.849	1152020.668	721699.4091	1429072.205	2115191.905	1726980.416	1270812.959	1384870.929	1500865.116	1279089.722	1126564.446	1287992.668	949863.2081	1027606.271	1043967.142	2843355.849	1442109.936	1428401.63	1092230.299	1533193.003	1015486.146	1355991.205	1179440.12	1450199.866
4552					Unmapped	166.0809079	334.667	8603.425488	8020.791712	8020.300385	7891.531418	7889.182537	8023.285425	15080.12824	7518.25197	28889.21907	14893.47915	6042.824192	7482.337567	5717.552632	11394.31749	8443.146538	10196.85193	13119.00242	6166.35753	6414.525018	14225.77324	6125.835299	6268.441932	10133.48978	16616.63797	6469.01113	5143.407482	4881.547736	12426.47505	9886.651194	2791.026287	8839.607974	7237.236517	33023.77187	24482.66549	6178.568427	10348.48599
4557	L-Phenylalanine	0.9877			MS2 forward	166.0836553	235.76	44959.54893	40589.51641	40606.9824	40465.27685	41603.8447	40563.66939	32851.83856	74107.01723	55999.0826	138227.816	59690.08198	91662.32848	50575.80021	26467.21118	36975.46251	97423.06343	89723.60597	73865.30306	60418.69566	67171.07585	56252.46511	32913.65898	24414.11617	81840.02871	33150.62432	26137.36069	28040.39841	31241.04917	102184.8758	36484.81491	25490.45959	61377.38832	32260.54195	57278.86745	17307.47278	45634.56735
4558	DL-Phenylalanine	0.9644			MS2 reverse	166.0833007	398.026	6811.060422	6815.153953	6812.443519	6547.532508	8600.957913	5740.271252	7260.536639	5880.311993	5789.439199	4966.220484	5788.889741	6806.098523	5394.108923	6865.43385	6063.869474	7008.868743	8134.93719	5790.575693	6277.886819	5111.318969	6204.051277	5298.989765	6156.530799	4967.251352	5475.50992	6427.94058	5542.578296	5864.870301	5287.104821	5606.754148	5710.540723	8349.992513	5654.062358	5409.720226	5494.460626	5537.144657
4559			(S)-2-Propylpiperidine;Coniine;(+)-Coniine;Cicutin	-16.5137990567338;-16.5177317850607	MS1 mz matched	166.0947848	276.386	128512.2548	126965.3596	123670.4723	123676.5271	124741.9574	123646.8134	131607.1688	103751.964	106614.0136	137410.8592	125057.6314	124737.6747	98457.02217	106573.0613	129353.9995	147550.8713	154980.7738	101854.7235	115678.7455	127414.6663	96191.52185	106335.355	84716.29356	119317.2121	85993.08803	107353.7505	80092.02463	116042.9147	118770.8994	101032.8623	14028.34847	94361.51821	101345.1304	82010.78059	73657.3453	106613.2439
4613	4-Methoxyphenylacetic acid	0.9854			MS2 reverse	167.0675077	318.44	1733.243243	1848.286352	1847.032156	1850.959217	1720.463667	1501.418989	1392.902318	2216.830626	1956.521168	1221.616983	1941.987692	4066.582136	1781.769297	1584.584941	1531.33751	1491.463507	2522.207436	2212.937682	1545.838357	2565.271721	2751.514846	1886.90847	3361.544407	1353.337343	1836.459437	1963.636057	1609.38884	2235.474562	1314.306603	1647.754068	1786.980228	3427.282974	2121.295862	1652.828088	2135.863167	785.5961874
4622			1-Deoxy-D-glucitol;N-Formyl-4-amino-5-aminomethyl-2-methylpyrimidine;2-Methyl-4-amino-5-(formylaminomethyl)pyrimidine;FAMP	-6.76524628389989;-15.0524880257321	MS1 mz matched	167.0907097	121.221	3826632.627	3825864.84	3873804.634	3825467.794	3845111.498	4059436.36	1437356.846	4756401.099	2936424.445	14077337.61	2375978.799	2919405.993	1685556.755	1909016.634	6999407.157	7286181.928	7101049.668	4085675.727	8702915.542	4638641.671	4111206.934	2774709.659	1510828.336	10798852.04	7838259.566	869508.3227	1810950.321	1016464.351	9855206.736	3312497.502	1020748.921	4912005.883	2204393.902	5581524.647	1505559.699	4507171.838
4641	1-Methylhistamine	0.9801			MS2 forward	167.126142	282.483	25140.59769	23605.52502	23610.2118	23241.47155	23240.85527	23246.20014	19169.0822	4613.615152	2863.809279	82474.2553	5942.346577	7912.789089	3280.396079	4080.017813	98139.65006	22433.31389	88144.21646	13853.14452	44408.01943	23019.80877	6841.730894	10851.91392	6249.078738	33061.60066	73746.51111	24213.09946	6436.283235	22871.76447	22083.15332	2567.797229	55190.59217	11180.92632	809.6093758	7942.878803	3585.783811	25180.26083
4643					Unmapped	167.1514788	607.5585	146311.3212	146433.1014	141727.8008	140281.8208	143830.6887	140014.5628	150846.1512	153540.1716	170209.8925	138365.4812	175837.8343	169410.9207	141458.344	146498.9981	131183.3522	134344.5833	135210.1836	140795.8699	134297.606	42405.08407	72524.28301	140803.2038	75333.46267	137844.4034	123316.4499	160681.5141	127474.5335	138713.4068	57633.80288	136739.7431	148915.9588	23634.95798	68957.01652	126722.2382	134810.27	128780.5119
4650			Noradrenochrome o-semiquinone;Thiodiacetic acid sulfoxide	-14.7170697064476;-5.08749798383183	MS1 mz matched	167.1515547	709.46	20768.45266	19464.64386	19285.28434	20742.50991	19224.65817	21010.18149	76798.98128	18926.07478	18736.35798	21111.93645	14344.02575	22864.83962	18284.33933	20148.91643	19166.4261	18317.43913	13221.12742	20860.16984	18466.25663	17174.53472	16819.20371	20283.25353	16768.12863	59494.368	16809.97632	18546.6147	24689.41065	22367.91772	13514.50002	23713.02925	16039.88401	18554.78797	16949.54839	19779.2937	20865.4695	20037.40785
4695	4-Imidazoleacetic acid	1			MS2 reverse	168.0736433	204.074	1397.536303	1238.081561	1239.450889	1143.841741	1133.864272	1138.361188	1605.532807	1623.677578	1406.921767	989.0426747	1371.535361	1212.691627	1349.432373	1812.819109	1550.407621	1778.5004	1761.328536	1550.812168	1496.242066	1711.357223	1243.037196	1833.639878	1915.010014	965.420141	1493.565631	1502.726646	1174.699341	2578.503923	1933.91936	1491.512366	1184.189063	3621.504005	1928.960262	1857.085795	1233.147076	1327.014419
4707					Unmapped	168.1112155	110.5005	2147693.473	2147848.56	2147971.152	2146267.895	1994561.432	2129721.368	881208.2938	1693144.254	1023735.69	3399421.053	746978.2179	1404141.749	624341.5289	278579.2846	1077457.264	3952805.185	3148372.213	571082.8292	2543020.445	2902948.3	1270796.769	889287.7617	1534831.24	4085302.904	706315.5307	484393.5488	278374.01	2491489.425	5343038.573	1148132.106	1230861.8	4970030.45	637781.0792	2155289.033	183564.0055	972814.4043
4708					Unmapped	168.1103023	280.722	38400.29765	39884.20764	38423.4421	38281.6713	37857.17306	37848.26352	41871.39209	41671.2544	37911.06841	61816.55187	38119.76868	36660.91217	26274.86946	30663.90258	45864.65647	60684.10351	59548.68935	34026.11368	37063.73643	40807.59062	32864.63475	38006.22207	42629.86427	51728.33941	41328.24786	36499.42725	24091.24947	58298.27435	52231.61608	37612.47061	44576.46197	42553.37733	30085.45028	37185.91137	22308.23234	35146.18211
4740	Valeric acid	0.7409			MS2 reverse	169.0247737	228.786	4068.809485	3900.113026	4067.966371	3999.920909	4002.088645	4156.416642	2036.359994	3821.096931	2488.496189	10591.86295	2011.885705	6036.693236	1508.158918	2511.384254	1152.77198	5408.744446	2998.603225	2655.390677	5382.393229	4550.150245	2594.935761	2009.454097	4411.874716	5871.148533	2273.472124	815.5439843	1812.198873	1014.185909	5604.535821	2522.67277	631.64464	2081.760221	1630.749106	3903.261273	1045.457959	2300.108366
4751			Selenocysteine;5-Nitro-ortho-anisidine;2-Methoxy-5-nitroaniline	0;-20.8267010208208	MS1 mz matched	169.0581853	72.6035	118416.9113	116482.5002	115496.7902	116482.7517	115900.2771	115900.7005	47752.91808	131502.7046	105377.184	642023.9971	226400.5178	17792.24736	155828.8365	36527.46799	95516.51594	454526.3664	113238.681	78348.985	304783.9972	239249.1722	147957.4512	163134.1944	8322.191166	390842.1348	77174.26572	29143.39927	35177.99496	18868.14875	297229.7111	118052.8143	17890.42134	239050.9478	89575.90239	231368.0054	31930.85762	166760.2238
4772			2,4,6,8-Tridecatetrayne;(E,E,E)-1,3,5,11-Tridecatetraene-7,9-diyne;4-Methylbiphenyl;	2.84305378633962;2.84305378633962;2.84305378633962;	MS1 mz matched	169.0943783	290.2915	21149.25123	20970.53689	20974.8921	20084.83945	20973.77205	20351.07533	28074.33061	25059.21064	29087.18803	31271.10993	28354.05271	24225.84193	27316.38821	27184.63585	22311.0086	32979.81102	22492.85724	25062.54708	25250.1307	23664.19909	22228.55622	26401.99214	23111.819	26404.79925	23853.20672	25605.74179	28043.626	19724.60591	25408.64468	27328.45845	26558.53989	21493.39862	21635.04435	26601.98627	21461.2876	19832.11225
4814					Unmapped	169.9827059	336.563	20685.85421	20685.95808	21259.05017	20228.62223	20474.57856	20311.75934	20701.50807	22190.82634	17571.81381	27859.45527	19803.4239	34675.46926	17781.59879	19503.82195	23358.86892	20592.19394	37806.80432	21730.69852	19076.29693	19399.41263	19068.03869	18495.31283	28829.75892	25672.36439	22873.4487	16933.63076	14558.31199	28757.7593	29214.52554	19597.8043	21778.36882	15297.25359	12544.66167	22571.44661	13056.21377	21970.9342
4824			Beta-Guanidinopropionic acid;Creatine;Creatine;alpha-Methylguanidino acetic acid;Methylglycocyamine;3-Guanidinopropanoate;Guanidinopropionic acid	-3.63547648730471;-3.63547648730471;-3.81477002671558;-3.81477002671558	MS1 mz matched	170.0297105	324.697	19662.6687	18567.85683	19923.64869	19923.28187	19669.53548	20918.84459	18479.21946	7496.024843	4737.20801	5268.90678	3669.453026	12441.00294	6861.373205	38522.70467	25146.64222	11811.65889	116764.2225	30522.12132	9533.219973	6455.703265	8282.130592	6201.502853	20170.65307	8284.070889	19548.10159	12156.2962	7344.891373	10218.18364	5389.48983	7280.673523	7915.89656	4047.306227	3949.711784	3239.93635	11626.30167	22503.90389
4827			1-(Malonylamino)cyclopropanecarboxylic acid;2-(Acetamidomethylene)succite;(2S,4S)-4-Hydroxy-2,3,4,5-tetrahydrodipicolite;(2S,4S)-4-Hydroxy-2,3,4,5-tetrahydropyridine-2,6-dicarboxylate;HTPA	-5.73328549307305;-5.88084027588676;-5.88084027588676	MS1 mz matched	170.04208	366.7135	16503.70224	16997.17003	15238.17577	15025.55929	16813.36798	16147.55308	14603.9922	20186.30323	28352.00886	40692.38605	38267.65147	24751.42542	21092.21676	15898.29429	12661.71693	33655.01625	28366.41478	25361.98623	23503.19359	24205.66224	25055.08509	31723.84661	17042.22674	27869.94944	20395.7415	17195.67242	18245.64722	13720.42727	22591.76407	26149.35722	15991.04084	14264.77059	19154.30834	24915.12486	13014.90467	16763.97463
4840	Indoleacrylic acid	0.9199			MS2 reverse	170.0610994	72.593	12197.92048	9682.192838	10168.38031	9702.298255	9675.092589	9964.330177	4098.187058	11905.53394	12494.00525	41909.20833	16436.59932	14940.6451	12526.38142	3157.028384	5877.509768	29922.96911	7824.971311	6899.599177	20590.33458	17733.04782	11439.68199	13067.02215	23456.41613	27106.99443	5236.291831	6620.398138	2778.294562	12273.85201	21554.19831	9517.692307	6111.741194	21237.93332	8167.411817	17252.56921	2974.198403	13119.23602
4842	Resorcinol, 2-acetyl-	0.9368			MS2 reverse	170.0781138	217.563	16703.63161	17366.04428	15834.66238	16269.3959	16714.56282	16262.7973	11095.06072	21656.39361	21749.17363	38071.73947	21030.79884	17842.70402	12017.15363	8767.461442	11136.7748	36854.28639	25290.00076	10185.06823	18488.92366	18429.95813	16300.99937	22231.56632	15971.92065	28561.90711	12987.93253	7785.520454	7222.96959	14258.03135	25769.04864	24737.41513	13284.39016	30134.10225	14824.10157	29120.67296	5706.585675	9100.305574
4843	2',4'-Dihydroxyacetophenone	0.6516			MS2 reverse	170.0782025	291.455	7007.677399	5750.548951	6618.967839	6621.414421	6618.474282	6449.186608	6376.16258	7471.564862	9136.612677	10303.77922	9279.351971	6847.226306	7135.266497	6216.45279	5093.440242	9530.859067	6196.941591	8274.442236	6958.707347	7679.27937	7460.873102	7940.895646	5896.260694	8561.993318	6915.609633	5347.750089	6520.945991	3846.44363	7617.315138	8069.713987	6685.620299	7206.977812	7921.805382	11000.19074	5544.451842	5536.378632
4844	4-Hydroxy-3-methylbenzoic acid	0.6585			MS2 reverse	170.0781538	231.401	11099.44642	11134.60373	10776.5525	11105.35018	10855.19118	9874.517166	5809.992621	13641.26313	12002.12018	18271.81187	12819.81256	14340.28909	10101.02861	7004.50708	8657.47772	16903.77637	12337.83816	9151.579939	11751.55978	12709.69856	11887.87296	13027.23683	4625.85628	14281.43953	4775.420152	2693.611561	1782.06039	9321.629969	14646.12865	13067.80826	6236.827908	22387.06491	9403.453453	15369.57852	4249.78289	7557.03464
4851			1-Methylhistidine;3-Methylhistidine;N(pi)-Methyl-L-histidine;N-pros-Methyl-L-histidine;3-Methylhistidine;1-Methylhistidine;lpha-Methylhistidine;N-Methyl-L-histidine	-6.66291602724621;-6.66291602724621;-6.50559984296721;-6.50559984296721	MS1 mz matched	170.0898481	141.664	18345.91875	18603.92991	18274.40006	18351.31264	18596.1699	19158.67014	9907.810146	24325.52314	19735.81304	21370.75147	17342.37339	19647.51772	20548.74626	9612.860327	9257.041288	21834.88786	25199.69735	14653.45747	16114.11871	20429.60829	17092.97061	18157.73114	12756.02734	20920.10184	10294.91139	8698.084411	8217.324459	17412.6358	21642.36567	22650.96294	15655.12447	59880.29191	12127.96877	34017.23806	8051.307026	14920.98017
4852	3-Methylhistidine	0.9935			MS2 forward	170.0902786	354.961	371945.0462	426750.1335	351940.1089	356271.6909	362161.1794	355693.2096	228429.6215	325537.0721	276654.8687	266352.186	249480.8277	495644.2486	271709.2651	505051.0745	442855.1479	335234.1915	296525.7756	329462.0095	328970.0666	464505.3624	301955.0052	238746.6551	232174.7096	333380.6146	374841.523	225731.3224	278564.1223	155409.8276	474625.7445	267519.7447	90434.56235	229506.7983	250254.1937	283524.0083	335118.3056	264507.7507
4854	1-Methylhistidine	0.9162			MS2 forward	170.0894144	568.502	34189.55109	34296.09651	34331.77494	33299.67302	31178.37897	17247.03653	34376.9451	48975.20073	19486.58038	57777.27741	33022.28375	25756.81894	16826.82522	36069.64729	48102.03539	40913.4264	41293.40593	12998.45379	49041.22216	32613.83834	36703.85505	11468.92753	17301.36554	47727.41183	17447.90998	27480.2533	22909.00703	72782.06329	48555.02538	28015.50908	14138.07047	35308.18024	32101.59625	34272.06433	22203.27312	31513.02728
4864			Phosphodimethylethanolamine;Piperidione;3,3-Diethyl-2,4-dioxopiperidine	-9.86245543742467;24.4343484695641	MS1 mz matched	170.1144321	317.2535	6898.309931	6864.115512	6307.13519	6899.273159	6899.040018	6830.868681	5909.871071	7730.479128	5998.700339	5326.665839	4021.88556	9895.590176	4302.280309	4147.430852	7343.13946	6754.729433	4074.175185	5815.121517	5729.52485	6182.517693	6069.474132	5325.565869	4186.454303	5817.145809	9667.546859	4408.972727	4037.046759	6231.837014	5905.806836	7398.329184	9300.71277	4455.592664	4049.278437	6411.266295	4529.996693	6082.685606
4876			Nitramine;Lupinine	19.5096918828204;19.5096918828204	MS1 mz matched	170.1510496	234.5405	245028.7527	241297.5831	240045.9684	244139.0197	240043.3948	232992.3596	572323.1537	19462.84441	6756.933444	3019.889959	4412.145203	5983.054587	10226.31969	687599.9321	368837.7626	10195.13845	310194.8599	7861.326448	7109.388098	1871.30393	4425.702263	1316.381562	924605.1542	36366.55449	550960.3172	841124.6659	537966.1742	1032178.731	30649.59209	8345.807926	768095.7738	4275.660498	4204.700253	3649.89651	447490.4423	32246.46424
4877	Camphor	0.6809			MS2 reverse	170.1511339	215.204	26508.46557	25409.66583	25477.96808	25337.69992	25896.52769	25408.526	74963.56076	2697.137383	1817.313348	1212.636703	2662.671879	1856.258924	1811.913604	93301.28883	34698.06376	1720.159365	24927.06129	1507.007496	1684.735746	1203.859902	3084.822801	1348.788506	226426.3859	4711.234811	53549.90103	128573.9255	71011.23043	127938.534	3907.650857	2138.835644	111302.4349	3041.80031	1188.005672	2967.44393	59224.10686	4596.485826
4890			4-Chlorophenylacetate;4-Chlorophenylacetic acid	-10.80502431	MS1 mz matched	171.011663	441.0295	112086.4976	121687.6393	121058.8492	121002.3496	122578.482	117517.8439	122099.4079	123725.9749	122995.6573	193651.9702	131280.3328	150776.8105	125141.5138	125689.4149	120691.9679	186134.1634	211370.2384	137853.7428	120238.407	119826.0161	105101.4581	117809.5143	173091.1503	176508.8336	130629.0251	126004.0588	119773.4781	207771.0174	187465.9699	140904.8707	178401.6452	162265.7007	122498.2764	161973.1722	123110.933	122549.8108
4917			Imetit	2.352075059	MS1 mz matched	171.0736396	271.444	24985.30429	23158.43441	23321.4446	22860.77444	22859.36783	22851.64185	16581.924	24778.69734	20503.0568	37363.37785	19110.90201	27748.37921	15730.31984	23935.29922	14899.90421	23115.90629	40186.84408	23088.54405	20526.64606	19951.98033	19353.96755	18145.7448	20600.63098	23335.08978	23780.14561	12211.87611	11437.62955	17716.57977	19661.45975	17643.35297	12595.50523	29257.77112	19107.79177	21032.92569	14013.47505	14899.3988
4920			Methyl beta-naphthyl ketone;2-Biphenylol;Diphenyl ether;2-Hydroxybiphenyl;Orthophenyl phenol;2-Biphenylol;2-Phenylphenol;4-Hydroxybiphenyl;4-Phenylphenol;3-Hydroxybiphenyl;3-Phenylphenol	6.05327713293798;6.05327713293798;6.05327713293798;5.84689416084472;5.84689416084472;5.84689416084472	MS1 mz matched	171.0741944	47.373	829478.4389	870283.2143	842467.5758	839746.4265	846344.3135	846267.3762	163667.7192	320557.9708	2115351.701	1157295.212	1695814.561	2435236.284	1114332.781	84607.97425	372524.006	2070420.261	1373378.892	682745.645	1342746.889	1106367.579	1218330.883	2521753.037	331158.7626	2163933.461	186593.7918	19444.09896	277148.8849	178082.7192	2388636.24	2022024.782	316201.268	1788974.025	1012742.317	1880606.577	130079.719	105306.3438
4921			Methyl beta-naphthyl ketone;2-Biphenylol;Diphenyl ether;2-Hydroxybiphenyl;Orthophenyl phenol;2-Biphenylol;2-Phenylphenol;4-Hydroxybiphenyl;4-Phenylphenol;3-Hydroxybiphenyl;3-Phenylphenol	4.82909811489355;4.82909811489355;4.82909811489355;4.62271539544847;4.62271539544847;4.62271539544847	MS1 mz matched	171.0739862	164.357	73558.52543	72985.10859	73567.50644	72705.69857	74954.0439	69871.2308	51302.50379	159462.6772	44909.64287	136907.5695	7164.210196	79605.96337	22655.01155	13955.42118	74618.99314	167962.5914	400136.746	60680.13496	133379.3872	109731.3815	69041.23943	12892.8308	43280.20747	223691.7337	50683.97909	2003.790557	29635.41691	46122.06521	187800.477	22880.80632	88939.38785	6405.454831	33227.37386	124223.2378	13323.12505	129304.1301
4935			1,1-Diethyl-2-hydroxy-2-nitrosohydrazine;D-NONOate	6.810901377	MS1 mz matched	171.1096647	353.202	57758.03496	55801.27435	55317.29865	55313.18735	55315.92387	55314.21755	56040.35114	72363.52981	75497.26503	105645.8882	90029.83986	75947.54851	59660.19618	55079.66644	46875.34842	89215.08738	60441.80681	57368.85455	67464.63677	61068.10052	57846.34611	72265.37977	65376.17476	77608.38038	57117.15288	52046.81799	51336.68518	60589.21466	70930.05809	73304.92307	20806.6318	106546.6043	65242.44349	86371.50755	49942.81925	51340.46197
4937			alpha-Fluoro-beta-alanine;3-Fluoro-D-alanine;(S)-3-Fluoroalanine;alpha-Fluoro-beta-alanine;3-Amino-2-fluoropropionic acid	22.412395548846;22.412395548846;22.412395548846	MS1 mz matched	171.109438	269.148	15145.44366	17169.16992	14752.09256	15136.93981	18034.21755	15138.54008	17739.24184	22621.98574	11420.66992	19158.46209	13436.9238	15719.74433	9197.87675	15190.04125	19807.08722	17889.64411	29466.30902	12289.74024	11879.92515	11476.48831	11089.60382	11168.87045	26218.49794	12938.23276	19962.67771	20203.2794	12186.02313	22915.46338	19527.27213	12901.45478	21410.96171	21004.90938	18884.04163	14470.25045	9978.091866	12973.62246
4949	3-Hydroxycapric acid	0.7371			MS2 reverse	171.1349431	199.848	9015.567379	9015.266021	9030.104506	8823.102526	8441.145564	9015.565177	5815.608538	8489.761693	9269.439699	12638.64798	1973.100426	8714.721278	4616.09767	5838.12501	3327.619006	18592.64685	16899.25284	4591.101663	4736.627852	6807.956699	6162.130589	8153.776024	11879.59202	11745.96537	3041.698124	1623.951919	3570.99757	5401.200577	13559.84722	14437.51572	1964.300549	5579.762354	1144.195771	10480.23714	3860.071565	8908.968404
4962	1,3-Diaminopropane	0.9519			MS2 reverse	171.1541687	234.234	26581.65458	25975.78336	26416.51405	26792.81498	25977.79559	25963.9777	61047.95023	1049.329824	259.864747	171.8382363	192.8637342	274.8514577	222.4474439	70652.12592	41929.20963	393.9958129	28895.87015	326.5872519	283.6627679	216.0509311	228.7878566	292.0344443	104262.9692	3822.226541	59327.85796	85473.03728	54411.31287	103899.8628	3181.451265	330.9972416	82235.73	440.9328026	299.9004222	285.2501131	47526.57903	3010.714505
5001					Unmapped	172.0941591	223.716	66567.38953	65295.26083	65310.2591	64395.83558	63053.33001	64381.92904	53870.99727	75478.97788	70158.71883	106270.1604	67811.53972	100264.3115	51909.04112	38589.41456	48545.15935	84229.04809	118237.7958	47036.25966	64637.73745	61990.24237	58881.31572	68184.90339	33166.65308	79376.86189	41565.64637	34119.56149	33050.70683	52997.10515	76554.88238	69850.64211	37630.24516	123886.8266	57917.04116	77793.84599	26728.70686	54294.22457
5005			Crotanecine;N-Butyryl-L-homoserine lactone	-14.6122351166946;-14.6122351166946	MS1 mz matched	172.0940222	383.5325	14963.1346	15250.31972	15851.63888	15277.74406	14948.12423	13942.53109	12852.41728	20283.21848	18475.59782	24395.02981	19748.49574	19491.37456	15226.95978	14256.95695	13560.72964	22643.00422	18620.79093	17397.83911	17266.00029	17138.35505	14814.11064	17175.27135	14884.26508	19696.60957	16027.20496	14140.48621	12134.50205	14197.41343	19075.50891	17941.59386	12243.20042	23490.9703	17051.1745	17206.62922	10896.77633	12842.50773
5013			Rasagiline;	2.06540086112237;	MS1 mz matched	172.1051528	465.887	57204.49014	55767.35537	56036.13069	55168.7713	54691.9102	50587.05057	51480.10001	72328.06592	56179.59682	107215.4571	74269.70946	50626.32873	46629.33943	41992.87812	45225.42679	75715.79767	104965.1481	57481.52991	50203.87008	54632.04164	54640.79254	52231.57822	55340.6034	56018.26278	35678.74057	23973.21722	19779.69428	48903.39414	65598.61106	57509.41631	31899.93794	54244.10154	34076.25297	50169.65833	24260.63047	52811.36894
5055			p-Toluenesulfonic acid;Toluene-4-sulfote;Tosylate	-2.41135572091994;-2.32531912089483	MS1 mz matched	173.0265163	336.827	14979.77451	15219.3789	15354.00963	15606.01219	15908.02609	15219.26983	15424.00515	17534.76991	11463.76474	26551.68895	11379.84804	15512.78727	7071.323807	10548.55408	10595.80387	17590.03135	33026.31943	15096.56233	10524.15164	10063.68199	8294.181711	6488.68702	19264.17403	17550.74526	15201.17077	10172.17023	8820.87375	23077.86275	23109.98195	12606.9287	15724.20783	16969.40317	10299.74101	17308.35178	7395.801661	18015.66694
5098			Monomethyl phenylphosphonate;	-1.74298723616233;	MS1 mz matched	173.1258345	77.075	49080.49181	67682.74237	67774.31864	72941.53724	62956.18587	62145.71042	30919.95168	98044.79857	67484.73411	132077.0062	59082.24212	79897.39525	34098.49559	19124.35731	42700.21133	107374.9177	77725.20767	39375.00198	65547.33361	74444.17095	61588.53227	68129.01294	23893.95102	91663.32803	30285.75313	19584.54865	13928.19763	23544.1341	100921.7735	89535.98888	8965.806133	298469.0956	33466.17084	102049.5697	19998.29967	47821.581
5104			L-alpha-Amino-5-oxo-2(5H)-isoxazolepropanoic acid;Hydantoin-5-propionic acid;Acetylagmatine	-11.7167144866377;-11.7167144866377;24.8825903781577	MS1 mz matched	173.1366831	265.247	15942.9492	15945.75545	15953.31377	15953.33158	15659.16135	14968.89858	13465.92558	22104.45819	21722.78077	27036.6645	24433.12378	26407.50982	15950.78702	15839.24246	1763.756458	21190.48594	20054.80853	18909.45541	12564.4491	14572.87001	17687.65886	20646.92397	18048.2961	16994.48204	15127.41233	400.1421231	14604.21906	31218.46487	20921.15492	23411.0241	1070.801717	13458.91722	14755.3408	14796.72215	11039.81761	14005.39517
5121			2-Bromophenol;Bromobenzene-3,4-oxide;Bromobenzene-2,3-oxide;2-Aminobenzenesulfote;2-Aminobenzenesulfonic acid;o-Aminobenzenesulfonic acid;Orthanilic acid;Metanilic acid;3-Aminobenzenesulfote;3-Aminobenzenesulfonic acid;m-Aminobenzenesulfonic acid;4-Aminobenzenesulfote;4-Aminobenzenesulfonic acid;p-Aminobenzenesulfonic acid;Sulfanilic acid	23.1204517735738;23.1204517735738;23.1204517735738;-21.3854660905064;-21.3854660905064;-21.3854660905064	MS1 mz matched	174.0189048	119.197	76495.14099	76484.32538	77136.64422	76485.93256	76525.75702	80431.09523	57022.56107	89871.53796	76241.8157	115506.7001	74828.2277	60906.90916	46178.78983	44329.70532	40926.7609	95774.33345	180884.6965	54499.68493	47863.6908	46483.99769	69777.47914	78092.48185	38560.62399	66642.44427	46704.95642	38334.19964	40135.66155	100571.4719	73093.21224	91172.55817	52984.05596	172995.8966	56790.63972	93187.90974	35863.78225	66010.78984
5133	Quinaldic acid	0.9999			MS2 reverse	174.0524114	199.869	9955.495296	10002.87407	9956.623164	9667.400071	9775.186893	9824.149737	6014.424165	18588.1917	8559.977679	11007.70405	8018.272458	18134.89333	5290.739812	5269.203379	5112.260387	15930.10779	10513.17967	5103.01314	10158.63038	8949.582485	8439.709816	7930.208268	9042.817139	13083.66253	5938.79409	3538.64053	3444.985364	8847.811997	8856.585369	9674.767956	5069.626311	88138.06353	13225.82067	12389.73062	3593.526035	6723.657015
5142	Ethyl hydrogen malonate	0.8542			MS2 reverse	174.0730557	47.904	1503.795289	2133.048845	2363.102682	1463.909468	1508.859482	1398.672185	4979.062506	3546.730181	1251.149936	2031.139723	1104.582129	980.5272402	2366.470494	3711.658236	3013.31247	1539.698186	6753.44285	945.4944337	689.681802	954.3491463	936.4020168	737.2315569	8245.838645	931.4890457	3514.226462	10105.30809	3401.849509	11755.46653	959.0921844	2222.833838	270.6912289	2822.204765	3364.720053	1839.302549	1844.217227	855.1228341
5146			1,2,5,6-Tetrahydro-4H-pyrrolo[3,2,1-ij]quinolin-4-one;4-Amino-2-methyl-1-naphthol;1,3-Dimethyl-8-isoquinolinol;Pyroquilon	0.831965674075549;0.831965674075549;0.623974125775398;0.623974125775398	MS1 mz matched	174.084208	318.525	29366.6161	29344.0402	27495.50315	29385.06518	29364.88724	25051.96125	33666.24937	37379.01431	50154.35125	21254.69147	32667.49165	49359.82537	41425.87662	25035.26427	16467.31294	16380.3894	17982.84694	34826.72838	32576.99142	32782.86218	52142.81075	38814.89737	23617.11549	17449.5718	28748.32589	23807.65202	30801.37072	20828.6499	20680.75308	38053.26132	47639.65689	26143.48813	49573.73319	45007.32948	34870.42003	45847.51242
5155			1,2,5,6-Tetrahydro-4H-pyrrolo[3,2,1-ij]quinolin-4-one;4-Amino-2-methyl-1-naphthol;1,3-Dimethyl-8-isoquinolinol;Pyroquilon	9.87901462713679;9.87901462713679;9.67102119712848;9.67102119712848	MS1 mz matched	174.0857739	25.7565	71637.54048	70212.18084	71631.30576	70152.72311	71700.79429	65220.73756	45350.05094	37557.23899	50911.30598	156001.9584	47505.50722	36245.88152	51369.19519	32465.61665	29789.0396	104480.8488	75118.94779	30252.8344	54302.06728	63403.82284	51892.64906	46720.51063	36981.72863	76850.51336	31695.74831	34438.50368	42228.16395	70964.82081	83101.07684	64596.94953	138804.1821	49222.76772	33989.4553	55444.57901	21169.3542	47198.38941
5162	Acetyl-DL-Leucine	0.7364			MS2 reverse	174.1094016	221.6915	17191.182	14030.79068	14474.7782	14026.64353	14464.55987	14465.21829	7023.532344	27804.60918	6165.520624	6413.650723	3414.893977	7852.352113	7819.41692	3868.022896	4222.799814	11881.52217	5731.94293	3658.043627	8745.01649	3852.375987	11038.21562	5107.138739	6600.526245	4962.259071	3842.831115	6461.632997	5706.898389	9963.911118	4571.105113	11562.89818	8667.593242	97444.20575	15529.35489	8673.500608	3401.833146	3601.65981
5167					Unmapped	174.1223296	289.9645	1901977.21	1910573.649	1901955.905	1965730.971	1902036.517	1901988.316	1776996.153	1324983.196	775117.8742	1740644.004	642180.3155	2548375.422	737828.847	1585343.583	2051227.879	1496605.265	2558807.037	1195377.175	1695781.678	1232629.007	761998.1942	560623.8292	4002787.726	1930847.206	4187786.062	2464515.324	1504615.849	1982484.343	1477809.584	813984.3825	1793655.08	840094.1605	646703.5881	718137.9785	1084063.617	1288239.293
5168	D-Ornithine	0.9813			MS2 forward	174.1206944	496.7735	4101.10547	5845.994481	4496.707518	3402.925841	4042.248121	4521.401857	5519.374631	4046.136363	4018.578716	8073.272982	2877.2222	3582.788909	8645.491428	4373.724114	6053.867999	5285.033268	5398.591552	4158.927974	9779.317929	9641.771725	3881.726271	4470.625969	15130.15179	3720.830966	4801.401834	2789.958186	11053.24166	3572.119948	7488.086061	2065.028096	18926.60163	5438.673159	4875.904188	2677.490267	2552.538713	3820.954933
5179					Unmapped	174.1458245	182.925	25552.40777	24574.00045	25000.20953	24565.62554	23780.72358	24559.83573	16062.00623	36463.46326	26306.61333	82435.33967	25852.09779	28401.52003	14463.30965	15165.72093	12303.36521	58524.13703	33864.76944	15043.54256	23876.70003	22899.15396	20553.53273	25028.48808	24908.23708	34078.27828	21494.20205	12024.8908	12643.47068	15389.2124	32139.26827	27013.70113	26318.75174	59323.86312	15689.45048	24143.92904	8508.111967	17247.88406
5185			Carbendazim;Carbendazim;Mecarzole	12.0301255264675;12.0301255264675	MS1 mz matched	174.1821578	146.06	20746.295	20008.07535	20249.82904	20006.32961	19685.10792	20002.23568	13252.77464	24685.90898	33744.8291	196226.9623	48112.14444	11931.94969	30104.72545	25162.36372	13005.24924	1262.336411	4140.928403	29718.20351	14193.09668	16191.20994	25606.71488	30140.20246	17584.65541	15877.09285	5735.129226	18946.99601	24068.75238	4374.941368	33483.27562	13655.29505	4612.170692	26652.71171	52010.80185	36126.98414	19577.2888	10409.57535
5190	cis-Aconitate	0.8723			MS2 reverse	175.0206808	441.074	14274.8523	14279.39645	14132.08807	14176.46067	14275.28452	14131.83976	14035.41137	14345.80971	13855.50916	29835.86657	18826.10423	17715.07218	12645.72054	14636.64336	13879.45114	22027.1871	26390.97333	16528.04	14518.12279	13464.41575	14017.29779	13203.52905	17646.00773	20150.30304	16892.61181	14311.2911	12055.96031	20832.67216	18308.54861	16811.78738	19592.22626	19676.40492	14298.98209	16827.64712	10578.90945	12767.23104
5200			N1-Methyl-2-pyridone-5-carboxamide;N1-Methyl-4-pyridone-3-carboxamide;N1-Methyl-2-pyridone-5-carboxamide;N'-Methyl-2-pyridone-5-carboxamide;1-Methyl-5-carboxylamide-2-pyridone;N1-Methyl-4-pyridone-5-carboxamide;N'-Methyl-4-pyridone-5-carboxamide;1-Methyl-4-pyridone-3-carboximide;2-Amino-4-nitrotoluene;5-Nitro-o-toluidine;4-Amino-2-nitrotoluene	2.77853447619483;2.77853447619483;2.63056479531481;2.63056479531481;2.63056479531481;2.63056479531481	MS1 mz matched	175.0448434	88.0875	80217.0168	86112.88444	80739.6736	80754.43184	79591.14963	79577.18839	60900.17072	104972.9859	85321.33035	148249.1534	102981.063	10866.59312	97805.64464	37647.10856	91581.8249	125819.2248	116048.4781	76278.15222	111572.7058	105436.9471	100013.6259	89464.04427	57175.67322	124385.2917	79774.77815	47288.02927	32068.29595	62510.97455	116974.0702	71602.26525	40920.56356	87960.50172	88368.36122	104845.318	33567.94767	86107.9039
5202			D-Arabitol;D-Xylitol;L-Arabitol;L-2-(Hydroxymethyl)-1,2,3,4-butanetetrol;Ribitol;Xylitol;Ribitol;Adonitol;L-Arabitol;L-Arabinol;L-Arabinitol;L-Lyxitol;D-Apiitol;3-(Hydroxymethyl)erythritol;D-Arabitol;D-Arabinitol;D-Arabinol;D-Lyxitol	16.6142260906411;16.6142260906411;16.6142260906411;16.6142260906411;16.6142260906411;16.4399596234442;16.4399596234442;16.4399596234442;16.4399596234442;16.4399596234442	MS1 mz matched	175.0548094	227.965	9143.170838	10035.42353	9096.881174	9279.335953	9101.214505	9096.128036	6429.713743	8510.666471	11001.37871	10511.47123	11881.92069	9648.771546	11084.73356	6217.855961	8494.977861	8698.79755	8512.544393	10519.09991	9774.522641	9342.732297	10898.28139	10105.0888	4225.301036	9813.394812	7631.591613	4460.66069	5862.581449	3194.832636	8185.738455	8883.343549	4521.783673	7251.289399	8751.826893	8832.615825	6123.081467	10503.77247
5214	Mandelonitrile	0.6927			MS2 reverse	175.0885672	25.698	8255.760725	7999.128082	8033.553658	7665.455235	8031.464166	7827.488928	5542.595959	5095.844441	6002.294085	18349.09751	5238.474601	4342.16021	6130.975541	3534.697239	3779.262304	12657.90064	8582.547322	3510.679702	6247.629177	6920.021024	6224.913998	5151.747193	4149.597126	9651.01461	3787.118869	4087.370963	4343.84719	7579.943821	9111.985899	8890.345966	15750.17809	6799.331829	9980.815392	6206.774625	1912.049399	5773.540475
5222					Unmapped	175.1048957	269.1705	38190.81743	38038.10906	38040.57128	37770.33385	38040.77615	37244.29593	36956.36225	36288.13989	33944.95324	54362.68031	35294.47705	49821.75185	27814.05899	36396.47731	40654.65707	43406.21878	75015.38608	31959.62477	34863.96597	34438.67298	32114.10755	34214.64734	54660.23134	46034.73511	47559.72554	35575.88982	26182.06102	44693.16035	47072.20325	35436.41568	41601.64799	47564.79532	31102.34106	37512.75167	24628.0875	36639.09755
5227	L-Arginine	0.9977			MS2 forward	175.1165622	487.97	278167.0858	247215.8141	249752.9334	236380.2442	235266.5255	236080.6369	305260.4076	382642.7846	396883.6903	234265.0739	250409.8079	233431.8737	222039.3139	242307.3213	242895.1819	236284.1959	174213.7499	248391.2425	207433.249	238948.4738	291286.6735	294200.1256	235653.0002	197313.3896	208024.337	173356.7935	194552.6214	143891.9484	191247.4432	242532.2909	222837.427	348869.4402	248677.2039	278030.0731	172151.5265	272884.7595
5245			Tranexamic Acid;(S)-Homostachydrine;Homostachydrine;Lentiginosine;Tranexamic acid	-8.13886914707827;-8.13886914707827;-8.2744415864925;-8.2744415864925;-8.2744415864925	MS1 mz matched	175.1406498	521.42	7430.202542	7210.445915	7191.401938	8121.817722	6869.1577	7452.592716	6635.416504	8393.580372	7307.119543	9108.339564	6304.964716	8153.378537	5202.973092	7620.74854	6961.852467	6962.62866	9978.016085	7216.529203	5470.971876	5133.032477	6440.733939	5781.718873	7602.788125	6610.86841	5666.294984	4637.903558	3623.807708	6148.280983	6778.480152	6264.469758	5394.298562	13099.84208	6080.61944	7881.23348	3648.13073	5377.701716
5261			Methyl nicotinate;2-Aminobenzoic acid;Salicylamide;3-Pyridylacetic acid;p-Aminobenzoic acid;2-Pyridylacetic acid;m-Aminobenzoic acid;Trigonelline;Anthranilate;Anthranilic acid;o-Aminobenzoic acid;Vitamin L1;2-Aminobenzoate;4-Aminobenzoate;ABEE;4-Aminobenzoic acid;p-Aminobenzoate;N-Methylnicotite;Trigonelline;Trigenelline;1-Methylpyridinio-3-carboxylate;Betaine nicotite;Caffearin;Gynesine;4-Nitrot…	2.34589891292847;2.34589891292847;2.34589891292847;2.34589891292847;2.34589891292847;2.34589891292847;2.34589891292847;2.34589891292847;2.18901885992949;2.18901885992949;2.18901885992949;2.18901885992949;2.18901885992949;2.18901885992949	MS1 mz matched	176.0077004	264.6355	10303.96556	10401.55531	10306.43214	10401.83611	10401.42254	9997.450741	12534.24688	11039.33533	14060.14458	19695.06744	19938.08985	15182.48315	10080.29254	10017.32987	14631.43328	18510.01471	17457.72647	18151.85117	13893.07642	15149.29695	12410.55576	13167.50536	11815.32048	20062.0883	17638.77998	12088.0138	10922.48748	12702.29993	17678.0502	15741.60567	13462.46374	10586.68174	11447.4664	13349.17567	7901.715354	11736.89137
5273	N-Acetyl-L-aspartic acid	0.6493			MS2 reverse	176.0524918	264.517	1823.320512	2079.124904	2079.952037	2083.355246	2081.722009	1946.841159	1390.341821	1815.011929	1524.224602	1753.157702	2123.23761	1801.619308	2011.244048	4194.417183	5349.219887	2189.206577	2391.208072	1593.60985	2317.178679	1804.435013	1393.409109	1914.136385	2377.214814	1870.310161	1583.739803	1248.56293	881.205482	3054.772398	2657.045304	2459.088765	2300.753521	1655.538028	1289.799476	1980.212566	1752.949008	1905.103312
5280			Hydroxymethyl indol-3-yl ketone;5-Hydroxyindoleacetaldehyde;Indoleacetic acid;1-Methoxy-1H-indole-3-carboxaldehyde;Indole-3-acetate;Indole-3-acetic acid;(Indol-3-yl)acetate;Indoleacetate;Indoleacetic acid;IAA;NH2Mec;7-Amino-4-methylcoumarin;N-Acetylindoxyl;Acetylindoxyl;(Indol-3-yl)glycolaldehyde;3-Indoleglycolaldehyde;5-Hydroxyindoleacetaldehyde;2-Methylquinoline-3,4-diol;3-Methyl-quinolin-2,8-d…	3.93400494486517;3.93400494486517;3.93400494486517;3.93400494486517;4.09680384179245;4.09680384179245;4.09680384179245;4.09680384179245;4.09680384179245;4.09680384179245;4.09680384179245;4.09680384179245;4.09680384179245	MS1 mz matched	176.0640172	379.252	24471.23738	23737.1747	23264.26269	23739.59525	23110.84256	21214.83718	20672.4173	20272.59274	24229.45647	41349.84262	26538.99999	35748.72861	25643.954	24228.07583	22253.93342	39164.31028	44649.62193	28872.28695	33739.93834	32219.38375	19017.98815	17765.44616	22312.91109	33908.98797	23827.13134	20486.44687	16316.90353	20332.81853	27493.48713	21963.52861	712.6178744	12228.02382	16332.95925	18046.47639	15931.60714	15953.80393
5281	Indoleacetic acid	0.9949			MS2 forward	176.0679773	133.053	31493.43937	31565.13127	31565.47161	30509.08413	29610.801	32375.1102	23168.61582	61874.56403	19513.33255	42803.14087	14683.19776	24591.58116	10277.49383	16734.03693	24840.44819	31719.35079	39806.35897	19449.0708	27403.276	24808.7208	37497.4229	21531.78562	20428.62228	30755.73755	23354.11336	18943.42567	13165.17124	32354.79177	33685.1614	31047.27408	20281.26165	159135.9619	22525.6377	48311.87215	15236.87352	19087.64222
5285	Allantoin	0.9687			MS2 forward	176.0751648	171.144	178635.9451	182533.3489	184085.9897	179467.1006	178925.9218	178925.161	74877.48212	198522.504	169813.6122	296310.3468	184259.0054	75142.018	121525.9273	71866.88308	234335.2912	193722.3058	191320.4321	55410.60708	133200.1958	125822.5674	80131.52818	160930.6525	272973.5792	193057.3385	227658.17	81607.59414	77678.18896	78834.15935	225877.7703	180986.047	199847.589	242117.5327	96768.46283	202137.4833	38184.65994	133735.875
5303			7-Methylthioheptaldoxime;7-(Methylsulfanyl)heptal oxime	-9.492693162	MS1 mz matched	176.1014378	28.032	12597.76661	9709.099159	12264.00811	12613.11302	11188.56516	12608.13305	2028.505642	4712.238609	11051.6819	18149.72775	6511.559202	7032.212154	12225.88611	1469.093506	6196.411189	20557.31807	16416.27927	3964.331125	12022.61775	7925.113306	5721.684764	7343.133733	10930.17684	18206.27304	12142.07628	11800.99754	5037.655321	17080.8102	9103.394451	7086.675251	23078.74245	13169.08245	5966.773626	6491.613623	3918.495192	12707.0418
5311					Unmapped	176.1250115	355.584	28672.87236	29106.89598	29946.58031	29206.89806	30114.20182	29669.71379	23959.55739	28798.48075	18795.09255	45409.37953	22495.22345	24164.75321	17300.14408	16843.64783	17865.13274	44194.74898	31160.07191	23847.39741	27985.62881	35425.65475	19154.98708	13254.56699	18920.15657	44307.41084	22767.80097	23534.4671	14678.35502	28053.61425	52391.91513	17223.22169	19968.28925	42758.35611	25247.64544	24069.1383	13361.65994	18677.02585
5315			Mesalazine;3-Aminosalicylic acid;3-Hydroxyanthranilic acid;Aminosalicylic Acid;2-Nitro-p-cresol;6-Methoxy-pyridine-3-carboxylic acid;Monomethyl sulfate;Methyl sulfate	3.9181012358442;3.9181012358442;3.9181012358442;3.9181012358442;3.9181012358442;3.9181012358442;-0.892020077490755	MS1 mz matched	176.1254557	193.437	177918.1067	171326.0178	171689.2786	171817.0893	169516.0446	170357.7939	159655.2133	127670.8955	87008.20207	248256.3467	63097.94907	296795.1528	43182.75018	74706.98371	39677.74014	247794.9536	235879.4998	117216.1097	96527.56563	98894.72281	114856.9741	67007.75227	147531.8178	122411.8225	113264.3007	106547.9081	118679.0075	246205.7306	41474.55336	70115.04232	105535.0939	4515.694179	66380.18433	108814.246	74831.72147	133250.1858
5334	D-Glucuronate	0.8513			MS2 reverse	177.036712	384.362	20041.1108	19802.03119	20692.18244	18758.047	20309.54377	19795.07184	20386.62097	20654.91733	18802.86047	54896.84229	33517.77979	35142.2404	15875.81509	17938.26072	12071.48325	47137.97456	47190.14695	26555.88328	18049.17925	17496.41787	15318.68121	17352.20587	32716.58829	34219.46515	23064.82908	20466.72493	17066.61982	34677.91213	27854.63499	21623.41696	22536.6575	31529.33724	20611.40438	23919.72484	12528.13616	19417.41644
5335	Fumarate	0.7214			MS2 reverse	177.0363584	259.807	2216.287823	2215.398876	2215.307295	2176.896421	2176.591176	2108.265935	1949.442995	1434.202739	1195.107354	2194.603942	2088.541536	1526.434724	1472.415845	1181.558119	774.0951331	1988.016585	2504.549025	1042.95901	2225.078735	2917.037855	1554.005452	970.7017186	2826.085483	2345.376775	1236.26424	1124.719631	901.1610966	2427.795491	4583.263818	1231.055135	1777.627763	3178.189093	840.6674082	2487.288834	1115.810663	1497.343413
5358	CITIOLONE(INN, Drug)	0.9447			MS2 reverse	177.0732044	205.639	5018.526473	4336.85296	5422.641024	5048.336924	3956.262038	4133.27589	7345.228783	6981.422175	8316.764809	10232.15928	1525.250034	1753.836113	1279.902344	5241.861459	2769.814091	1303.080453	7354.077827	7742.090898	748.050984	7586.169845	1900.548637	1026.681496	6170.744575	1152.722686	12713.2581	9462.116544	4339.429168	6110.625597	7513.711436	8534.068702	6004.900779	16843.19044	3279.537465	3061.99023	2327.958274	7217.022427
5364	Serotonin	0.6052			MS2 reverse	177.0989544	124.522	27618.50079	28357.55335	28435.88638	31294.02659	28964.5383	28959.15602	23106.78395	31939.12825	26958.66545	50560.33925	28037.8212	21023.12485	17759.6236	13500.39459	26233.98447	32601.12466	57422.12394	18578.40595	25053.6092	19622.53974	22919.84936	32994.68508	39116.33498	31128.06899	22638.46399	19467.03261	24134.83528	55420.3517	33280.34564	40415.11652	44854.20054	115857.0957	13802.85265	34055.23184	12675.02201	26522.43691
5374	Hexanoic acid	0.6916			MS2 reverse	177.109012	66.445	50836.43454	50738.3546	50829.06987	53465.36564	48836.77325	31594.43634	15015.99327	13060.68985	35873.04975	96594.2453	30877.11373	28732.87454	22557.67229	26493.79997	20997.9008	53100.27845	55493.56107	19421.9491	32068.3339	28640.26457	12557.15379	30503.29491	42587.17013	44151.29883	23664.72479	21553.41767	17103.03519	26156.35343	44501.96293	41720.65118	21828.74653	122769.4535	18617.61441	37170.82867	13131.08649	10703.11699
5386	Pargyline	0.9994			MS2 reverse	177.1355455	161.085	8275.589193	10722.94417	8551.152448	8225.298181	8207.328352	8201.33644	5326.759415	2774.314896	1757.446426	1429.756873	1409.294375	1706.247334	2258.445214	4169.674084	6771.492027	2477.427929	22754.52481	3152.425424	1088.19616	1262.247069	1562.099744	4538.464944	47371.42753	1895.480383	11999.06865	10345.93787	10949.30753	59835.21167	3328.23941	1455.746955	50573.08213	3436.745315	2941.394274	4796.909008	2810.639413	2564.346519
5410			Sulforaphane;2,6-Dichloro-para-phenylenediamine;2,6-Dichloro-1,4-benzenediamine	6.29165277643968;-10.6241159750893	MS1 mz matched	178.0293192	219.024	3312.458129	2982.666513	3314.631222	3237.800911	3468.753701	2775.172946	3147.700248	3478.154368	2754.062934	5108.598597	3823.858873	5618.059685	2694.885949	3335.437474	1953.727753	7894.305281	14597.53956	3303.44194	2334.749657	2737.857864	2788.775695	3857.258687	6305.706841	5077.975634	4373.284468	2434.338328	2441.75884	4365.713899	6078.087654	3697.699705	3546.051415	1361.865742	1597.612227	2927.009119	2004.248533	3306.182117
5425			1-Isothiocyanato-3-phenylpropane;4-Hydroxy-4-methylglutamate;3-Keto-scyllo-inosamine;(2Z,4S,5R)-2-Amino-4,5,6-trihydroxyhex-2-enoate;(4S,5R)-4,5,6-Trihydroxy-2-iminohexanoate	4.40525599010449;-9.60106447566379;-9.60106447566379;-9.60106447566379;-9.60106447566379	MS1 mz matched	178.0685338	384.206	35858.99572	35320.96383	35322.07172	33678.02158	37013.30993	35884.65685	30175.71959	41285.54627	45996.75434	82194.0302	54572.24633	51635.43812	34607.62236	29770.24114	29917.47891	71558.38915	57416.68258	43083.46014	45047.88524	45523.71007	37390.32214	44412.16219	35883.20679	62074.31364	41465.98088	34034.69145	26829.97484	38598.75162	58444.25964	53947.44816	35818.74908	49561.65632	41014.207	60257.62333	24214.70324	30041.25246
5441			N'-nitrosonornicotine;N'-Nitrosonornicotine;NNN	-18.1376483982022;-18.0698875489494	MS1 mz matched	178.0946232	137.4015	35698.10412	35708.31308	35715.47778	38069.8055	35719.26097	36543.74463	33832.96355	25052.09504	32084.65448	93225.05078	24849.4727	17878.01254	16598.71754	10482.61862	10568.46958	56326.04614	61456.13143	16527.28069	27368.31102	23760.09592	23802.09097	30091.53538	18583.14717	44438.34801	16614.4594	14498.48216	14905.94983	59354.26654	36950.32373	39940.27547	60849.32054	52622.89737	18071.07913	37044.40405	10029.50459	21120.96596
5443	Pimelic acid	0.6006			MS2 reverse	178.1036523	122.6225	6239.141039	5134.249946	6102.224979	6236.323708	4429.720544	6229.974926	7760.24653	3472.211785	5782.13066	9132.143099	1864.95822	4035.625369	4221.756808	4944.954208	6263.041801	3416.140618	13731.65439	3822.096579	5203.429776	3424.093796	3580.772594	2482.00413	11891.21058	5239.691895	2750.124286	6163.891308	6591.373713	19233.92063	3701.16388	2983.317358	7176.477392	12347.38875	3822.745585	4369.227009	1707.496767	5397.08775
5470			2-Chlorophenylhydrazine hydrochloride;o-Chlorophenylhydrazine hydrochloride	-23.31038473	MS1 mz matched	179.0023506	259.864	160034.9075	151533.8043	151551.3275	148014.3031	150054.7227	150105.5853	155923.875	107477.0842	120696.097	268202.9222	98488.95293	124302.1855	72436.89915	55198.34071	132703.696	210716.9014	331208.9022	79036.24105	141510.9801	133598.221	96762.87598	113403.1545	89626.39563	177563.3847	142747.5109	69410.11089	57736.95467	260660.9178	189695.1691	152294.8547	206836.8401	115111.6547	46413.73659	117935.6148	28206.46858	146697.4167
5480			2-[(Isopropylthio)methyl]furan;1-phthaldehyde;1-Formylphthalene;2-phthaldehyde;2-phthalenecarboxaldehyde	0.732406454662368;22.4276308412124;22.4276308412124	MS1 mz matched	179.0420776	226.7355	26181.84754	26183.78195	26042.86483	25473.30396	26232.26301	25853.581	23381.21653	26574.43781	22322.31889	39794.43219	27717.62823	41917.66116	16940.8699	15864.42347	21813.43585	28563.05876	45588.75652	20888.5573	21658.15552	20515.2701	18811.83679	21609.50608	32160.10357	27899.27586	22569.0557	13856.90551	15156.60447	29716.9369	30369.7607	22764.87596	23701.44213	30706.89007	13744.34729	21490.92291	9987.472509	21363.9489
5490			Arsenobetaine;Arsenobetaine	-17.971349176693;-17.971349176693	MS1 mz matched	179.0676554	215.232	11513.83476	11515.83807	11517.14225	11470.1643	10993.06523	10733.38085	10140.49523	9203.571634	8530.226442	11687.45547	7852.832599	9734.271804	5921.387041	9731.684596	6066.204284	9620.823364	12680.13557	6116.840389	7261.688755	5958.496908	8208.196657	7605.334213	20349.53788	10117.24061	7466.428136	9101.220473	5883.540063	21745.62829	11422.66841	10409.17114	11592.31583	22153.3284	5600.122071	9510.005353	6014.851825	6414.263504
5495	4-Methoxycinnamic acid	0.8548			MS2 reverse	179.0711441	384.206	2365.441003	2237.877765	2366.176454	2254.240868	2520.42753	2368.396756	2536.405222	3293.161042	2858.817349	5783.03765	3612.869813	3229.966154	2540.141754	2440.80892	2132.353338	5194.146389	3987.329169	3189.44896	3013.2546	3124.947672	2547.497773	2878.725139	2304.824996	4179.803298	2889.028129	2238.272248	1862.602791	2805.606278	3746.303537	3538.962673	2494.428299	949.5011383	2342.957131	3455.81116	1769.92724	2566.455082
5565	Hippuric acid	0.9557			MS2 forward	180.065057	111.232	9647.144262	10496.96635	14619.0495	9650.200668	9784.115339	9621.54509	22777.58978	9132.318387	9459.118443	20752.00555	7075.234484	8138.422781	11389.4581	21020.88213	6383.555035	17280.13824	1361.088743	12208.27958	17424.52173	6549.567321	12294.05253	12528.0449	5502.493642	17516.70731	6238.203749	23006.62356	17106.91097	36677.63316	9653.912717	629.6749061	1973.147094	16460.08745	6210.351977	10126.31895	15904.47949	6018.539801
5581			Glucosamine;Fructosamine;beta-D-Glucosamine;D-Glucosamine;Chitosamine;2-Amino-2-deoxy-D-glucose;1-Amino-1-deoxy-scyllo-inositol;scyllo-Inosamine;D-Galactosamine;D-Chondrosamine;2-Amino-2-deoxy-D-galactose;D-Mannosamine;2-Amino-2-deoxy-D-mannose;Nojirimycin;5-Amino-5-deoxy-D-glucopyranose;beta-D-Glucosamine;Kanosamine;D-Kanosamine;3-Amino-3-deoxy-D-glucose;neo-Inosamine-2;2L-2-Amino-2-deoxy-neo-in…	3.50403282771906;3.50403282771906;3.50403282771906;3.35046912162939;3.35046912162939;3.35046912162939;3.35046912162939;3.35046912162939;3.35046912162939;3.35046912162939;3.35046912162939;3.35046912162939;3.35046912162939;3.35046912162939;3.35046912162939;3.35046912162939	MS1 mz matched	180.0856532	131.5595	212081.6828	212104.219	214773.8091	208679.7953	212458.6592	223999.4183	176539.3455	244132.6805	347868.1922	274601.8415	253095.5399	443283.3336	120574.0934	120139.4163	72435.50825	155450.0086	293454.4701	189074.6921	202125.7333	247917.3298	272550.5065	366740.6642	159068.6407	237192.0096	104533.3907	145340.5231	153294.434	221682.0938	392841.532	507730.1706	159051.3642	176576.8602	146510.785	440100.3081	127653.8125	318296.3241
5586			Diazenedicarboxamide;	-6.89187000553189;	MS1 mz matched	180.0987218	340.51	5052.837251	5331.903223	5345.694727	5040.192001	6545.069363	4541.840729	3742.800948	4135.231379	5403.495911	5095.516957	5509.653192	4516.848558	6219.965187	4423.941367	1760.702382	5144.165486	3319.144647	3436.39704	5574.409392	4671.780479	3968.265444	5706.516646	3091.293459	5126.84634	6912.62261	4789.072578	3662.946809	3890.699561	3741.031	5518.637957	4816.234834	5966.355884	5879.162456	4548.773018	4556.818909	3176.22809
5588	DL-Metanephrine	0.7063			MS2 reverse	180.0984468	242.901	5246.886095	6157.871398	8361.248212	10213.83591	6199.287451	6103.157601	6404.375979	4213.428248	3618.65589	4076.409418	3193.935244	3174.438784	2528.873558	5332.361703	9153.351449	4010.234822	10276.55228	3258.759793	3654.140876	3540.035674	8818.268689	3752.550318	7179.390446	3843.128141	7964.527064	5000.416563	4199.532278	9378.402976	4437.434944	3713.749112	5159.315172	4919.830871	3401.777534	3836.603864	4118.536903	2900.444421
5606					Unmapped	180.1462885	200.298	22927.76409	22725.10559	21362.45473	22722.91256	22505.28762	22536.90671	19041.90478	15404.63882	21375.43743	52680.50513	13596.99853	19854.35308	10514.37279	4848.856951	9503.998126	38581.98464	40898.76325	9693.368844	16137.9201	18736.8772	10662.82321	17579.46448	16514.95964	26440.90976	9193.999295	14323.99828	9100.848006	38754.19694	24407.59427	23783.98539	37448.22584	19886.15337	10142.5646	13818.16764	4078.946448	14185.30387
5634			Alloxan;Ectoine;L-Ectoine	9.15043812992012;-22.5234419760417	MS1 mz matched	181.0343187	312.621	4338.828796	4301.899644	4204.632858	4130.955512	4780.709384	4340.153686	3195.834597	6051.91543	8513.489545	4537.868486	7409.603014	7047.33561	3252.928562	4421.267564	5236.471536	5825.102359	2417.121047	5956.924612	5761.577663	6357.129444	4029.092467	6327.349602	3459.143397	1647.36966	4653.414051	3110.774063	3066.370828	3605.757824	4641.389082	8936.942939	8244.749317	5181.358324	6327.495422	9636.712518	3056.911718	3939.244852
5649	Acetic acid, methoxy-	1			MS2 reverse	181.0690936	114.0275	29123.17687	27113.85286	26768.9592	26974.68529	27119.54459	26759.24922	22123.83071	25670.46915	20701.821	61994.83339	27075.65457	42417.8652	11021.1066	7553.590112	53773.29163	61263.51756	117378.8711	16438.10177	89661.2729	56798.76817	17349.7889	34516.30354	9437.98432	46009.76056	17641.73021	19791.86053	16528.07153	31814.58536	32894.42203	30477.04652	37991.18265	114148.3955	28385.79886	22375.26685	21418.62094	33601.28206
5656	L-Tyrosine	0.9166			MS2 reverse	181.0771322	292.317	2888.939616	2929.563275	2886.6447	2862.549489	3714.496773	3336.617128	3901.208059	2721.179265	2406.21351	3365.728655	2826.732968	7228.286777	2501.184044	2716.033948	2713.354221	3312.318806	3535.527492	3510.408195	2404.199272	3353.28809	2826.495743	2199.097681	2958.354789	2954.327707	1483.821753	4216.334478	2101.09405	2610.773174	3706.43765	2159.184524	3017.448709	1685.734592	2631.749143	2415.650116	2389.550524	2576.473144
5668					Unmapped	181.1046652	122.107	248186.5982	247859.8627	251203.3804	247820.2507	248606.5741	248605.1995	121363.7175	291689.4229	269389.12	681716.2171	212726.4227	211216.5586	153602.866	112754.3306	239769.9578	532941.275	441537.671	195710.0975	387993.7293	307426.3027	232293.809	261109.2182	168456.5602	503325.2404	256719.7602	95259.51223	98725.12378	194050.4267	479105.5862	352854.645	161932.0815	471798.691	156815.572	351100.894	78342.50616	191313.0967
5716			L-trans-alpha-Amino-2-carboxycyclopropaneacetic acid;L-2-Amino-4-methylenepentanedioic acid;4-Methylene-L-glutamate;N-Methyl-2-oxoglutaramate	-0.992121138577394;-0.992121138577394;-1.25744090660634;-1.25744090660634	MS1 mz matched	182.04549	199.281	29373.04422	28175.06778	28647.40451	28165.17369	28668.31789	27184.8401	22027.2657	32608.60167	28015.88742	58370.53224	27427.12985	38848.2364	19009.22763	15222.27822	23632.43136	49796.32564	55553.00186	16271.04591	30579.72876	28948.69197	22334.11022	26837.68117	32428.36899	41014.60655	24635.31545	14503.97313	13121.7183	37239.81269	44403.19956	31537.59096	29222.54541	52724.41029	17496.06288	33006.86014	9419.414824	19223.43267
5720			(R)-2,7-Dihydroxy-2H-1,4-benzoxazin-3(4H)-one;2-Methyl-3-hydroxy-5-formylpyridine-4-carboxylate;2,4-Dihydroxy-2H-1,4-benzoxazin-3(4H)-one;2-Methyl-3-hydroxy-5-formylpyridine-4-carboxylate;5-Formyl-3-hydroxy-2-methylpyridine-4-carboxylate;DIBOA;2,4-Dihydroxy-1,4-benzoxazin-3-one;2,4-Dihydroxy-2H-1,4-benzoxazin-3(4H)-one	-13.8518256899056;-13.8518256899056;-13.8518256899056;-13.809293654617;-13.809293654617	MS1 mz matched	182.0453933	184.2465	42526.29688	42080.04558	41652.67274	42084.72759	41642.074	40365.11183	39709.35004	39447.68941	47930.54748	71381.47933	48906.17342	31968.77221	47171.03553	21876.4225	62866.5387	49000.28781	92650.07105	35354.16947	40251.58963	32653.48328	29792.61619	76353.02876	41081.82087	44408.35709	52844.63726	26912.00512	21592.76058	44390.01387	46089.01223	54808.8447	51050.72714	113387.7069	22941.47654	37267.14164	20450.73593	49352.90025
5721			L-2-Amino-3-methylenehexanoic acid;3beta,6beta-Dihydroxynortropane;Proline betaine;(E)-4-(Trimethylammonio)but-2-enoate;Crotono-betaine;Crotonobetaine;Stachydrine;Proline betaine	-18.3703610950008;-18.3703610950008;-18.3703610950008;-18.1697981615033;-18.1697981615033	MS1 mz matched	182.0547407	251.649	24194.0356	23477.71656	23784.28278	22542.55301	24013.43471	23202.2523	20968.4516	28436.65788	35326.42164	35667.41423	39297.63571	31850.8778	24407.02821	18493.09223	41521.56948	42321.66713	33292.63438	38022.2824	33737.01377	35208.87232	30754.51813	32969.01805	25756.62929	40176.05264	44590.9553	20114.21779	22273.13237	26393.72203	41668.5539	35572.29069	32065.45125	17530.07423	28311.21071	34349.85419	16501.67592	20126.02165
5722			Acamprosate;	11.7183479090079;	MS1 mz matched	182.0529853	120.665	71082.31856	71089.98762	71096.29311	71108.32155	75047.43048	76320.32966	34307.49661	89950.05748	56797.79508	168090.2472	68868.80026	102499.1706	40414.50713	16730.53591	68393.31377	159761.9275	120332.4628	36481.80382	196292.1412	116333.844	54181.13617	71356.63554	36455.0551	129592.9586	35540.31668	4737.803027	26872.90465	86043.18052	103217.1627	71377.02477	60426.51443	303856.093	55634.00282	78965.30295	16812.93751	68688.90646
5730			Beta-Tyrosine;L-Threo-3-Phenylserine;Meta-Tyrosine;4-Hydroxy-4-(3-pyridyl)-butanoic acid;o-Tyrosine;L-Tyrosine;4,6,7-Trihydroxy-1,2,3,4-tetrahydroisoquinoline;L-Tyrosine;(S)-3-(p-Hydroxyphenyl)alanine;(S)-2-Amino-3-(p-hydroxyphenyl)propionic acid;Tyrosine;Tyrosine;3-(p-Hydroxyphenyl)alanine;2-Amino-3-(p-hydroxyphenyl)propionic acid;L-threo-3-Phenylserine;3-Amino-3-(4-hydroxyphenyl)propanoate;beta…	22.2666002743298;22.2666002743298;22.2666002743298;22.2666002743298;22.2666002743298;22.2666002743298;22.2666002743298;22.2290457099475;22.2290457099475;22.2290457099475;22.2290457099475;22.2290457099475;22.2290457099475;22.2290457099475;22.2290457099475	MS1 mz matched	182.0779251	351.266	21518.89504	21020.66306	24813.8295	20076.10296	22621.40898	22078.10962	48408.34984	23383.60736	21865.56918	12603.59451	18679.74586	12529.54794	11866.48321	42015.21528	35261.65054	20783.75521	28208.2072	28793.20312	12738.09943	15376.73672	16351.94465	17798.52692	44338.2234	21495.91383	34624.20639	74759.45564	55458.32902	51908.74967	26768.05995	23999.94077	28444.92281	31463.071	25463.4197	19775.44398	36553.61358	13735.77636
5758					Unmapped	182.1256866	88.78	338520.0384	348557.2154	338767.7694	279603.1376	225431.1106	339296.2673	114978.3832	391152.8382	101973.3248	682687.2043	175408.3698	234361.9794	56338.90373	23057.76285	102317.5949	1327076.407	344574.8093	73223.10931	448364.3293	238590.9295	105404.9416	162936.752	108003.3635	332101.537	33207.39627	104218.9064	80048.98537	328491.1838	424841.3886	171452.0738	169919.7682	915523.0546	133422.4758	132676.8678	41243.88167	252154.1572
5759			L-Hexahydro-3-imino-1,2,4-oxadiazepine-3-carboxylic acid;4-Methylene-L-glutamate;N-Methyl-2-oxoglutaramate	-8.16873848924041;12.5675505844511;12.5675505844511	MS1 mz matched	182.1256697	264.636	31111.56026	32220.08046	30757.12742	30748.99873	31113.89915	29623.41523	20152.65429	36736.09879	47844.51849	63147.96426	42230.84861	43606.69381	27927.26061	27755.97586	30048.99281	47331.03708	28786.53507	26904.62951	34570.2454	37180.69532	37846.72499	44600.91392	58242.64611	43138.3723	35524.11897	25845.62117	17838.42564	21008.63646	51723.33366	54103.50574	20115.74877	50152.14161	25129.92365	51203.60294	19491.81542	19691.97648
5760			L-2-Amino-4-(hydroxymethylphosphinyl)butanoate;Glufosite;Phosphinothricin;2-Amino-4-(hydroxymethylphosphinyl)butanoic acid	-4.17055896754504;-4.17055896754504	MS1 mz matched	182.1260446	47.467	219860.4951	219822.0891	217329.2	216628.0364	201832.9253	230091.317	81955.64588	219665.4621	294348.9034	658669.5029	186779.836	131810.0107	105931.789	48169.75064	48909.67459	379556.8595	320068.4673	116767.076	197033.0066	179741.635	147794.9117	265754.2008	89039.09392	334630.0023	51318.13687	48222.12833	75098.66594	198484.7837	331258.8489	389855.1805	289966.4528	600256.8937	104460.9942	266086.3009	42261.55167	96494.03923
5765			8-Hydroxy-7-methylguanine;7,8-Dihydroxanthopterin	-7.7498411555012;-7.7498411555012	MS1 mz matched	182.1506961	39.427	6297.121328	10251.89035	6829.128483	6828.206039	6336.217795	6333.575307	9955.344012	12016.88068	3035.287842	19099.56496	5747.130771	8645.668808	14474.47955	5935.696483	2808.210072	11457.4307	35429.82128	6337.226259	19045.60785	16198.16588	3753.913803	6198.763631	4637.255751	16571.89082	10873.59256	7868.62987	5619.165008	2965.920351	14054.95839	3544.127622	1223.759892	1630.602803	1630.38451	4498.994684	887.1499515	6994.517335
5771			Beta-Tyrosine;L-Threo-3-Phenylserine;Meta-Tyrosine;4-Hydroxy-4-(3-pyridyl)-butanoic acid;o-Tyrosine;L-Tyrosine;4,6,7-Trihydroxy-1,2,3,4-tetrahydroisoquinoline;Dicyclohexylamine;N-Cyclohexylcyclohexamine	-5.06985818639513;-5.06985818639513;-5.06985818639513;-5.06985818639513;-5.06985818639513;-5.06985818639513;-5.06985818639513;24.734094956997	MS1 mz matched	182.1875814	143.2105	24715.36955	29943.04238	23782.74706	23730.6525	23743.80194	23733.06521	52120.86779	37496.87764	30876.50146	13586.65397	20052.91548	28255.40436	17873.27323	57068.83776	13955.25784	21223.03969	24455.46292	16191.22868	14114.50636	24089.22253	19308.89553	30199.57319	22597.30542	19109.66795	25176.54921	18342.84599	18732.19209	13860.16007	24683.39849	13596.98462	11126.63649	32708.0483	21352.80363	14804.07081	20271.97211	9120.277713
5788	L-homocysteic acid	0.9964			MS2 reverse	183.0175058	221.002	11120.03914	11244.06131	10424.87551	10403.35622	10944.82941	11062.51325	9799.066407	11608.56664	12076.0501	11875.31507	11760.85893	11486.0252	12500.84708	14388.34271	12584.71621	12578.89995	10096.60522	12557.81544	11296.65701	11959.34281	13470.27925	12692.57746	8010.30903	10538.89684	10146.09396	10079.45873	12637.49122	8979.528397	10166.74857	12336.22936	10841.83538	10285.2003	11604.75501	8076.079095	11280.03628	11494.43705
5809	3,4-Dihydroxyhydrocinnamic acid	0.9902			MS2 reverse	183.0621585	376.54	20862.55682	19388.19142	19054.47953	19382.07842	19062.24641	19041.60225	18460.01394	21187.13683	19991.15949	24869.56123	23255.55089	31358.20692	13686.10461	18839.42131	11883.34301	22616.80933	39433.22256	21941.54778	15341.01581	14129.72453	15099.96541	16694.84252	36647.21549	25859.75218	17873.82188	15532.07301	18196.50141	34017.74963	22628.4559	20063.36436	18961.09062	37667.4833	27462.8297	25514.88431	16733.60329	15840.79722
5829	D-Mannitol	0.9491			MS2 reverse	183.0831162	279.513	13509.47335	13747.77198	13400.20952	14419.71105	13511.66962	13511.22379	13173.27962	13143.55048	16849.67615	19838.03475	13929.32601	21887.09973	8475.776996	10177.01037	11424.15071	12586.80005	21599.12276	11856.34808	10943.7314	9378.896359	11438.50651	14161.44435	22404.40043	17456.86788	12319.50207	9299.391085	8164.809392	7803.986469	17786.83	15000.29714	16840.15885	18571.96995	11768.9544	16131.40986	7484.421552	14570.43682
5877	3-Methylthiopropionate	0.9053			MS2 reverse	184.0427649	267.141	10568.63024	13964.16543	11484.93047	12884.84476	9417.331924	10664.99535	13342.12122	10168.98277	8654.754005	7311.896366	10681.79701	10500.38527	14538.93376	7917.829707	15207.25279	18978.79095	19179.3975	12612.78837	14806.58197	9715.776414	10100.3217	11134.64726	14908.67677	17812.41126	13362.49293	14684.41149	10326.66389	20267.40616	16628.56189	8823.629865	16826.24694	9654.000389	10366.51764	7593.079702	10321.5166	19711.58116
5886	4-Pyridoxic acid	0.9925			MS2 forward	184.058514	40.254	1499903.595	1489287.351	1477531.09	1475253.606	1486223.989	1468687.402	1352219.771	2618604.96	1848064.151	1912499.915	1824530.807	707350.3635	1651080.415	1014341.059	1378411.628	2099770.995	1449506.482	1433632.667	1532530.282	1837953.528	1636280.528	1787698.275	1500858.512	2087650.387	1103535.993	755472.282	735163.5567	1426776.171	1843221.643	1431849.819	828346.7468	3471831.257	1574319.579	2066627.468	927754.2203	1725930.388
5887	Purine	0.9417			MS2 reverse	184.0574727	412.4515	8181.214396	7189.792774	7390.00458	7742.857328	7526.586816	7390.197536	6780.644466	7088.108404	9166.435876	20384.36706	10131.18347	9928.821998	11412.90777	8113.023768	6505.281388	13889.63355	17835.61736	10506.98921	5167.327618	7972.686734	7664.27723	7569.108594	9487.634179	11835.44043	9417.698014	7834.661903	7921.591526	10775.73162	10709.57498	7767.700807	8688.223268	6166.621472	8564.429412	9359.897381	3782.373355	6505.214651
5888	DL-2-Aminoadipic acid	0.9255			MS2 reverse	184.0574229	364.5345	25461.40356	20524.93968	20569.99399	20504.22302	21054.66712	20681.30703	50303.7855	14391.28187	11269.39043	8441.281465	8973.964297	9692.249593	10784.57175	58604.84629	37237.65525	18850.6703	18919.22972	13799.00002	11238.19488	7507.56014	7701.200879	6332.864028	53014.64787	23690.48519	41653.00711	70813.97945	64479.06138	44231.91009	19486.73594	14969.33318	39320.5888	8121.833718	9953.062095	8560.967952	41740.15996	13815.00931
5889			4-Pyridoxic acid;4-Pyridoxate;4-Pyridoxic acid;3-Carboxy-4-methoxy-N-methyl-2-pyridone;3-Hydroxy-4-hydroxymethyl-2-methylpyridine-5-carboxylate;5-Pyridoxate;5-Pyridoxic acid;5-Methoxy-3-hydroxyanthranilate;5-Methoxy-3-hydroxyanthranilic acid;3,5-Dihydroxy-phenylglycine;L-3,5-Dihydroxyphenylglycine;(S)-3,5-Dihydroxyphenylglycine	-0.862044675477682;-1.09257855097119;-1.09257855097119;-1.09257855097119;-1.09257855097119;-1.09257855097119	MS1 mz matched	184.0617901	139.879	828027.4791	854555.1644	831075.3008	837254.0698	831285.7874	862056.7121	415243.0981	783926.9481	705139.726	1455662.119	809853.3657	847034.9807	462147.3918	536787.9848	580475.7317	1138873.16	1185728.703	515540.2229	571496.6047	558052.6656	667713.7439	832884.3337	599671.5746	965012.4916	804156.8822	367073.6497	470681.7803	383897.6911	930690.8159	838084.6581	358127.7321	927397.5773	439631.9234	1025631.395	465916.8098	700587.1929
5906			Epinephrine;Ginkgotoxin;Methylnoradrenaline;Levonordefrin;Normetanephrine;L-Adreline;(R)-(-)-Adreline;(R)-(-)-Epinephrine;(R)-(-)-Epiremine;(R)-(-)-Adnephrine;4-[(1R)-1-Hydroxy-2-(methylamino)ethyl]-1,2-benzenediol;L-Normetanephrine;Levonordefrin;alpha-Methylnoradreline;Nordephrine;alpha-Methylnorepinephrine;alpha-Methylnoradreline	11.8696019489564;11.8696019489564;11.8696019489564;11.8696019489564;11.8696019489564;12.1061011144984;12.1061011144984;12.1061011144984;12.1061011144984	MS1 mz matched	184.0917165	332.879	36669.0954	33567.55047	33220.04643	34387.70421	33177.56276	32611.85224	15763.92142	40087.06674	12357.321	52822.14999	14666.89929	40757.38319	17458.26864	49219.63757	132475.0029	28644.23843	50972.98096	27306.97365	21457.72004	22033.65565	16925.43646	8243.509749	51463.42787	28116.85231	73581.4859	20116.14717	13681.30975	18378.79723	43842.14774	14268.52918	47270.79516	32287.88794	16202.83879	19727.06102	12623.28459	14340.44541
5907			2-Hexylbenzothiazole;Pantothete;Pantothenic acid;(R)-Pantothete	-0.776785273821082;-12.3225383333829	MS1 mz matched	184.0936793	253.354	12071.26244	11641.05574	11614.96922	13202.51908	11604.05724	11377.43092	8879.676893	12069.73986	10736.31165	16937.99664	12460.37931	19186.07311	10672.14941	6771.802646	9779.185045	17150.1185	22004.32535	8300.52177	11524.90885	12902.0738	10452.4284	11022.55609	16365.93906	16598.76069	10072.71077	6347.627781	7732.116885	12627.70262	19970.19953	12019.53037	10591.26278	4565.092976	6039.84082	13815.92084	5255.542998	7922.63537
5909			2-Amino-a-carboline;Chlorphentermine	12.8506911318961;2.73102416130618	MS1 mz matched	184.0948348	133.035	74466.47687	74459.83281	73937.35217	73730.43607	69147.3873	74258.55219	59357.80709	85807.9448	93272.04936	154259.8261	79268.35161	87197.20554	47029.54862	49853.22771	56320.33573	155157.7778	107274.6244	46661.47171	96042.06448	80704.90208	70112.89187	89914.65235	92120.74138	135611.5206	69147.8013	38361.66841	34689.21366	95326.05472	119038.6667	117921.8813	67148.53221	179222.1406	48925.84125	111176.5378	31472.99238	73174.57263
5929					Unmapped	184.1413355	249.474	9225.125841	9534.555655	9534.799553	9479.388435	9621.745305	9479.089621	11055.96355	3069.286374	2387.306039	11699.0906	1150.686061	3363.713489	1556.186635	3103.919486	63071.8874	2829.089732	33878.97552	6626.65401	7843.419644	2703.678063	1176.180897	1940.806172	6687.521669	2190.675035	21742.3216	15265.54015	3558.416473	21076.67775	4116.802758	3371.187705	24230.49192	2137.206336	1247.431346	2014.531633	3478.546638	9892.855704
6002			1,4-Dimethyl-7-ethylazulene;Chamazulene	-11.9511071490452;-11.9483916379517	MS1 mz matched	185.1261579	73.8885	517848.8661	408746.3935	394441.1616	394120.2294	394184.5149	394470.7468	184265.5855	730034.6383	285647.6404	1105512.489	554255.2132	1034770.658	344309.3666	85773.33901	354971.3022	739500.5379	797683.5135	341901.8767	518522.9284	555533.4808	467888.1873	521589.8739	346908.7496	741840.7927	210158.8709	106350.227	244873.0811	571145.906	985096.7181	622862.9667	210783.5797	1249561.044	238391.266	720424.497	88774.00508	634717.4075
6006	3-Methoxytyramine	0.9383			MS2 reverse	185.1253022	324.069	3319.178488	3357.790104	2724.951183	3318.633434	3114.772348	3319.234848	4766.652563	3164.921153	2606.770724	2433.274575	2417.040981	3183.954316	2984.792873	3420.187165	5539.551895	3341.754974	5874.677147	3287.206065	2735.741268	2557.707778	2638.060879	2216.352687	6527.414137	3383.914167	5740.555025	6122.910796	3913.835345	7905.33431	2689.577693	2433.780781	7062.587723	2907.31445	2019.047334	2020.659582	3271.7966	2923.805263
6050			Hexafluoroisopropanol;Desflurane;Desflurane	-22.6139594782392;-22.6139594782392;-22.6139594782392	MS1 mz matched	186.0732743	215.436	14025.7197	12491.384	12739.56485	12737.10824	12484.36657	12492.3121	8078.453236	8706.634807	7560.006416	10027.71877	5930.993022	9148.847158	5827.775515	9810.592212	5909.446257	9429.486262	10746.74612	8544.050298	6307.101202	5866.08273	6435.938997	6567.248985	16845.82565	13822.4373	7677.574033	8369.066531	7111.798161	13129.25139	7806.967531	9146.132458	8111.577485	14818.29528	6687.211233	8708.499261	7880.533446	5564.898306
6051	Erythritol	0.8157			MS2 reverse	186.0731244	122.988	41758.14637	40693.73746	41414.08467	38631.30655	41413.69435	41078.30373	19023.09775	44795.91186	57598.77682	22927.50547	67667.33269	65364.45257	36995.28526	18398.55687	8963.600711	42602.35514	16829.74147	21254.275	19082.05367	24177.20707	29688.06122	67189.75673	33813.40618	25208.1909	11778.94748	14611.23119	23153.00163	15282.86083	39565.67204	70318.87957	24341.05795	89959.70982	36925.3346	45993.99241	21815.01111	25678.80853
6059			2-(1-Naphthyl)acetamide;4-Hydroxydiphenylamine;N-Hydroxy-4-aminobiphenyl;alpha-phthylacetamide;1-phthaleneacetamide	-1.68788167528436;-1.68788167528436;-1.88238752009023;-1.88238752009023	MS1 mz matched	186.0837516	284.695	10305.73038	9343.630891	9132.273848	9340.090137	9128.252314	8875.131855	7599.429865	26187.88161	31148.61488	12959.94798	36691.36835	38399.21953	31435.31706	12051.68404	5345.054709	12363.62883	31171.50639	12044.9011	6806.568564	12295.04492	13248.38282	40818.80445	6354.507211	8328.119262	5738.197521	7043.917464	9627.56998	9529.177112	14690.03747	38990.08843	9386.814973	41191.2095	28914.69083	31599.93947	8925.545489	6867.747285
6092	Jasmine lactone	0.7218			MS2 reverse	186.1457063	199.96	13332.58703	14443.3102	13112.51887	13340.29087	13013.75202	13109.10803	32165.22031	2315.703889	24628.85897	27648.21172	22714.53734	31815.02738	1453.093094	49256.05144	27723.34252	4154.495355	15910.88615	1948.260161	2443.919291	14635.00371	16204.66442	25325.70474	83327.21155	3183.426615	31734.72943	51183.38956	29717.04503	52662.84203	2669.304775	1739.422385	65238.11412	4265.59407	2340.891787	1873.466611	28484.28465	2790.015972
6116			3-Phosphoglyceric acid;2-Phospho-D-glyceric acid;(2R)-2-Hydroxy-3-(phosphonatooxy)propanoate;2-Phosphoglyceric acid;3-Phospho-D-glycerate;D-Glycerate 3-phosphate;3-Phospho-(R)-glycerate;3-Phosphoglycerate;Glycerate 3-phosphate;3-Phosphoglycerate;2-Phospho-D-glycerate;D-Glycerate 2-phosphate;2-Phospho-(R)-glycerate	1.28338205292251;1.28338205292251;1.28338205292251;1.28338205292251;1.49360540117679;1.49360540117679;1.49360540117679	MS1 mz matched	186.9931778	335.451	1143260.102	1154772.082	1117063.131	1100057.476	1143069.917	1116447.281	1134047.597	1970378.098	1102685.727	2210744.03	1016959.8	1132183.837	1310594.862	1131648.381	3691100.821	1380266.705	1912109.074	1253107.502	570997.1822	514220.9357	554716.3211	441778.4695	2433620.357	1168862.49	3237146.972	1878688.797	1367570.886	2127160.752	1695798.46	756304.8828	2269494.077	2329309.618	1049951.144	1111143.081	510193.6816	1087218.094
6129	Nicotinate	0.726			MS2 reverse	187.0475315	197.042	1038.506488	1092.910361	1039.079816	1079.323264	1140.445247	1036.6333	2077.836333	1555.131571	1027.277977	1806.494795	2596.602832	1292.12197	1235.809393	708.8535871	1565.548237	1054.756649	1451.840857	1125.485206	759.5426516	1744.830884	908.4978536	885.4770221	22713.62346	926.9084694	860.8375123	1155.228302	754.6535192	1187.258742	955.0976425	1537.227023	1868.126832	1688.267183	798.042118	1650.311357	4213.477313	1484.163115
6162					Unmapped	187.1205253	44.442	249402.8774	249393.295	245910.2125	228895.2256	244291.7468	253949.8262	181337.422	114384.6735	110317.3701	482572.8415	173752.478	71113.34876	57996.31287	63452.62871	47246.02533	197247.8713	438424.9127	105926.5049	149283.5831	130439.051	116697.1798	129309.9541	89621.92779	172593.6359	41437.96554	100689.4708	141010.3788	278917.7025	155469.7774	123499.5207	493589.9342	122996.4259	56602.74422	133925.9145	69553.97608	208985.2084
6170					Unmapped	187.1407942	53.79	98803.65246	100119.6828	100266.0382	98816.22734	98794.09511	98089.27265	33912.11598	94882.22743	67263.15046	125858.4481	49570.70032	135422.2076	32890.89398	25113.61369	38068.05486	87518.45318	109550.0604	43062.26901	51399.05788	57798.33134	64346.8399	63172.34478	57745.13067	84175.88935	36160.93855	24281.13372	42433.96622	57532.87506	103202.318	81658.64828	66993.48591	260260.0819	17224.21483	99031.46876	20398.92934	34913.35936
6175					Unmapped	187.1408498	69.327	57546.14783	57192.55976	57010.35181	56256.09059	56424.76963	55670.28039	16579.28384	62086.35855	41821.71017	87609.33454	32719.86374	80736.85959	20548.51858	11054.92872	20475.31572	59180.0616	51327.95036	28179.56626	32363.01619	34056.62329	38256.01182	38869.03414	33317.06821	49808.62087	19328.33017	13197.13095	22451.69211	97884.47931	61717.79303	55180.58034	75092.17005	182930.0537	17163.23632	58071.93187	13983.6566	21799.57796
6211					Unmapped	188.0686246	33.4075	510967.0739	486954.5246	478933.6741	464631.781	464439.837	464411.4847	466732.2226	803932.8885	324608.0169	715413.1914	129058.1249	635338.3587	181529.2152	197979.5407	576255.6454	1499868.207	467736.5838	416764.4836	901490.2066	1367101.006	825764.361	182554.9098	477544.9163	1625069.904	200576.9317	237235.4474	193774.2889	625205.4371	2119978.638	305819.1429	480941.7062	152787.2996	163660.9098	1250271.547	159659.2299	443195.5015
6214	DL-Indole-3-lactic acid	0.6295			MS2 forward	188.0681069	201.9415	4972.515178	4394.138885	4393.266169	4392.927493	4494.389825	4414.24875	4339.480131	5186.072813	4204.449222	11179.64343	4508.817237	5420.641444	3178.095752	2450.753264	3232.458365	8008.473127	6040.942476	3508.089043	4190.908516	5142.604688	4991.93152	4473.981385	3684.895425	6423.973033	4972.381157	3682.793986	1627.319733	7488.069286	8490.512307	5471.311967	3559.807553	9887.031522	3248.49957	6002.134632	1548.995797	2610.793644
6232			2,3-Dihydro-5-(5-methyl-2-furanyl)-1H-pyrrolizine;Molite;Ordram	8.41957460172674;-9.67755210908515	MS1 mz matched	188.1012893	28.828	46393.74266	50336.64395	50340.51098	48109.49446	50751.15233	49667.3859	42394.51826	21578.04665	25291.47915	139037.1365	27212.31752	21047.52313	17048.6236	12299.49022	13350.82055	54348.01134	81832.03313	17229.37633	27903.92009	24309.99199	22137.2561	30884.72397	18655.27872	41710.01356	16671.51894	22975.2429	31230.03496	107088.9842	31502.36373	24633.52869	165039.3369	25314.56513	13285.16474	26436.80816	12751.5335	31351.11528
6263					Unmapped	188.1725169	318.828	30431.71469	26125.00204	31316.71355	30301.45371	28995.90594	25293.25803	30127.54794	29054.56821	14064.35633	16910.00475	30055.9861	31490.70258	38498.64818	25071.9295	33692.4736	19199.50947	11394.99483	40429.78102	24199.0729	19955.92805	24326.85039	32909.97278	22516.46156	13062.48067	24193.60249	45044.19266	35233.49464	24728.10896	18738.28998	27840.34408	22841.06165	13968.94016	31724.29666	32111.30507	32135.04582	31160.01806
6265					Unmapped	188.1726471	376.259	55976.93249	55535.51542	55711.12182	63321.38444	52335.4557	44663.5866	48819.3448	39322.53578	44158.14891	160546.6863	51978.79468	54956.53942	59700.56342	47679.66752	172302.5418	51521.05376	52091.55939	60417.89697	125577.2203	38045.03792	50760.90027	38787.34437	39579.50711	111338.1226	52878.97723	63719.48456	57133.46459	41547.12173	43754.40715	50420.07721	32432.07862	42092.89952	40866.91122	53264.24285	49066.92958	50528.38117
6290			Pydanon;Hexahydro-4-hydroxy-3,6-dioxopyridazine-4-acetic acid	-6.913301351	MS1 mz matched	189.0474833	417.686	16341.32723	15909.64606	15104.71623	16216.85409	15133.90319	16220.13506	9315.636639	14359.31191	31740.26979	13582.31882	43516.80294	21971.67635	23454.64955	9721.289615	4160.759428	15859.68429	13202.73654	6812.67005	7445.489731	5345.697761	7774.913914	49681.05813	8630.057288	6524.353708	4110.776008	3993.159331	4829.953623	11111.47734	7816.752162	41578.08134	20985.57412	155956.0876	74027.31466	46506.97144	13567.28676	9684.206512
6328	N6-Acetyl-L-lysine	0.9939			MS2 forward	189.1200437	348.331	15116.56258	15128.22594	14788.09126	16762.44853	14782.20397	14019.63548	16199.31988	19162.98792	16465.6369	16463.79557	17012.72634	18213.3949	13942.60933	12134.43104	12461.54111	16841.6482	17506.6498	16112.32135	16832.44182	15304.33725	14809.61847	13885.76619	11139.99672	16296.4944	13026.48602	12227.11437	10048.67731	18902.99058	16260.08406	15191.95985	12678.87825	1926.815444	19039.41558	16975.18574	13327.75122	14533.38464
6332	Val-Ala	0.6121			MS2 forward	189.1220675	236.8555	6944.606089	7129.750072	6988.560704	6996.860099	6496.240191	6481.220676	4004.824552	10337.68142	6876.533523	10610.12694	5626.887688	10192.66947	4522.463517	3755.992606	4541.543657	10029.12207	13709.59722	7271.846607	6007.421058	4942.790178	7847.658497	7462.286159	13092.3668	7921.640245	4659.146278	3847.540679	4283.623501	7065.15968	6056.014741	8839.84981	3979.302904	11368.92046	5710.367626	9566.682312	3607.966705	5748.310192
6342			2-Hexyl-1,3-dioxan-5-ol;(1R,2R,4R,8R)-p-Menthane-2,8,9-triol;Ethyl (±)-3-hydroxyoctanoate;9-Hydroxydecanoic acid;xi-5-Hydroxydecanoic acid;2-Hexyl-1,3-dioxolane-4-methanol;(1R,2R,4S)-p-Menthane-1,2,8-triol;(R)-3-Hydroxydecanoic acid;(1S,2S,4R,8R)-p-Menthane-1,2,9-triol;cis-p-Menthane-1,7,8-triol;7-Methyl-3-methylene-1,6,7-octanetriol;2,6-Dimethyl-7-octene-2,3,6-triol;3-Hydroxycapric acid;10-Hydro…	21.9064140398867;21.9064140398867;21.9064140398867;21.9064140398867;21.9064140398867;21.9064140398867;21.9064140398867;21.9064140398867;21.9064140398867;21.9064140398867;21.9064140398867;21.9064140398867;21.9064140398867;22.1429437039728;22.1429437039728	MS1 mz matched	189.145366	199.7805	12028.00772	12353.40045	11575.57258	12028.68489	11958.36628	11958.67858	8221.906845	9789.551606	13115.67533	15070.03562	3560.824199	12377.05726	6765.660854	8696.043827	5467.041856	26231.24687	21862.89521	6963.074649	7430.996663	9309.49369	10115.16614	11152.70053	15714.54078	15877.23082	4092.531197	2556.434381	1474.288412	7704.135986	18192.56148	21297.86358	3418.545475	8063.359116	2423.080791	14776.22716	6265.828334	13517.96503
6343	N6,N6,N6-Trimethyl-L-lysine	0.9981			MS2 forward	189.1572182	501.961	242711.3035	242882.1822	232976.3813	252075.9128	232612.023	232522.6683	203825.6474	236654.2545	240268.2413	254514.1581	212941.1457	115903.8713	121808.2116	290691.7864	203698.3779	223579.2526	226044.3462	161079.4607	165769.7019	144588.2694	265590.4809	238106.4161	211697.4578	238202.9972	231970.4875	89265.89156	108986.6073	217817.9095	259112.2703	214665.4759	209053.6274	264930.5727	118209.1686	270480.5614	136549.3273	176652.3741
6369			4-Bromocatechol;4-Bromophenol-2,3-epoxide	-19.5760256118388;-19.5760256118388	MS1 mz matched	190.0109144	25.935	34040.08534	33118.31448	33531.6026	33541.56473	32390.05694	32112.67195	23901.93023	31144.4083	31210.55245	50801.89993	28207.76707	37830.42784	35420.26118	25325.44348	22522.38886	46053.33733	48015.89422	27769.29075	50284.12695	40852.8589	43839.90881	26768.71806	695.3428319	44730.37684	37161.1783	31299.62296	36444.71601	29375.14319	38511.04142	30574.73159	51425.19998	45995.51263	25652.03064	58328.57073	28808.61238	34871.87242
6383	Kynurenic acid	0.9992			MS2 forward	190.0470007	207.7115	12995.71776	12464.8857	12389.16478	12138.73048	12532.79642	12460.01087	6416.661663	27152.61028	14843.40098	13636.8924	9372.159419	7946.191881	9278.275993	5849.480268	5421.172661	7777.584898	5688.295123	11564.76443	9205.775956	5949.510846	9425.909247	10212.84794	13286.21136	9290.834839	6357.078892	6686.752867	747.9925333	8113.993153	5932.757891	12101.58547	5540.749535	111413.9879	27188.34861	12652.39415	2826.105507	6819.683181
6384	Glycerol 3-phosphate	0.9764			MS2 reverse	190.0493028	37.824	3820.29885	3750.676989	3204.87096	3205.177823	4258.317915	3207.054807	3777.249186	2803.968071	961.3573396	3402.941518	514.807715	2010.185757	1823.021589	4528.110903	635.2014087	5380.190382	2505.435158	6349.905138	2999.121073	3431.703024	4250.221633	4202.792156	2886.427773	4583.856837	3581.101675	3485.348603	1914.37849	4665.900725	2985.515755	2984.287914	1926.660783	10035.76808	686.1769844	4555.913823	2910.944039	2148.738799
6386			p-Toluenesulfonic acid;Toluene-4-sulfote;Tosylate	-2.41135572091994;-2.32531912089483	MS1 mz matched	190.0528474	334.533	39414.60894	38646.98575	37940.95389	38133.07203	38368.59645	37937.15048	32287.80354	46567.34375	36437.6779	75652.18405	44654.85795	62411.29944	36481.18131	25470.63606	18464.16574	61362.74125	58599.52763	44419.25534	32817.24956	26376.5711	20884.07021	20927.72853	39090.20714	49686.20087	28876.41901	26597.59009	21999.1666	37315.35623	54382.3313	32078.25019	39537.16939	53497.99536	32563.36953	44542.36497	15780.1354	34399.20809
6390	L-Pyroglutamic acid	0.9981			MS2 reverse	190.0675567	363.1735	7989.253695	7852.828192	8851.3339	7845.73582	8041.954615	7850.732654	6741.270819	8246.096478	12560.26332	9624.124558	9298.382183	8062.881369	8267.368762	6314.982022	5706.883872	9252.891208	9823.989759	10147.29999	8464.694085	8625.897871	7862.024894	9192.674751	6397.077095	7958.991598	7073.433839	6842.2943	6978.734077	8396.641774	9325.17015	10278.0949	8950.234587	12686.56897	11359.70523	9468.01701	7296.599291	7308.515743
6403	L-Phenylalanine, N-acetyl-	0.9985			MS2 reverse	190.0874585	290.155	18979.52317	18706.89802	18705.6729	18970.02312	20293.55189	18708.40842	16562.12051	20230.94422	19126.69368	22951.94971	22639.97684	32642.53987	15445.65434	15535.53924	16458.26534	19308.57828	21893.84141	19443.80659	16920.76136	24899.39215	16742.8332	18429.3829	15346.99477	23005.07213	9836.396974	11786.60846	12343.78509	17411.31039	36174.60156	19549.07634	14780.40549	15844.05296	16008.33993	16129.76604	12410.41887	15609.07603
6409			N-Methylcalystegine B2;Castanospermine;(2S)-2-{[1-(R)-Carboxyethyl]amino}pentanoate;Alexine;Australine;2 -(Butylamido)-4-hydroxybutanoic acid	21.9920551288366;22.0343616952777;22.0343616952777;22.0343616952777;22.0343616952777;22.0343616952777	MS1 mz matched	190.1042667	223.113	33658.16833	30013.48499	30006.3123	30050.41885	29990.07774	30047.68682	26350.7838	33188.52746	34625.41198	36945.25597	33330.39953	47574.97795	35623.30008	24210.21615	17807.27095	41575.55135	30031.37128	29800.55997	35143.69614	37237.08528	38372.65617	36059.64324	4635.241219	27252.468	14764.64004	16027.36146	19240.1817	11394.59874	29065.11501	36812.44495	12409.45487	38707.59623	33114.7817	30088.69296	18168.03599	31028.39405
6433			Butyl 3-hydroxy-2-methylidenebutanoate;Tetrahydrofurfuryl butyrate;Butyl levulinate;5-Pentyl-1,4-dioxan-2-one;2-Methylpropyl 3-hydroxy-2-methylidenebutanoate;4-Hydroperoxy-2-nonenal;cis-3-Hexenyl lactate;3-Methylbutyl 3-oxobutanoate;6-Pentyl-1,4-dioxan-2-one;9-Oxononoic acid	11.9435283485316;11.9435283485316;11.9435283485316;11.9435283485316;11.9435283485316;11.9435283485316;11.9435283485316;11.9435283485316;11.9435283485316;12.2015061305854	MS1 mz matched	190.1405214	341.464	8917.125568	9159.311188	9169.521912	9573.479381	8894.368943	8895.38263	7049.438109	8770.460886	8505.811617	10919.69865	11010.6508	10053.3881	6624.922896	9692.732215	6893.600188	11538.30406	7496.644384	9057.640311	8771.757424	8323.761459	8615.465279	9343.436477	8491.537898	8834.975465	8451.894426	8628.821799	7820.387992	5083.180636	7784.076063	8021.884848	7300.576975	25407.3835	7962.4822	9049.968781	7916.562425	7418.894675
6446	alpha-ketoglutarate	1			MS2 reverse	190.9897798	344.191	70189.80916	69226.65559	70028.82697	61332.09594	74257.47061	67869.37693	63949.22427	115128.4852	101676.6202	182980.7468	68142.06022	63418.25784	69758.3095	70259.8966	114519.8325	113749.0876	262698.0742	91816.891	52795.23712	53237.87795	65726.10997	65160.16303	104074.0071	79263.20256	86375.43424	71685.26247	68458.12122	205742.3826	113171.7805	79612.9957	165648.7887	177256.5041	106544.6476	96211.14644	64841.69553	49073.58183
6459	2-Hydroxy-3-methoxybenzoic acid	0.6136			MS2 reverse	191.0281146	215.445	1802.186616	1783.659098	1888.847233	1802.105971	1762.712619	1773.500159	1168.018972	1249.982411	1316.064334	1103.788679	883.3688912	1441.781877	1039.49363	1660.355403	834.7869917	1124.28308	1320.178391	716.4445995	942.7480161	812.8387074	1161.41078	1023.307556	1590.180273	1109.485222	1120.13968	1436.281627	1310.336424	1276.533864	978.1308332	1169.718829	1000.536763	1415.287899	1209.812171	1214.68914	1205.80031	758.6592209
6468	2-Butenedioic acid, 2-methyl-, (Z)-	0.7218			MS2 reverse	191.0507515	336.418	3533.148575	3533.852781	3538.81582	3531.403736	3124.175491	3429.98334	3286.42984	3440.97543	2942.928223	4600.956377	2552.179349	6662.306764	2733.890418	3681.974964	3092.130905	3496.176619	4134.242908	4474.728393	4652.575093	3488.336929	1293.305561	3582.425703	4319.744202	4365.565175	3044.898479	3647.233449	1967.711014	5762.044512	3716.608325	3625.34455	2766.872719	3378.761513	2513.509159	3165.396387	2705.76103	2846.406131
6469	Mesaconic acid	0.7871			MS2 reverse	191.0505944	171.393	47097.88296	48682.02427	43684.45535	45946.37834	47075.30335	47138.46273	52222.39453	33869.10214	48417.73792	123642.4417	26690.53063	141184.6156	30429.06191	19630.4028	39165.81199	67115.78198	74430.42813	38890.01375	43636.5448	50273.01654	26271.18085	41305.42432	692641.8927	67456.45048	32016.18162	32049.78534	27176.48986	99379.24674	92739.57614	37665.58405	21658.39449	17479.79993	18563.27534	30276.41901	17065.2691	45515.17941
6474			7-Hydroxy-2,5-dimethyl-4H-1-benzopyran-4-one;Avenalumic acid;(S)-2,3-Dihydro-5-hydroxy-2-methyl-1,4-naphthoquinone;Coixinden A;7-Methoxy-6-methyl-2H-1-benzopyran-2-one;Methyl (Z,Z)-10-hydroxy-2,8-decadiene-4,6-diynoate;7-Ethoxycoumarin;1,2-Dihydroxy-7-hydroxymethylphthalene;1,2,3,4-Tetrahydro-4-oxo-1-phthoic acid;Coixinden A	2.16980691981584;2.16980691981584;2.16980691981584;2.16980691981584;2.16980691981584;2.16980691981584;2.13929065635791;2.13929065635791;2.13929065635791;2.13929065635791	MS1 mz matched	191.0634066	396.7165	26844.8563	25875.27534	23338.76442	23343.67507	23904.48621	23320.07721	21582.58309	25644.38797	32731.22743	51542.66127	37780.71808	37906.75051	19591.46431	25931.90024	24024.23354	37146.14358	52296.49927	36016.79553	28240.29522	24199.2058	21203.25215	25199.75636	32211.58338	43214.67048	28917.06322	21502.84192	21528.46281	38756.15574	35574.70931	35097.17506	32156.52901	30923.72297	25078.51834	32227.05223	15383.89779	24030.9613
6539	2-Furoylglycine	0.9992			MS2 reverse	192.0298134	264.637	2112.751477	2078.621678	2121.087271	2688.146557	2037.227012	1802.757874	2241.129064	2803.144922	2180.97423	2747.183532	1564.600495	2954.998931	1707.814774	1427.644729	751.4527921	2865.424244	1951.392942	1854.876116	1982.35211	1808.832166	1430.829539	1086.576964	2306.175292	2756.887223	2812.058185	1254.228632	1241.564451	2513.678189	2257.013289	2391.903584	2160.563689	1669.691613	913.4379546	1640.850085	1080.550747	1527.321981
6540	O-Acetyl-L-serine	0.7125			MS2 reverse	192.029217	365.017	1616.638664	1745.350406	1613.063626	629.8176843	1614.212354	1795.183382	1497.345333	1664.115729	1653.871683	4240.124022	3257.606328	2130.362089	586.1360578	1256.408877	649.6462728	1450.5063	2646.717412	3933.543577	2744.058821	1434.284058	1755.580075	1564.224717	761.5848803	4568.0045	1554.060661	1123.605822	1062.202797	3090.85791	4035.261435	1808.232553	654.6073744	1424.882919	904.3381335	1299.690226	1008.363744	554.4417705
6543			4-Chloroacetanilide;o-Chloroacetanilide;2'-Chloroacetanilide;N-(2-Chlorophenyl)acetamide	9.46580890659418;9.46580890659418	MS1 mz matched	192.0256214	23.403	14108.43599	13904.88351	13148.41332	13725.57846	13741.92858	13905.53759	14083.50596	15588.84466	22553.99612	11521.53694	9096.909328	7530.746489	11228.72861	3522.960455	16319.05516	16673.62913	13456.07015	12305.2151	14868.60128	10594.0225	10373.48648	18650.97308	13534.9054	14504.20324	7770.996693	8559.161987	7027.028824	25662.18923	9654.355607	23509.69969	9858.450547	18198.59619	6763.468109	9537.571945	5728.565362	11059.81712
6560			Hydroxyphenylacetylglycine;3-Carbamoyl-2-phenylpropionic acid;N-Benzyloxycarbonylglycine;N-CBZ-glycine;p-Hydroxyphenylacetylglycine;4-Hydroxyphenylacetylglycine;3-Carbamoyl-2-phenylpropionic acid	-18.2131425537508;-18.2131425537508;-18.1758349405194;-18.1758349405194;-18.1758349405194	MS1 mz matched	192.0624201	35.055	20312.15192	20016.30428	20199.75437	19277.33112	20015.1797	20598.98231	21251.14514	23365.24006	24402.11279	27296.88134	33525.09333	23848.51506	27122.26783	22048.8184	22422.39345	39162.32874	33412.19607	19163.67426	20401.28506	23777.70961	24992.43006	32105.53816	31082.35851	33694.41947	24004.99879	21074.51665	22869.82029	30440.45663	35615.4713	25321.0112	30740.14917	7117.57587	18481.99222	27735.06225	21622.05962	17027.15883
6566	5-Hydroxyindoleacetate	0.6288			MS2 reverse	192.0635014	126.48	3737.730948	4799.667337	3881.534136	4721.079215	3567.257182	3777.392033	3615.23898	7156.679007	5369.660177	27636.05523	5044.679984	11326.72116	6356.301412	6692.221385	6069.189335	2353.426323	21593.09465	6225.82213	9152.822428	4978.672751	4957.788409	7402.712194	11400.47149	13201.23595	6634.534735	10358.29882	5180.055652	3829.645979	11802.20349	9872.446869	23194.06089	15915.36888	5780.872267	10269.59776	2084.459969	7940.870631
6568	D-Xylose	0.7071			MS2 reverse	192.0831392	348.216	3089.02405	2552.193572	2891.204019	2561.095219	2606.053859	2438.512212	3540.620739	2579.566248	2949.273234	2076.597561	3780.434908	3191.086085	4468.207608	4210.596106	658.3884891	2359.849643	4316.299192	3528.766026	2141.103795	2403.103854	2793.704225	4267.490329	3453.950467	3668.34174	4014.070812	3574.107733	4354.960093	2570.068463	2306.742586	3591.28041	3495.331258	3638.197442	5235.972425	4060.329567	3268.954543	3593.433644
6577	3-Phenylpropanoic acid	0.9836			MS2 reverse	192.0988252	200.18	39330.73832	38184.52088	38184.00788	38183.79194	47823.8562	38185.00776	87075.53941	21479.39196	15454.98405	22359.8361	14678.019	28009.25875	10889.91937	98212.35964	104036.2256	44621.21244	112426.5966	14207.127	13521.57924	19495.54337	18188.17693	14722.0176	111839.5953	21401.86694	239759.7312	273766.7887	71145.18354	165343.7087	27148.33315	18474.50023	104281.0263	21489.88342	9920.264133	13930.64968	43307.86145	17341.6253
6578	3-Methylindole	0.9435			MS2 reverse	192.0986435	367	14582.8206	14525.05389	15873.41284	14501.52709	16458.07435	15009.65667	31704.60608	10242.66502	5279.771634	5224.207622	3012.430624	2489.520263	5231.400616	17191.80032	19218.6145	5979.390814	15316.43687	9197.417315	5704.453484	3539.843206	3041.855288	2201.404052	54948.89032	18272.8883	21918.74554	29482.09339	23842.46342	72882.75249	30548.68804	11801.20062	52820.08294	8634.147673	9190.327974	5635.313778	12216.59239	5713.192988
6581	3-Methylphenylacetic acid	0.9695			MS2 reverse	192.1001258	240.541	13291.24842	11884.18774	18658.52669	13171.93059	15210.30603	14397.82923	15840.6499	15164.02122	4734.499572	5836.040698	4201.316132	14497.8272	8003.537899	14223.88292	35168.8853	6769.572149	41932.5926	10567.47887	4561.572976	5160.151895	4091.877478	7649.30938	21790.15662	8780.680041	21712.80428	28094.64342	13474.40271	26167.19325	10246.00435	6069.757937	17000.64846	7346.019614	5346.63824	5414.476257	8458.69903	9063.115351
6596	Gly-Val	0.9894			MS2 reverse	192.1349084	210.136	15541.64981	14835.48838	14834.38217	14750.33979	14651.4771	14650.24374	34234.61518	4779.008471	1565.226358	9416.352612	5588.197757	17288.87884	2769.441997	37174.0564	20409.00661	2297.544397	15024.0716	11493.64871	1748.492121	6036.0686	6530.863286	6696.717344	77331.09087	3697.583769	16164.03672	21182.65884	33740.67787	61526.96961	3716.781082	2014.830172	49358.20104	43485.25039	12901.65752	10743.4098	29985.08006	2957.49064
6603					Unmapped	192.9037688	306.7825	332809.8759	331856.9609	330510.0077	332842.8523	335205.8073	323292.8969	320970.0283	372112.9209	343541.7239	278202.4141	356063.0798	303622.7873	262811.9648	318781.6926	238678.7337	274020.7004	465178.6582	341411.0293	344427.2717	337898.2099	307895.9536	326159.8858	210447.6335	253905.8012	215671.3447	311484.5124	290443.4357	217654.5658	254835.1043	343781.6219	353944.8251	252725.2647	288273.0261	351094.5717	259257.7337	302776.5194
6642	Gly-Gly	0.695			MS2 reverse	193.0819302	294.686	2765.441989	2764.27515	2558.776078	3325.876821	2304.768611	2579.769177	3166.072135	3306.733089	2143.948062	977.9107314	1539.210262	1651.885259	2425.459894	3723.231274	1148.188886	1687.86965	4460.794316	2616.502767	1354.337601	2070.234826	1550.328477	2700.697797	1836.863793	2805.15969	1539.294027	3187.408119	1537.484992	3648.886575	1152.78283	2408.64093	2415.748351	1669.88031	4846.126804	1981.081228	1842.761105	2720.648175
6692			Sodium thiosalicylate;2-Mercapto-benzoic acid, monosodium salt;2,6-Dichloro-para-phenylenediamine;2,6-Dichloro-1,4-benzenediamine	18.1827686446822;18.1827686446822	MS1 mz matched	194.0266968	440.9955	77735.01935	84721.61384	84898.73389	85059.78745	85038.06668	83331.36705	83226.46778	81275.28411	83810.07567	128836.1172	89352.50919	101036.3663	81768.29059	82043.99084	78874.67249	121242.563	147423.8262	98348.42642	86160.51207	85407.78305	72066.26399	79853.30468	115292.7122	124925.5544	87232.00507	82113.1065	80429.50799	143113.8821	131115.1659	92240.88992	122206.4918	111745.196	83483.51841	113188.1253	83120.13585	83569.11195
6693					Unmapped	194.0265358	473.7185	25583.14638	29711.44751	26735.83401	28209.68663	26737.96301	26723.09015	27942.78663	21887.64286	10585.99652	39436.97897	11665.13948	29927.01893	30025.20061	24498.79018	25950.16664	36843.19117	44175.50484	35402.06261	24630.17408	25600.82594	10306.40273	22174.39707	41112.37452	39251.15062	11233.83175	31173.44072	22283.58375	46685.99808	45680.32285	33550.52149	40214.78321	38520.96138	10679.74139	13516.60452	25374.04033	26609.03818
6706	L-Ascorbic acid	0.9846			MS2 reverse	194.0634565	42.4885	80942.38798	83768.15616	81529.93078	81530.79744	80940.12038	79927.24998	83692.65463	87771.12664	83481.19005	125325.9812	74167.57103	107033.0164	108148.0471	60461.64265	110082.8471	119415.6362	129105.4878	105219.712	92439.00599	105388.4615	92300.11713	68848.65597	49910.20551	102249.4403	95896.19345	69465.3449	50068.39058	59849.35896	100646.7216	81397.44905	50460.37695	51021.16296	75057.10047	93234.60443	54070.27134	121540.1539
6707			1,2,3-Propanetricarboxylic acid;Ascorbic acid;D-Glucurono-6,3-lactone;Ascorbate;Ascorbic acid;L-Ascorbate;L-Ascorbic acid;Vitamin C;D-Glucuronolactone;Glucurone;D-Glucurono-3,6-lactone;D-Glucurone;2-Hydroxy-3-oxoadipate;L-xylo-Hexulonolactone;L-xylo-Hex-2-ulono-1,4-lactone;D-Glucurono-6,2-lactone;5-Dehydro-4-deoxy-D-glucurote;4-Deoxy-L-threo-5-hexosulose urote;(4S)-4,6-Dihydroxy-2,5-dioxohexanoat…	-17.5422562731353;-17.5422562731353;-17.5422562731353;-17.6104244624568;-17.6104244624568;-17.6104244624568;-17.6104244624568;-17.6104244624568;-17.6104244624568;-17.6104244624568;-17.6104244624568;-17.6104244624568;-17.6104244624568;-17.6104244624568;-17	MS1 mz matched	194.0630701	271.358	18451.34004	19168.28731	18213.26883	18453.64043	16792.44273	17798.68995	13585.88336	19573.33804	28498.54792	32288.64063	28066.92918	24289.56904	20842.77346	18260.30837	12277.34055	21694.60754	10102.11364	12289.17055	9562.642757	8525.158254	18572.16787	29292.95436	25152.09816	16200.39533	8534.784697	12380.3727	12441.4941	13547.1862	13384.91994	33069.84064	12709.95739	40541.21198	19161.21026	30396.34267	15770.43193	12886.47265
6717	Benzoic acid, 3-methoxy-	0.7553			MS2 reverse	194.0775989	344.8745	2373.165561	1994.972742	2032.515743	1929.703394	2374.000395	2393.278621	5305.093733	6445.749276	1557.938766	1753.896762	2722.725544	3146.927625	860.5605985	2167.402245	2595.411197	4216.292767	2049.828087	3700.679591	2816.788579	2955.867773	4157.042322	1428.167774	2883.969613	4223.535815	1166.772799	3210.415179	4316.501449	7177.381199	689.7581907	3048.472003	758.8633903	1118.93779	3202.062992	4708.829992	1336.839864	1191.161849
6730	2-Isopropylmalic acid	0.7834			MS2 reverse	194.1007912	228.293	79685.2746	78143.25986	77509.77672	77508.63242	78426.85765	76623.62563	43612.64464	93391.93057	81368.50135	128718.8102	102005.9217	180713.9048	65437.90271	29214.86466	40164.69826	95672.21327	101427.115	71743.67755	69150.89846	71755.58298	62253.88312	89054.50583	28910.49713	89187.14415	30979.51519	23490.00047	35177.84491	35379.83644	93719.4729	82809.55307	26139.70198	84881.85109	54695.43908	74194.16591	29416.94556	82765.03292
6731	Methamphetamine	0.9998			MS2 reverse	194.0892086	276.392	121862.7741	121870.9108	121674.5673	117562.6909	120621.4238	121908.4613	118414.8575	102260.0491	101031.4375	130405.4599	113673.9317	114332.2803	93731.66021	103147.4564	116865.9347	135429.2589	149601.4576	93116.74574	117440.3863	122528.4568	92170.83259	103108.8645	83102.46043	126687.7655	81733.23782	101258.2751	75166.72155	126434.4705	118200.423	98998.94394	128222.3391	88378.44046	101992.5767	81039.65949	72590.12517	103258.9881
6782	4-Hydroxybutanoic acid lactone	0.8909			MS2 reverse	195.0657652	41.845	5720.181691	5912.608177	5824.106703	5825.009001	5716.625876	5607.360947	5928.134545	5703.517864	5420.910113	7397.762655	4713.049116	6873.694012	6464.719929	5078.252747	9399.032696	6565.523119	8510.003869	6217.660312	5209.038562	6791.58982	6074.469423	5290.076963	4489.891312	5326.854295	7749.923161	5325.095319	3764.616725	9507.956718	6662.444053	4951.61048	3875.861322	7010.66491	5042.743026	5836.447252	4912.495103	7910.861362
6786	3-Hydroxy-4-methoxycinnamic acid	0.7999			MS2 forward	195.0650644	141.1435	4420.827484	4615.543938	5081.796148	5596.127604	5649.515137	5333.187501	5464.172713	4389.225228	2413.315586	4558.568712	5471.262736	2855.332066	5083.60411	5405.214424	2171.603368	3186.151331	3122.715824	946.4798019	3977.166621	5588.590498	5632.496123	5655.157937	9218.651001	4235.173772	6139.991288	6856.81989	5171.866819	9736.941787	5236.042636	6244.684266	6812.479977	11165.66526	4375.312825	7204.851145	5053.279611	5739.902902
6787	Pro-Asp	0.9979			MS2 reverse	195.0733971	121.0255	62568.27529	60324.18672	63193.77143	62214.27255	62204.56051	62802.33005	49062.86661	58989.85734	53177.6006	90651.18042	54503.27474	84207.6843	39446.16273	46739.21145	43205.45876	74775.26834	113833.5994	39784.95839	43464.14298	50531.42174	51334.85231	55538.07097	71043.3092	59860.23933	49740.08744	40845.69502	38869.46711	72162.78463	63338.6068	63626.49084	59940.67131	65315.69571	37282.15227	61673.80625	37373.93571	59823.56434
6788	N-Formylmethionine	0.7268			MS2 forward	195.0829546	373.906	7852.845061	7655.850541	7762.439439	7675.740895	7765.633231	7495.857924	7794.015259	9731.971963	8806.540994	12858.5441	9989.589496	7178.727547	5909.438524	6615.559178	7195.561162	10636.20144	12374.81926	7046.892174	5575.833124	5539.518485	5692.177725	8808.469261	4521.499779	11678.5156	9235.89253	9845.103891	7164.908958	4989.386897	9811.769678	9126.654682	941.1405675	10974.01912	5276.277129	8248.009776	4559.449035	10551.91634
6805	9-Decen-1-ol	0.9676			MS2 reverse	195.1194305	57.9135	50973.44787	80059.33815	51339.55195	51145.90669	50955.65731	51174.74714	20916.59937	64531.72474	63499.69258	72185.21664	52560.32247	63925.53746	22270.54421	20623.27202	22734.17754	40186.08768	70127.83624	41036.97224	54258.42428	54830.78604	53357.22882	54514.30657	31209.14343	37131.2677	21284.3508	34158.58455	39566.31407	38731.10386	46645.04354	75722.66327	38430.15605	59863.60018	24688.81994	40266.67944	13286.28175	35888.8684
6814			(R)-2,3-Dihydroxypropane-1-sulfote;2,3-Dihydroxypropane-1-sulfote;3-Sulfopropanediol	21.7728756077141;21.7728756077141	MS1 mz matched	195.1306388	318.0345	8181.844734	7674.9402	8004.653552	7826.106341	7680.930628	7675.659723	7072.22384	7781.431693	5672.979134	5066.105552	3771.885263	3624.431271	2343.705471	2945.508415	5248.711686	6297.847572	13115.41846	4935.562877	3445.048163	3088.510132	3629.349029	4755.455456	11148.89803	6081.639147	5868.647011	5206.209441	2613.96021	13091.6839	5765.575521	6715.391358	5212.640277	12143.36566	3668.966299	6241.061357	1793.643857	4955.144908
6845	Vigabatrin	0.9459			MS2 reverse	196.0355744	361.211	2014.408497	2015.171337	1974.342974	1974.100183	2095.133969	1938.562081	2644.704195	2230.333895	481.5628054	10011.86902	2135.838834	1188.40769	568.8896366	4114.403743	1028.306233	3844.720574	2761.018894	1672.419778	1803.240009	1888.853709	1213.922432	481.6780051	3503.148195	3542.366847	2005.061127	1570.299277	918.1012969	6872.116032	3644.113175	670.1693253	690.5118878	485.1119712	549.731438	950.2692073	963.5425513	1286.906099
6851	3,4-Dihydroxybenzoate （Protocatechuic acid）}labid{L0432	0.9655			MS2 reverse	196.0572284	219.5345	2523.688803	2559.690054	2304.081971	2614.536483	2559.289595	2505.139246	4978.946484	2581.792526	1734.879531	4255.611096	3917.575647	3053.749342	1204.684618	2255.769882	2211.651896	2446.577898	2556.452829	1241.919789	2021.225205	3136.891473	1965.264412	1764.704364	3567.320774	2633.095315	3997.252128	3896.469096	4155.616249	3139.758787	2410.425201	2112.909075	3883.003057	7307.438573	3277.707331	2700.744524	2515.20236	2923.18808
6861	L-Homocysteine	0.642			MS2 reverse	196.0684374	405.694	3884.61889	3641.84053	3997.194471	3631.547086	3628.863239	3277.364425	1735.693053	2364.705209	4193.566217	4144.080576	10915.68717	5957.498515	2798.283235	2195.764286	1702.298297	2548.900863	3748.652555	2004.717512	6882.795397	8492.854554	4265.870227	9054.162253	1468.507024	4116.407336	2486.277499	1361.415011	3315.666811	3148.953114	2480.673564	3378.100903	2387.946245	3277.099427	5634.605598	3128.081566	2774.651137	1859.284133
6863	Norephedrine	0.7886			MS2 reverse	196.0685437	347.872	2750.024355	2488.182807	2478.676892	2589.76804	2139.021572	2484.456584	6361.646581	6818.170275	2504.839708	2103.681605	2721.193635	2877.381067	3478.246652	2987.241448	1940.47934	6587.032608	2320.909284	2166.761565	5780.929674	658.4976808	3637.560131	5310.932818	1773.654022	6694.081317	4945.051413	5526.587231	2324.014086	3231.657999	6950.792894	2691.948787	1928.960454	11047.33486	6630.845471	6563.77365	2944.515342	2125.870964
6871	2-Ethyl-2-Hydroxybutyric acid	0.8109			MS2 reverse	196.0937632	270.533	5468.687221	5469.546703	5470.197217	5475.398457	4638.099252	4805.821627	7046.138525	5312.271702	4856.107423	8039.823702	5680.999939	4894.41627	3607.829991	5793.253936	5568.880778	6425.970782	6611.881826	4115.171585	4334.842847	4326.703707	3998.01106	5058.14374	8597.874711	5923.596493	7196.907036	9217.731219	4837.597792	8766.800217	5458.494149	6222.316825	7336.45856	5733.057813	3435.049702	4937.752748	4803.183305	3384.783949
6874	N-Phenylacetamide	0.9075			MS2 reverse	196.093415	232.105	6875.593368	8068.238585	6536.881801	6837.65776	7301.845401	6809.67873	5137.163867	6682.777783	5785.80453	10021.26077	7410.719466	7449.187596	5156.918622	2535.410408	5631.950429	8453.790187	10530.76741	8519.495372	6583.582913	6413.420331	4991.474231	5280.448251	3895.631745	7819.505687	3556.167142	4398.256427	2207.154481	7259.357668	7075.526778	7308.898405	2663.764686	5291.204946	4677.183771	5191.822174	1792.641189	5870.36027
6889			Dolichotheline	-6.149519415	MS1 mz matched	196.1409275	49.368	65980.30724	61955.00298	61471.07704	61953.70277	60372.46689	60960.3255	34958.63765	56240.87283	26903.87622	119673.8608	21727.35487	51477.10997	11357.50258	7112.217881	48207.56648	200998.237	97962.27079	32388.48733	142065.435	155505.2672	32352.85748	24129.26942	58108.33057	212491.0934	17051.7083	21261.00814	11714.62677	102827.1463	311383.0229	33742.66171	45970.03456	109750.9846	11192.2415	48414.71557	3754.426242	25557.666
6898			1-Amino-3-hydroxymethyl-5-methyl-adamantane;4,5-Dimethyl-2-heptyloxazole;4-Ethyl-2-hexyl-5-methyloxazole;4-Methyl-2-pentyl-5-propyloxazole;2,5-Dibutyl-4-methyloxazole;5-Ethyl-2-hexyl-4-methyloxazole;3-Amino-1-hydroxy-5,7-dimethyl-adamantane;	3.51348569768191;3.51348569768191;3.51348569768191;3.51348569768191;3.51348569768191;3.51348569768191;3.51348569768191;	MS1 mz matched	196.1664257	124.8	43263.91452	42421.74064	45396.3196	38497.26895	38242.03783	47100.62726	20387.44221	32926.9211	38039.68014	34401.18544	57543.55088	32333.44841	29666.35424	7795.875425	66459.18747	67827.24196	41122.76236	16014.44119	67027.54998	60218.55436	22869.23852	48793.97407	60290.00518	57207.42625	11483.4591	15610.47091	13629.79524	66167.72131	53893.40799	61190.58218	60140.3025	69486.4131	19658.75169	64216.40587	8468.433562	31211.62392
6912	trans-Aconitic acid	0.9083			MS2 forward	197.0025373	416.545	1749.492869	1780.837526	1749.764897	1749.629069	1907.791947	1775.274828	1930.886036	2021.930385	1389.403717	2983.114658	1835.009777	2264.145588	1548.190621	1977.407122	2520.944717	2696.463403	3414.448259	2449.797826	2138.980828	1783.810544	1686.561895	1436.979155	2408.204652	2478.533773	2763.340838	2397.558231	1848.89563	2247.396906	2632.49537	1799.724921	2210.057734	1738.19669	1269.920666	1804.96835	1059.749089	1783.473663
6969			(±)-3-Decanol;3,7-Dimethyl-3-octanol;Decyl alcohol ;(R)-Dihydrocitronellol;1-Decanol;n-Decanol;Decyl alcohol	-19.3801408288691;-19.3801408288691;-19.3801408288691;-19.3801408288691;-19.5995248064714	MS1 mz matched	197.1251045	162.9555	13910.55595	13927.51005	13930.3728	12643.89527	20486.26642	16913.60246	7721.192257	13325.35117	12932.87995	31527.94293	12926.23806	23559.20282	7925.391738	5615.887879	10145.59262	22601.3074	24840.55857	6926.905776	13962.64148	11861.94617	8040.675698	14979.26172	9526.349481	19738.95068	7504.661031	5705.425733	6012.075878	20466.53833	19794.1398	15126.21007	11034.45976	32460.67153	8976.657928	29336.42113	4319.990505	8047.097228
6999	sn-Glycerol 3-phosphoethanolamine	0.9795			MS2 reverse	198.0506672	156.123	3237.99094	4626.309412	4844.757884	4846.532005	4627.672402	4841.784639	4664.751649	5186.000176	2695.584336	5818.684577	2033.135504	5096.722667	4457.621672	4873.395942	4183.31625	5314.208999	3541.949875	4603.079626	3740.815332	2807.875245	5067.017688	4914.451957	1996.992716	4063.879363	4950.296318	4502.77275	5066.667701	6255.599531	6915.969106	6341.976829	4341.601665	4622.980589	3803.702005	6695.134182	4149.831444	4914.292358
7008	4-Hydroxyphenylpyruvate	0.6144			MS2 reverse	198.0752695	106.841	3875.370271	3876.493896	3875.712419	3245.083884	3807.907744	3875.624953	3301.45916	4070.398614	6003.586377	4916.705116	4811.399848	3589.066828	2431.605047	6637.17661	3724.236914	4435.782636	4611.42146	4163.978877	2514.177376	2153.085948	4062.393133	3894.886043	15121.31432	3660.915924	4638.903837	2170.468038	6674.88646	2399.029513	4259.556252	3274.330865	2145.46844	5213.921006	3458.734027	4916.691562	2545.406539	3285.002425
7014	N-Carboxyethyl-.gamma.-aminobutyric acid	0.8086			MS2 reverse	198.0750116	161.572	2447.867255	2299.90527	2445.386682	1788.646605	2657.757193	2468.742392	2969.362755	2218.640939	1842.222728	3616.148508	2320.5568	3622.895026	2481.167968	3065.445749	3068.04225	1943.153612	3111.748816	2325.629549	2963.138061	1149.262689	2280.995253	2464.907337	4503.866171	2121.512378	2351.653548	2811.81297	318.9581137	4176.247927	2794.396043	2195.883044	1983.97474	5788.045346	2408.954114	5374.012845	2156.951865	2039.578948
7017			N-Acetylhistidine;N-Acetyl-L-histidine;Methyl5-(but-3-en-1-yl)amino-1,3,4-oxadiazole-2-carboxylate;HC Red No. 3;2-[(4-Amino-2-nitrophenyl)amino]-ethanol	4.86502841251717;5.074081591112;5.074081591112;5.074081591112	MS1 mz matched	198.0853357	292.397	578316.3176	577389.6987	577604.3395	568263.5597	571449.7172	562018.822	704159.4557	626141.0887	598479.1838	772840.1888	642665.3571	777290.0822	556593.2397	570173.7833	564451.2411	693476.2089	728402.1373	812857.8149	583809.7205	717667.2023	603149.3066	482375.8029	595382.2011	750068.9816	332257.9414	565016.7938	490069.9332	598018.2472	889809.3367	561299.7023	606287.5158	376655.1511	553223.4081	498439.7023	488495.8483	580755.6008
7031			2-(3-Phenylpropyl)pyridine;Nitrilacarb	0.0527596198456663;20.5964597567084	MS1 mz matched	198.1204599	331.634	10095.79796	9833.163437	10465.14004	11107.63211	12175.89423	10106.92779	18223.47469	6812.573637	11417.84344	22906.30867	13009.01074	17764.5316	6997.747541	8863.537432	4540.632633	16420.40163	26028.72868	11622.12672	11493.03702	11328.78011	10464.02948	12012.6681	14528.4808	17946.73638	8230.826266	16991.78506	13991.75603	19680.13272	10677.99859	14931.21324	11208.65075	6334.114239	7593.104277	14104.14276	11092.49125	21978.58895
7052	(Z)-4-Decen-1-ol	0.9168			MS2 reverse	198.1818778	130.322	6673.763157	6553.796992	6488.632544	6553.103059	6473.555434	6486.778637	6661.811238	4045.521218	3251.214368	19138.74161	5295.657134	3745.796901	2533.429451	2589.643396	8647.367348	7153.05579	13956.75095	3799.153004	10754.00901	7995.451365	4073.92258	3022.732575	3952.58508	11528.5895	10148.66063	6760.771541	2734.049648	4149.702043	12122.46826	5371.787909	2551.500717	2993.684974	2140.896522	3326.757739	2376.156687	13609.90443
7095	Gly-Thr	0.7769			MS2 reverse	199.0681215	99.38	8498.186448	10358.28157	8520.71291	8117.606539	8100.870596	8353.87247	14425.91696	2246.981639	396.6627078	4233.793991	390.4360406	3281.502465	6892.555129	7051.818697	7667.684263	2240.50535	11594.7643	2207.554923	2490.025726	2064.7588	1302.832652	6660.276736	11073.30093	2702.91181	21654.95134	17253.73707	4649.039422	10135.32172	2160.664899	818.0507971	10097.84567	13170.80923	1116.446016	361.7404287	6596.611625	3443.391871
7102			Acamprosate;	11.7183479090079;	MS1 mz matched	199.0798224	120.2785	198476.5521	192609.366	197620.7525	197625.3882	199609.5963	203575.2268	75664.85515	352670.2346	261397.7344	273254.5431	321795.6621	428481.2877	201402.6304	33133.21351	72724.18246	541848.6289	161194.6526	104846.916	198687.7577	246182.2438	192202.8056	356156.1569	84256.01288	256847.2438	41063.786	14727.19616	83971.22318	91885.65861	295594.1741	366848.572	142071.2162	1721121.9	250261.7077	319141.2506	47756.97542	160333.5867
7126	Undecanedioic acid	0.7391			MS2 forward	199.1301332	34.308	17728.74976	17733.3566	17728.67029	17734.17472	16968.27189	16921.73855	19370.56994	16813.16117	15399.52739	51865.18137	13739.70684	14159.47147	8279.815091	7642.754039	11970.26248	27388.15521	38705.57564	10972.82178	14040.12722	14790.00083	11513.31059	14788.46902	12116.83004	30659.66087	10619.69999	6279.887788	7000.251368	17892.74061	23814.71734	17779.43148	11232.35138	23973.56452	7325.132141	11983.05734	5532.767638	30053.45196
7144					Unmapped	199.4243452	221.0075	6096.224405	6035.520593	6096.052277	5806.346011	5980.630825	6163.754573	5667.721797	6607.2607	6908.882843	6244.946556	5689.896294	6151.1952	6987.468912	6907.696094	6646.716139	6470.213535	4304.753552	5689.962994	6394.208438	7033.403028	7444.23749	6772.005984	5313.857257	4916.069512	6115.151311	5840.528225	6054.950276	4646.024083	6255.137522	6821.990551	5270.634856	5513.655279	5822.529796	4138.2395	5949.125901	6063.322873
7161	L-Threonate	0.6075			MS2 reverse	200.0521717	50.137	4553.972527	4222.030845	4665.495864	4552.764241	4623.192401	4624.505523	11140.56071	7093.046023	5647.340989	7296.857153	5230.747352	6039.265414	4168.324564	9283.11424	10600.78283	5553.190531	4767.530517	4123.665276	3715.958353	3758.515317	5130.424968	4900.51575	744.2851047	4882.034679	10475.30727	11257.09507	7636.460873	2252.092444	6359.351896	5636.839554	13557.74248	17187.66213	7799.959155	6999.884495	6744.258425	5561.699065
7163	p-CHLOROPHENYLALANINE	0.9932			MS2 reverse	200.0516936	376.457	3686.652387	2472.353344	3705.474623	3704.671536	2953.442487	2465.624279	2737.462708	6129.468055	5596.699579	6631.948002	7065.132455	6558.675635	3494.120559	7298.624355	2470.257074	3052.552664	644.8973428	6369.734568	5102.743695	5793.775438	5210.451119	4350.660399	1191.327597	1021.430884	5557.861551	5971.219531	4262.506086	5184.654552	4031.976257	6423.347694	7620.924423	7206.749992	8836.376498	6288.449235	13054.89789	8535.462222
7171	7-Methyluric acid	0.7797			MS2 reverse	200.0732857	252.136	19101.21909	21924.48947	21574.55079	21925.06408	21935.75534	20852.75911	14888.08092	18643.52978	15701.24028	18848.81132	15106.15126	18718.0919	10494.71331	24564.20515	13665.78181	15456.45338	28835.48175	16948.47855	17037.85503	15730.52295	14487.99305	14530.7706	18373.91979	20312.35591	16322.07625	10756.24891	15237.0949	40959.35009	22795.89226	21997.80032	13249.2463	28978.3255	17821.02184	22531.24516	21943.05843	20582.32406
7179			1-Isothiocyanato-8-(methylthio)octane;Pymetrozine	-8.71043662452612;-11.0549967663877	MS1 mz matched	200.0884262	274.533	20976.72594	19064.99263	19419.70321	19057.72422	19978.12384	19058.34772	19285.83101	23976.35271	30795.51379	20794.99409	30319.69744	33752.3271	26622.19415	14213.33065	17376.45995	20144.79442	18369.14454	21317.90414	15741.94876	17498.32235	18830.47997	30590.694	17840.94199	17781.43324	6611.827911	9821.336302	15175.24019	15758.34386	17927.8214	28052.11199	25013.29608	34865.14507	27136.6977	21218.29953	13693.29249	17933.81604
7187			3-Methyl-3H-imidazo[4,5-f]quinoxalin-2-amine;	21.1200402000881;	MS1 mz matched	200.0995869	346.796	20739.34253	20749.88542	22104.07455	20344.77631	20329.84372	19808.08917	23818.83495	21085.15422	21396.03105	23083.69897	24276.8727	19948.9136	20117.66682	16913.78063	19388.73967	21109.1697	18538.6003	20643.88361	41208.1654	34030.098	20337.41871	21055.03825	17437.21184	26816.68273	37343.26695	28181.56752	22086.01366	21746.51464	19745.54491	17940.29239	17027.32588	14059.51696	14943.76851	19771.23096	15548.4748	19424.26559
7242			4-Chloro-3,5-dimethoxybenzaldehyde;2-(4-Chlorophenoxy)propionic acid;2-(p-Chlorophenoxy)propionic acid;CPP;MCPA;(2-Methyl-4-chlorophenoxy)acetic acid	-15.1076854235654;-14.9982002160457;-14.9982002160457	MS1 mz matched	201.0360685	348.7555	2996.831312	3169.784131	3169.718582	3309.102902	2956.695597	2971.72726	1360.367313	735.7799877	1011.230093	676.2316128	880.9729579	3552.936493	1553.266157	6315.122353	1288.6441	1358.518807	941.1604137	934.8351425	1419.417284	950.537111	1310.338996	909.834917	1968.715537	1354.616408	832.100394	943.9880788	1006.56218	855.4447062	725.2502199	970.6971648	544.7380127	1266.478552	1191.198689	917.7235216	3642.786226	1741.790919
7248			Potassium 2-(1'-ethoxy) ethoxypropanoate;5-Methylangelicin	10.5676174883965;-0.4758874526378	MS1 mz matched	201.0472048	406.0155	13091.99023	13089.33944	13091.20246	12932.02622	13089.11268	12168.24765	9464.403514	9834.541348	7600.612814	36332.45174	17135.42112	18956.37727	7894.613924	8344.305661	10106.49815	15998.29269	36824.65813	17055.42936	20413.29197	15329.61562	8887.403337	6952.855652	9164.266865	17287.07554	9180.491318	7501.869968	7148.809151	27446.69702	16727.33563	9516.899547	13155.61426	5868.102008	7537.607158	9147.005301	8876.428512	9115.412951
7251			Camalexin;	5.90379506495892;	MS1 mz matched	201.047285	420.895	19771.69718	19954.20365	19741.59038	19740.71488	19950.59251	18859.90185	15055.37701	11555.58372	8881.556134	70320.71922	27631.86878	29847.49168	10291.78025	14969.43162	16370.75712	23675.77453	67081.0998	27592.54709	34114.62168	25412.74049	11569.46676	7445.144775	14593.48724	30105.31254	16814.51613	12453.68711	10356.06872	47359.71962	26488.05558	11815.31956	20487.3983	10987.10717	8361.829917	10510.64818	13438.34427	12829.60218
7268			D-Erythrose 4-phosphate;(+)-(3S,4R)-cis-3,4-Dihydroxy-3,4-dihydrofluorene;Safynol;(2R,3E,11E)-3,11-Tridecadiene-5,7,9-triyne-1,2-diol;Dehydrotremetone;4-(Benzyloxyl)phenol;Monobenzone;4-(Phenylmethoxy)phenol;Bis(4-hydroxyphenyl)methane;4,4'-Dihydroxydiphenylmethane;Bisphenol F;2,2'-Bisphenol F;Bis(2-hydroxyphenyl)methane;(3-Phenoxyphenyl)methanol;3-Phenoxybenzenemethanol	1.35993018919798;1.85972170642971;1.85972170642971;1.85972170642971;1.85972170642971;1.85972170642971;1.85972170642971;1.85972170642971	MS1 mz matched	201.0840721	297.172	18485.85456	19100.90653	18482.61692	19075.01702	19055.17565	20493.89817	19121.13232	20185.34474	22050.03803	17665.32078	19164.08441	42145.37578	21033.99081	15993.30238	9193.333863	18414.79612	24942.54963	18663.37116	15894.52596	18939.40177	19270.63028	21061.15437	17568.79859	19836.31905	10361.11828	15292.42902	13089.21328	31678.66112	20900.62811	25408.55637	18077.57789	19189.8832	49721.547	23075.66826	16581.94745	25076.7179
7301			alpha-Corocalene;(S)-gamma-Calacorene;beta-Calacorene;3,4-Dihydrocadalene;Isolongifolene, 4,5,9,10-dehydro-;	4.88717577039826;4.88717577039826;4.88717577039826;4.88717577039826;4.88717577039826;	MS1 mz matched	201.1574788	46.5645	15362.43902	15362.88486	15105.85098	15236.13008	16738.41677	15101.90884	5948.049614	15751.93371	11194.43492	15368.9529	9015.108246	13874.71897	6546.541127	5659.647157	7688.549256	14282.78395	13093.72661	6562.031413	9062.477165	9220.922207	8342.515257	12849.70895	8560.575675	13150.30848	7026.979279	548.1374709	5237.988393	7429.582549	12114.48706	13208.74346	8265.709588	38841.26172	5232.707159	11372.14063	3885.906274	7477.278854
7323	Cysteine-S-sulfate	0.9539			MS2 reverse	201.9804378	284.02	5239.443793	5239.283502	5223.896451	5058.073129	5139.874791	5133.205822	6539.58947	5835.892711	3960.699913	8747.017696	4154.586356	4894.875605	2524.886411	3344.877291	8588.833131	7544.329777	10018.35028	5938.489364	5366.20314	4683.054147	4329.829041	2926.918716	6906.423993	6019.789071	8916.811783	8479.846421	4899.632826	7418.474237	7650.660022	3847.226838	6529.201822	5475.670233	3611.52726	6233.471059	3645.808398	4778.233084
7344	3-Hydroxybenzoate	0.9444			MS2 reverse	202.0478632	110.356	4068.196144	3202.108053	3048.246171	3056.988297	3074.539091	3220.572172	4022.437584	3383.87791	2956.47854	4312.691001	2575.100822	3957.440927	5744.341496	5528.251839	2316.570018	4298.148445	3868.887268	3255.063281	4481.797937	1979.917886	3927.479168	3178.305442	7892.316652	5879.023913	2999.429628	1270.220572	5242.532885	8942.374033	3522.412743	4174.512599	588.0284759	5253.994461	2099.192236	3723.111269	1577.141134	1879.954807
7349	3,4-Dihydroxymandelic acid	0.7071			MS2 reverse	202.071186	252.167	3036.568654	3715.157021	3768.88204	3835.827622	3835.11029	3829.809851	1059.160873	3225.895443	2750.107162	3474.607875	75779.69516	2462.291779	1976.74681	3045.596262	1737.994124	2859.318398	4032.505101	2784.346239	2422.667432	2350.672042	2162.628248	2879.566904	2523.860818	3121.226235	3262.310982	41713.12163	2147.704243	7373.815493	5202.630766	3270.765304	2254.632769	51088.37767	2798.697539	2018.819146	3133.623225	2794.023245
7350					Unmapped	202.0682136	344.08	48749.53475	48818.78705	47035.37	53374.10638	43437.50229	46922.10802	53159.13843	55181.54479	92442.50842	23372.4923	66136.44566	47595.75472	58714.381	60793.4351	29212.52695	34794.97862	17417.52	43238.02431	45853.9298	53972.50403	92861.4364	77293.18844	12976.48139	25594.94272	13528.60875	26426.34779	35422.78628	13137.46033	17145.30508	32647.49377	18644.58485	21678.50576	31861.74275	47762.1304	77489.38802	43252.60778
7370	Ala-Ala	0.991			MS2 reverse	202.1164984	245.3365	404517.8156	404658.6741	400272.9606	404736.4219	379364.5305	382540.3688	228601.458	464005.4377	506457.2239	469336.9515	388308.0769	1451635.502	400562.7383	185449.0464	382402.9004	340157.0876	461079.9822	413122.8181	333342.0372	340959.9892	332910.9759	335179.0843	313067.7689	372835.718	93383.70682	136829.0904	275877.0599	195551.541	374848.5777	421295.6267	302457.089	426855.3939	508244.2384	398702.161	207734.0706	379941.4163
7401			S-Cysteinosuccinic acid;	-8.43063693454086;	MS1 mz matched	202.2133607	136.7335	15520.81819	14768.45841	14672.20731	14569.38897	14569.60934	14570.95283	8808.355126	17312.44327	20007.91436	76382.03175	30124.91516	13561.30165	16926.48614	14856.35	10748.43459	1487.368789	7617.302799	23443.90828	9464.506172	10967.49667	17296.98109	21265.19507	23937.14774	10554.27372	5848.185484	11639.72945	20447.56487	3370.612858	19491.07501	12260.40225	4776.611958	25904.34261	32206.23483	19422.47685	20087.41229	6702.724252
7409			Mercury;Mercury(2+);Hg2+;Mercuric ion;Hg;Mercury;Elemental mercury	-24.1351928554591;-24.0084447933451;-24.0084447933451	MS1 mz matched	202.965751	335.331	16578.6944	16829.39067	16805.98122	16568.5689	16826.17426	16049.42811	15073.42637	23271.80487	16123.10128	41979.50786	17083.96239	13654.29756	13018.0261	15909.23039	45537.40661	26529.90786	40957.12636	16612.99332	11401.09843	10934.36084	9125.806605	9165.963077	35917.94492	19485.20986	35919.33719	19302.84079	13815.26297	28072.16189	30562.77853	14249.46851	25764.22063	36762.24552	11832.54789	16186.79644	7198.945691	13233.16851
7430			Dehydroxyzyleuton;Brassitin;Canthin-6-one;6H-Indolo(3,2,1-de)(1,5)phthyridin-6-one	-0.153135158057125;-0.153135158057125;14.9956580753476	MS1 mz matched	203.0631713	408.6545	9870.298154	10153.43944	10009.57179	9423.690367	10184.10374	9866.745784	10179.21484	12365.26657	15708.88972	25177.91396	20927.42243	17062.02905	11292.40017	11112.98117	9249.944841	19216.52304	22558.79377	12168.96746	11724.70793	12141.46224	9465.600202	15787.62947	12488.22649	15162.72425	13145.23688	11210.77216	9710.87036	17843.89837	17420.92105	17852.32719	15740.17945	19372.78977	13014.54643	17178.02138	6714.73717	7825.325469
7464			trans-trans-Muconic acid;cis,cis-Muconic acid;Kojic acid;2,3-Methylenesuccinic acid;Sumiki's acid;5-Hydroxymaltol;2-Hydroxymucote semialdehyde;2-Hydroxymuconic semialdehyde;2-Hydroxymucote-6-semialdehyde;cis,cis-Mucote;cis,cis-Hexadienedioate;cis,cis-2,4-Hexadienedioic acid;2-Oxo-2,3-dihydrofuran-5-acetate;3-Oxoadipate enol-lactone;4,5-Dihydro-5-oxofuran-2-acetate;5-Oxo-4,5-dihydrofuran-2-acetate…	-16.8883972488407;-16.8883972488407;-16.8883972488407;-16.8883972488407;-16.8883972488407;-16.8883972488407;-16.8883972488407;-16.8883972488407;-16.8883972488407;-16.8883972488407;-16.8883972488407;-16.8883972488407;-16.8883972488407;-16.8883972488407;-16	MS1 mz matched	203.1356901	322.674	35967.35224	35966.80848	35603.18355	35967.15056	34536.18147	35602.24781	47105.09204	30820.19468	32988.30848	21445.50799	35227.2416	67573.64105	35611.0946	38284.23265	27658.31491	21473.44318	42908.43741	38362.57316	39085.6609	28810.20438	25759.64231	56898.37083	41601.7147	26991.76453	30902.50521	40421.31919	39723.47649	45056.44616	40145.87369	30276.38084	47995.24896	19691.68462	47954.55128	22692.64335	46947.57229	41967.52624
7468			Feniculin;Dictagymnin;2-Pentyl-3-phenyl-2-propenal;Panaquinquecol 5;(±)-Anisoxide;alpha-Amylcinmaldehyde;alpha-Pentylcinmaldehyde	11.0559355875758;11.0559355875758;11.0559355875758;11.0559355875758;11.0559355875758;10.8837721967914	MS1 mz matched	203.1467994	256.662	6321.861923	5271.77185	5402.042954	5389.894259	5457.500742	5258.510063	4602.302024	8757.657652	11014.12542	15893.16202	8768.765427	6252.993111	3861.21543	3400.393532	10491.13011	10759.04425	9882.491402	6349.942458	8173.19147	7612.65589	7530.270163	9440.856872	8691.176626	12903.19103	11733.87297	3613.043555	3725.234233	5904.282569	11628.23178	11476.99538	6559.259988	7283.038465	5051.596352	8494.55147	2454.792801	4009.644611
7474	NG,NG-dimethyl-L-arginine(ADMA)	0.9586			MS2 forward	203.1487644	465.989	1771925.394	1741180.351	1657621.012	1796006.613	1809633.264	1685364.618	1645018.247	2236802.776	1756929.294	3436797.007	2307590.241	1620638.929	1457935.475	1381645.898	1440024.267	2421597.066	3434293.825	1652112.59	1601678.787	1696966.773	1684112.482	1639673.94	1726306.814	1811839.962	1175349.026	794486.1924	642601.9501	1695371.234	2151804.329	1781635.113	1008557.166	1832508.292	1110839.755	1569512.686	786501.7263	1683365.072
7512	Isovalerylglycine	0.9551			MS2 reverse	204.0655065	77.546	11122.44138	11270.84713	9428.286206	14548.88604	9878.286154	10309.76953	6253.145985	16600.84916	12165.63908	31604.77509	13831.36221	13885.12817	8208.468501	8299.714666	11294.05354	19887.74777	12516.0361	16198.95804	22212.34168	12595.41527	12312.19241	13004.43655	6042.898757	16600.83245	4242.065261	5542.214041	3197.934779	10703.51103	30932.70951	21103.80795	9422.882885	26837.10344	9786.532659	15841.12795	4054.016217	13289.87038
7537	Acetylcarnitine	0.9994			MS2 forward	204.1202811	282.795	686419.821	646923.4597	638899.3728	638778.4357	638785.3036	638780.0049	222235.8779	349654.3902	167655.5775	492466.9105	195214.5438	307206.1593	174475.7716	1061555.83	290918.1332	367054.1019	306725.4541	218233.1259	363579.5105	403332.0651	280524.043	156137.9866	418213.6468	396186.0337	155943.1853	247281.3702	230837.5031	210063.8718	467114.4338	188569.0362	517475.1988	276138.8165	159986.4598	274245.5821	268106.558	123738.281
7594			Alanyl-Aspartate;5-L-Glutamylglycine;Aspartyl-Alanine;L-beta-aspartyl-L-alanine ;Levamisole	1.85471371795388;1.85471371795388;1.85471371795388;1.85471371795388;14.2106637800198	MS1 mz matched	205.0808964	30.581	223211.2363	181704.9376	189947.041	207994.2833	197897.9694	189814.2203	214028.4468	171305.0582	421486.6449	115078.817	115117.5311	109336.9346	84444.4828	748345.5239	130806.4955	211392.7051	546855.8512	122876.1447	87114.79939	109363.6827	77391.05283	46095.41815	233424.6974	123841.4117	332755.4218	201353.1185	77106.00725	83202.8895	108483.8471	147866.1669	98413.81618	77041.44586	260146.0492	93928.49974	177827.7152	132707.599
7602					Unmapped	205.1148012	446.7395	12677.08953	12063.70588	12689.29511	12213.77415	12731.68603	12437.95744	12421.22033	15859.11096	14293.25188	19846.22102	17679.096	11869.00147	10549.40967	11613.07951	11011.16202	18563.45539	16059.13843	15228.30898	14226.29328	14463.17107	13146.08412	17838.42486	12284.57245	14860.36542	16125.66632	11924.88026	11789.25865	11344.19647	15717.98807	14613.21233	12436.80173	10572.12089	11358.09456	13674.45019	9732.035942	12980.28328
7609			(2xi,3xi,6E)-3,7-Dimethyl-6-octene-1,2,3,8-tetrol;(1S,2S,4R,8R)-p-Menthane-1,2,8,9-tetrol;(1alpha,2alpha,4betaH,6alpha,8R)-p-Menthane-2,6,8,9-tetrol;3,7-Dimethyl-3-octene-1,2,6,7-tetrol;(2xi,6xi)-7-Methyl-3-methylene-1,2,6,7-octanetetrol;	19.8186348652919;19.8186348652919;19.8186348652919;19.8186348652919;19.8186348652919;	MS1 mz matched	205.1402048	605.908	287914.2333	270911.8603	267041.1592	291577.8777	157910.4669	289683.78	347569.7312	236510.9381	260648.4549	348515.7779	315887.8118	303307.5572	359213.9061	113102.9795	314524.0875	234205.8798	218811.5772	304021.5468	305669.465	329099.8677	273377.019	331320.5023	317973.9026	290172.0203	309246.1381	222941.3957	256941.7358	263374.7508	337181.9458	276891.765	142335.9952	299267.3729	326331.1638	207335.7329	247830.1081	257552.8884
7632	Xanthurenic acid	0.9306			MS2 forward	206.0420133	204.222	57836.11745	50522.61948	55254.05741	45969.41327	54270.08856	52415.08931	50172.08612	42853.30702	41043.8613	102264.9775	41738.56357	202791.7478	34461.08786	34318.4901	37941.04465	87875.51696	190074.6956	39505.66026	43397.42317	41284.68092	32283.3448	38063.00363	88051.51829	65663.3692	36625.28773	23972.72453	29170.71658	104064.1567	71380.77039	51928.00562	47105.21081	51316.43772	20736.73655	39151.53554	24123.90376	33118.2986
7670			1-(2,3-Dihydro-1H-pyrrolizin-5-yl)-1,4-pentanedione;Tetrahomomethionine	9.75865282172144;-6.92152693840231	MS1 mz matched	206.1122803	28.36	62236.16803	62253.86442	57233.76617	62521.30283	61596.77316	60415.24003	85041.13667	48210.54064	38636.40658	143093.0917	38473.13874	31162.15214	55379.57898	13716.60683	33424.10633	92330.11756	99195.04358	44026.99982	63240.40039	45691.56642	42839.98423	46541.60699	45172.7982	85425.9209	21713.51924	44609.5398	32010.52044	145074.0033	68660.20027	50731.39254	190607.2258	36826.94665	25778.91734	41044.9528	15294.75326	89539.46318
7672	trans-2-Octenoic acid	0.8406			MS2 reverse	206.1156129	268.425	1865.962624	1806.008776	1802.579894	1807.801803	1902.826292	2133.690409	290.3960758	2439.873906	3632.508499	4839.169132	3454.464738	1555.975014	1432.557158	3320.74942	1510.729947	2019.631195	4698.24333	2982.869874	1941.393462	2458.896424	2410.574642	1798.037361	3916.417762	2249.461463	1428.191853	2867.342738	2798.340374	1592.401015	3587.653159	2429.310453	6196.85454	4636.426844	2731.93297	2311.827286	981.0342419	1612.786458
7683	Pantothenol	0.9503			MS2 forward	206.134475	68.812	1109641.001	1063407.541	1052828.156	1053583.095	1042646.37	1052711.399	2370661.45	41133.35937	35204.424	464410.4611	32053.0634	57525.73108	24674.44378	2017694.85	1391801.72	24799.44904	1310878.714	20250.28635	21346.98643	26741.47208	21638.23912	7476.674465	5449636.921	70643.289	2120113.069	3255406.06	2001563.06	4247120.657	72235.14893	19988.64992	3699614.983	18655.55656	51885.12974	18267.44089	1526705.01	117421.8767
7750			trans,trans-1,4-Diphenyl-1,3-butadiene;1,4-Dimethylphenthrene	-0.788900662609193;-0.788900662609193	MS1 mz matched	207.1094374	258.278	25046.32692	23629.91132	24173.69667	23622.51761	24041.47507	22855.63576	20735.54621	22091.56376	21400.04409	25861.76598	21767.57038	74171.08216	14719.12642	13101.6285	17629.06669	19802.48018	54533.08459	14710.921	16320.50926	15930.38921	14902.08236	20190.44153	28573.58607	19677.30117	14025.35846	13242.68658	13969.63007	45603.59865	21030.35767	22930.4241	39310.37349	14831.81174	10565.92787	16858.29491	8413.60633	14353.161
7786			Dichlormid	13.00346147	MS1 mz matched	208.024492	341.8535	68353.13428	67611.33954	64800.56174	64392.59188	64361.16545	64338.53489	70710.93535	53867.33012	49315.36212	15469.26152	50806.12598	104296.2745	99818.04345	63307.65943	107667.5892	38047.91139	44725.23785	60459.93391	110484.4972	111051.4484	99089.11496	54528.66444	62604.14167	85505.02987	60606.01471	70364.69528	46401.25856	23672.36897	87424.35187	33403.53173	96573.37744	21982.48932	51551.25239	105815.1815	63067.11642	86474.57861
7803	Dihydrolipoate (dihydrolipoic acid)	1			MS2 reverse	208.0606822	280.456	27457.86657	27458.329	25622.05061	27115.42327	28430.64286	27115.86307	16279.91828	32329.8059	41937.5696	49887.58792	35015.16733	20409.82002	38333.13839	22995.27395	24887.03329	41165.22258	59712.03924	30137.40387	22773.59573	33884.09721	43516.75508	41395.00014	15843.20221	35611.35189	10629.589	15868.13687	12177.02657	19362.69559	63208.95678	48321.62399	17386.61054	66841.08643	34903.91802	70668.91727	16703.51404	12372.35319
7873			Cysteinyl-Serine;Serinyl-Cysteine;9,10-Phenthroquinone;9,10-Phenthrenedione;Phenthraquinone;Phenthrenequinone;4-(1,2-Epoxyethyl)-8,9-epoxy-enediyne;Anthraquinone;9,10-Anthraquinone	6.06531707904487;6.06531707904487;3.07374488352672;3.07374488352672;3.07374488352672	MS1 mz matched	209.0530395	23.601	66471.31463	66124.75764	65294.95802	66472.52313	66502.51576	66119.44816	63102.94711	71571.7743	94451.35105	46375.42879	53569.47084	41882.58505	55952.3136	19380.67605	75583.92604	85226.85328	64417.26052	58817.90673	63521.57348	39749.34451	50833.78984	88223.08932	47420.5266	67298.39156	36174.2875	25568.91717	32349.68199	150504.2184	49012.79608	118797.0226	28037.63092	68750.72521	38234.26054	37739.42953	25602.00277	45661.27362
7892	3-Nonen-1-ol, (Z)-	0.7298			MS2 reverse	209.0886077	359.3495	3334.559278	3530.101023	4655.166501	3328.937871	3318.964026	3320.784139	3510.501951	3385.973674	4660.996862	5129.793858	6433.516345	4044.187438	3407.529142	3175.69665	3786.47249	5217.319714	4352.352061	4965.327497	4000.249315	3186.56565	3212.326177	4416.90747	2869.827699	3465.424151	3347.031769	3588.465391	3111.686336	3110.131488	3511.644717	4384.945976	3503.895631	4640.026463	4175.796435	6141.032895	2977.522057	3268.32425
7897	His-Ala	0.9722			MS2 reverse	209.0996687	187.607	3782.250332	4145.853268	4114.796237	4423.860877	4421.331514	4927.450199	2256.828611	2259.301023	1805.478186	12416.46602	3590.414954	3886.19777	4445.470625	2823.579669	4302.605892	4165.55572	6049.477014	3442.545962	3801.259114	3562.623487	2873.645272	3180.356405	4688.251614	2924.381184	3397.147224	3627.067095	4464.774925	3294.020739	3585.225027	2233.969263	4394.698665	3141.936544	4655.787034	3074.431464	1785.011635	2822.354457
7898	L-Carnosine	0.7342			MS2 reverse	209.0985318	140.928	16145.883	16249.38828	16137.39223	16248.8151	16642.13432	16147.55505	8285.059905	9286.837543	7584.269543	17892.35644	6256.944825	10974.29735	3292.0612	6166.575376	7270.074127	12366.91795	22771.53551	8172.35802	8978.280464	7765.451279	7108.62353	2667.529245	21305.46556	11900.57965	18894.93464	8126.217697	7735.444666	9871.867105	11832.94798	5394.57821	20112.75099	4360.466269	5738.421509	9816.670974	7922.543414	8644.185691
7909	Acetylcholine	0.9992			MS2 reverse	209.12481	281.715	7949.93516	8229.957672	8284.774066	7325.313908	7958.009785	8094.659469	1816.528931	9850.994194	9233.102531	14075.24874	9498.328661	6768.485058	6086.809914	5026.237518	5846.937683	11113.30957	18629.29963	5814.638586	6554.713335	5805.629307	6871.034804	9108.330271	5360.063736	8850.962338	4966.607204	4535.112765	5343.465541	6451.109025	7327.68175	10672.61548	2851.193234	15429.4691	7929.712876	9085.764071	4099.700843	4223.313748
7911	Synephrine	0.6872			MS2 reverse	209.1243922	197.7425	4407.637702	4380.833224	4824.639984	4805.986769	4828.847264	3854.944106	4883.124957	5060.559138	4025.570969	9841.972669	4373.000663	2330.578113	6719.791457	4356.937357	4038.085456	4282.045705	10837.97362	4203.350533	4161.267853	3006.16096	4736.669236	15354.5944	6727.992573	3446.806635	4475.711324	4032.109724	4123.307164	8225.944633	6343.108178	7512.50532	3771.418908	12439.57557	5004.616686	4476.016796	4185.397663	5292.405457
7922			3-Hydroxy-beta-ionone;2,2,6,7-Tetramethylbicyclo[4.3.0]nona-1(9),4-diene-7,8-diol;(5R,6S)-5,6-Epoxy-7-megastigmen-9-one;Acetal R;5,9:6,9-Diepoxy-3-megastigmene;(5alpha,8beta,9beta)-5,9-Epoxy-3,6-megastigmadien-8-ol;Theaspirone A;Eremopetasinorol;5,9:6,9-Diepoxy-4-megastigmene;(S,E)-Lyratol propanoate;(3R,8E)-3-Hydroxy-5,8-megastigmadien-7-one;2,3,5,6,8,8a-Hexahydro-2,5,5,8a-tetramethyl-7H-1-benzo…	12.8279946193224;12.8279946193224;12.8279946193224;12.8279946193224;12.8279946193224;12.8279946193224;12.8279946193224;12.8279946193224;12.8279946193224;12.8279946193224;12.8279946193224;12.8279946193224;12.8279946193224;12.9716454244172	MS1 mz matched	209.1503592	210.142	38709.31755	36190.15103	36188.38853	36188.91173	35730.51645	35727.94106	113932.2118	9053.067654	16302.62722	10465.93755	5111.268889	10032.30948	3393.121971	118855.8391	67658.00183	6315.99572	34929.28129	6865.81419	4209.526778	5642.860321	4869.822299	12638.05585	238391.3135	6176.785825	94112.367	166690.6745	95545.17048	205923.1597	19932.47095	23992.4322	141059.3504	18090.16577	593.0436393	6216.821064	70954.5219	5219.966794
7935	Formylanthranilic acid	0.8184			MS2 reverse	210.0152909	180.8045	2867.41293	2368.260883	2132.229347	2372.849472	2236.243602	2369.88216	3244.335924	2670.906067	3668.080517	1955.527452	3290.420514	5691.258279	1463.278038	1174.780892	124.5225265	799.4203872	900.940509	1058.18524	2067.969629	2108.814122	2797.361073	2734.662646	1336.15879	2194.288242	663.0831006	1683.04355	1914.917957	1343.59289	2807.041816	2239.094921	2214.37876	349.3513368	2767.67005	2526.075317	1088.948898	6092.540377
7941			1-(Malonylamino)cyclopropanecarboxylic acid;2-(Acetamidomethylene)succite;(2S,4S)-4-Hydroxy-2,3,4,5-tetrahydrodipicolite;(2S,4S)-4-Hydroxy-2,3,4,5-tetrahydropyridine-2,6-dicarboxylate;HTPA	-5.73328549307305;-5.88084027588676;-5.88084027588676	MS1 mz matched	210.0339632	366.868	9567.813435	8003.106723	8211.95693	7989.684704	7999.768177	7992.755604	8108.618117	9753.391905	13614.44793	18988.26999	19509.07459	13431.55882	10704.66328	9149.318296	8378.080813	17459.92782	10972.19345	12895.9098	12234.11047	10965.38099	11760.45273	14395.14	6585.182069	12111.29136	12308.30613	9229.971187	9367.561586	6568.607466	9659.693838	12459.52216	7178.630375	7741.800189	8488.603517	11716.64132	5613.19489	6852.10203
7951	Citrate	0.9024			MS2 forward	210.0571978	441.0035	11453.97844	11515.5746	11346.42146	11256.63101	11774.32068	11344.84715	11050.29291	10911.77434	11825.19453	26480.75452	15248.88144	14513.16213	9514.861729	11342.14439	10934.53998	18398.7615	24313.67022	13078.62115	11499.97607	11287.84133	11235.10512	10760.45955	13611.47222	16325.45131	14082.86006	10905.70666	9471.336811	19087.25501	16492.63089	13230.76328	15979.95066	17673.7519	11071.3792	14732.55324	7782.270987	10493.7037
7957	N-Benzyloxycarbonylglycine	0.9998			MS2 reverse	210.0729025	208.989	24532.33187	22665.97145	22971.4614	22664.02832	22738.52584	22665.14828	11541.99213	38028.23833	17249.22196	14145.85025	12104.98822	25684.36862	7895.120147	11958.13116	6335.404068	12561.70398	17006.21164	11116.89041	10369.07302	8487.85163	10630.22399	10445.46139	22904.92412	13215.96102	8606.624929	7083.855499	8349.404436	32551.16696	13700.69988	11603.86016	12227.03153	206295.5656	24403.08529	16192.4852	7515.583351	9127.800656
7958	Monomethyl glutaric acid	0.7415			MS2 forward	210.072574	385.597	4302.641005	4537.78726	3130.736205	4538.519086	4662.971356	3366.956754	3638.97086	3800.434762	5135.840657	3971.251345	3585.625411	3859.158595	2749.297096	6151.369811	2331.927208	3685.907029	4387.382556	3199.131883	2418.716178	2588.016819	2641.455538	5766.215159	2668.146514	2992.171743	4451.406922	4186.494022	1915.861326	3154.84086	3830.703809	2976.824263	2172.473417	3628.155448	8339.311759	7628.74873	2733.618272	2837.01451
7962	3-Methylglutaric acid	0.8235			MS2 reverse	210.0725108	345.365	4028.983814	3069.323655	3095.122356	3045.293204	3295.492259	3028.692733	2403.700564	3576.345524	4087.406282	1664.680037	8342.094263	2660.778261	3611.291295	2866.327219	2697.421773	3260.89823	8114.909324	2872.515461	2729.744128	2759.150168	3179.272265	3321.509148	4328.174421	2542.69338	3403.547063	4876.202477	2597.608571	11571.9339	2046.459713	3220.236249	2375.038713	3732.77233	3149.441413	3172.917814	3440.615941	2255.505551
8009			2,4-Dichloro-cis,cis-mucote;2,4-Dichloro-2,5-dihydro-5-oxofuran-2-acetate;3,5-Dichloro-2,5-dihydro-2-oxofuran-5-acetate;2,5-Dichloro-cis,cis-mucote	20.3949822027723;20.3949822027723;20.3949822027723	MS1 mz matched	210.9529819	335.9	16845.09606	15969.02649	15781.5613	15780.77722	15401.87907	15969.08987	15873.35997	19409.35521	17141.90795	17093.82805	15906.74946	14682.05514	18569.95097	16773.78709	21168.22271	16591.57348	15607.52449	16204.15024	12379.33444	11772.78956	12678.52159	11614.66305	17146.14128	14843.14977	19639.79435	18308.11317	17165.52826	15525.94268	16095.86537	14274.62372	17601.28151	19022.82923	16055.72727	15330.48663	11506.47488	14235.09694
8013	D-Ribulose 5-phosphate	0.7917			MS2 reverse	210.9991101	260.021	2486.493525	2038.20117	1779.978034	1974.585514	1973.936652	1974.295339	2246.187756	2673.727872	2337.127447	3909.044587	2703.439206	2405.096426	2093.509182	1649.943029	1931.648393	2895.672564	1895.069395	1735.772744	2312.493991	2008.945922	2248.532359	1671.741537	2226.541255	2818.274434	2041.714306	1472.95974	1695.310904	1861.914835	2658.298814	1941.671704	1962.29874	1532.329621	1267.627814	2342.730569	1372.403397	1854.722742
8019			Pydanon;Hexahydro-4-hydroxy-3,6-dioxopyridazine-4-acetic acid	-6.913301351	MS1 mz matched	211.0292697	417.795	6623.019683	5877.473026	5785.442944	5981.975016	5789.181437	5977.516288	4000.005436	6877.917239	10852.7798	4397.319945	15495.9316	6191.035759	8118.347825	4064.325777	1862.761679	4404.965412	3299.148735	2960.72377	2932.387241	2181.053953	3850.811152	14953.82208	2137.682002	2732.396857	1553.249332	1574.096978	2027.832639	3035.679724	2284.330434	12823.9791	6439.596593	29092.62822	21474.37204	13782.53074	5058.739701	3451.478892
8032			(Z)-1-(Methylthio)-5-phenyl-1-penten-3-yne;2-Oxosuberate;2-Oxooctanedionic acid;alpha-Ketosuberate	0.153669480026215;-13.293028869788	MS1 mz matched	211.0544295	355.007	25989.89522	27816.54111	25935.80366	31550.78145	27457.28523	24931.7964	24114.8908	33971.12186	23797.90532	12757.10153	18100.12943	40224.06673	24835.55892	30478.2307	15196.07596	19565.84662	10984.63935	24144.32346	17001.43808	13971.29535	22152.46495	15195.60071	15665.06461	16181.75919	19204.9183	22502.64642	24455.24195	28264.64231	19225.90786	19087.55755	21670.49362	67755.1802	59656.19575	33457.04825	32403.63153	27025.61015
8039	N-Acetylglutamine	0.9889			MS2 forward	211.0719511	184.2695	3088.618584	4640.827753	3439.798727	3048.764294	2997.806961	4317.112508	2159.622141	2005.404043	1280.773126	943.0194056	830.0109085	1470.705745	1517.548595	4441.945081	392.0696471	1072.099039	2637.204651	787.8262334	502.1990873	420.5982906	1459.998882	583.6817316	10783.60466	1592.114616	1578.792251	2235.174174	4436.26281	19342.45846	11280.54528	1339.83429	2607.404458	537.5617739	1312.735239	1683.159118	1645.735231	511.0143328
8050	Pyridoxine	0.9901			MS2 reverse	211.1046977	78.7395	104034.219	104080.7936	105424.1315	115273.7479	108379.5307	102020.2954	67025.94378	130833.4298	111886.5447	278460.9023	86511.8923	178515.0297	63166.2474	56150.0626	55829.29865	291717.9161	193143.3758	110083.2319	152730.1141	129896.0283	160846.1871	80113.50733	46977.864	212380.5966	62687.25015	48563.21592	45581.14666	71086.14467	172145.7326	111117.8553	82630.12995	228134.9398	62161.98697	126236.6456	38447.36357	168011.0568
8052	Phenylacetylglycine	0.9994			MS2 forward	211.1042452	271.1245	9319.769282	8662.187912	8669.364494	8437.184269	8485.563388	8297.08055	6085.944612	10973.38397	15335.62253	17802.78833	13188.82741	9396.853879	10428.56959	6460.730619	6887.53965	16918.09991	11872.41605	9691.153525	7565.401763	9305.685425	8434.844473	16057.40831	16398.01562	11685.66531	1836.263829	6868.891801	5205.296127	15968.47589	13773.19753	13838.32647	10716.56354	12471.48019	9031.745506	12095.27755	4671.654207	5520.924541
8061			2-Amino-3-phosphonopropionic acid;Pyridoxine;Pyridoxol;L-Noradreline;Noradreline;Norepinephrine;Arterenol;4-[(1R)-2-Amino-1-hydroxyethyl]-1,2-benzenediol	17.152344163457;12.4206042445608;12.4206042445608	MS1 mz matched	211.1162912	127.141	203371.5698	199987.5563	203377.843	204308.1723	204303.9103	206028.1895	96296.87001	207435.0956	177718.4147	343024.4623	208467.187	304170.5721	108376.2734	72908.71384	110336.7775	320063.876	273141.2839	89463.58903	189653.3742	180251.9856	139792.1778	212401.9823	153311.2391	257530.6113	96752.02242	67362.98633	59950.05108	163730.7644	260514.1524	228746.8604	114380.9864	582887.2178	122795.7714	224446.6712	54556.1578	139890.0579
8077			Propyl 2,4-decadienoate;Linalyl propionate;Neryl propionate;2-Propenyl cyclohexanebutanoate;Isobornyl propionate;Tsibulin 1;Octahydro-2,5,5,8a-tetramethyl-7H-1-benzopyran-7-one;alpha-Terpineol propanoate;Methyl (2E,6Z)-dodecadienoate;Cepanone;Citral propylene glycol acetal;Artemisyl propionate;	18.2045296765934;18.2045296765934;18.2045296765934;18.2045296765934;18.2045296765934;18.2045296765934;18.2045296765934;18.2045296765934;18.2045296765934;18.2045296765934;18.2045296765934;18.2045296765934;	MS1 mz matched	211.1658058	197.625	7484.937873	7292.140894	7485.040519	7636.441158	7422.198245	7420.694894	7702.958401	11676.06067	11625.38698	4990.107938	14997.85683	13344.30101	7895.027894	4167.223391	3744.058945	3129.221902	17487.47043	7548.452438	2611.88469	3075.071271	7214.249712	13099.48807	22397.71233	4383.551058	4187.468412	2927.736937	6097.65477	11235.24384	6162.148525	14033.43668	2965.449507	21422.0169	6840.090073	10561.42909	4392.318804	3657.023097
8097	Glyceraldehyde 3-phosphate	0.906			MS2 forward	212.0307462	155.925	12441.58459	12462.28886	10072.13072	12482.13548	11976.15287	11992.45176	10011.19727	12208.56391	10289.32576	14851.77247	10257.0212	12892.27371	10595.01783	7168.917964	10740.80753	9214.667401	11379.50153	8173.682462	9081.5313	9287.91473	9657.974323	8790.729226	14572.15496	15075.04744	9585.820085	5349.791143	7037.071468	12037.52412	12833.00839	9920.069553	8161.049979	11979.44611	5679.672732	9115.855694	7943.485649	12261.52559
8106	N-Acetyl-L-glutamate	0.8671			MS2 reverse	212.0497628	363.367	20170.17682	16958.68061	19009.53465	19015.74202	18975.7939	15862.41175	21260.63321	24756.37997	27520.23832	23802.79901	22107.90582	18088.74285	22720.62345	22388.06013	18720.91131	22197.66484	28535.0412	23249.76795	19111.45534	19420.43901	19566.93099	21679.69979	13945.55406	18498.79605	18268.71989	18119.77915	18890.22088	21839.25224	18602.0877	21095.0664	21498.79111	19611.98514	23526.48927	16840.56655	15164.27342	14984.45411
8124	trans-cinnamate	0.7879			MS2 reverse	212.0715665	288.343	13433.72274	15407.20064	15408.12067	15129.09894	15131.4347	15306.49382	8777.2525	14625.16602	13174.21801	16882.25694	14551.05125	18616.54331	12642.88381	12919.86689	15442.68184	13463.14315	14200.92413	16827.91661	15438.36826	17704.50571	12664.30299	13057.22113	14333.80999	14714.66528	14219.21837	13059.40806	9143.824434	15651.97579	12254.50219	13483.90021	14077.56458	13357.212	14957.18547	15651.93658	12917.87293	9585.668644
8128			Methyldopa;3-O-Methyl-a-methyldopa;3-Methoxytyrosine;Methyldopa anhydrous;Methyldopa;Enicoflavine;3-(Aminomethylene)-alpha-ethenyltetrahydro-4-hydroxy-2-oxo-2H-pyran-4-acetaldehyde;3-Hydroxy-5-methyl-L-tyrosine	9.07456673542207;9.07456673542207;9.07456673542207;8.87511873217706;8.87511873217706;8.87511873217706	MS1 mz matched	212.0863734	223.687	13856.30434	12835.60537	13116.90081	12825.3053	12825.46777	12412.82123	11016.08343	15826.39637	14796.82204	18795.43261	14736.59945	19179.10628	11389.94031	8668.305571	9572.817767	17878.36498	14554.41825	9159.004528	13160.32843	11928.42143	13017.20649	13825.92336	2981.563684	13747.95616	6267.383785	6759.253669	6815.631513	4053.387379	13776.35788	14261.20405	6372.613935	16966.76924	12357.20977	15705.75421	6296.516054	11279.11063
8133	4-(4-Chlorophenyl)-4-hydroxypiperidine	0.6945			MS2 reverse	212.0847759	28.5965	1880.46305	1650.158491	1779.47333	1784.236675	1637.205365	1646.378855	1924.418119	1513.813273	1966.21155	2550.926141	1508.738187	1846.255809	1759.709087	654.422651	1511.345872	753.383062	3136.857552	1490.725294	1737.436516	1720.209305	1810.404625	1546.186974	2346.177108	567.284522	2615.096422	2087.529772	1873.712943	2703.382678	733.5847576	1896.897431	2735.490947	1708.567254	1633.773082	1608.644017	1597.203261	1512.993227
8135			Zalcitabine;Zalcitabine;2',3'-Dideoxycytidine	-17.4863824896346;-17.5275953038395	MS1 mz matched	212.1008382	277.8065	6478570.692	6480842.052	6461234.527	6214410.764	6252271.998	6481537.743	6514748.482	5990598.582	5662498.9	8736832.717	5918727.399	5492163.625	4631318.045	5182015.707	6539711.769	8226194.44	8307243.828	5179746.048	6102384.298	6539763.844	5064022.609	5472627.674	5719834.959	7340568.295	4333347.987	5349183.791	3913572.894	8014601.731	7693373.751	5564383.709	6768872.638	5817054.606	5220657.284	5198829.216	3508765.492	5554070.099
8140	Pro-Asn	0.9529			MS2 reverse	212.0994796	455.052	7967.18138	7899.196142	7939.339616	11705.38211	7820.790402	7967.482372	9458.275077	8961.985401	8727.111321	8130.296935	8024.088763	5587.486646	16807.65129	10328.60279	7368.365287	15097.82491	33834.05774	6584.721947	7335.328537	35376.36714	15446.11529	24274.31652	14034.98471	18486.34986	10039.7793	9229.704766	5417.559837	15246.01688	8466.388225	5387.437967	6520.232395	11983.35123	10178.36675	10203.96006	5447.210187	8052.16377
8146	D-Pinitol	0.9507			MS2 reverse	212.1100107	266.73	2719.249682	2675.814683	2116.567901	3381.331215	2225.06216	2670.487902	4344.792798	2289.699049	4236.318657	3478.324199	5071.630051	1583.222438	7257.774776	2905.492079	1886.851982	1838.028677	7908.051815	4141.823269	1270.110691	1389.272937	1853.925418	3317.830571	2797.695327	1046.754035	2519.429849	4523.709675	2398.721144	5808.588343	1575.909635	2101.212201	5255.348713	3675.439212	3787.70721	2200.960621	2740.696328	4758.423431
8167			Elaeokanine C	19.22596056	MS1 mz matched	212.1612597	46.375	27085.47258	25019.29348	24567.74802	25406.42881	25397.49408	25016.57659	26954.43513	16609.56541	8684.094893	45632.32252	8357.759129	20800.26125	8666.566901	12096.16404	53932.76812	28764.96852	69349.97622	9631.28628	36830.31663	12371.24963	8506.948505	7854.046043	28406.03997	42006.49831	22910.86316	23413.79964	9034.249851	61925.87734	28012.62633	8970.262133	20266.398	8744.69158	5934.766395	11539.22008	15430.98126	40340.29279
8191					Unmapped	212.9525404	306.3895	19200.91821	19207.92621	19878.95043	19674.62191	20678.36796	19444.49804	16627.12832	12958.89762	12039.54151	24512.44147	15532.58468	25398.68535	10957.46065	27512.51434	18892.45376	22770.1637	81785.27616	27734.47143	18460.90154	14537.95147	12303.17059	12208.44061	33866.05618	25427.57442	57544.79799	28847.29851	15765.14632	30229.85789	24398.0713	16383.75647	18136.16769	13374.0672	10438.44685	18099.12045	12647.12204	16482.49613
8216			Ethyl 4-(acetylthio)butyrate;2-Oxo-7-methylthioheptanoic acid;7-(Methylthio)-2-oxo-heptanoic acid	8.60225847967152;8.41811072354026	MS1 mz matched	213.0561337	134.078	17305.58622	16146.84372	16167.57318	15480.69314	15479.41592	15434.48942	2873.868854	66728.10412	174649.5434	5704.508562	71800.34554	93989.51404	120124.133	1599.960694	3787.434391	44814.40533	9608.68398	27156.84681	1166.498851	5471.064288	46976.221	119549.7775	14337.45834	4231.791323	935.9621059	2019.331416	19438.28296	6557.749546	16055.1355	173993.8544	2534.406684	13372.91308	53877.92512	115489.2251	19486.83462	4904.104111
8236	Ala-Thr	0.7427			MS2 reverse	213.0888048	183.9295	11166.97817	9810.688579	10056.44636	9808.058092	10041.891	10058.04178	41722.91511	13908.1852	7806.911918	11250.18751	5829.007978	7424.941139	2280.059151	43552.97642	17799.72454	12556.80365	12109.89976	7417.879244	10689.8331	18811.56934	10812.49823	7913.17793	23856.18685	16619.77084	28239.2513	61720.42461	41247.36227	38806.60382	36176.8829	10592.60362	46285.64413	31822.58508	5689.99632	14224.82585	35820.13199	6675.164169
8249			Valyl-Hydroxyproline;Hydroxyprolyl-Valine;Endothal-disodium	-20.2371166324757;-20.2371166324757;-16.0781694525241	MS1 mz matched	213.1198519	261.376	20106.98715	14849.06209	14796.11727	13586.772	15668.1956	15570.88533	17729.93808	16573.02776	15427.44141	27260.11217	25585.4447	17184.1332	10779.30629	13928.02086	13560.62128	20719.12315	24988.62078	12209.6999	20154.51249	18408.38944	12314.10366	14804.33126	18508.74927	22152.43438	22083.36086	10739.66414	7594.35133	14264.01846	22102.36064	15712.73915	17625.19808	22328.03274	13751.43153	14142.55138	6599.745808	16040.20024
8301	5-Hydroxydopamine	0.8333			MS2 reverse	214.0479304	181.603	1861.326514	1523.057547	1900.347598	1552.463046	1530.688279	1533.848974	4225.88587	1832.855388	2464.044421	2970.684063	1854.311743	1083.083288	2066.896874	4732.073174	2934.730215	2505.855709	1054.751138	2181.064597	952.3108259	2818.217794	3690.283629	1473.550134	432.9883344	3282.275532	3371.920472	5058.032523	3751.421431	407.6189229	910.1125634	2359.146763	325.6992359	3721.580542	1866.782224	5532.620353	311.2075141	558.5649832
8302	L-Methionine, N-acetyl-	0.6842			MS2 reverse	214.0508168	112.7605	2696.45863	2282.193312	2780.34942	1458.107038	2776.239302	1959.248285	3910.465593	2348.439621	2387.851216	1698.140406	1290.574133	1956.33513	694.5891024	5368.628213	1885.939906	2224.769401	2436.937002	1865.806438	1534.924402	6226.675543	2328.111169	1913.033486	7767.461597	2403.624031	7895.205586	5630.112943	911.0505424	926.1124934	2085.245621	3068.415105	8103.683651	6858.214086	759.0728858	5134.096063	4689.215957	2345.11399
8317	Sulfanilamide	0.7611			MS2 reverse	214.0673045	349.709	2020.828353	2197.241235	3038.83978	2086.456993	2240.304296	2581.481871	5319.418044	1244.956058	2146.023972	995.663636	1628.329998	4892.457649	809.1978814	4337.584507	445.6195561	2748.275772	2268.754241	794.5102479	1094.896808	6197.762297	626.7692757	876.2066599	812.2336024	1064.884476	4598.40438	1817.003857	1317.210088	1170.874045	1114.21284	1961.26224	3844.156751	5200.25582	2119.304896	1220.219689	1818.604585	758.6453465
8318			Debrisoquine;Debrisoquin;Debrisoquine	0.300380991506314;0.571066678335384	MS1 mz matched	214.0788911	405.972	15176.90886	15424.27774	15146.62059	16080.12974	21138.20753	15097.21038	8263.106232	11561.96158	19368.4392	20716.64754	31645.03502	25388.65542	11552.09438	10169.57261	7889.052391	11003.75468	7602.637013	8377.960833	28557.0737	36318.72657	13840.8959	39413.7097	8208.47236	18586.96627	10622.53211	8025.156427	10917.38116	6195.031174	12254.82067	16071.33234	9333.786897	15900.44145	23890.92773	14479.54125	12122.3967	15440.78126
8331	Lys-Cys	0.9953			MS2 reverse	214.104271	206.404	85167.50075	83064.30671	83958.8339	83955.59651	82049.34549	80274.7372	35755.89026	57296.9136	30653.40922	19453.78876	21950.14324	58346.81486	16696.24795	46617.94026	12972.21137	16915.10007	21556.28764	13522.31541	14975.57939	13269.71426	36905.05198	23700.30834	83397.60893	28897.72793	16021.32768	24698.97851	13892.17059	82673.82731	27961.5411	27874.57593	33299.8641	195520.3703	44304.15145	48706.38793	25037.74247	16306.95574
8390			Methylthio 2-(propanoyloxy)propanoate;2-Oxo-6-methylthiohexanoic acid;6-(Methylthio)-2-oxo-hexanoic acid	7.29960114458942;7.38423647271105	MS1 mz matched	215.012758	442.4375	54835.97188	51197.89549	48318.38524	50301.30902	48239.68076	38358.87002	55511.18994	50630.44099	46966.42131	84882.15753	60969.46736	50133.10457	47816.11656	49951.70816	50095.8566	69448.48465	79716.34114	45681.76745	53651.58337	55213.48569	51567.28996	48990.15688	38562.41668	44823.75544	49901.65482	56946.48604	38164.81932	35494.42848	43439.95245	51543.76727	47259.26818	46185.07425	43986.48863	45457.18984	23321.93577	32942.30266
8398			Chloroxine;2-Hydroxy-6-oxono-2,4-diene-1,9-dioate;(2Z,4E)-2-Hydroxy-6-oxono-2,4-diene-1,9-dioate	-12.4224473015127;-11.0209079564239	MS1 mz matched	215.045341	238.72	20005.75608	19413.21665	19056.62669	19422.63612	19042.4196	19049.21127	6433.919937	22511.49164	42892.87373	14437.33036	92495.06742	17627.85747	55608.67824	8484.575091	24717.82012	22518.2997	53936.90324	25126.53702	23051.30802	24211.00848	36519.71385	55250.45366	9979.968456	20713.86422	36192.27449	5261.536752	33639.26874	7698.496034	27975.53985	23741.3504	6864.675816	27720.83822	81222.38104	49354.59714	22105.52919	15927.92916
8402			Phenyl salicylate;4'-Hydroxy-2-biphenylcarboxylic acid;3-Phenoxybenzoic acid;(S)-ACPA;(S)-2-Amino-3-(3-carboxy-5-methyl-4-isoxazolyl)porionic acid	-10.6949826080453;-10.6949826080453;-10.6949826080453;7.96415941398792	MS1 mz matched	215.0607048	226.6765	16085.69388	16091.35573	15736.96969	15559.83927	17792.81629	15852.95899	19484.82534	17834.78919	25509.0473	20907.06788	23326.04854	17521.38984	15071.81056	20975.4222	8800.246901	12659.12082	5720.754497	20040.53778	19009.91261	25295.15451	32199.97843	19229.22028	4519.059792	13946.43195	7982.883636	3559.99636	22407.20557	11997.00445	21128.47126	17145.87358	4187.723049	5512.191243	10080.00736	20422.97249	14453.50031	13739.43332
8404	Butanoic acid	0.7059			MS2 reverse	215.0630583	150.728	13007.32433	12432.18583	12446.35747	12075.53237	11184.18534	12052.45906	12538.9257	16802.43244	5419.89897	17910.26741	1461.422834	42820.44282	3114.172707	2121.772928	9168.228323	23346.25366	66627.34372	10550.6084	26331.51777	20055.83752	12964.69615	2116.108712	4099.176968	24029.35106	5154.943018	3870.958	4704.681082	12964.55704	18594.72139	2598.856825	10767.03828	4746.336959	3494.052677	12356.90743	3719.627483	21676.01765
8410			Phenobarbital;Nalidixic Acid;Fluometuron;Parafluron	-7.72260854424497;-7.72260854424497;3.01617141847877;3.01617141847877	MS1 mz matched	215.078089	177.386	10770.16501	10622.91881	10643.6687	10278.07985	10431.12053	10430.42841	4390.114462	24354.33123	7467.152956	20444.103	7478.76179	6513.674211	5492.946236	4744.1665	8697.328787	7387.267733	23792.95213	6098.475635	5593.475968	4557.806649	8790.56814	7145.815168	8407.462795	6556.620055	6856.46444	3520.280506	3354.204389	9135.942844	10401.07732	8088.772024	6322.520733	61603.2689	12057.97633	13307.21132	3273.73908	3894.588011
8413	Methyl 2-aminobenzoate	0.9656			MS2 reverse	215.0811459	45.608	2604.957367	2624.996228	2485.841736	2479.108372	2893.963815	2299.593574	1219.512357	7663.035032	5949.452979	8430.738697	2865.596588	19283.23214	3634.660842	569.2069934	10477.05017	4749.068314	2478.577023	2385.993294	3649.338399	5619.339686	6618.836987	4791.98348	1306.346526	4576.850385	1732.615585	10832.66217	2025.624421	2367.919929	5274.701539	3813.231378	1192.398187	9381.810434	9378.779035	4866.89416	970.2257798	5127.097321
8434			Prolyl-Valine;Valyl-Proline;Dethiobiotin;Dethiobiotin;Desthiobiotin	17.3771527590523;17.3771527590523;17.3771527590523;17.5756321926689	MS1 mz matched	215.1354635	321.7115	56920.41	56038.07723	56851.21893	56045.19021	56025.86507	55393.81224	50439.07599	47911.20812	47061.19262	46153.10206	59776.15696	91214.78534	49366.56764	53485.62977	35582.80998	40845.12158	30703.82399	49636.6893	48714.10996	46412.99255	38212.87747	49980.35996	49920.04094	48208.60286	43737.48667	46088.66833	39195.32489	44128.68625	36115.16877	48764.50309	57339.29164	23365.08841	41892.69705	36033.66093	38024.11348	46246.54631
8461					Unmapped	215.992669	204.854	12895.49434	12790.73953	12250.59495	12214.97261	12216.75323	12133.82379	12402.53125	9732.885192	13751.99548	35222.54898	15003.4228	23951.32332	8833.018749	7294.456755	10752.99154	24908.20332	38310.69346	8677.797318	15788.72785	12417.12073	9960.807089	12493.99236	21262.87392	21921.57757	19200.34026	10807.56405	5521.506087	19649.45684	17874.10698	13674.26615	13782.81759	6190.535334	9353.442968	15623.90143	4268.51746	11174.35695
8483	N-Methyl-1-deoxynojirimycin	0.652			MS2 reverse	216.0648456	167.8255	6346.064809	6019.998506	6320.380374	7132.541871	7775.28062	6664.590503	12693.7174	8848.223517	7758.331221	14038.66286	4014.860234	15254.6356	2220.163209	5029.324293	4647.606963	11266.21847	19331.28623	4348.690794	9010.50755	8159.468412	5624.563959	4293.963434	6090.717247	17654.21431	4381.388132	5332.219302	3272.719842	13181.27069	12030.55941	6495.339642	6113.133175	10229.79729	5132.782604	6665.105076	2507.063683	5658.095747
8492	DL-Vanillylmandelic acid	0.8578			MS2 reverse	216.0830158	346.156	4391.040115	3977.504277	3901.733826	4394.907855	3958.295964	4481.555723	2133.960487	2703.511941	2360.789237	2276.018673	3786.329278	1970.677883	2717.334225	4811.993705	1369.685995	4755.352649	4715.944139	2885.195809	2037.154522	2416.854638	3230.826312	2744.91612	4251.893927	2992.887414	4966.801651	1515.478701	2456.983514	1001.095659	5251.226796	3248.564649	2151.586746	3303.39157	6023.033177	2122.180151	2901.528698	2136.795323
8535					Unmapped	216.1921916	148.894	5727.521343	5342.463256	5319.810359	5816.11347	5318.176082	5317.626965	5039.031008	6401.169802	6060.772276	13164.43582	781.5419776	2833.465093	2557.050155	4210.237265	10178.51364	7251.146277	12192.59036	4338.796531	6881.446465	7041.999984	4403.888279	4342.279237	3885.74826	9046.497554	6927.512075	3459.12237	998.0941011	5342.757782	12185.33966	7792.406922	1431.383877	1033.48538	1507.057012	4531.695181	1893.308043	9179.568586
8539					Unmapped	216.452433	346.753	4079.470056	3933.156638	2949.440196	3833.57339	3966.276975	3828.488577	4408.589624	3735.258766	3367.051123	4052.585613	3748.480433	3724.250706	3745.431377	2896.867126	2885.869383	3707.492243	3397.06392	3971.521761	6742.817367	6588.494198	3700.227912	3814.30278	3131.500508	5272.119143	8286.34489	5599.452019	3968.669607	4287.649823	4154.003915	3468.247838	3327.697276	2937.385498	3013.049474	2518.000881	2197.750202	3951.043965
8605			3-(4-Methylphenyl)oxiranecarboxylic acid;(E)-10-Hydroxy-2-decene-4,6-diynoic acid;Di-alpha-furfuryl ether;3-(4-Hydroxy-2-methoxyphenyl)-2-propenal;(Z)-10-Hydroxy-8-decene-4,6-diynoic acid;4-Methoxycinnamic acid;(S)-Isosclerone;Vermelone;3,4-Dihydro-3,8-dihydroxy-1(2H)-phthalenone;Coniferyl aldehyde;Coniferaldehyde;4-Hydroxy-3-methoxycinmaldehyde;Ferulaldehyde;3-Acetyl-6-methoxybenzaldehyde;1,2-Di…	-3.36729436770347;-3.36729436770347;-3.36729436770347;-3.36729436770347;-3.36729436770347;-3.36729436770347;-3.36729436770347;-3.36729436770347;-3.36729436770347;-3.36729436770347;-3.36729436770347;-3.36729436770347;-3.36729436770347	MS1 mz matched	217.1520562	368.502	420732.4438	420730.6277	418122.0721	429750.3773	418109.6291	416401.7056	489894.1751	389951.6379	295342.3266	420460.5362	427533.7305	757853.1344	283348.0808	167490.4723	349967.9652	336822.761	1289462.712	403920.2299	498369.8857	391976.0302	352238.7211	353120.2688	394606.4042	509602.1315	790898.8218	332963.8703	184836.6651	892886.4065	531764.7947	291172.6245	415661.1006	509381.7708	291707.0502	511135.3833	120174.2724	462097.3136
8642					Unmapped	218.0446307	144.631	12305.93824	12169.47034	12186.39853	11414.0355	12304.22539	12649.59026	10590.92446	12462.72967	13118.79842	24455.35541	10476.71742	19452.15976	8464.444171	5840.306323	10051.21125	16000.3013	23622.38242	10744.33022	11641.14224	11276.80769	11061.20628	12117.89953	13648.38818	15834.90466	12461.70618	7756.073972	5951.162706	19388.1783	16789.74041	14568.38419	11722.6295	10952.27748	8844.845861	14773.71742	5241.626676	11758.89745
8665	Ala-Ser	0.8995			MS2 reverse	218.1096045	296.259	7532.713184	7543.660337	7531.465786	8159.186576	7546.602137	8813.993252	8024.040742	6245.954886	8009.527374	6204.252165	8057.400012	15674.81203	12516.18411	8371.639034	3453.00851	7157.801201	9048.348243	9052.034301	6188.503639	8066.018484	10242.3003	8408.237279	6398.651285	6536.31489	3964.972001	6511.042448	5952.825863	9111.097361	6345.799033	12745.21007	6036.910906	5514.981473	30278.87415	7792.227854	9697.003757	10967.21587
8673			N-desisopropylpropranolol;Glutethimide;Glutethimide;2-Ethyl-2-phenylglutarimide;Securinine;Pyracarbolid	-1.00133444302384;-1.00133444302384;-1.09944115955267;-1.09944115955267;-1.09944115955267	MS1 mz matched	218.1100613	355.138	31603.75214	31836.28883	31654.2068	30762.4175	30801.64956	28053.19555	39802.93268	31490.18753	28507.66902	39633.48878	30076.36585	40763.83734	28922.33043	37552.37166	29035.1715	39517.38346	43954.69318	45363.18546	41615.96066	41382.90314	26315.87596	22922.85712	47982.19575	44220.60193	69136.4359	63552.34749	45831.92007	29714.20244	33884.07911	22952.14909	27922.52828	13513.59756	19357.26476	21513.85521	28886.79179	24494.52737
8677	Ser-Ala	0.6575			MS2 reverse	218.1137077	35.027	9670.154826	9647.960739	9492.715013	9671.417234	9279.882768	10502.50879	10711.94053	15871.4178	15983.34447	9972.627932	18827.27534	10616.26519	6936.787577	16179.03534	9290.185945	7941.919224	16264.81327	4383.628166	3770.040206	8496.590414	6434.952794	11533.80683	8750.336554	5409.670102	6393.876432	9188.525387	10002.36748	11213.06857	4843.24985	7827.015309	13677.59641	16578.58805	10553.33393	9025.697825	9548.353951	10375.37678
8683			Propionylcarnitine;O-Propanoylcarnitine;O-Propionylcarnitine	19.7157105804544;19.7530159157081	MS1 mz matched	218.135689	146.736	80631.55874	79743.35096	79750.36995	73906.89467	77745.6315	78808.50154	21858.76082	114843.0239	88681.18258	110332.3045	76574.44236	190389.1534	29496.01297	29618.67413	2756.288228	260442.8707	13881.38285	34536.23167	19274.78657	42369.68006	61997.95069	75912.48205	118670.1474	83352.69584	7022.634485	13559.34514	49502.66188	13361.60844	98260.39888	77593.64014	23294.54832	47702.50852	56681.08259	104662.3063	32285.51572	23489.25378
8684					Unmapped	218.1354382	257.934	52945.86015	48895.68849	49824.61396	48874.5327	49838.49876	48766.99194	17656.35178	37852.83143	20167.70986	60921.80924	23443.39606	51694.56237	13959.13534	44148.49418	16899.71218	35804.77314	45435.72164	26445.02169	32649.76031	40293.86575	28634.02137	18663.63692	29383.0723	39131.54049	19693.06897	13070.90234	14209.42142	19750.43326	46587.27203	20958.32869	30095.83745	24431.22752	20372.43401	25959.99631	13942.78976	13866.55366
8692	(.+/-.)-Lavandulol	0.6232			MS2 reverse	218.1487035	31.2705	20488.49155	20365.62697	20274.80917	22332.13931	20568.12504	20271.61912	7973.250275	1999.385342	2181.648329	24788.95619	18359.55696	2442.965635	11206.15364	2045.955456	8850.31453	8782.299561	32399.90432	2230.370913	1933.932263	2066.714516	2627.896564	2406.687836	18108.16104	14702.62539	17601.41057	1412.674707	2956.091289	23000.89537	6107.724658	12603.35573	11850.61704	1364.286832	13133.03941	2659.454307	10201.39563	9134.582839
8701			(6E,8E)-4,6,8-Megastigmatriene;	-14.1953319433193;	MS1 mz matched	218.1827519	340.946	4891.898506	4806.112071	5109.470316	5014.093972	4698.837739	5431.194679	2744.629456	2849.591316	1551.916714	10215.95276	1337.349922	8448.876831	1515.105512	1158.994998	2658.729103	4449.111837	8827.038323	1270.279719	2236.125998	1979.498148	1738.730454	1717.37656	6372.860304	2935.048534	3391.11424	930.0978846	926.9966479	6423.350266	4705.849841	2234.999421	1624.297832	9308.347603	939.4859161	2665.869422	1439.903312	2842.622859
8704	Dodecanoic acid	0.7806			MS2 reverse	218.2079328	52.4215	32255.83525	33460.97813	33471.32429	33462.06654	33124.33678	31833.20831	27197.04014	23210.71367	41081.43087	191120.1846	65833.68942	15796.06336	41600.25316	34522.36505	14504.97118	6940.373334	11181.41457	31241.8528	26479.79666	22767.38226	30721.19074	44443.03414	39708.86874	26625.16048	18881.25599	49504.86172	55252.66492	16487.11997	34235.59532	25981.61322	15540.23172	27458.7872	56702.89618	45314.3379	34829.1718	11460.66119
8712			2,5-Dimethyl-1,4-dithiane-2,5-diol;Ethyl 2-(methyldithio)propionate;	-4.83813975680371;-4.83813975680371;	MS1 mz matched	218.9910597	170.246	3276.574614	3724.172601	3722.112267	3856.11489	3895.66072	3857.275222	1560.724149	3467.535723	3229.371202	4307.910809	4441.065366	985.8168398	4243.154471	2956.345392	6518.166242	3425.041206	2959.381146	2610.576169	3748.350795	3539.96134	2632.055765	3663.862687	8726.643338	5431.334226	7631.045491	3439.939514	3632.188345	384.8548783	7541.767026	3805.248739	5188.710475	5265.080843	3681.304062	5047.206314	2408.443736	5026.271876
8725			cis-1,2-Dihydroxy-1,2-dihydrodibenzothiophene	16.97989637	MS1 mz matched	219.0439023	331.599	27272.77069	27066.5687	27066.69123	26021.30593	27638.09723	27439.39264	28634.57292	20986.02218	21398.33935	33420.16588	24934.77818	47256.21288	21790.91408	31776.65064	26648.65596	39633.23253	96339.94343	39287.21184	18244.33247	17725.36261	16237.23933	17089.77176	56247.75139	33907.24241	34900.89131	43500.23866	30539.67751	55063.60412	36938.01055	25674.19383	40713.07849	21685.34293	17975.02109	25208.86087	17211.68928	27028.31273
8766	Ser-Leu	0.7436			MS2 reverse	219.1299843	381.9425	8375.458059	8119.484129	9691.449896	8382.843877	7756.311837	8103.849638	5921.064297	6401.102484	5918.099045	10199.96642	6161.85502	15998.80944	5413.270699	9281.882537	6718.30334	11800.78624	68733.94306	21413.06508	7019.189236	6308.394753	4554.703027	5744.076341	8992.086368	8782.599002	8526.069642	4441.484803	3166.206184	6225.430148	8687.757907	5663.473783	3102.045998	7742.095506	6649.494651	8542.178409	2871.757836	4476.60907
8769			(S)-3-Methylthiohexyl butyrate;(S)-3-Mercaptohexyl pentanoate;Aclatonium	1.42206133864943;1.42206133864943;-22.1839999412859	MS1 mz matched	219.1343608	195.5505	14254.43704	11746.27492	15880.42295	15880.04333	9041.122418	16534.77971	14541.66951	22445.42265	32570.18938	10471.30044	16532.08112	5521.885283	23589.52984	18132.93891	17651.66072	50941.54025	9387.576911	23950.22133	27288.30283	7033.874255	27521.97138	32323.34954	18735.21931	12996.56888	16655.82712	15034.71293	13766.61624	20739.70351	9882.290041	27119.57447	4801.064617	11092.17237	23420.34111	4640.28875	11729.8442	14394.63705
8778	Procaine	0.6055			MS2 reverse	219.1472683	284.7045	1035.047667	1031.990913	1108.965918	998.0407703	1161.332218	1081.145164	2082.912391	999.2646204	645.1309861	1132.20552	802.3342379	743.7170108	458.9550641	469.6163992	1600.868045	760.546427	2621.267045	777.4412278	608.1062806	901.0067857	712.7059382	742.2574466	2600.42023	735.0865581	1667.592197	1663.805344	1087.357602	3094.726902	835.067637	618.5307381	1109.558341	2295.428457	708.5028195	489.4431689	830.0911181	816.1355565
8830			Methyl 2,6-dihydroxy-4-quinolinecarboxylate;8-Methoxykynurenate;5-Hydroxyindolepyruvate;8-Methoxykynurete;Xanthurenic acid 8-methyl ether	16.740228886939;16.740228886939;16.5475783964032;16.5475783964032	MS1 mz matched	220.0568248	23.282	8790.991919	8787.68713	9664.774919	8545.681602	8535.889104	7923.197177	12063.9484	9043.336523	9478.035885	14675.38191	11040.36855	11778.09586	8926.78774	5854.187939	16590.1676	17634.72082	15596.30332	8220.000351	13572.70832	14580.26577	9186.729228	10235.69548	11946.5008	16064.15007	8148.102521	11557.26593	9703.476032	12287.14314	14509.55132	8233.809675	12767.61422	13028.46018	9709.157836	10392.73587	5115.428587	13545.76564
8843			Tenuazonic acid;Metanephrine;Desglymidodrine;L-Metanephrine;Tenuazonic acid;Pyrrole-2,4-diol, 3-acetyl-5-sec-butyl-;Ecgonone methyl ester	9.16566412505793;9.16566412505793;9.16566412505793;9.13217916119367;9.13217916119367;9.13217916119367	MS1 mz matched	220.0968056	242.007	12794.67708	12098.70109	12337.82817	12095.98918	12347.95365	11461.23184	19650.28116	27815.68639	23830.30741	8868.686097	16445.29544	8991.996877	10101.5859	6889.040302	8811.68575	14279.07944	27189.50349	17883.80572	18451.24929	11420.16762	11949.52104	18818.5071	6244.847833	16422.07764	3014.598043	6162.353694	5377.232531	33207.22191	15353.27812	21651.58466	10802.82125	21130.64283	19529.35018	15017.4184	5223.191343	24160.19763
8844			4-Nitrophenyl phosphate;N(omega)-Nitro-L-arginine;N(G)-Nitro-L-arginine	23.9140585525383;-13.0567858590979	MS1 mz matched	220.0939393	332.921	9407.982645	8854.746338	8881.476151	8548.729134	8534.653608	8526.513207	10185.63109	8674.740014	10738.58052	22276.679	16057.86532	8666.100702	8189.365877	10027.48096	22063.12276	12245.16944	17869.48	8720.521495	5295.292455	3767.407486	3991.168186	12550.28259	20379.0001	8829.398301	26848.94523	17665.97044	10877.88134	13468.14354	10081.99486	12325.3391	14297.26088	7444.070479	12606.06098	7909.272581	7342.411999	10177.05116
8850	Pantothenate	0.9286			MS2 reverse	220.1155896	253.3845	346327.0836	345742.245	340057.5204	340101.3433	342007.8809	315356.7371	267885.1084	314707.7751	342149.1303	534891.5998	366497.3707	669979.3247	299091.6853	226148.3893	257435.3324	552267.1929	674001.736	244942.0043	339483.6821	441828.5346	312857.7305	360022.9121	536184.8853	585217.1942	275436.7141	183239.1665	216238.5474	444065.6892	767589.0247	397042.4189	345708.5793	86253.06801	182351.3431	449407.8402	157637.4127	278221.7921
8884					Unmapped	220.897716	306.8205	9746.939267	9647.362234	9313.655776	9312.457231	9308.013901	9306.897203	9400.894236	10791.34019	10798.60156	10691.72414	11010.41861	8937.19347	7008.418212	9307.839984	14176.46705	13067.26688	15907.58855	9072.648107	9374.228842	9834.222237	8879.006037	8880.189148	13576.42939	12578.18245	2438.135046	8483.740195	7540.134647	9756.480513	12437.43308	9669.38328	9071.227445	11515.00906	7028.727483	9251.463081	6371.070564	6827.017293
8895			Imidazole acetol-phosphate;4-Carboxy-4-hydroxy-2-oxoadipate;4-Hydroxy-4-carboxymethyl-2-oxoglutarate;2-Hydroxy-4-oxobutane-1,2,4-tricarboxylate	-12.1931649720004;1.47758018645493	MS1 mz matched	221.0222251	335.7605	26325.15015	26320.71474	26327.33604	25285.2851	26522.47482	23438.06039	25299.35569	22967.84077	16575.2412	49258.88961	23888.58528	33863.12019	16554.605	24617.95444	26917.9071	36582.20845	65429.42275	34713.36037	33868.49134	27019.54399	22905.43594	15046.12193	24805.50454	39338.8593	30683.55583	25375.02373	22149.6985	53365.30727	34812.83416	18956.59852	23980.54488	13086.26368	13936.4495	28529.60298	15922.63525	22528.88822
8914	Ser-Asp	0.7594			MS2 forward	221.0736593	408.6545	19128.54378	19134.6762	19534.89667	19124.18299	21219.84711	19129.62795	19853.5674	22948.0422	25947.83176	46875.05282	33488.54669	32211.85711	16890.01838	18232.14066	17414.13962	34924.03185	44070.59017	26906.60063	22055.11134	20502.59773	18463.57183	23549.31244	23304.86727	28990.1232	26424.53625	20415.54356	18422.23104	35045.42588	34360.63435	29360.92849	29861.39411	27213.28551	21325.60529	27417.3263	13160.0958	16741.43852
8925	N-Tigloylglycine	0.9812			MS2 reverse	221.0886455	72.6005	9192.297249	10436.68578	11984.75757	11945.96361	11961.58086	10746.03597	49616.84342	13032.89391	7243.316614	11742.93981	8271.451943	10900.01165	9642.424755	13146.8623	7338.918766	7953.126874	8577.580845	17394.98196	11441.53487	15367.42949	7065.709656	9532.416334	10715.16139	9969.33503	6329.84131	2911.255276	1059.543201	30518.28314	16597.95689	13345.5392	3817.715735	37729.41651	8258.321075	11439.95574	1146.862083	10299.01747
8931	Indole-3-pyruvic acid	0.8535			MS2 reverse	221.09415	207.046	5261.240917	5101.219986	5092.358044	4262.089172	3829.191278	3396.944341	7175.921429	2522.151327	2683.135807	2814.590515	1801.327394	14368.8435	7302.098435	7121.063508	3009.545753	3134.647135	1532.881928	3919.304573	6326.805816	3936.912811	4829.560596	8270.917907	9311.330021	5816.763255	2873.451348	4824.347295	5395.094345	12387.87847	9877.824972	2226.476522	8338.530609	13318.11619	5178.608982	4368.965626	3781.990527	5192.522058
8960			L-beta-aspartyl-L-serine ;Aspartyl-Serine;Serinyl-Aspartate;2-trans,6-trans-Farnesal;trans,trans-Farnesal;Farnesal;(2E,6E)-3,7,11-Trimethyl-2,6,10-dodecatriel;(2E,6E)-Farnesal;alpha-Santalol;beta-Santalol;4-n-Nonylphenol;4-Nonylphenol;p-Nonylphenol;Butylhydroxytoluene;BHT;2,6-Di-t-butyl-4-methylphenol;2,6-Di-tert-butyl-p-cresol;Butylated hydroxytoluene;2,6-Bis(1,1-dimethylethyl)-4-methylphenol;Ca…	12.5034063038616;12.5034063038616;12.5034063038616;0.24070919277434;0.24070919277434;0.24070919277434;0.24070919277434;0.24070919277434;0.24070919277434;0.24070919277434;0.24070919277434;0.24070919277434;0.24070919277434;0.24070919277434;0.24070919277434;0.24070919277434;0.24070919277434;0.24070919277434;0.24070919277434;0.24070919277434;0.24070919277434	MS1 mz matched	221.182753	251.8155	52110.95399	52082.2094	53993.79256	52533.05505	49078.69258	52533.48582	41411.7088	48115.80115	34524.42357	66018.40577	30822.29805	52429.89826	22841.50263	70192.32235	13774.79081	51259.47648	90762.03071	32824.32158	33820.15226	33987.88216	35335.67597	31013.62527	23819.4626	45180.76368	22020.76661	19568.31722	16370.21768	52749.19984	48597.68989	45638.40532	12655.05834	53031.09367	22011.26737	45652.96452	28023.46506	64979.95487
8975			4-Pyridoxic acid;4-Pyridoxate;4-Pyridoxic acid;3-Carboxy-4-methoxy-N-methyl-2-pyridone;3-Hydroxy-4-hydroxymethyl-2-methylpyridine-5-carboxylate;5-Pyridoxate;5-Pyridoxic acid;5-Methoxy-3-hydroxyanthranilate;5-Methoxy-3-hydroxyanthranilic acid;3,5-Dihydroxy-phenylglycine;L-3,5-Dihydroxyphenylglycine;(S)-3,5-Dihydroxyphenylglycine	-0.862044675477682;-1.09257855097119;-1.09257855097119;-1.09257855097119;-1.09257855097119;-1.09257855097119	MS1 mz matched	222.0163487	140.0245	26137.67916	26454.47632	26140.40007	26147.97138	26916.852	26448.22819	21482.53606	30504.10503	37975.63665	42092.16864	49441.91897	31415.54484	30902.87198	27475.21596	25430.00774	55310.17155	31607.02033	43914.65396	27753.16922	28796.92066	30100.89956	39530.52629	16316.43955	40333.69525	33644.02893	21631.85464	23830.7417	13778.35055	36991.23474	44347.19676	14894.35916	28941.51979	36554.06159	44461.83892	28552.52204	31786.03146
8976			Fluoromidine	23.52975247	MS1 mz matched	222.0146568	180.379	66698.15689	65125.3354	64892.36444	64310.92936	64162.27637	63531.7742	62852.54722	88658.05272	17179.85924	282050.8529	25016.0129	56427.43208	14321.75953	71473.8734	16824.72809	124619.0115	114177.9838	58062.30189	39027.85419	38663.50259	49003.43146	10539.2108	221670.3577	104400.8769	46871.13239	32898.68493	23063.08396	195954.7506	97020.97524	16383.61425	28501.71556	2609.181896	8799.481195	52715.11002	25839.06103	37695.55532
8999			xi-2,3-Dihydro-3,5-dihydroxy-6-methyl-4H-pyran-4-one;Ethyl 5-oxotetrahydro-2-furancarboxylate;Succinylacetone;Isopropylmaleate;2-Isopropylmaleate;beta-Isopropylmaleate;(1S,4S)-4-Hydroxy-3-oxocyclohexane-1-carboxylate;5-D-(5/6)-5-C-(Hydroxymethyl)-2,6-dihydroxycyclohex-2-en-1-one;5D-(5/6)-5-C-(Hydroxymethyl)-2,6-dihydroxy-2-cyclohexen-1-one;Dimethyl citracote;Citraconic acid dimethyl ester;2-Buten…	-12.0765864516827;-12.0765864516827;-12.0765864516827;-12.0765864516827;-12.0209113241275;-12.0209113241275;-12.0209113241275;-12.0209113241275	MS1 mz matched	222.0764472	382.899	22839.40338	23555.18318	22805.01553	24461.1915	22916.98755	22758.89521	18292.25264	16261.11692	12039.92246	15127.04465	12260.96856	45099.62022	15066.20049	33455.95779	13740.14057	17178.76757	19906.86838	15584.43278	12309.31517	10932.09077	12191.36565	11200.38998	22817.00921	16905.38381	13808.23522	13188.34928	11453.05276	22823.21528	14759.7961	14910.13179	15147.18458	18205.70009	13858.08814	12834.25089	12813.16211	14216.46811
9000	Ethyl glucuronide	0.71			MS2 reverse	222.0758964	224.688	5385.078811	4982.523645	5386.023006	5571.235512	4829.831616	5386.387976	3312.488717	7421.92314	6136.355133	10074.96447	5457.725356	6534.077491	4358.5814	5219.327236	2768.255921	8336.822454	6828.42683	3915.402932	5139.112854	4300.620899	5934.028145	5361.407058	6219.365365	11469.36654	2818.230457	2289.002227	2852.6824	4074.857592	6598.086536	6795.770034	3138.686725	12586.35425	4137.447725	8168.32468	2956.656831	3323.453981
9012	N-Acetylmannosamine	0.8846			MS2 forward	222.0936832	236.5095	29630.49234	28823.33962	28825.62397	28563.25918	28238.43384	28560.72182	10271.74126	33411.44897	29412.11332	47099.7498	30639.61183	46652.34655	21312.50094	10335.10235	26681.75722	42872.19555	69703.93854	30935.109	25870.16685	23726.87505	21117.01345	31535.39068	13846.00842	29721.83932	17093.77118	13790.93515	10589.50071	37747.82759	34942.81926	33563.80659	23955.41172	32089.65025	25822.03982	25869.60255	7845.59974	26833.35175
9021	Tetramisole	0.7879			MS2 reverse	222.1090961	42.8275	17903.71928	19525.6166	19469.56555	19587.22842	19141.95823	19519.58224	23691.63511	22499.24921	19996.3487	41613.04187	15734.09089	19014.41309	16641.87893	14935.93012	11267.99967	26033.1444	28416.21361	8888.6982	15383.25158	15248.8411	14409.43406	16606.25351	22677.36235	19006.81369	18841.87925	18475.39731	11053.18213	14562.94705	20111.70933	16839.68712	13023.60808	31577.30571	18521.83018	18766.52146	6994.034386	25869.91348
9037			L-Homocysteic acid;p-Fluorophenylalanine	-16.3770655573165;2.18364927106118	MS1 mz matched	222.1454608	276.178	31771.89387	31778.02198	31785.41454	30649.20531	31199.27759	31181.73646	8885.699968	83942.5242	21999.40548	12558.69428	19981.73534	130599.0046	20345.35596	46944.60993	44370.18091	12566.0368	3461.390301	40908.45855	49540.47825	29048.28945	51092.80747	18180.42168	24197.18579	26310.35352	9961.176427	16958.91802	19004.86106	4008.674846	13890.00681	8868.416185	6801.37432	105667.5996	40894.43289	52612.92875	23686.32305	5771.478066
9062	Cysteinylglycine	0.9401			MS2 reverse	223.0171038	229.716	11854.04512	11093.51292	11326.09073	11336.6581	11259.44192	10888.36797	10140.88275	10467.68855	8539.141965	18385.75977	9116.332054	10847.77201	7353.214437	8861.81185	8380.817904	14454.54321	20481.96779	8253.587136	9623.012751	8597.668001	7916.79096	8601.863761	11425.85187	13073.20717	11195.51174	7419.510863	6112.53631	17254.20041	13458.22915	10091.43505	14388.58507	14696.75475	5682.682034	10679.69606	5365.59224	8567.069344
9063	Cys-Gly	0.9895			MS2 reverse	223.0173163	180.4195	4181.58584	3721.255222	3809.089225	3808.13492	3719.664774	3719.571499	3972.011826	4698.739827	1388.320883	15230.54369	1488.426	3023.21388	1643.790517	4619.828977	1715.118523	6773.806458	6794.653267	3196.118182	2741.812226	2056.579311	2622.165879	1390.605012	14580.1112	5663.157917	2917.375536	2752.911122	1656.420293	12461.23641	5467.644241	1471.328078	2516.477517	434.6008553	1023.503671	2854.290304	2028.192921	2207.621468
9087	Pyrrole-2-carboxylic acid	0.7405			MS2 reverse	223.0721379	177.7205	3746.979166	3236.755863	3213.320451	3134.050523	3298.88197	3209.934451	9433.562572	28550.92379	32172.98122	36404.66338	36468.04452	48047.07279	13545.13436	10225.22491	2246.898475	28027.63755	6806.934837	15477.22955	21799.87465	21582.15372	24165.36284	30943.40556	2996.748571	28282.10458	4514.783241	10293.13969	4919.991151	16424.19279	30098.52176	30296.58398	13916.07596	16468.3192	28432.23398	35231.98426	5403.262549	28925.80166
9090			Apiole;Monobutylphthalate;Isodillapiole;5-(3,4-Methylenedioxyphenyl)pentanoic acid;Piperonyl isobutyrate;5'-(3'-Methoxy-4'-hydroxyphenyl)-gamma-valerolactone;Vanillin isobutyrate;Monoisobutyl phthalic acid;(Z)-3-(2,4,5-Trimethoxyphenyl)-2-propenal;Dihydrodeoxy-8-epiaustdiol;2,3-Dihydro-3-hydroxy-6-methoxy-2,2-dimethyl-4H-1-benzopyran-4-one;Dillapiol;6-(Pentylthio)purine;6-Amylmercaptopurine	18.8816017707003;18.8816017707003;18.8816017707003;18.8816017707003;18.8816017707003;18.8816017707003;18.8816017707003;18.8816017707003;18.8816017707003;18.8816017707003;18.8816017707003;18.8816017707003;-2.24094403305365	MS1 mz matched	223.0934023	162.0305	15807.00006	15806.35402	15808.86708	15640.11635	15390.61401	15232.77307	6287.282104	14650.78533	23908.5203	10896.56489	17765.26482	18127.28632	14692.94319	6890.377754	4095.466751	21721.25966	11825.35194	7623.174757	8495.156272	7857.889562	12359.09195	25520.52543	8998.700071	11242.15488	4416.512025	5899.388576	22621.26616	9595.38357	12416.80471	33283.11828	8974.214264	39244.63181	11263.03068	19873.58714	12865.82862	6662.418355
9100			2-(2-Methylpropoxy)naphthalene;	-15.5661513508807;	MS1 mz matched	223.1163859	370.949	63958.35606	63931.07439	63942.37059	62563.02138	62572.17496	59987.85009	53416.2238	76612.76168	85090.48934	127945.0206	98517.6282	84184.52703	60522.23425	61930.70441	40539.65045	103929.0071	63041.96664	69857.53982	92049.77355	92622.57503	70593.56615	70269.62838	46935.50422	93822.71972	42576.82455	31320.2738	39579.57305	30408.06227	70799.61699	65458.87238	35045.05614	58952.58301	66557.2397	74812.97591	51046.53885	49404.68138
9102	DL-O-tyrosine	0.8986			MS2 reverse	223.1124956	170.727	727.8922668	794.0297202	1137.993378	733.7015808	727.3977918	742.8325352	2652.260251	1027.437139	787.4639558	2425.69163	2406.15915	637.661804	2929.393043	4628.553782	1497.246905	1122.626348	927.7451085	2134.359729	3211.184231	2160.056977	2396.104171	2156.949951	2935.493528	1215.009141	1451.727299	2411.668228	1631.071871	2126.732516	1212.748318	3004.745923	1016.194318	7296.148814	3306.645998	1571.647321	3240.985967	2040.033634
9112			Dehydrovomifoliol;Isoamyl p-anisate;2-Hydroxyibuprofen;3-Hydroxyibuprofen;Annuionone B;1-Hydroxyibuprofen;Dehydrovomifoliol;(6S)-6-Hydroxy-3-oxo-alpha-ionone;(+/-)-6-Hydroxy-3-oxo-alpha-ionone	24.3357818111433;24.3357818111433;24.3357818111433;24.3357818111433;24.3357818111433;24.3357818111433;24.3105702359779;24.3105702359779	MS1 mz matched	223.1406604	290.517	9255.174147	9187.260996	9537.832354	9184.949063	9188.435564	9905.937437	13751.46589	19823.59017	12167.25951	8486.781839	8639.025576	4129.415665	6115.060102	5133.702364	10947.39808	10917.79603	10018.50996	13216.94652	5427.948416	7654.234625	8751.180753	5043.78547	7452.923592	7642.429588	3965.756492	12285.04859	5845.069748	14816.41311	13679.10557	6544.94497	6677.789527	43049.37181	17690.94125	11941.40243	6642.398569	12724.81997
9115	Anabasine	0.652			MS2 reverse	223.1404439	164.478	6158.033073	7505.546922	4742.092295	3206.229871	4980.490797	4704.566154	5461.014339	6833.757953	6158.246813	7281.804149	4765.998681	4021.603849	2417.788174	5401.482015	3262.08893	7755.911304	13446.36433	3374.022053	5390.425696	5182.607663	3756.671442	7547.997082	7353.135941	6894.044995	3629.984474	4619.306074	19653.44628	8436.170234	6812.947841	4872.585522	502.7221707	8317.992435	2984.76971	5030.448778	10445.52337	2628.993035
9155			Brassicanal C;Probezole	17.0106921133925;17.0725681666646	MS1 mz matched	224.0341077	41.9165	13378.70003	22129.29428	22003.79983	18041.39456	24168.40259	18017.14301	17073.62487	16603.86041	12625.64173	12291.80201	14054.95689	11576.38107	21048.86723	3862.380404	16662.13669	17901.10134	21332.44585	8797.372117	8659.23596	11419.08857	32739.0013	10577.38885	6239.151402	15257.50427	6938.898283	9066.386612	22973.11914	13662.84346	13033.67923	11328.9756	9814.41085	5359.936114	31564.30598	17799.76046	3820.28963	17942.69026
9159					Unmapped	224.0497909	364.429	24082.8672	23025.21781	23605.62537	22672.93042	23581.65748	23004.31604	59236.35835	18821.31503	13792.7993	9163.468717	9177.506749	8339.438906	12156.58072	91531.88302	60888.38762	19362.8502	22229.05271	21597.0667	14483.65572	10813.62598	8817.385678	7850.317389	63075.25348	26976.47534	63450.80237	103949.0488	97314.07664	64352.67446	22545.73634	14897.05511	63310.71058	9109.43877	10391.03038	8316.857349	51250.90554	14608.2351
9163	2-Oxoadipic acid	0.7001			MS2 reverse	224.0551123	158.393	5063.506165	4624.199963	4632.363442	4848.827633	5069.323652	4356.811607	5774.049855	4820.326681	9011.942246	5591.361512	4254.155504	7033.082376	3643.150708	3384.422622	1726.284559	4543.556667	4320.019655	4912.855135	7684.638793	4793.10429	3731.55409	3049.673752	5535.329631	7906.686256	2242.452401	3522.940081	2844.346607	3041.064532	11209.0834	4963.680699	7990.691773	2527.394862	2436.715092	5625.186047	2712.044146	2225.753752
9166			Pseudoecgonine;Ecgonine;Otonecine;(1R,4beta,7abeta)-2,3,5,7a-Tetrahydro-1,7a-dihydroxy-7-(hydroxymethyl)-4-methyl-1H-pyrrolizin-4-ium;Ecgonine;Pseudoecgonine;N-Isovaleryl-L-homoserine lactone	-22.6541455859079;-22.6541455859079;-22.6898001784786;-22.6898001784786;-22.6898001784786;-22.6898001784786	MS1 mz matched	224.0639103	112.637	325695.0754	319686.5701	319673.0174	320144.4665	319672.4807	321401.5046	164993.4891	267487.0475	236849.3577	321006.6631	240397.4337	378579.4796	147212.3841	71446.98783	204218.9458	305557.3428	544735.4817	153971.9297	188926.2669	164531.2056	163078.0144	234442.3815	109945.3285	243234.3736	127708.6226	96576.13933	105926.0636	261844.8916	205754.2874	266801.327	209158.1749	453712.2579	162723.0967	228336.0366	66821.95134	205715.7637
9171	3-Hydroxykynurenine	0.8192			MS2 reverse	224.0737279	265.9	934.6094812	930.7846482	1212.540238	1184.368295	982.864689	948.3848277	391.5731773	2300.912011	577.1014752	1717.74144	2486.396959	957.3986824	1931.543074	2780.879859	690.1738069	711.1703527	5734.935319	2443.803016	1299.479987	2293.310866	1904.261398	909.9191899	3109.674383	678.0520118	1845.478477	1554.605944	2103.435207	3385.455603	388.9407878	4178.380114	1065.337358	4998.470058	2257.241953	240.1004058	278.255662	757.9997155
9186	D-Sorbitol	0.9167			MS2 reverse	224.1092277	345.197	7233.753842	9166.120551	6834.012547	7131.321318	6572.07707	6724.039174	6648.266421	15502.10465	4484.307802	5315.095596	11203.35049	3640.665294	8303.882515	4853.885228	6448.052231	6029.601467	3666.819134	4216.508707	3348.934028	8830.891699	4690.960146	5568.578132	4591.989225	4951.842576	3224.794266	3932.207555	5314.308844	10888.45852	8254.528177	4851.966942	4982.197136	4107.366083	2135.303602	5504.226048	10847.07509	3237.477829
9190	Dulcitol	0.7695			MS2 reverse	224.1092977	263.391	5019.385178	4943.383252	4794.787212	4793.194407	4609.85966	4789.858463	3055.270868	3696.422388	5405.949228	6086.850139	4515.18014	8447.896924	3030.550055	5480.757349	4764.94397	4926.425227	11110.37242	4209.156102	2672.777244	3226.268924	2464.740858	4445.294726	8779.040481	4581.349685	5012.354891	3100.370571	3073.089866	7199.595222	4079.050982	4972.73272	5017.563038	9407.849222	3658.079322	3224.587032	2977.254499	3655.781825
9198			Glucosamine-1P;Glucosamine 6-phosphate;Aminofructose 6-phosphate;(R,S)-Tetrahydrobenzylisoquinoline;(RS)-1-Benzyl-1,2,3,4-tetrahydroisoquinoline	-7.71750832529896;-7.71750832529896;-7.71750832529896;-18.3744360504374	MS1 mz matched	224.1357727	379.8205	17652.50117	17658.02663	17668.13383	17668.10514	17228.86087	15857.11357	16119.51029	17532.8524	24434.56031	65057.93817	24632.46546	16958.52616	9679.967628	11430.34253	7476.9371	49889.50061	29757.87506	15783.70108	9158.638897	8540.647505	9280.022237	16959.06667	11910.71113	20987.95934	13965.17472	8829.456763	9687.632409	34233.0242	15089.67163	25675.84393	10578.52401	25779.04776	13432.18188	11619.31169	7489.272669	7519.585322
9208	3-Aminobutanoic acid	0.9937			MS2 reverse	224.1609907	45.421	13403.40605	12880.84299	13387.68253	12611.44744	12307.02807	14949.14121	10564.79684	8059.310006	6910.508427	24669.13006	16224.92555	9986.772524	12360.1478	7139.264883	6917.88192	8305.073032	19780.74238	5454.318422	9212.830804	4603.778355	8055.025056	15700.5159	10092.48345	5743.017431	1651.894528	8489.940895	1541.487512	18304.41869	2741.935476	12603.30452	10477.29612	22250.42765	3323.682241	7161.88764	4526.433169	9505.827409
9240			Quinoclamin	20.77207383	MS1 mz matched	225.0473458	22.847	67518.42241	63001.78289	63000.76529	72236.94981	62911.70565	64934.29	58864.02553	50250.36134	62360.17832	102402.0231	70755.96866	70210.87917	61060.66866	40732.39576	66272.11384	125665.0423	92789.50817	79487.08549	84520.88969	65214.18516	83622.58971	70991.27835	66393.75825	90593.90603	61547.8255	59218.54528	47293.08707	73750.34329	80305.02183	70015.07065	51453.54424	71248.99322	52144.31736	89579.30579	38278.546	49049.40966
9245			2-Bromo-1H-indole-3-carboxaldehyde;Hydroxyanthraquinone;1-Hydroxyanthraquinone	-17.852839047688;12.0510267251798	MS1 mz matched	225.057861	219.183	26922.25877	26020.42472	26437.53689	25220.55568	26449.78125	26013.91649	24452.20989	31995.27068	23365.79978	58378.64484	19868.16111	38613.49209	13841.55627	14346.9794	23243.79934	41046.68069	47247.26861	18677.67209	28059.03291	29858.64962	32461.88731	24617.38742	32514.7478	38003.29376	30266.08639	19344.1923	9902.027478	33312.57854	47479.71603	30031.82816	16861.27357	50200.72491	15363.55457	21606.85186	8915.110155	21135.12122
9251	trans-3-Hydroxycinnamic acid	0.7974			MS2 forward	225.0720338	167.804	11904.54787	9209.699618	10773.02787	10035.41337	10017.48258	10922.8828	8995.748744	11374.54344	9921.198999	17187.45956	8949.992983	2126.156135	5982.370364	10196.31429	4622.108116	16923.73606	16749.8372	6383.891663	9048.337052	8583.273422	7203.933042	9102.620911	6371.421977	13406.3598	1036.009345	1582.051036	6887.781949	5188.899574	12739.62281	10971.32169	11201.91995	8735.910136	6841.654222	9829.172765	1858.754309	8305.293805
9266	6-Benzylaminopurine	0.9671			MS2 reverse	225.1064399	194.8425	55793.79891	47164.37603	48414.82522	47413.57875	48736.93511	47015.65512	27286.38891	85203.5542	94149.543	106404.4948	52316.6501	67095.95907	24609.70858	50235.49416	33157.35033	85499.80282	57374.64651	38901.31017	36992.2643	51037.31548	52443.64032	77637.85405	42558.36425	70881.14309	39973.85944	20388.44954	32019.138	41011.05802	89118.08161	103458.2435	30422.6998	67259.66877	31265.95512	60503.41555	22346.14633	15524.07634
9275	Epinephrine	0.6042			MS2 reverse	225.1197627	292.645	6229.802969	5901.139574	5901.505088	6027.312263	6025.401757	5351.275292	6117.067329	6648.328293	4758.403873	6523.314825	6639.264747	6714.55679	5136.70662	4701.064052	5032.117272	5454.220049	7070.023647	6918.48465	6686.303763	5268.566186	5811.615083	4399.659539	5613.833095	7650.243483	5527.70813	5018.320317	5014.539164	5682.884866	6052.37066	5749.714697	2786.66114	5032.143536	5282.614395	5901.923227	4295.98474	5596.931126
9296			Aspergillic acid	-11.1531212	MS1 mz matched	225.1560838	246.984	5744.199691	4959.542208	5112.796705	5113.85297	5002.803904	5004.347093	5327.390849	3448.678653	4765.302809	10162.72851	2609.662075	4738.146112	1772.596245	4100.502136	6178.762086	6703.99627	6526.956367	2322.834943	10494.63781	7357.994714	2917.205985	2030.076427	5565.243465	8376.078765	4003.349515	5108.236808	4135.593769	6962.064789	6113.726731	3128.644941	10160.99981	1421.392357	2468.440877	3112.484611	3230.741035	2829.598509
9302					Unmapped	225.2037872	462.456	17154.41121	17158.81602	16971.91057	18200.59944	16733.42355	16820.19507	11700.70752	11431.26072	9693.189167	144869.6059	29133.92936	11360.83411	11459.3645	12868.73487	6718.179873	39304.86202	14225.13541	20911.4161	10424.9024	20722.59866	16648.75642	9374.163638	12647.7635	27855.3859	11347.08079	9987.382884	10130.12926	12879.27844	18486.16745	17033.29867	6452.388265	8418.373246	9114.539915	15180.17485	8956.627402	15893.20665
9333			1-Isothiocyanato-7-(methylthio)heptane;(5-Phenyl-1,2,4-triazol-3-yl)urea;3-Phenyl-5-ureido-1,2,4-triazole	3.73793135470929;1.47724525265836	MS1 mz matched	226.0661294	359.232	12675.26481	12677.06037	12044.21864	12025.24024	17744.23746	11984.77083	15727.72373	24468.06508	25141.56233	30368.07389	20083.40548	17304.58546	17044.079	14301.79366	11698.41207	20417.48129	17419.41863	18283.83519	17250.76043	17605.45211	15955.337	16898.97687	9381.398875	14579.29908	15991.07768	15270.62082	13695.53052	8771.505252	12074.05235	22454.37869	4622.413273	7783.86467	10863.14596	11540.71613	11229.25188	12659.3912
9334			1-Isothiocyanato-7-(methylthio)heptane;N2-Acetyl-L-aminoadipate	-20.8828785174709;-16.7422200380697	MS1 mz matched	226.0654167	140.8495	41128.00906	40867.34153	41443.51082	41447.75604	41128.71951	43768.68277	24185.08188	41262.20691	38085.0831	32797.04141	33990.05048	38947.08245	30646.2496	15564.19168	22424.42136	36174.88259	27888.90513	34407.34854	34427.31473	31303.3985	37277.0614	46128.76875	19237.43033	30911.26208	23368.66271	22960.39332	16389.88188	28725.46211	31885.67809	42513.46155	21313.43892	52393.59216	32904.68519	42634.96206	23137.31272	33928.63846
9351			Cytokinin B;6-Benzylaminopurine;N-Benzyladenine;N6-Benzyladenine	10.9963754147205;11.198064516662	MS1 mz matched	226.1039207	326.315	35256.20051	34657.99711	35286.20324	32844.4266	35255.4568	34645.45035	51719.42404	57661.109	37495.60669	54137.13227	30426.59531	37719.49572	25077.06995	23123.62242	48162.56699	55964.83718	35922.56072	33905.27917	37251.11184	44126.01009	33230.34688	26258.23069	35721.55819	52938.00505	39580.39123	58733.72216	28719.13368	110310.1984	71644.34077	30624.64189	39987.77768	86546.68291	59353.98008	48495.29037	20972.55946	33085.27655
9352	3,4-Dimethoxycinnamic acid	0.6654			MS2 reverse	226.1036788	354.0555	12852.94708	11872.93751	12116.64614	11856.46358	11878.66159	11871.23184	19588.08146	25634.28421	15304.1426	16452.56492	9884.784509	10249.91093	10065.43326	10938.4825	15906.78594	17405.14826	24698.48731	21405.43601	18363.31925	14973.10628	14251.98934	9014.479275	10588.46051	14564.9638	11892.19874	31219.88598	16948.8563	21876.32657	18996.22893	11141.40133	14001.98566	29454.98879	22225.96679	21537.31924	9104.756017	15603.64975
9378	Lys-Pro	0.8854			MS2 reverse	226.1512124	372.078	5355.603288	5284.508982	5400.278888	5412.091449	5284.3192	4836.16367	3490.474739	7142.52481	7844.252521	10139.74858	8061.959958	3989.290059	4560.692279	3480.072868	4196.242763	8506.389385	4656.39111	5231.129765	6835.164442	6709.314566	6625.406888	8003.914762	2838.022965	7763.494512	4084.240938	2389.908097	2649.327571	3781.804544	7062.621308	7899.171225	2794.118362	7695.660679	4796.101511	8105.802232	3303.675346	4473.347529
9404	Dimethyl sulfone	0.7518			MS2 forward	226.9849983	335.463	223608.3241	227070.9167	223075.4056	217986.1073	220570.8176	220178.3704	227475.6004	318799.3469	221481.234	337177.2417	216322.2845	237838.9548	256981.5113	221434.9265	418605.061	257475.7076	310810.1313	240330.5159	144269.6634	135431.1567	145353.3703	125364.8604	318567.2831	221031.5326	375911.5782	284598.1068	233750.6276	306285.6567	281871.9642	173816.4378	322909.8839	337921.7756	216243.3427	222660.8116	129613.8583	218069.5954
9406			Pydanon;Hexahydro-4-hydroxy-3,6-dioxopyridazine-4-acetic acid	-6.913301351	MS1 mz matched	227.002871	417.7405	3041.668441	3042.622264	2966.584174	3043.983737	2994.352747	2877.631137	1662.462979	3045.404982	5580.03963	2825.630941	7638.225445	2957.354774	3240.940901	1805.276555	1159.948426	2510.235698	2522.772361	1487.706792	1437.096315	1387.631356	1878.569014	7177.057206	2227.891779	1784.264841	1107.351338	1419.673008	875.5313447	2369.513335	2020.365621	6472.413717	3756.360793	16161.63066	8352.382662	6685.737531	2733.778476	1867.123669
9417	3-Phosphoserine	0.8892			MS2 reverse	227.0394385	290.152	11164.04179	10973.1225	10964.8663	10961.32522	11787.18963	10961.58979	13312.98444	11843.94694	12413.05223	12769.9849	14965.60249	19224.53977	11928.71408	12970.72856	25118.28701	13211.17876	12990.85398	20316.05965	11784.57997	18902.87001	11838.7207	11467.83271	10904.69637	13709.03854	10541.31194	12811.53325	11361.02749	9241.497618	19666.00364	10449.07104	12696.23788	13114.02745	11494.98334	8088.39286	10316.03312	10032.02224
9436			N-Acetyldemethylphosphinothricin;N-Adpt	-15.78605211	MS1 mz matched	227.0759408	298.5865	23974.34785	24439.7065	24112.97268	23444.045	23067.13572	23596.98511	22537.79621	23257.51754	27712.10655	43332.94127	27654.48945	24807.422	16771.62978	21677.39195	13406.49666	36364.59408	30426.26559	20557.91257	17173.253	17916.01221	19542.60763	26261.93847	12693.10827	25403.56586	19303.01668	13982.69461	13166.41336	13720.04631	20114.38352	27009.06619	17280.98692	16920.13348	13581.61555	27792.76994	13243.67051	28314.9222
9440	L-N.gamma.-Monomethylarginine	0.9367			MS2 forward	227.0872121	345.979	4596.638022	3978.903881	2807.16546	3974.65036	3756.717934	3731.178684	5000.245126	3255.180947	6673.689797	7075.920458	7207.59575	2178.351321	5245.229837	6784.134121	4152.618732	4008.821333	4286.76581	6893.41358	2409.501485	4648.667564	4287.144122	2125.118992	10834.17609	4989.046665	5670.969939	8598.465136	6417.712628	9537.714667	6456.021935	3592.223782	10032.74677	2886.190421	7670.724929	5135.773944	4891.631234	3877.246245
9465			2-tert-Butyl-1,4-benzenediol;Wine lactone;4-Ethyl-1,2-dimethoxybenzene;Marmelolactone A;6-Pentyl-2H-pyran-2-one;5-Hydroxy-p-mentha-6,8-dien-2-one;3-Hydroxy-p-mentha-1,8-dien-7-al;2-Methoxy-4-propylphenol;Karahana lactone;1,1-Dimethoxy-2-phenylethane;2,4,7-Decatrienoic acid;Perillic acid;alpha-Teresantalic acid;(1xi,4xi,6xi)-Carvone oxide;2-Hydroxy-p-mentha-1,8-dien-6-one;Rotundifolone;Pentyl 2-fu…	-2.28598084280696;-2.28598084280696;-2.28598084280696;-2.28598084280696;-2.28598084280696;-2.28598084280696;-2.28598084280696;-2.28598084280696;-2.28598084280696;-2.28598084280696;-2.28598084280696;-2.28598084280696;-2.28598084280696;-2.28598084280696;-2.	MS1 mz matched	227.1352837	198.3395	27621.25898	27627.40776	27630.1344	26682.04322	27187.85091	27639.63837	17966.94803	30582.46595	33830.11966	62643.91761	44571.55581	57124.61885	34481.25658	18830.29642	24744.55538	43607.43825	51806.87857	26849.90289	32618.51112	27881.29936	25267.14928	54622.05039	38913.51143	38922.41282	25506.4633	15635.7604	14950.68214	22891.00207	36329.72744	38505.06329	21892.69745	58235.79322	28724.36022	32368.91738	13553.33767	22595.09162
9466			Fucose 1-phosphate;Arnebinol;Geranylbenzoquinone	18.8419260707628;-21.7082953950374;-21.7082953950374	MS1 mz matched	227.1355082	235.4615	26900.4483	26615.45912	23344.66661	26612.03527	26608.09216	25789.10469	14805.51772	50233.02585	43436.9189	53013.69643	40734.82888	49578.95534	32225.88602	10417.94985	22397.15239	57337.61905	47131.88675	32871.69807	33772.56158	35302.11959	34085.10198	39408.62934	9733.236917	41474.09673	16029.25227	8343.162905	9585.051013	28118.64327	47861.11431	48142.41268	15498.59822	37697.27496	36659.95156	50047.59576	8574.557116	24604.27281
9467			Pentobarbital;Amobarbital;Pentobarbital;5-Ethyl-5-(1-methylbutyl)-2,4,6(1H,3H,5H)-pyrimidinetrione;Amobarbital	1.13871673722929;1.13871673722929;1.32666052574654;1.32666052574654	MS1 mz matched	227.1353202	47.198	40466.4284	42359.68134	40483.25317	41572.6128	36192.29438	41595.48029	19045.31867	50730.23043	61956.75508	103322.7471	51857.38907	44058.55461	33629.1993	21571.27431	27373.38451	81515.71525	67008.97481	30911.5208	51741.10628	47362.9091	40815.94481	57390.11191	27884.69311	77262.26853	31294.45572	28923.65749	21692.85395	29221.93481	64540.14184	60483.24646	25789.5145	70489.9306	26234.65116	54857.77611	23757.46231	26955.51292
9521	D-Galactarate	0.8263			MS2 reverse	228.0678047	199.888	5726.27439	6468.770775	6604.826503	7401.449459	6548.932945	6367.406093	5473.202407	5071.223242	6402.039419	6311.982614	5779.26546	7678.97293	4240.193585	5797.858762	5693.346532	6220.654084	5105.936182	5038.080134	5688.50122	5455.580266	4924.412262	5162.306903	10267.48011	6929.264483	6561.552534	5785.742422	6831.007237	10442.29436	5462.893672	7157.698301	7440.870372	7585.360156	6679.378802	6922.331239	6726.700695	5782.078132
9536	Deoxycytidine	0.9988			MS2 forward	228.0956493	191.4975	680102.029	695285.4672	686931.9875	687075.8935	671368.2818	680038.6954	513415.5173	859830.1748	243881.4974	767666.9942	328207.2292	655222.5883	439013.2671	115133.5266	264369.739	1033498.045	2157687.349	641682.9169	943712.8502	762707.236	415232.8599	237376.7839	191758.5263	939021.339	392524.7619	118328.5547	85818.234	189923.0349	774018.1507	209489.1509	123001.4755	91089.57286	236656.5254	340365.4858	109525.1457	946243.8777
9540	Benzeneacetic acid, .alpha.-ethyl-	0.9991			MS2 reverse	228.0985918	45.202	12886.96869	13307.87302	14696.11479	12912.31821	13329.25251	11594.8335	22562.80212	7883.056672	3561.722229	7650.237724	12498.67641	4205.750443	9006.780644	15750.96346	16848.33837	4936.793385	20515.76989	9468.238477	7660.894507	2533.194378	2871.930285	13436.44235	47111.36126	9609.638444	20021.94189	19914.81616	13927.93973	33214.56447	3326.028068	13566.75162	27504.72915	7869.02877	3823.788185	1914.801333	15333.64868	3140.470895
9562	Pro-Ala	0.993			MS2 reverse	228.138514	295.067	2197.227569	1909.576953	2241.854917	2260.182863	1899.955411	1916.59893	3244.715967	2745.436951	3354.934531	3433.685411	3115.383611	3565.033566	3018.051488	983.8266046	1998.867628	4089.345388	3119.78994	2612.835622	1588.307368	2017.053551	2979.784143	2844.752338	1303.118127	2900.940405	4223.82213	2443.737258	2316.098589	2591.304949	2329.321857	3480.440519	739.2759042	2295.601037	2799.304005	3113.26876	195.7155186	2404.030055
9575	Nortriptyline	0.6398			MS2 reverse	228.1560331	128.7165	7703.084506	7700.496698	7690.310329	7705.028758	8530.896279	7918.291269	10924.80906	3520.282329	5107.534136	16956.4116	5127.603384	5779.765449	4176.96026	3213.215796	12533.06069	11733.05015	10808.81048	5657.98169	15651.95806	7452.57037	840.6759771	4619.644555	7288.066669	15484.78728	4613.01824	8380.83255	4733.426115	16927.49521	9276.534064	4628.077788	10204.31621	3041.113337	2921.205005	2105.892286	1174.485839	11673.03842
9583					Unmapped	228.1926458	33.4185	23542.54085	23398.79326	23417.96815	22400.19775	22238.02452	23336.39143	33119.73001	47873.6875	20700.9855	14764.1573	19235.84898	10194.49124	23162.81764	33122.09412	39158.90629	15068.84072	7100.931713	37644.92443	16167.35984	53542.13804	39781.4901	16770.3215	14893.69358	10653.85625	9729.293335	7119.805094	12754.1851	15226.42461	19964.86018	13587.04325	4410.249631	61437.7655	101241.2787	9423.398179	36436.34426	6009.660532
9616			Fonofos;Dyphote	23.57434169	MS1 mz matched	229.0308583	466.722	2410.639846	2465.804277	2876.915784	2599.438609	2559.999543	2588.343105	1972.987401	2854.052266	6549.136057	9197.280679	9985.649578	4669.846528	2762.651192	2760.923215	2649.035626	7304.343912	11735.56631	9648.230607	2574.863541	2406.321705	2053.896013	5455.248514	2642.429528	3051.804309	2627.149984	2093.952097	2208.071404	4776.814562	4523.128069	9773.522846	7476.978977	13858.61981	9308.292669	8218.348545	3854.049237	3207.483601
9636			Trioxsalen;o-Tolyl salicylate;Resveratrol;Seselin;2,4-Difurfurylfuran;5,6-Dihydro-5-hydroxy-6-methyl-2H-pyran-2-one;Benzyl salicylate;(Z)-Resveratrol;Oxybenzone;Resveratrol;3,4',5-Trihydroxystilbene;trans-Resveratrol;Seselin;Trioxsalen;Trioxysalen;4,8,5'-Trimethylpsoralen;Xanthyletin;5,6-Dehydrokawain;2-Hydroxy-4-methoxybenzophenone;Oxybenzone;Benzylparaben;Benzyl parahydroxybenzoate;Benzyl 4-hyd…	-4.23888875252623;-4.23888875252623;-4.23888875252623;-4.23888875252623;-4.23888875252623;-4.23888875252623;-4.23888875252623;-4.23888875252623;-4.23888875252623;-4.04465828885959;-4.04465828885959;-4.04465828885959;-4.04465828885959;-4.04465828885959;-4.	MS1 mz matched	229.0776775	171.236	30500.01634	30717.48048	30868.57874	29367.69395	30937.42265	30504.15557	4770.249009	43834.42777	31470.49803	45324.28054	36758.31315	16608.23848	26231.93517	13775.16451	60362.19729	31033.91417	16088.93586	15970.18975	23743.13264	23567.76456	19305.10231	26796.29845	51588.94129	39021.11849	54134.75197	14330.33571	20685.55807	4202.735726	42578.38214	29818.22272	39675.43351	41934.87237	25194.07153	39476.32147	5845.959102	22429.73724
9643	2'-Deoxyuridine	0.9684			MS2 forward	229.0850736	35.149	6162.6191	6160.344444	5368.397742	4345.281901	6186.529205	3674.431115	4396.175268	7706.527264	8539.585892	9294.573424	3631.767509	7155.311677	5536.246346	6633.589632	5152.292035	8072.082625	17657.68952	3368.496876	5792.250417	7124.063837	8278.159231	3089.830434	8940.485555	3946.715745	3708.687342	6161.328463	7510.544807	11029.48345	8017.128243	5956.149916	9782.672204	2442.248899	6551.147045	10370.19385	5841.755133	5396.215421
9652			Propyl propane thiosulfonate;Tebuthiuron	5.3765945518119;-15.3438445975529	MS1 mz matched	229.1161365	357.043	275213.2388	275211.4112	259094.0422	275747.0093	275760.2393	264225.2608	334613.1997	231603.6054	343243.2132	297456.0187	448951.0267	498330.5202	338936.8838	246757.0787	214761.9139	414290.2186	248694.6921	318878.1693	304060.4379	321416.73	340320.8143	416281.8224	239264.0749	295700.7437	276096.1651	285537.2552	245139.2492	292554.8453	311962.4226	365855.446	71318.3599	106459.0304	172911.1525	275163.8387	183392.033	266382.1609
9653			2-Keto-6-acetamidocaproate;6-Acetamido-3-oxohexanoate;6-Acetamido-2-oxohexanoate;2-Oxo-6-acetamidocaproate;N-(3-(S)-Hydroxybutyryl)homoserine lactone;N2-Acetyl-L-aminoadipate semialdehyde;N-(3-Hydroxybutanoyl)-L-homoserine lactone;3-Hydroxy-C4-HSL;N-[(RS)-3-Hydroxybutyryl]-L-homoserine lactone	2.89762178057608;2.67258912425454;2.67258912425454;2.67258912425454;2.67258912425454;2.67258912425454	MS1 mz matched	229.1159385	370.116	702191.0502	702396.5136	686958.7524	703052.4861	703233.8125	648036.9916	658053.2353	651459.1772	756024.4274	877569.1809	966249.7689	1157147.049	677900.0718	506363.4204	411116.6389	846822.9494	2875629.399	641492.0172	574587.4371	652248.5564	596594.2194	854734.0258	566506.3891	638725.6328	540623.6246	456873.766	377753.4154	585251.6355	640090.3697	765824.3698	391910.3378	457215.6583	516114.2463	759433.0828	389380.2881	639182.6238
9654			Hydroxyprolyl-Proline;Tetraacetylethylenediamine;Prolyl-Hydroxyproline;Prolylhydroxyproline;Tebuthiuron	-17.5660089914093;-17.5660089914093;-17.5660089914093;-17.5660089914093;10.9598889982343	MS1 mz matched	229.1159588	397.391	4370454.309	4122020.756	4122311.589	4252226.734	4122281.813	3828641.866	4256490.955	3442519.134	4103166.483	5928353.061	4520583.601	6343058.712	4184083.069	3993298.096	3424664.61	5222504.578	5911953.84	4050383.619	3814799.948	3994676.414	3284050.618	4066634.705	3989569.702	4814015.902	3926486.759	3528639.142	2611705.873	5308586.742	4778900.776	4459077.324	4285409.205	4140674.731	3636704.057	4235489.71	2417411.228	3583845.939
9655			Aspartyl-Isoleucine;Glu-Val;L-gamma-glutamyl-L-valine ;Leucyl-Aspartate;L-beta-aspartyl-L-leucine ;Isoleucyl-Aspartate;Aspartyl-Leucine;2,4-Bis(acetamido)-2,4,6-trideoxy-beta-L-altropyranose;2,4-Diacetamido-2,4,6-trideoxy-D-mannopyranose;2,4-Diacetamido-2,4,6-trideoxy-alpha-D-mannopyranose	-10.4489012573792;-10.4489012573792;-10.4489012573792;-10.4489012573792;-10.4489012573792;-10.4489012573792;-10.4489012573792;-10.5638838687911;-10.5638838687911	MS1 mz matched	229.1169654	290.717	129131.6995	124116.4521	130570.9038	125530.4256	125583.0517	123046.5956	126709.2048	155251.5369	255251.8212	198155.0412	230993.7716	104272.0321	193224.6352	125532.2901	116669.9682	235589.1098	98966.92511	125269.7542	170492.5322	156450.6325	175655.302	225721.6903	141067.075	188078.2129	126090.7821	151481.5559	146330.3188	103993.889	150533.9941	272062.209	153509.448	213830.9154	194159.0387	210316.7923	109183.5858	81080.87855
9672			L-2-Aminoethyl seryl phosphate;L-Serine-phosphoethanolamine;Serine phosphoethanolamine	7.45155502995127;7.45155502995127	MS1 mz matched	229.152203	278.837	5900640.495	5814665.602	5810211.077	5709529.694	5708944.904	5821558.924	5702013.026	5672150.872	4833955.453	8104802.325	5979505.375	5718477.222	4209201.756	4099382.582	4547650.233	6256768.933	6372469.282	5113770.789	5491713.957	6463706.088	4294575.084	5513617.915	5333060.557	6047549.682	4973208.102	4133293.278	3645211.702	5958973.494	6136954.445	4715032.856	4943140.868	6535135.408	3804678.259	4280103.096	3031863.46	4970822.91
9673			12-Oxo-2,3-dinor-10,15-phytodienoic acid;Dehydrojuvabione;(4R)-4-[(1R)-1,5-Dimethyl-3-oxo-4-hexenyl]-1-cyclohexene-1-carboxylic acid methyl ester;5-Hydroxy-1-(4-hydroxyphenyl)-3-decanone	-13.4177456077618;-13.2489187937084;-13.2489187937084	MS1 mz matched	229.1519736	345.4745	5994613.672	5995276.557	6064696.36	5915468.17	5916326.914	5879985.148	5665148.979	7276721.107	4547218.893	10000948.39	6494824.382	7789788.831	3904301.426	4434109.091	5174938.775	7261658.126	8322013.041	5277555.881	5653560.479	6048699.612	3953389.403	4819335.596	8227135.67	7642274.412	6683532.535	4434807.637	3352907.809	6561705.242	7758435.381	4439960.361	5046763.416	7496474.307	3848779.2	3871287.848	2828236.33	5247912.158
9674			Isoleucyl-Proline;L-isoleucyl-L-proline ;Leucyl-Proline;L-leucyl-L-proline ;	15.9361891458482;15.9361891458482;15.9361891458482;15.9361891458482;	MS1 mz matched	229.1510283	181.333	14926.88316	14271.17919	13999.78074	13997.07541	13995.72439	13992.26809	8741.577126	15643.80585	10362.3601	616.9441109	13079.42605	21783.04672	9231.661971	7651.414076	7992.780711	18996.68457	20549.32557	8510.494242	10267.68113	9755.517096	9677.563923	10672.13628	18423.14053	12385.66355	10176.66976	6502.802175	6824.307156	15140.48039	12657.21715	10010.45408	9611.348983	12657.50968	7526.446693	10281.95557	4427.19713	10099.20686
9676			L-2-Aminoethyl seryl phosphate;L-Serine-phosphoethanolamine;Serine phosphoethanolamine	16.2180903593497;16.2180903593497	MS1 mz matched	229.150939	513.1865	12322.46851	12325.22894	12326.49632	12345.32562	11653.3786	12062.76946	11561.37337	14591.88979	12095.916	20414.68956	15793.90526	17464.72178	11519.60061	12419.41179	11384.20525	13116.03796	22045.18841	11951.56609	13329.49279	14002.88352	9353.002096	12720.85885	15118.26057	13433.32727	12223.89376	8916.450112	7869.707527	12201.20761	11768.74211	11017.59696	11214.71635	13123.6651	7535.822137	11226.17364	7431.018931	9622.146818
9687			Floxuridine;5'-Deoxy-5-fluorouridine;5-Fluorodeoxyuridine;Floxuridine;5'-Deoxy-5-fluorouridine;Doxifluridine	-1.62474552417076;-1.62474552417076;-1.62474552417076;-1.62474552417076	MS1 mz matched	229.1877494	108.848	41627.06311	41628.63991	40830.50188	41470.34421	42098.26144	41470.25499	38431.19171	110308.4037	33169.16025	55228.65812	87883.49341	31390.32031	56086.48957	26011.62713	39771.73584	43446.76681	86560.99372	60662.26254	40570.27789	25814.15184	44775.92511	50716.67515	77916.82877	44274.10637	34037.64295	31286.6966	27488.47166	64000.96873	29446.25733	19354.99161	60919.55516	297442.4255	46574.26179	51404.29408	21076.85759	37673.93161
9699	Diazoxide	0.9129			MS2 reverse	229.9909127	273.765	814.3590102	740.7855377	573.1471252	915.6346762	753.764988	806.8997458	564.0661642	1269.562018	1063.237349	1439.188779	800.5553453	1589.078996	698.8308007	1137.461491	1381.986267	1186.54869	1289.681162	1210.210107	965.5020175	741.0466808	428.0343192	1025.85901	1115.077475	1110.232224	989.2732112	638.7841061	825.5651854	1412.654961	1297.955914	1132.49795	505.189803	2198.925977	1018.469228	942.1550501	773.9470092	1057.651098
9702			Chloranocryl;Cypromid	0.551077023636688;0.551077023636688	MS1 mz matched	230.0062262	341.64	6802.103999	6811.171441	6895.951066	6187.407909	6896.175998	6897.33413	7314.533378	6883.055041	5706.535067	2611.005484	5212.717103	10424.12674	10281.00196	6474.505761	13547.50042	5020.750491	8628.681257	6737.82393	8944.610045	9223.531925	9367.568108	4979.019066	9096.138455	10449.02529	8182.960935	9125.017619	5981.846273	4066.645392	11450.15978	3792.53178	13407.01624	3267.046282	6365.724446	11567.10512	5526.971911	8802.521801
9703			4-Chloro-6,7-dimethoxy-2-benzoxazolinone;Chloranocryl;Cypromid	-24.4163914466186;10.8896662577823;10.8896662577823	MS1 mz matched	230.0085938	35.5425	52104.17308	53394.49608	53397.15839	53466.98935	56598.90891	54527.41777	40804.97771	71131.3103	36022.83219	28909.16954	18437.66937	33839.84445	29073.32057	17120.65404	50177.57016	34677.08386	35707.49941	62165.08925	30608.92483	55100.37722	49013.48892	22824.83192	37254.93376	43536.26164	26212.96031	23196.27731	19462.83684	76980.35081	77721.25531	30314.57464	39567.84803	185819.1859	27756.0813	46450.76058	18740.24708	24980.82953
9709			1-Isothiocyanato-4-phenylbutane;2-Butylbenzothiazole;2-Amino-3,7-dideoxy-D-threo-hept-6-ulosonic acid;2-Amino-5-epi-valiolone	0.679831106310115;0.679831106310115;-12.5602236556866;-12.5602236556866	MS1 mz matched	230.0417612	280.175	6198.386667	6198.258933	6198.371664	6101.41638	6241.749409	6347.829554	3932.305233	8244.672018	10601.59103	10042.59248	7650.441481	3783.556638	9869.553005	5601.56733	5234.358	7970.72889	10594.39307	6589.288278	5784.206092	9589.561185	10859.71666	11155.03343	1416.030888	7821.763054	2917.617446	3924.965111	3078.274218	4442.168415	12699.96295	10820.70349	3297.198465	9670.449691	8230.913795	13087.95228	3577.751908	3788.792431
9743	Norepinephrine	0.7309			MS2 forward	230.0985495	210.0255	14837.16477	10107.33217	14854.58648	14327.15869	14323.92456	14684.38911	10305.9218	13710.2568	12222.93684	23319.04619	8383.93942	14807.3948	10029.21502	7730.058658	8406.161507	21231.21028	20467.9609	8001.626703	12918.6815	11032.55818	10230.86903	11758.31018	9387.186876	16884.89393	13230.95544	5258.592435	7369.243137	7029.100782	15990.80095	8485.961806	3948.957884	22284.22498	11171.60053	13928.52637	5689.395725	9213.806488
9757			5-Phosphoribosylamine;5-Phosphoribosylamine;5-Phospho-beta-D-ribosylamine;5-Phospho-D-ribosylamine;5-Phosphoribosyl-1-amine	3.93584288055987;3.93584288055987	MS1 mz matched	230.1259018	41.956	513678.6146	515229.8937	529448.2814	529389.9396	529391.0962	529381.8312	773291.3101	10410.62351	15997.75552	14316.00642	13584.13758	16806.3689	11181.48027	2866580.304	532186.0718	14194.289	877948.3014	7799.99292	9702.826662	9961.82335	12305.40836	9493.961197	3057101.36	27096.29435	2489401.66	1936440.263	1077717.862	527940.5967	5626.274352	14200.84923	795654.8157	22406.78284	10524.18606	12930.03265	878677.8994	99770.64268
9761	N.alpha.-Acetyl-L-lysine	0.6341			MS2 forward	230.1460935	335.219	4577.204343	3503.697514	3683.957306	3687.233285	3481.480462	3490.20031	4536.73241	6146.150809	930.8228315	3790.82552	1920.111028	3845.947008	1257.027299	1878.518131	4503.650127	3473.410397	8426.237588	4864.950407	10047.11955	5467.348051	2614.590684	1617.943427	6254.873468	4204.757007	3683.078938	2798.507333	1603.841589	2929.568948	2103.385995	1983.099096	2101.422456	7389.434893	1025.712963	1446.427854	3212.712235	5053.572525
9803					Unmapped	230.9777612	440.944	29311.08233	25433.91016	24914.39923	25815.02036	25530.11831	25009.91334	28685.03805	27212.32409	27064.29805	65214.09913	33633.11052	41311.9055	24645.55455	25691.3419	24182.24306	39901.29374	51424.20919	26779.07513	24310.41314	26502.45088	23582.47676	21459.70607	39814.32047	43984.79421	29786.68727	25473.37518	21135.93582	43323.72267	36811.96437	24714.28301	31064.58854	32399.31438	24237.07728	25152.32321	21166.71806	24850.89286
9806					Unmapped	230.992329	401.895	43818.63246	41881.52822	41813.85008	41300.79043	41327.57826	41300.70809	49794.4376	56463.34287	56029.45512	59990.09671	45522.42746	53361.44789	42057.58197	55534.08581	54993.2749	52886.23422	42495.67161	41408.12524	39805.18877	47118.25849	46680.02586	46935.31641	66623.1098	54497.03432	61299.13429	57504.2262	50151.18879	45177.07471	55348.24204	35196.49001	38430.19349	25068.44407	42029.48849	42211.63892	37365.13002	35976.32455
9825	Pyridoxamine 5'-phosphate	0.9388			MS2 reverse	231.0500282	441.705	969.4349845	1035.57542	1012.243932	1036.177671	1038.441144	905.3900771	904.9610292	972.6777756	865.1328412	1901.309561	1455.869676	1501.685853	1286.721192	1058.892371	1152.443078	1587.251291	1985.765516	1646.219052	841.3851696	533.6863266	1163.491241	17667.32748	1476.815648	1305.738205	28631.98077	1196.030749	1045.329767	1988.105185	1736.459	1510.665044	941.242189	1335.817541	1318.009794	2043.089139	1082.142604	1030.983726
9865			Valyl-Hydroxyproline;Hydroxyprolyl-Valine;Endothal-disodium	-20.2371166324757;-20.2371166324757;-16.0781694525241	MS1 mz matched	231.1311164	261.2525	97956.90777	96474.89284	94617.81593	88876.62915	94612.94314	94565.78427	88269.54377	130480.5999	96001.68879	173365.8823	102389.4608	104903.8269	56031.26262	50047.12916	96571.77447	146974.6339	142936.9603	78514.93239	115561.2977	116113.7727	92934.37966	101483.8325	113570.5771	144810.876	107964.5027	66140.21724	45319.89814	99935.03548	151293.8785	98509.17525	80883.96203	189347.5684	98181.32548	112020.467	27412.09437	84124.60446
9867	L-Proline	0.9993			MS2 reverse	231.1298857	41.7705	60170.7975	60542.31548	59752.14122	61389.10807	60543.29633	60544.74654	80894.70528	7344.531206	10279.88503	14214.4485	6854.025144	7848.672327	1202.604968	334882.5225	62296.11658	7538.969603	98320.30273	6585.167247	6333.583509	1647.552874	7865.814723	9676.784121	345758.7854	12905.77049	265480.2126	218912.3016	118846.7999	65013.08013	7874.890345	2963.081598	102750.4698	17110.64126	5750.257256	10140.15485	106268.4679	16577.76151
9872			Simetryn;2,4-Di(ethylamino)-6-methylthio-1,3,5-triazine;Desmetryn	10.3235591126421;10.3235591126421	MS1 mz matched	231.1456048	165.9435	22107.75976	22113.79722	21609.70935	22163.36214	20719.8866	21160.30899	26490.28391	13228.48806	14207.94306	26665.05997	12119.46268	22574.05571	13758.30012	16277.97411	9257.030314	20520.13681	114004.587	12551.17127	13818.28653	14486.21203	2995.557176	11960.5843	23564.56583	22676.13152	11127.08595	14690.13597	9887.766533	91463.16201	20895.34699	15841.46401	38549.47596	5953.402139	5122.455266	29919.04925	7636.533219	12593.27228
9874			Ibudilast;Camoensine	-0.598760990940253;-0.541405106989947	MS1 mz matched	231.1417754	365.657	16395.02866	16938.27077	16375.8218	19525.48089	16368.82173	16357.91797	16978.73107	15617.07694	17436.43451	28903.69303	17988.88479	22310.73182	17595.84884	17023.55791	15266.10618	21177.75635	23027.12492	17371.37747	18292.65352	16538.47484	17694.45281	14808.04553	21131.0781	21458.4871	17107.1304	17476.94671	17957.72088	14369.42746	16390.99991	18358.70134	22641.32053	16331.49044	14776.23936	15954.46141	13861.95602	11233.33578
9877					Unmapped	231.1456339	49.753	62509.16514	62514.74118	62497.16444	66916.79993	64578.49803	57932.25644	98624.31654	27199.43431	20905.467	76760.15327	15894.4874	27894.61284	21502.64105	56713.67649	49080.85068	40074.71018	163967.4557	19001.5169	27576.01905	29115.50134	36682.6163	22723.07416	131166.837	37984.14566	79771.09331	85003.25619	40163.85074	226835.9518	48241.86012	29538.92034	147765.6302	37475.13606	13515.76987	64026.94877	37421.80776	26717.15321
9889	Val-Ile	0.6876			MS2 forward	231.1667648	180.3595	5819.581452	5728.574911	5415.161415	5617.766296	5166.529663	5652.895851	5817.941297	20050.31719	5457.259686	5718.385229	3957.09946	5077.155114	3424.492782	2743.370282	1100.70206	3427.000823	4048.886967	18770.74156	1503.841874	1588.153908	6336.21386	3550.764497	1988.564506	3266.542841	858.894669	12218.38078	2746.760625	3041.441873	2732.427681	3574.666008	1692.824494	4533.708059	5973.53486	4598.643333	1054.167377	4265.270346
9899			Methyl 2E,4Z-hexadecadienoate;Hydroprene	-9.69181732983815;-9.76618990141958	MS1 mz matched	231.2033471	47.138	24865.6407	18644.38196	18214.64768	19224.68068	18333.00107	19289.45213	18885.34892	35030.96905	10018.82473	16944.01005	30671.32562	24638.5741	13025.51493	13179.00366	21528.87679	14064.38494	70784.43249	32103.76499	14187.36011	9158.212686	14996.15791	19412.34574	51700.15739	16632.90495	15948.87983	17576.70581	24954.45041	40716.25442	10260.92148	9028.422452	60095.1573	71876.37389	15926.8324	18285.76313	9263.545474	11087.84878
9915			Benzeneacetamide-4-O-sulphate;Paracetamol sulfate;	3.32308685156836;3.32308685156836;	MS1 mz matched	232.0209108	29.502	73742.92292	74466.89777	74933.65405	74488.11866	73013.48949	73735.50473	66551.98678	54670.93711	31034.77745	168238.1417	32806.0607	50405.45915	21616.19707	22709.63426	44996.54113	98434.67243	93776.21025	34767.91239	70436.12098	55765.50315	46953.5437	40866.74036	38978.32241	77659.42935	31167.07792	45877.58885	41611.41396	85503.27854	60719.10536	35977.61066	160364.5065	42486.81746	25890.97081	60377.88947	16268.85501	49166.60726
9919					Unmapped	232.0245816	168.497	3955.171291	3943.937068	4087.081802	4035.792073	3617.836527	4385.112397	6979.31464	2561.239169	4328.900348	2006.107655	1727.723012	6476.017238	2847.07702	3598.510924	2178.910425	1552.760144	2773.521158	2919.579929	3677.255642	4140.020033	3823.857827	4485.971178	3374.391327	2239.870406	1642.584984	2555.127818	2423.208629	10770.33492	734.80292	2730.707885	1336.855069	2647.886633	4446.885686	1520.545341	2918.759533	4524.255202
9950	Nalidixic acid	0.7469			MS2 reverse	232.0897894	358.092	7013.443634	7636.910912	4877.65507	5697.388803	5765.437055	7087.830332	2413.05025	2142.411978	3973.512884	2980.514804	4728.554214	4391.544252	3630.843124	3215.014102	8178.087207	3266.16611	7021.261602	8406.657771	3474.145525	6206.112554	2925.400122	2838.02618	1106.644572	2845.81478	1233.49881	1409.368133	2767.700278	7373.251603	2529.926465	2213.325026	3246.18794	28763.70302	2873.002895	2615.529299	2378.874822	2336.539274
9967			Suberylglycine;Isovalerylglutamic acid;4-Bromophenylthiourea;N-p-Bromophenylthiourea	18.7239297495235;18.7239297495235;9.08646812883603	MS1 mz matched	232.1262418	288.364	195944.1694	177470.9649	176474.2586	179729.8878	176569.421	171743.2891	169577.172	182932.8647	205348.5382	395893.9683	281924.12	201348.5321	189218.1429	87766.95332	274357.8919	438161.7503	224954.99	210657.1871	252357.422	306478.7031	214385.7481	204137.9102	137728.1755	300565.5197	145813.6616	132804.2031	120709.2249	201598.2011	333780.0501	197358.8065	184575.7752	131309.9599	109062.7174	184299.0082	78102.35113	136756.3382
9972					Unmapped	232.1300201	34.354	52521.76462	48355.16616	46409.57389	46422.58043	44859.05299	47086.36894	34078.05871	48283.39936	187622.3869	48703.41456	47333.30876	72066.63364	61660.60217	29309.96363	26112.81979	42819.21721	55604.96612	31552.53729	26140.54962	29754.1527	51326.66616	66538.5714	36979.88563	26975.00072	17252.50975	44436.24905	18600.04301	48631.40189	33607.15694	105711.8463	42474.00028	56250.34966	18258.62776	57124.45496	15857.42197	16606.318
9977	Thr-Leu	0.7963			MS2 reverse	232.1407571	183.588	2020.12313	2019.886415	1977.726819	1977.815218	1975.299227	2181.992738	1132.994403	1395.137581	4773.182923	937.5067284	3917.13527	4093.717946	3023.813756	3314.19552	2416.661707	8136.823184	2177.514155	471.8740372	1092.539755	4146.458699	4379.421234	4815.605006	4630.143437	745.8100862	1284.608297	2066.264164	2312.013537	1629.192357	953.6595827	5633.580101	1196.373518	11144.08023	3207.651783	5693.588359	1084.098811	2658.167943
9981	N-(omega)-Hydroxyarginine	0.9625			MS2 forward	232.145436	364.868	4557.077127	5171.285105	5116.269657	4493.419404	5089.523143	4318.003408	5451.366146	3908.434053	8783.451383	1541.165673	6068.061858	8246.790067	4533.685787	2157.392917	5415.241089	6680.817748	5525.709382	4397.099486	5429.259137	5633.639744	7659.486152	8517.797428	2595.726653	3152.230007	5750.494596	4521.834522	4355.228671	2960.121698	4632.436882	7126.576717	3097.549209	27850.99965	12566.12263	10570.94745	9234.775074	6399.525651
9982			Isobutyryl-L-carnitine;Butyrylcarnitine;O-Butanoylcarnitine;N(alpha)-t-Butoxycarbonyl-L-leucine	19.160962006081;19.160962006081;18.9801213166701;18.9801213166701	MS1 mz matched	232.1514872	139.28	97148.37885	96230.55992	97855.49717	96914.62951	96193.22431	95267.61214	38992.1743	381282.8929	97238.06521	128600.1507	42480.33221	117498.8875	29431.15539	36111.27953	9824.322871	254458.7017	45546.79813	54047.41183	34101.48587	53608.71067	80673.79693	64150.25502	114070.2176	104525.9667	18642.28102	17206.999	51340.61687	38653.54239	116869.7513	111609.9283	37892.25536	380401.7489	48812.20144	143261.7619	33084.06881	34217.69367
9983			Isobutyryl-L-carnitine;Butyrylcarnitine;O-Butanoylcarnitine;N(alpha)-t-Butoxycarbonyl-L-leucine	18.7590533652272;18.7590533652272;18.5782127484964;18.5782127484964	MS1 mz matched	232.1513943	236.768	138990.2987	139032.8173	137454.4687	139036.2071	137448.6546	128958.374	44917.62891	170433.7825	63321.16254	320090.8926	67698.53911	277232.218	38558.7552	57060.57454	98429.4642	145325.049	252109.9544	83060.85779	147115.5146	156095.8306	109722.1057	54523.87211	104958.9506	171050.3887	53054.31924	33335.22771	47434.35346	74759.45503	225809.5528	63986.18261	115070.0742	162630.2461	62504.06412	159978.6226	32719.8541	37922.49428
9996					Unmapped	232.1869773	297.804	3381.117147	3307.952804	3257.722858	3658.743647	3270.156918	3379.371385	2202.226677	1770.869837	1934.80608	1669.65244	1325.324144	3954.771108	1750.310255	2776.899578	914.3902926	2026.974519	2445.763748	1476.211966	2393.925706	1984.711942	1844.073115	1552.10142	1816.359005	1725.795914	1207.347946	1241.839088	1155.189033	4483.153162	2195.8331	2924.080994	1373.900826	2431.658341	2527.008668	1385.154157	2375.982762	1788.549528
10016			Methyl 1-(1-propenylsulfinyl)propyl disulfide;1-(Methylsulfinyl)propyl 1-propenyl disulfide;1-(Methylsulfinyl)propyl 2-propenyl disulfide;Methyl 1-(2-propenylsulfinyl)propyl disulfide;	6.29890360443478;6.29890360443478;6.29890360443478;6.29890360443478;	MS1 mz matched	233.0111485	441.6495	62424.31379	65284.04446	66666.74896	63530.47329	68549.49506	65169.44676	65378.3703	67878.88382	68896.48506	88518.98049	71039.29203	77312.40548	69487.56221	70309.44643	66080.68497	87361.74284	101872.5459	74542.78936	65534.0811	69042.5332	63042.90327	67806.63524	86413.94085	85546.42033	69313.10102	64775.0684	69207.21144	91654.48959	92269.42322	71868.55511	86393.38878	78104.46922	65383.29634	80242.70824	68591.9926	66129.37195
10017			Chlorfenprop-methyl	19.68183554	MS1 mz matched	233.0103663	473.039	30497.5118	32579.60331	34243.15245	32579.34262	34638.08839	32561.49745	35275.7492	31889.69776	28827.17824	20921.79367	14690.62787	37338.25392	28546.72099	31142.15883	26249.37721	39600.56531	46517.67966	13985.25052	37415.81052	12054.71505	20719.93037	12870.48022	37582.13018	36940.96188	29394.60794	30020.22298	14039.74114	41060.1152	35266.24154	16248.32922	40160.24545	17014.92833	31546.92324	32934.40586	14358.21896	15555.15095
10046			Phenobarbital;Nalidixic Acid;Fluometuron;Parafluron	-7.72260854424497;-7.72260854424497;3.01617141847877;3.01617141847877	MS1 mz matched	233.089885	177.3445	960569.2949	934335.2868	945905.9977	934077.792	937877.6939	929719.3913	287674.9488	2507464.267	730519.8709	1398508.283	604305.1275	563168.5639	451977.673	229916.2269	322606.4258	803352.0731	631958.0327	375013.9939	515382.8412	481307.5645	773318.5948	664085.9379	717799.0974	685527.2427	417971.3143	170645.0552	191803.5769	465078.5051	1007673.525	738584.6705	240974.5616	6577072.25	1148853.126	1382169.093	164065.2085	307377.1214
10052	Glycylproline	0.9994			MS2 reverse	233.1097184	414.6585	5034.152243	4582.225694	4665.044905	4586.332515	4667.354384	4580.10924	5516.349353	5302.86996	5691.112725	7726.602557	5385.106676	7183.645949	4652.239016	5548.789342	4141.556037	4066.926216	7068.99665	6747.2521	4525.318872	4438.218113	3948.098009	4030.803637	5128.312755	4497.63438	4589.151694	3468.395479	3079.48053	5235.834391	5136.552131	5152.576474	3930.40758	5536.162573	4738.928907	4861.249648	2629.411106	3126.208214
10053	Levulinic acid	0.8895			MS2 reverse	233.0985307	367.157	5302.672164	5583.27145	6223.158175	3084.008734	5308.543027	5577.436672	2642.6214	5583.896427	10693.68712	7490.076346	8094.265079	7902.16173	11407.10836	11336.76669	4941.914786	40838.04978	5425.863587	31950.09992	2294.059099	4534.584555	6437.877261	8417.947817	7639.356805	5020.156972	4826.745488	2549.992046	7061.550714	2236.109207	9182.409168	9251.904432	9302.737423	6278.254394	3139.818672	8375.52288	3778.662194	2644.594266
10057			L-N-(3-Carboxypropyl)glutamine;Threoninyl-Hydroxyproline;Aspartyl-Valine;4-(Glutamylamino) butanoate;Hydroxyprolyl-Threonine;N2-Succinyl-L-ornithine;Valyl-Aspartate;Boc-Asn;N-alpha-Boc-L-asparagine;N2-Succinyl-L-ornithine;(2S)-5-Amino-2-(3-carboxypropanoylamino)pentanoic acid;N6-Acetyl-LL-2,6-diaminoheptanedioate;N2-Acetyl-LL-2,6-diaminoheptanedioate;N6-Acetyl-LL-2,6-diaminopimelate;N2-Acetyl-LL-…	-8.27897878144628;-8.27897878144628;-8.27897878144628;-8.27897878144628;-8.27897878144628;-8.27897878144628;-8.27897878144628;-8.18591858275816;-8.18591858275816;-8.18591858275816;-8.18591858275816;-8.18591858275816	MS1 mz matched	233.1102919	291.16	189676.7627	177606.844	178760.2153	176451.1459	179978.7103	179632.4707	167353.5464	214848.2109	218669.6712	238536.1712	239612.1852	223933.507	194651.8615	137731.7338	153642.5106	267758.0585	200160.6837	188288.3419	191263.6989	179838.0948	186625.8743	202577.1655	146346.4039	235118.4404	138517.5822	136786.2506	116056.5738	181664.4604	202256.4841	197083.0006	167507.6998	168154.3454	174717.7985	188388.9748	103014.3504	159296.5165
10074			Acetyl citrate;Alantolactone;Costunolide;(+)-Costunolide;alpha-Cyclocostunolide;beta-Cyclocostunolide;Eremofrullanolide;Frullanolide;Glechomanolide;Isoalantolactone;Isovelleral;Pinguisone;Furanogermenone;3beta-Hydroxyatractylon;Atractylenolide II	7.17140158088984;-1.44391704711634;-1.44391704711634;-1.44391704711634;-1.44391704711634;-1.44391704711634;-1.44391704711634;-1.44391704711634;-1.44391704711634;-1.44391704711634;-1.44391704711634;-1.44391704711634;-1.44391704711634;-1.44391704711634	MS1 mz matched	233.1459648	453.9245	8109.49638	7494.265747	7703.600951	9187.005122	7692.076429	7704.675242	6826.687891	10897.26944	7020.570281	16563.25876	8607.401578	9972.534939	5048.67228	8584.062057	6252.792694	10220.25374	11352.88577	7005.661947	6865.826014	7594.827988	5488.988254	4943.696746	8926.406234	8686.104294	11456.34066	5341.720785	4165.156751	6777.051051	11730.25268	5729.68995	7139.188128	7288.270462	4353.280527	5284.227698	3246.309477	5026.730169
10089	Isocaproic acid	0.6385			MS2 reverse	233.1722155	351.53	37546.57033	38330.82055	37973.60162	36641.42679	37081.67712	37064.48247	51101.64078	36491.46974	35183.66943	35921.73856	47165.46292	48579.78347	39314.81653	30191.91213	32463.42081	35875.66712	64243.1002	36672.99673	48707.5658	39282.45506	33907.07794	37970.28336	32680.45217	43099.51449	55470.86582	35581.84332	23253.03091	67034.16612	40922.80155	32992.32922	39300.85543	34896.80663	30863.93345	37355.79925	18008.44611	39448.78802
10109					Unmapped	234.0032444	204.9355	20446.10282	19498.21894	19497.50105	19494.96961	19474.17928	20411.19202	18625.72249	14276.05791	21304.70517	53339.69977	23964.88888	36968.04524	13382.42785	10635.8945	16022.82447	37176.78927	59215.81475	13419.86427	24317.33061	19557.60547	15549.27804	19704.06762	33994.60427	33224.37047	29596.82225	16409.08299	8620.854698	29547.78594	28329.51129	22722.15529	23125.54918	9593.003612	14659.12879	25063.83068	6927.471329	19274.97441
10144			Zalcitabine;Zalcitabine;2',3'-Dideoxycytidine	-17.4863824896346;-17.5275953038395	MS1 mz matched	234.0813218	278.632	41177.40009	40747.34556	39911.76763	38894.34447	38841.15546	37615.84925	39080.86497	34359.6125	34242.77454	31945.67462	37060.66976	34416.84444	36359.98252	29804.24865	40360.07925	36602.46813	23282.47378	29989.13703	38856.15637	40317.22337	27622.07281	36353.28104	18090.57344	33880.7654	25191.33846	37244.25314	29159.93562	28722.94458	32526.33098	28293.93149	36017.1995	19960.99249	33893.06519	22275.68885	23648.51584	33695.17776
10172					Unmapped	234.1454379	146.02	127237.5404	112070.6908	111401.3399	111306.2318	111385.1556	112863.2997	89070.61236	57115.39271	43922.87656	132779.1551	55388.09776	127740.3915	22630.54845	40321.90863	20108.4178	70308.04821	752865.0188	49091.554	39928.71204	26144.49127	34648.64623	41236.88721	28113.75481	54770.51736	13480.45063	17912.13264	22050.68984	241984.3759	37317.96797	41271.29073	74969.85536	46696.38264	19515.8245	41275.51672	29891.47799	53108.01133
10173	(R)-(+)-Citronellic acid	0.612			MS2 forward	234.1450388	34.2425	20026.73034	21192.52536	19955.70455	19735.5445	19473.28953	19592.98308	15816.45267	14477.37803	13062.49565	24025.25337	10919.72145	16637.05345	6675.749581	18895.94417	6158.332245	20233.19729	119050.5839	10095.78061	8068.201942	8302.879296	9285.523909	17339.02607	13044.46035	11645.41788	6661.98529	9976.756022	12598.23038	31925.61967	11200.81695	16406.57016	31527.42229	21360.92898	7935.448182	42918.95527	6261.688867	12055.16057
10200			Monobasic calcium phosphate;Calcium biphosphate;Monocalcium phosphate	9.83323265	MS1 mz matched	234.9145105	307.2285	4966374.808	5072511.834	5078849.907	4965204.705	5008672.562	4965019.103	4640661.145	5756667.207	5190948.645	9855516.556	5744724.856	4481862.598	3180383.847	4929627.188	8099201.151	7588530.074	10628938.53	5536715.139	4917163.975	5055237.069	4159389.815	4967897.184	8386436.36	7411220.672	7241615.918	4585192.297	3804957.257	6440465.897	8063006.687	5415352.054	5542457.405	8005566.476	3829876.27	5896994.465	3300455.902	4420597.803
10205			Chlormephos	6.411064643	MS1 mz matched	234.9788752	345.636	4739.247209	5212.09342	4741.490592	5124.059541	4736.939604	4738.716406	2685.414515	1526.630303	785.2020817	4316.781503	2061.654948	3611.401284	2820.782033	7727.39859	5615.404198	2223.892982	2067.090298	2226.232972	1502.949446	1137.962478	2908.076213	1426.952743	7217.497781	3663.896007	3564.942706	2333.949328	1399.431851	4743.685991	2229.220421	950.8608564	1743.174195	4003.917893	2182.046333	1353.949322	3669.066929	1484.944061
10233			N-Nitrosodi-n-butylamine;N,N-Dibutylnitrosoamine	0.632343484	MS1 mz matched	235.0629823	228.036	35937.44265	42163.69762	44060.57396	44055.38396	44068.2458	44077.06407	33727.30473	32641.95238	33724.39875	39432.54946	43570.13313	36527.80888	36880.48477	36382.45027	38088.27238	38108.0571	42924.12762	40101.98818	38873.06415	34894.38775	31738.13673	36850.25144	55712.05471	44625.63145	45523.35804	34999.26579	36466.00196	43850.98912	45034.39727	39937.4815	40082.89489	32139.74452	33722.37601	50493.41976	42151.31165	39126.12353
10246	Acetylglycine	0.8638			MS2 reverse	235.0888109	397.395	4646.623151	5820.633511	5772.730111	5575.011098	5762.495253	5574.54281	5623.7208	6140.631335	7619.772894	11194.18136	9096.293843	10046.95983	4971.143255	4737.877657	5538.498962	9545.250347	16108.16847	9247.36936	5717.310087	6202.981298	4816.416071	6093.322612	7164.862735	8726.649241	7595.777907	5723.31698	6636.063617	10359.98097	11127.0075	6949.805659	7404.127789	6330.194947	5457.728436	6834.05922	4565.38476	5583.992102
10248	Tolbutamide	0.9369			MS2 reverse	235.093887	31.812	5314.113786	5195.491729	5195.258778	5284.024231	5193.20123	5311.474773	4497.149117	7247.486322	5012.21948	10339.78547	3782.355698	5667.00891	2393.745482	2951.437724	2395.308975	5057.323834	7660.495248	3183.357295	4207.050675	4964.395496	6465.267915	4912.51136	9611.557223	4832.82763	2539.448104	5676.511431	5991.974001	7944.243481	6108.626263	5444.760314	8555.236376	10761.42649	1685.664942	5866.520114	4284.80208	4849.940722
10275	N-Methyl-.alpha.-aminoisobutyric acid	0.7989			MS2 forward	235.1615231	397.377	2350.433495	2360.282301	1842.185201	2355.574884	1837.727305	2145.525973	2238.931949	1919.246858	1227.963973	2000.429134	1368.087977	2388.785339	258.1643639	2331.568161	3491.08619	3120.984245	4502.713949	2292.948841	1839.300996	1092.181186	1113.58185	753.7615943	1402.922517	1993.09245	2377.614401	905.0724439	1074.064676	1859.129672	1406.371028	553.087652	1906.636516	752.224531	774.4321367	665.7616396	1402.5541	3674.823265
10283			5-Methyl-2,5-di-1-pyrrolidinyl-2-cyclopenten-1-one;Lidocaine;Lidocaine;Angustifoline	-17.9922372016881;-17.9922372016881;-17.935442655254;-17.935442655254	MS1 mz matched	235.177006	246.967	46359.86498	46365.0782	46354.94938	46366.48898	45456.06919	44103.86173	114786.1015	10841.99634	4955.06184	750.2706017	1086.021564	5325.71393	3437.346016	150150.1748	116788.3216	4464.214448	59964.93693	4683.811609	2897.87743	5087.246422	3133.860944	4265.534927	333822.06	12635.31038	101716.082	174315.9387	112510.9426	208045.1828	13915.71957	7315.585085	302799.0681	15402.01987	1632.002623	5528.238635	81396.94436	7811.407477
10291			Riluzole;Riluzole	-1.47140453806334;-2.75236839886069	MS1 mz matched	235.1976554	250.631	6994.530746	6994.23618	7331.654794	7049.041045	6993.526346	6994.76003	5532.366037	9779.30373	5502.435631	12846.7951	6725.399275	7106.587367	4813.665211	219934.4819	1663.075267	8832.08062	13836.213	4473.530222	5282.246121	7027.258399	5746.606554	6316.810298	363336.4155	8085.178559	2866.278923	2664.540727	1650.830608	3686.785369	9844.008746	7401.885167	3272.12364	13025.51724	3862.797186	8274.361256	2136.611499	7546.442773
10304					Unmapped	236.0183637	316.789	5461.727024	5494.39644	5318.753267	5201.160704	4912.825467	5195.680799	5713.295239	6971.818891	6079.092724	8123.02331	9148.05504	10972.96555	5299.521755	7264.099394	2437.671788	9282.82159	4551.461699	6851.006124	6693.842676	6208.281914	3948.090003	7240.582498	8680.879524	8019.641378	8498.116126	7021.43158	3652.016115	9047.780723	7144.394671	5543.186716	9413.371461	8087.548089	5601.010131	8536.299039	3424.931676	5019.630114
10305			N-Lactoyl ethanolamine phosphate;4-Hydroxylamino-2,6-dinitrotoluene;2-Hydroxylamino-4,6-dinitrotoluene	-1.04956705461425;6.5715790471287;6.5715790471287	MS1 mz matched	236.0193334	264.633	21178.39721	19134.33181	19074.11884	19105.41167	17211.80009	19743.67817	19695.38333	20502.79962	19147.98275	30707.77066	18486.39705	20742.34251	16708.90284	13287.09386	18414.28039	21392.19956	19053.20986	12989.87469	16757.1194	20800.70095	16722.11963	17321.64181	23491.43869	22782.71006	19383.5379	11519.29129	12935.26142	21105.43021	23544.17573	20436.81531	18584.73952	16953.13953	11691.97837	18103.08479	10457.85837	18467.07134
10314			N-Acetylhistidine;N-Acetyl-L-histidine;Methyl5-(but-3-en-1-yl)amino-1,3,4-oxadiazole-2-carboxylate;HC Red No. 3;2-[(4-Amino-2-nitrophenyl)amino]-ethanol	4.86502841251717;5.074081591112;5.074081591112;5.074081591112	MS1 mz matched	236.0394575	293.284	5415.183989	4533.957212	4781.168678	4792.132592	4501.21503	3663.547445	5393.078837	7919.51292	5398.721333	11596.6833	7707.182049	4512.593414	3880.86613	5905.242322	11528.04025	7662.878347	8238.183523	5408.961435	4356.205552	5360.167402	4917.392295	4330.390774	9940.610078	5508.176386	7143.443839	6785.90572	3724.603264	3831.914599	8671.113899	4284.709017	4440.219823	10895.19108	2880.108204	3507.723883	2900.278095	4610.039029
[truncated: 3,050 more rows]
