# Supplementary material for: Integrating Network Pharmacology and Metabolomics Study on Anti-rheumatic Mechanisms and Antagonistic Effects Against Methotrexate-Induced Toxicity of Qing-Luo-Yin
Source: Front Pharmacol. 2018 Dec 18;9:1472. doi: 10.3389/fphar.2018.01472 (PMC6305420; doi:10.3389/fphar.2018.01472)
Supplement: FILE S1 — Ingredient information of QLY. [file Data_Sheet_1.ZIP › Supplementary/S9 Identified metabolites under negative mode.xlsx]

## Sheet: file explanation
表头名称	描述
id	该物质在本次定性分析中的唯一数据编号
MS2 name	二级质谱定性匹配分析得到的物质名称
MS2 score	二级匹配的打分，取值[0, 1]，越大越好
MS1 name	一级碎片离子匹配的名称，参考HMDB数据库或KEGG数据库
MS1 ppm	一级匹配的精确度，取值(-25, 25)，越接近0越好
type	匹配模式，包括二级正/反向匹配（MS2 forward/reverse）一级平均分子量/单同位素分子量匹配和无匹配等多种情况
mz	物质特征离子的质荷比
rt	该物质的色谱保留时间
K-5_neg	K-5_neg样品相对定量值
K-6_neg	K-6_neg样品相对定量值
K-3_neg	K-3_neg样品相对定量值
K-1_neg	K-1_neg样品相对定量值
K-2_neg	K-2_neg样品相对定量值
K-4_neg	K-4_neg样品相对定量值
Mean K	K样本重复实验的相对定量值均值
CIA-1_neg	CIA-1_neg样品相对定量值
CIA-6_neg	CIA-6_neg样品相对定量值
CIA-2_neg	CIA-2_neg样品相对定量值
CIA-5_neg	CIA-5_neg样品相对定量值
CIA-4_neg	CIA-4_neg样品相对定量值
CIA-3_neg	CIA-3_neg样品相对定量值
Mean CIA	CIA样本重复实验的相对定量值均值
MTX-6_neg	MTX-6_neg样品相对定量值
MTX-1_neg	MTX-1_neg样品相对定量值
MTX-4_neg	MTX-4_neg样品相对定量值
MTX-3_neg	MTX-3_neg样品相对定量值
MTX-2_neg	MTX-2_neg样品相对定量值
MTX-5_neg	MTX-5_neg样品相对定量值
Mean MTX	MTX样本重复实验的相对定量值均值
QLY-6_neg	QLY-6_neg样品相对定量值
QLY-2_neg	QLY-2_neg样品相对定量值
QLY-3_neg	QLY-3_neg样品相对定量值
QLY-5_neg	QLY-5_neg样品相对定量值
QLY-4_neg	QLY-4_neg样品相对定量值
QLY-1_neg	QLY-1_neg样品相对定量值
Mean QLY	QLY样本重复实验的相对定量值均值
QM-1_neg	QM-1_neg样品相对定量值
QM-4_neg	QM-4_neg样品相对定量值
QM-2_neg	QM-2_neg样品相对定量值
QM-6_neg	QM-6_neg样品相对定量值
QM-3_neg	QM-3_neg样品相对定量值
QM-5_neg	QM-5_neg样品相对定量值
Mean QM	QM样本重复实验的相对定量值均值
MAN-1_neg	MAN-1_neg样品相对定量值
MAN-6_neg	MAN-6_neg样品相对定量值
MAN-3_neg	MAN-3_neg样品相对定量值
MAN-2_neg	MAN-2_neg样品相对定量值
MAN-5_neg	MAN-5_neg样品相对定量值
MAN-4_neg	MAN-4_neg样品相对定量值
Mean MAN	MAN样本重复实验的相对定量值均值
MM-1_neg	MM-1_neg样品相对定量值
MM-2_neg	MM-2_neg样品相对定量值
MM-5_neg	MM-5_neg样品相对定量值
MM-3_neg	MM-3_neg样品相对定量值
MM-4_neg	MM-4_neg样品相对定量值
MM-6_neg	MM-6_neg样品相对定量值
Mean MM	MM样本重复实验的相对定量值均值
QC1_neg	QC1_neg样品相对定量值
QC2_neg	QC2_neg样品相对定量值
QC3_neg	QC3_neg样品相对定量值
QC4_neg	QC4_neg样品相对定量值
QC5_neg	QC5_neg样品相对定量值
QC6_neg	QC6_neg样品相对定量值
Mean QC	QC样本重复实验的相对定量值均值

## Sheet: Mean
id	MS2 name	MS2 score	K-5_neg	K-6_neg	K-3_neg	K-1_neg	K-2_neg	K-4_neg	Mean K	CIA-1_neg	CIA-6_neg	CIA-2_neg	CIA-5_neg	CIA-4_neg	CIA-3_neg	Mean CIA	MTX-6_neg	MTX-1_neg	MTX-4_neg	MTX-3_neg	MTX-2_neg	MTX-5_neg	Mean MTX	QLY-6_neg	QLY-2_neg	QLY-3_neg	QLY-5_neg	QLY-4_neg	QLY-1_neg	Mean QLY	QM-1_neg	QM-4_neg	QM-2_neg	QM-6_neg	QM-3_neg	QM-5_neg	Mean QM	QC1_neg	QC2_neg	QC3_neg	QC4_neg	QC5_neg	QC6_neg	Mean QC
111	Glycine	0.9939	8.70598e-05	9.61446e-05	0.000138161	0.000151526	0.00010138	0.000102542	0.000112802	6.89881e-05	9.50474e-05	9.75869e-05	8.77341e-05	9.31981e-05	7.96813e-05	8.70393e-05	9.67446e-05	9.67686e-05	9.48833e-05	0.000112923	0.000137111	8.63186e-05	0.000104125	7.32466e-05	9.32765e-05	0.000126115	7.76966e-05	8.28496e-05	5.60158e-05	8.48667e-05	8.1465e-05	9.78734e-05	0.000134937	8.21556e-05	0.000131874	7.07156e-05	9.98368e-05	0.000101164	9.45372e-05	9.41625e-05	9.49609e-05	9.72885e-05	9.37166e-05	9.59715e-05
690	Barbituric acid	0.9451	0.000276248	0.000289536	0.000221518	0.000204491	0.000245227	0.000224819	0.00024364	0.000188891	0.0001425	0.000331512	0.000183545	0.000246079	0.000212169	0.000217449	0.000210456	0.000325665	0.000186641	0.0001268	7.92279e-05	0.000400248	0.000221506	0.000237133	0.000389494	0.000225453	0.000381793	0.000424443	0.00022884	0.000314526	0.000304604	0.000265578	8.55138e-05	0.000322609	0.000203878	0.000367546	0.000258288	0.000254675	0.000251784	0.00026165	0.000156027	0.000265401	0.000257421	0.00024116
707	Pyrocatechol	0.9732	0.00147224	0.00141197	0.00147645	0.00116801	0.00132593	0.00125833	0.00135216	0.00139364	0.00137159	0.00153025	0.00135042	0.00126438	0.00143784	0.00139135	0.00109529	0.0017274	0.000900628	0.00153921	0.00132891	0.00143676	0.00133803	0.00150967	0.00130914	0.00127568	0.00145286	0.00148675	0.00152608	0.00142669	0.00117812	0.00116787	0.00118999	0.00131228	0.00104383	0.00159529	0.0012479	0.00120041	0.00124588	0.00123978	0.00124519	0.00130695	0.00127272	0.00125182
732	Histamine	0.9266	1.07156e-05	1.19523e-05	1.76341e-05	1.33167e-05	1.10504e-05	1.29056e-05	1.29291e-05	6.19838e-06	7.4579e-06	4.81169e-06	7.77964e-06	7.97591e-06	5.62232e-06	6.64097e-06	6.4062e-06	7.69123e-06	1.10924e-05	9.09914e-06	7.13731e-06	4.49573e-06	7.65367e-06	3.57944e-06	6.11067e-06	8.27659e-06	6.4607e-06	3.37655e-06	6.6939e-06	5.74964e-06	5.91086e-06	7.6472e-06	8.12986e-06	5.68011e-06	7.84148e-06	3.58776e-06	6.46621e-06	8.35555e-06	8.83951e-06	8.89659e-06	8.72949e-06	9.02793e-06	9.5323e-06	8.8969e-06
757	Uracil	0.9962	0.00129205	0.00137927	0.00183623	0.00158706	0.00142659	0.00143616	0.00149289	0.000741756	0.00111164	0.00120619	0.000995479	0.00103931	0.000860449	0.000992471	0.00136817	0.00103619	0.000903612	0.00105031	0.0014372	0.00124005	0.00117259	0.0007298	0.0015238	0.00161751	0.00151187	0.00078886	0.000878434	0.00117505	0.00146095	0.000959865	0.00188779	0.0015035	0.00174303	0.00129631	0.00147524	0.0013024	0.00130547	0.00131049	0.00130948	0.00133119	0.00128178	0.0013068
916	Alpha-ketoisovaleric acid	0.7071	0.000137834	0.000167313	0.000121207	0.000106271	0.000162284	0.000121596	0.000136084	0.000189863	0.000178828	0.000232328	0.000184901	0.00019727	0.000268632	0.000208637	3.86239e-05	0.000206697	2.40455e-05	1.85839e-05	1.6954e-05	0.000235903	9.01347e-05	0.000219665	2.32549e-05	3.20075e-05	0.000164621	0.000223329	0.000233018	0.000149316	0.000153679	3.66567e-05	2.38143e-05	0.000176936	2.31917e-05	0.000155559	9.49729e-05	4.63572e-05	4.43217e-05	4.49958e-05	4.69354e-05	4.48058e-05	4.52759e-05	4.54486e-05
995	Succinate	0.9638	0.000297604	0.000308225	0.000246225	0.00037519	0.000223628	0.000340878	0.000298625	0.000330717	0.000190863	0.000215664	0.000155972	0.000140028	0.000267899	0.000216857	0.000204225	0.00025808	0.000155045	0.000221637	0.000366383	0.00024141	0.00024113	0.00021099	0.000194963	0.000222202	0.000262158	0.000152706	0.000264644	0.000217944	0.000272163	0.000304125	0.00032245	0.000304059	0.000228187	0.000204827	0.000272635	0.000259915	0.000236675	0.000244176	0.000243229	0.000240972	0.000237931	0.000243816
1007	3-Hydroxyisovaleric acid	0.7624	0.000134509	0.000147481	0.000117658	0.000147194	0.000150281	0.000135396	0.000138753	9.24127e-05	0.000158916	0.000120612	0.000160205	0.000199334	0.000119373	0.000141809	0.000193482	0.000194566	0.000166743	0.000192085	0.000189722	0.000214845	0.000191907	0.000145841	0.000106004	0.000131938	0.00013403	0.000175393	0.000151026	0.000140705	0.000133865	0.000158321	0.000291633	0.000173155	0.000283939	0.000147921	0.000198139	0.000218249	0.000203991	0.000203144	0.000211204	0.000206084	0.000205308	0.000207997
1179	Isovaleric acid	0.8028	3.42489e-05	2.48568e-05	6.53677e-05	4.4818e-05	5.38392e-05	4.87934e-05	4.53207e-05	0.000786978	0.000832809	2.35581e-05	0.000864098	2.70742e-05	0.000777921	0.000552073	3.61109e-05	0.00111964	0.00012706	0.00112749	3.46169e-05	0.00151125	0.000659362	0.0010891	0.00079525	0.00140372	0.00146789	0.00153271	0.00147361	0.00129371	0.00083255	0.000614456	2.7707e-05	0.00100884	0.00111604	0.000971277	0.000761812	3.81895e-05	3.16157e-05	3.90474e-05	2.00745e-05	3.34984e-05	3.49838e-05	3.29015e-05
1208	Taurine	0.9976	0.00826865	0.00892261	0.00743479	0.00718151	0.00749282	0.00732969	0.00777168	0.0096799	0.00895178	0.00853187	0.00864179	0.00855343	0.00867771	0.00883941	0.00959148	0.0112153	0.00713427	0.00914559	0.00864758	0.0117834	0.00958627	0.0124754	0.00808469	0.00900269	0.0103359	0.0120961	0.0116461	0.0106068	0.0097459	0.00737115	0.00736206	0.00964782	0.00803937	0.00840925	0.00842926	0.00806029	0.00806432	0.00808174	0.00814329	0.0082134	0.0081969	0.00812666
1374	L-Pyroglutamic acid	0.9216	6.03152e-05	7.26044e-05	6.90287e-05	8.30804e-05	6.42868e-05	6.29831e-05	6.87164e-05	5.28198e-05	5.69366e-05	5.85788e-05	5.62135e-05	5.45435e-05	6.23043e-05	5.68994e-05	6.01979e-05	5.55673e-05	6.72916e-05	5.57733e-05	8.16049e-05	6.56651e-05	6.435e-05	5.083e-05	5.28328e-05	5.9593e-05	5.46296e-05	5.91499e-05	5.31589e-05	5.50324e-05	5.48341e-05	4.76957e-05	5.69236e-05	5.79679e-05	6.55215e-05	5.97428e-05	5.71143e-05	5.47698e-05	6.03936e-05	5.64548e-05	6.09878e-05	6.13109e-05	6.14726e-05	5.92316e-05
1400	Citraconic acid	0.7676	0.00582352	0.00625813	0.00543267	0.00523795	0.00523922	0.00513772	0.00552153	0.00635188	0.00566856	0.00617743	0.00518846	0.00469581	0.00590933	0.00566524	0.00561428	0.00607655	0.00493993	0.00523748	0.00640975	0.00628126	0.00575988	0.00801818	0.00743155	0.00721178	0.00853718	0.00685211	0.00684661	0.0074829	0.00871962	0.0058648	0.00566602	0.00886852	0.00556658	0.0084379	0.00718724	0.00554911	0.00549401	0.00556028	0.00556513	0.00564344	0.00552505	0.00555617
1445	N-Acetyl-L-alanine	0.9998	7.61457e-05	5.00556e-05	7.49805e-05	7.61953e-05	0.000141117	9.33394e-05	8.53055e-05	7.29912e-05	0.000132504	3.69323e-05	6.82425e-05	0.000234838	3.86021e-05	9.73517e-05	8.24159e-05	6.39313e-05	0.000154731	7.73235e-05	4.35575e-05	5.1669e-05	7.8938e-05	3.70325e-05	4.25566e-05	7.1791e-05	7.74364e-05	4.56221e-05	3.89479e-05	5.22311e-05	4.95095e-05	0.00016741	0.000127661	5.92213e-05	0.000133189	3.90027e-05	9.59989e-05	9.22627e-05	8.19954e-05	0.000117552	0.000114865	7.92458e-05	8.8676e-05	9.57662e-05
1450	Creatine	0.7108	9.02934e-06	8.67633e-06	1.11257e-05	9.52422e-06	7.02596e-06	7.80544e-06	8.8645e-06	6.39459e-06	6.14222e-06	7.75147e-06	4.89006e-06	7.04393e-06	7.30552e-06	6.58797e-06	9.49442e-06	8.60987e-06	5.22006e-06	6.83389e-06	1.20068e-05	1.09646e-05	8.85494e-06	9.30516e-06	7.85058e-06	3.15979e-05	7.1053e-05	7.75684e-06	1.33536e-05	2.34862e-05	0.000151074	1.18013e-05	0.00033045	7.4486e-05	1.41378e-05	1.37793e-05	9.9288e-05	9.5822e-05	9.75852e-05	9.874e-05	9.67094e-05	9.93474e-05	9.95896e-05	9.79656e-05
1456	L-Isoleucine	0.9975	4.97741e-06	5.29125e-06	9.42704e-06	8.00098e-06	7.37642e-06	8.94385e-06	7.33616e-06	5.28683e-06	7.33544e-06	5.24069e-06	7.3392e-06	8.98707e-06	4.38803e-06	6.42954e-06	8.08436e-06	5.89544e-06	1.44022e-05	7.79904e-06	1.06361e-05	6.34329e-06	8.86008e-06	4.81817e-06	3.03211e-06	5.38251e-06	4.95497e-06	6.14044e-06	3.89025e-06	4.70307e-06	4.44025e-06	4.31389e-06	6.31095e-06	3.8714e-06	8.35142e-06	5.26736e-06	5.42588e-06	8.11931e-06	5.34548e-06	8.02884e-06	6.80861e-06	6.64572e-06	7.20581e-06	7.02563e-06
1483	Glutaric acid	0.6806	0.00037526	0.000401664	0.000515249	0.000445143	0.000413673	0.000436972	0.000431327	0.000317932	0.000295993	0.000270123	0.000303568	0.00030529	0.000282464	0.000295895	0.000445336	0.000305858	0.00133376	0.000301485	0.000367061	0.000380968	0.000522411	0.000297328	0.000376794	0.000308452	0.000222814	0.000326247	0.000332205	0.00031064	0.000318727	0.000269997	0.000339697	0.000346603	0.000413242	0.000310624	0.000333148	0.000343381	0.000354518	0.000348123	0.000354002	0.000355536	0.000352011	0.000351262
1488	Ethylmalonic acid	0.7839	4.5416e-05	5.75658e-05	6.86922e-05	8.24977e-05	5.97356e-05	6.66214e-05	6.34215e-05	2.59846e-05	3.34785e-05	2.05784e-05	3.59483e-05	4.52297e-05	1.28938e-05	2.90189e-05	4.11393e-05	2.61014e-05	3.71573e-05	3.6297e-05	0.000181044	2.33093e-05	5.75081e-05	1.5851e-05	5.12216e-05	6.0507e-05	2.51416e-05	1.49342e-05	2.99013e-05	3.29261e-05	4.28818e-05	3.15542e-05	6.91589e-05	6.23778e-05	0.000118416	4.18069e-05	6.10326e-05	5.7611e-05	5.8759e-05	5.9988e-05	5.93184e-05	6.082e-05	6.23547e-05	5.98085e-05
1570	L-Malic acid	0.9443	0.00539962	0.00521606	0.00899006	0.00797431	0.00693405	0.00678935	0.00688391	0.00502444	0.00894392	0.0100271	0.00880612	0.00954737	0.00723621	0.00826419	0.0107203	0.00695987	0.014409	0.00897134	0.0117751	0.00693652	0.00996202	0.00434495	0.00377575	0.00846281	0.00283975	0.00514497	0.00685968	0.00523798	0.00528077	0.0105792	0.0115794	0.00568475	0.0105678	0.00383653	0.0079214	0.00875815	0.00791906	0.00761652	0.00804006	0.00780253	0.00782194	0.00799304
1580	2,3-Dihydroxy-3-methylbutyric acid	0.8064	0.000177821	0.000237206	0.000387378	0.000902388	0.000579719	0.000241239	0.000420959	0.000167637	0.000196833	0.000252127	0.000515274	0.000782261	0.000310646	0.000370796	0.000353097	0.000245986	0.000749272	0.000571507	0.00113987	0.000324308	0.000564006	0.000119934	0.000295525	0.000527252	0.000381081	0.000317209	0.000470812	0.000351969	0.000203436	0.00048255	0.000395298	0.000198315	0.000397253	0.000174389	0.00030854	0.000744364	0.000758938	0.000715289	0.00106446	0.000596794	0.000697022	0.000762811
1639	Propylene glycol	0.7857	0.000380029	0.000362412	0.000348515	0.000308592	0.000348772	0.000349734	0.000349676	0.000345929	0.000361971	0.000377249	0.000344792	0.000339733	0.000346265	0.000352656	0.000319591	0.000396747	0.000265657	0.000374578	0.000327931	0.000393368	0.000346312	0.000312209	0.00034537	0.000311199	0.000360249	0.000346009	0.000359828	0.000339144	0.000345904	0.000341521	0.00033651	0.000369036	0.000320118	0.000423761	0.000356142	0.000299153	0.000305805	0.00030723	0.000305634	0.000311864	0.000299199	0.000304814
1670	Anthranilic acid (Vitamin L1)	0.9726	1.96838e-05	1.76012e-05	1.86895e-05	1.65072e-05	1.74383e-05	1.6619e-05	1.77565e-05	1.88626e-05	1.73108e-05	2.0369e-05	1.6825e-05	1.76166e-05	1.80236e-05	1.81679e-05	1.66078e-05	2.0042e-05	1.25519e-05	2.00602e-05	1.71431e-05	2.19232e-05	1.80547e-05	1.96636e-05	1.76767e-05	1.89504e-05	2.32782e-05	2.29221e-05	2.15296e-05	2.06701e-05	1.7961e-05	1.76681e-05	1.39902e-05	1.71494e-05	1.9448e-05	2.33276e-05	1.82574e-05	1.47029e-05	1.46328e-05	1.81826e-05	1.47658e-05	1.45412e-05	1.53948e-05	1.537e-05
1979	3-Butynoic acid	1	2.53349e-05	2.73977e-05	3.41533e-05	2.91212e-05	2.88477e-05	3.19584e-05	2.94689e-05	2.02412e-05	2.30534e-05	2.19554e-05	1.90687e-05	2.20571e-05	2.35059e-05	2.16469e-05	3.16572e-05	2.41307e-05	3.97598e-05	2.34665e-05	2.94671e-05	2.23936e-05	2.84792e-05	2.15245e-05	1.99497e-05	2.84707e-05	2.81581e-05	2.12369e-05	2.26509e-05	2.36651e-05	2.93665e-05	2.70812e-05	4.35561e-05	2.75013e-05	3.5648e-05	2.69166e-05	3.16783e-05	3.20851e-05	3.03942e-05	3.05263e-05	3.23336e-05	3.09563e-05	3.05192e-05	3.11358e-05
1981	Pyruvaldehyde	0.9885	3.67583e-05	3.92089e-05	6.28615e-05	5.16252e-05	5.10047e-05	7.54332e-05	5.28153e-05	4.17571e-05	5.2828e-05	4.91733e-05	4.95471e-05	5.87987e-05	3.93028e-05	4.85678e-05	4.12328e-05	4.11469e-05	8.62593e-05	5.56769e-05	4.82452e-05	3.52537e-05	5.13025e-05	3.76957e-05	2.93763e-05	4.77569e-05	4.49801e-05	4.53335e-05	3.88494e-05	4.06653e-05	5.72102e-05	4.29869e-05	6.81292e-05	3.889e-05	6.58371e-05	4.1838e-05	5.24819e-05	6.38285e-05	6.0734e-05	6.07417e-05	6.18223e-05	6.26118e-05	6.07932e-05	6.17552e-05
2043	4-Guanidinobutyric acid	0.8036	0.000122239	0.000129979	0.000158978	0.000144864	0.000150363	0.000179491	0.000147652	8.27662e-05	0.000117436	0.000116183	0.000114464	0.000123591	0.000111953	0.000111066	0.000116358	0.000112647	0.000126566	0.000116035	0.000153019	0.000117362	0.000123664	4.26029e-05	4.80282e-05	6.85828e-05	5.19365e-05	4.43181e-05	5.31828e-05	5.14419e-05	0.000103749	7.65839e-05	7.66644e-05	7.55745e-05	6.76622e-05	4.90239e-05	7.48763e-05	0.000101584	0.000100739	0.000100743	9.65769e-05	0.000103308	9.82118e-05	0.000100194
2088	Adipic acid	0.9477	5.96023e-06	7.32626e-06	9.36835e-06	8.72925e-06	7.77394e-06	1.09608e-05	8.35314e-06	0.000143165	0.000173145	0.00018672	7.9561e-06	1.01946e-05	0.00014093	0.000110352	8.37641e-06	9.0262e-06	1.58315e-05	1.03083e-05	7.51012e-06	0.000140875	3.1988e-05	0.000161454	1.29335e-05	1.30757e-05	9.99353e-06	0.000140501	6.43407e-06	5.73986e-05	1.44918e-05	0.000133587	8.69832e-06	1.67921e-05	2.13727e-05	1.11824e-05	3.4354e-05	1.41587e-05	1.36645e-05	1.35222e-05	1.40547e-05	1.45062e-05	1.25641e-05	1.3745e-05
2092	D-Quinovose	0.7164	9.23477e-05	8.48944e-05	0.00012567	0.000124953	0.000119466	0.000128623	0.000112659	5.80076e-05	7.27081e-05	9.09012e-05	6.56847e-05	6.69038e-05	5.57197e-05	6.83208e-05	7.46283e-05	6.4306e-05	0.000142263	8.64715e-05	6.28249e-05	6.43873e-05	8.24801e-05	6.81325e-05	6.47242e-05	7.73782e-05	9.60232e-05	7.14241e-05	4.97811e-05	7.12439e-05	5.41333e-05	5.54792e-05	0.000129915	6.40716e-05	8.44611e-05	7.5661e-05	7.72868e-05	8.43388e-05	8.85383e-05	8.51519e-05	8.5817e-05	8.78338e-05	8.65699e-05	8.6375e-05
2123	L-Glutamate	0.9687	0.00157744	0.00202615	0.00184385	0.00222703	0.00183887	0.00186023	0.00189559	0.00187675	0.0022754	0.00217508	0.00212139	0.00228371	0.00157205	0.00205073	0.00221672	0.00257037	0.00181477	0.00252031	0.00232173	0.00223776	0.00228028	0.00134881	0.00207692	0.00192345	0.00175179	0.00170403	0.00145402	0.00170984	0.00164842	0.00196515	0.00240104	0.00182391	0.00226441	0.00139689	0.00191663	0.00190541	0.00190246	0.0018835	0.00192812	0.00193158	0.00192003	0.00191185
2172	(S)-2-Hydroxyglutarate	0.8756	0.00298961	0.00304372	0.00504863	0.00391787	0.00388586	0.00413165	0.00383623	0.0029334	0.00371815	0.00351296	0.00381097	0.00458334	0.00257531	0.00352236	0.00406341	0.00355092	0.00709334	0.00420846	0.00370988	0.00310502	0.0042885	0.00243756	0.00312075	0.00343434	0.00200738	0.00346746	0.00242679	0.00281571	0.00246199	0.00393887	0.0038655	0.00316296	0.00541399	0.00282424	0.00361126	0.00354592	0.0033038	0.00328168	0.0033741	0.00334855	0.00333648	0.00336509
2193	Hydroxyacetone	0.9991	9.01955e-05	9.55708e-05	0.000118324	0.000124328	0.00010612	9.56835e-05	0.000105037	3.00998e-05	3.94367e-05	3.63651e-05	3.71723e-05	4.35128e-05	2.51e-05	3.52811e-05	5.75136e-05	5.01875e-05	0.000142008	6.44653e-05	8.93558e-05	3.80828e-05	7.36022e-05	0.000200641	0.000148306	0.000374682	0.000203024	0.000350078	0.000136503	0.000235539	3.21315e-05	0.00022974	0.00010755	0.000147291	0.000153557	0.00027686	0.000157855	0.00036987	0.000354725	0.00035559	0.00036375	0.000360956	0.000349389	0.000359047
2250	Glyceraldehyde	0.8477	4.37348e-05	4.31843e-05	8.81909e-05	7.4329e-05	0.000107937	5.03471e-05	6.79538e-05	2.30693e-05	7.40084e-05	6.54237e-05	5.58485e-05	0.000102843	2.41006e-05	5.75489e-05	4.86997e-05	6.38286e-05	8.53384e-05	0.000176839	0.00013195	4.70644e-05	9.22866e-05	2.64024e-05	2.91713e-05	0.000305979	0.000152404	6.79873e-05	4.15687e-05	0.000103919	9.10549e-05	5.14853e-05	9.67369e-05	0.000140198	0.000116275	0.000161474	0.000109537	9.37781e-05	0.000178745	0.000113794	0.000100258	9.99946e-05	0.000116326	0.000117149
2318	p-Hydroxyphenylacetic acid	0.9808	0.000123158	0.000106713	0.000148965	0.000112101	0.000115669	0.000142732	0.00012489	0.00014764	0.000113287	0.000107801	0.000113377	0.000131933	0.000110362	0.000120733	0.000133974	0.00012842	0.00020568	0.000126698	9.9541e-05	0.00013868	0.000138832	9.85358e-05	5.84355e-05	0.000126852	0.000197072	0.000106635	0.000151449	0.000123163	0.000111873	9.20744e-05	0.000119571	0.000117639	0.000178133	8.8472e-05	0.000117961	0.000100659	0.000148636	0.00014993	0.000100636	0.000151808	0.000147937	0.000133268
2323	N1-Methyl-2-pyridone-5-carboxamide	0.9899	6.54522e-06	7.46541e-06	9.08492e-06	8.402e-06	7.84906e-06	8.83037e-06	8.0295e-06	2.03424e-05	8.80494e-06	1.27873e-05	6.28042e-06	5.94015e-06	4.50116e-06	9.77605e-06	6.80254e-06	8.78065e-06	8.27973e-06	1.092e-05	1.26167e-05	5.54137e-06	8.8235e-06	5.73632e-06	1.28528e-05	1.54593e-05	1.28415e-05	2.25793e-05	6.23792e-06	1.26179e-05	6.48455e-06	6.20608e-06	1.53931e-05	7.18447e-06	9.62669e-06	7.297e-06	8.69865e-06	8.87108e-06	8.37362e-06	8.73921e-06	8.56998e-06	8.79079e-06	8.88749e-06	8.70536e-06
2327	Xylitol	0.8608	0.000638307	0.000597939	0.000988223	0.00107056	0.00103669	0.000888512	0.000870038	0.000549525	0.000816159	0.000810707	0.000761272	0.000920725	0.000500508	0.000726483	0.000708809	0.000719083	0.00112633	0.000888445	0.000817625	0.000555831	0.000802688	0.000600825	0.00066796	0.00113561	0.000919482	0.000829054	0.000646093	0.000799837	0.000632715	0.000800449	0.00148327	0.000665639	0.00106988	0.000587562	0.000873253	0.000896395	0.000875089	0.000886928	0.00090112	0.000885566	0.000892885	0.000889664
2382	Glycerol 3-phosphate	0.9973	5.24146e-05	5.03948e-05	0.000121182	8.7295e-05	8.03274e-05	0.000102773	8.23978e-05	2.34992e-05	4.12771e-05	3.53266e-05	4.06099e-05	4.71949e-05	3.65475e-05	3.74092e-05	5.87422e-05	3.8731e-05	0.000100255	5.50324e-05	0.000101565	3.30364e-05	6.45603e-05	2.42282e-05	4.77957e-05	0.000112265	7.44717e-05	3.74937e-05	2.71851e-05	5.39065e-05	3.2345e-05	5.00412e-05	0.000194198	4.44141e-05	0.000111891	2.97862e-05	7.71127e-05	7.0025e-05	6.72033e-05	6.81096e-05	6.90716e-05	6.96615e-05	6.80774e-05	6.86914e-05
2387	Gentisic acid	0.9715	0.00124896	0.00132508	0.00126302	0.000928739	0.00103787	0.00101278	0.00113608	0.00165092	0.00111437	0.00150412	0.000987403	0.000800346	0.00178139	0.00130643	0.00108953	0.00159407	0.000720589	0.00126178	0.0011981	0.00153909	0.00123386	0.00182308	0.00107596	0.00109053	0.00145088	0.00173763	0.00194716	0.00152087	0.00160146	0.00157723	0.0008356	0.00141229	0.00054951	0.00182488	0.00130016	0.00107375	0.00110575	0.00110563	0.00111452	0.00114125	0.00112985	0.00111179
2395	2,3-Dihydroxybenzoic acid	0.8927	9.41874e-05	9.08657e-05	7.7186e-06	0.000115914	1.91792e-05	0.000224453	9.20531e-05	7.27073e-05	0.000269792	0.00031771	0.000208181	0.000199698	0.000133894	0.00020033	0.000103371	0.000111233	0.000105547	0.000158145	6.27792e-05	9.68337e-05	0.000106318	0.000191183	4.90789e-05	0.000141012	0.000180713	0.000260493	0.000200201	0.000170447	1.41565e-05	0.000113301	7.70045e-05	0.000135315	0.000274462	0.000242224	0.000142744	0.000165786	0.000118104	0.000120616	0.000118893	0.000205137	0.000119905	0.000141407
2616	Allantoin	0.7062	0.0135196	0.0144588	0.0111548	0.00978183	0.0118917	0.0114415	0.0120414	0.0167971	0.0144365	0.0159416	0.0141716	0.0129245	0.0179963	0.0153779	0.012824	0.0151489	0.00928113	0.0118124	0.0121714	0.0169379	0.0130293	0.018215	0.0159187	0.0109476	0.0158379	0.0173911	0.0176628	0.0159955	0.0148887	0.0130761	0.0104917	0.015217	0.0100645	0.0160474	0.0132976	0.0125587	0.0129729	0.0127422	0.0129285	0.0132626	0.0128043	0.0128782
2682	Isovalerylglycine	0.9996	0.00345914	0.00300806	0.00352026	0.00293645	0.00356097	0.00388288	0.00339463	0.00205228	0.00331522	0.0039147	0.0033401	0.00282794	0.00404454	0.00324913	0.00402364	0.00409908	0.00282272	0.00356776	0.00594474	0.00415629	0.00410237	0.00483014	0.00386917	0.00478043	0.00402643	0.00447165	0.005325	0.00455047	0.00441091	0.00465166	0.00515044	0.00458163	0.00544742	0.00316195	0.00456733	0.00376292	0.00371996	0.00395653	0.00378444	0.00380794	0.0038171	0.00380815
2726	2-Oxoadipic acid	0.9682	0.000500844	0.000382536	0.000545448	0.000486004	0.000700828	0.000793473	0.000568189	0.000265005	0.000673913	0.000652229	0.000616529	0.000926555	0.000330871	0.000577517	0.000309489	0.000401395	0.000314549	0.00053327	0.000976048	0.000331035	0.000477631	0.000249224	0.000172686	0.000177347	8.42274e-05	0.000300201	0.000260959	0.000207441	0.000455802	0.000215487	0.000474467	0.000327653	0.000408682	0.000197691	0.000346631	0.000408779	0.000355082	0.000344575	0.000350324	0.000348945	0.000349692	0.000359566
2745	3,3-Dimethylglutaric acid	0.7832	6.97467e-05	4.17806e-05	0.000114052	0.000116474	4.80407e-05	5.42739e-05	7.40613e-05	3.59674e-05	3.15714e-05	2.06412e-05	3.35805e-05	5.3628e-05	2.24067e-05	3.29659e-05	6.81844e-05	5.58512e-05	3.11298e-05	7.69387e-05	3.33679e-05	5.36369e-05	5.31848e-05	3.52423e-05	3.26469e-05	3.22975e-05	4.74116e-05	4.81335e-05	3.88962e-05	3.91046e-05	4.90572e-05	2.75103e-05	5.39138e-05	2.97948e-05	6.61015e-05	4.08771e-05	4.45424e-05	3.78006e-05	5.4736e-05	4.61204e-05	3.64052e-05	4.20347e-05	4.08971e-05	4.2999e-05
2748	Pimelic acid	0.8607	9.95499e-06	8.49223e-06	1.39093e-05	8.72949e-06	7.33184e-06	1.38701e-05	1.03813e-05	7.68858e-06	9.71988e-06	1.00687e-05	7.25883e-06	7.7096e-06	3.84299e-06	7.71476e-06	1.23684e-05	6.96329e-06	3.49038e-05	9.08341e-06	7.62453e-06	4.38404e-06	1.25546e-05	6.64161e-06	1.08763e-05	1.23064e-05	7.18535e-06	8.91261e-06	5.75308e-06	8.61255e-06	9.99364e-06	1.27022e-05	1.92727e-05	1.10433e-05	1.83174e-05	1.03116e-05	1.36068e-05	4.12391e-05	4.18079e-05	4.19525e-05	3.964e-05	4.65612e-05	4.42201e-05	4.25702e-05
2800	Indole-3-carboxylic acid	1	0.000917947	0.00116068	0.00107655	0.0018378	0.00129421	0.00206587	0.00139218	0.0012475	0.00153022	0.00172109	0.00168047	0.0013973	0.00151098	0.00151459	0.00108113	0.00136928	0.000276086	0.000973992	0.00157183	0.00162492	0.00114954	0.00108244	0.00137491	0.000876439	0.00110294	0.00112968	0.00116794	0.00112239	0.00140214	0.00103748	0.00128337	0.00134419	0.00135036	0.00124542	0.00127716	0.00113817	0.00116333	0.000937999	0.00123128	0.000943857	0.0011893	0.00110066
2865	3-Hydorxy-3-methylglutaric acid	0.8152	7.41693e-05	6.0421e-05	7.29324e-05	8.41437e-05	0.000106749	9.06592e-05	8.15125e-05	6.37093e-05	5.15031e-05	8.25863e-05	7.05788e-05	8.01904e-05	4.58546e-05	6.57371e-05	7.95876e-05	6.26003e-05	0.000100446	6.82476e-05	0.000106878	6.80676e-05	8.09711e-05	5.67465e-05	3.23767e-05	0.000105991	8.75788e-05	6.31665e-05	4.80565e-05	6.56527e-05	6.61608e-05	9.86366e-05	0.000155907	7.08184e-05	0.000104388	6.16991e-05	9.2935e-05	8.34702e-05	8.03717e-05	0.000134424	8.16105e-05	8.72051e-05	8.19427e-05	9.1504e-05
2866	Theobromine	0.8758	8.3005e-05	8.2184e-05	7.32066e-05	7.96335e-05	7.96604e-05	7.753e-05	7.92032e-05	3.69726e-05	3.33494e-05	8.10112e-05	4.66137e-05	5.36345e-05	4.47468e-05	4.93881e-05	5.77778e-05	6.98561e-05	3.18479e-05	6.27149e-05	6.89531e-05	7.08489e-05	6.03331e-05	8.01264e-05	5.85242e-05	6.14137e-05	8.46594e-05	9.28851e-05	6.27727e-05	7.33969e-05	6.12756e-05	8.15562e-05	0.000154774	7.92272e-05	0.000130598	9.55309e-05	0.000100494	7.80477e-05	7.37461e-05	7.43356e-05	7.61414e-05	7.64058e-05	7.34383e-05	7.53525e-05
2985	tras-2-Hydroxycinnamic acid	0.9664	4.86161e-05	3.64913e-05	7.30432e-05	3.78596e-05	6.27999e-05	5.50573e-05	5.23112e-05	3.94249e-05	3.48826e-05	4.24393e-05	3.5999e-05	5.40663e-05	7.41366e-05	4.68248e-05	3.54218e-05	4.08991e-05	7.20824e-05	3.44345e-05	3.66863e-05	6.39378e-05	4.72437e-05	7.45488e-05	4.39877e-05	9.02126e-05	9.947e-05	0.000105165	0.000112799	8.76972e-05	7.4123e-05	7.15269e-05	4.94082e-05	9.10355e-05	0.000105468	0.000154279	9.09735e-05	4.88104e-05	4.98671e-05	4.87133e-05	5.35433e-05	4.55825e-05	4.83864e-05	4.91505e-05
2994	L-Iditol	0.7243	1.68888e-05	1.46144e-05	4.20998e-05	4.97075e-05	2.59488e-05	3.11279e-05	3.00645e-05	9.59491e-06	1.80497e-05	1.69982e-05	1.99068e-05	4.5184e-05	1.07677e-05	2.00836e-05	2.05278e-05	1.57362e-05	2.93032e-05	2.4641e-05	2.26284e-05	1.27822e-05	2.09364e-05	1.2225e-05	1.64375e-05	5.73701e-05	2.20539e-05	1.84087e-05	1.19256e-05	2.30702e-05	1.66518e-05	2.34881e-05	5.10355e-05	1.82027e-05	4.11004e-05	1.51889e-05	2.76112e-05	2.27045e-05	2.09427e-05	2.18888e-05	2.22859e-05	2.02184e-05	2.19373e-05	2.1663e-05
3072	Dihydrothymine	0.9999	0.000538778	0.000642496	0.000805224	0.000821894	0.00069426	0.000604771	0.00068457	0.000551419	0.000631645	0.000564537	0.000529043	0.000660665	0.000179102	0.000519402	0.00083616	0.000664791	0.000461807	0.00069662	0.00125154	0.000521927	0.000738808	0.000477292	0.000454928	0.000768781	0.000579483	0.000639353	0.000309172	0.000538168	0.000993476	0.000629321	0.00068808	0.000904786	0.000846476	0.000399019	0.000743526	0.00082021	0.000846648	0.000852956	0.000849757	0.000859721	0.000851677	0.000846828
3078	1,2-Benzenedicarboxylic acid	0.9976	0.000181816	0.000170248	0.000100018	0.00013389	0.000120341	9.47859e-05	0.000133517	5.82109e-05	0.00010767	0.00011681	0.000115179	0.000141104	0.000217855	0.000126138	0.00013869	9.23651e-05	0.000244417	0.000109566	0.000221117	0.000168319	0.000162412	0.000135125	9.29431e-05	9.68808e-05	0.000148126	0.000144874	0.000171452	0.000131567	0.00015946	5.00433e-05	6.86236e-05	5.56364e-05	2.44577e-05	7.96341e-05	7.29758e-05	9.83842e-05	9.21564e-05	0.000143544	9.77069e-05	9.73513e-05	9.74763e-05	0.000104436
3093	DL-3-Phenyllactic acid	0.9373	0.00217833	0.00260074	0.00130232	0.0044068	0.00232714	0.0016034	0.00240312	0.000864748	0.00272896	0.00202832	0.00308508	0.00336772	0.00214374	0.00236976	0.00400955	0.00401634	0.00916675	0.00552312	0.00408965	0.00164194	0.00474122	0.00134036	0.000568264	0.00519463	0.00108652	0.00155357	0.00172302	0.00191106	0.00189752	0.00430588	0.00170545	0.00244093	0.00414566	0.00162745	0.00268715	0.00389283	0.00360389	0.003619	0.00364959	0.00377999	0.0036811	0.0037044
3099	3-(3-Hydroxyphenyl)propanoic acid	0.9627	9.58097e-06	1.19206e-05	2.20851e-05	1.56462e-05	1.71473e-05	1.59851e-05	1.53942e-05	8.73713e-06	1.28867e-05	1.50822e-05	1.24333e-05	1.61707e-05	1.11777e-05	1.2748e-05	1.01394e-05	1.18293e-05	6.39652e-06	1.57565e-05	1.33308e-05	1.17189e-05	1.15286e-05	9.86247e-06	7.38578e-06	1.59717e-05	1.3533e-05	1.59137e-05	1.47643e-05	1.29051e-05	8.64293e-06	1.08324e-05	1.44737e-05	9.11517e-06	1.30432e-05	1.35134e-05	1.16035e-05	2.22295e-05	2.15656e-05	2.1799e-05	1.50699e-05	2.61438e-05	2.10625e-05	2.13117e-05
3136	Quinolinate	0.9869	0.000281184	0.00028386	0.000561052	0.000363151	0.000307764	0.000333205	0.000355036	0.000170858	0.000222627	0.000180363	0.000180112	0.000181373	0.000133457	0.000178132	0.0001633	0.000214739	9.66403e-05	0.000235764	0.000316092	0.000190079	0.000202769	4.28672e-05	0.000201864	0.0002494	0.000444685	0.00018047	0.000157035	0.00021272	0.00019523	0.000158096	0.000480676	0.000222683	0.000355148	0.000214026	0.000270977	0.000206174	0.000193776	0.000174624	0.000213799	0.000180765	0.000202685	0.000195304
3181	Phenylpropiolic acid	0.9997	2.54542e-05	1.17064e-05	7.98325e-06	2.91269e-05	5.60589e-05	3.63872e-05	2.77861e-05	2.22272e-05	2.68856e-05	2.58397e-05	2.12765e-05	1.65167e-05	4.5457e-05	2.63671e-05	1.02304e-05	1.58924e-05	1.48076e-05	1.16391e-05	1.5151e-05	2.24065e-05	1.50212e-05	3.79657e-05	9.78883e-06	9.16953e-06	2.44296e-05	5.72228e-05	4.70452e-05	3.09369e-05	1.95629e-05	3.02348e-05	6.03266e-06	2.82543e-05	7.63585e-06	4.59267e-05	2.29412e-05	3.09814e-05	1.72483e-05	2.54901e-05	2.66424e-05	2.37933e-05	2.30462e-05	2.45336e-05
3189	3-Hydroxymandelic acid	0.9746	0.000161742	0.000137713	0.00016531	0.000149604	0.000157381	0.000217816	0.000164928	9.37906e-05	0.000128542	0.000102812	0.000117597	0.000120472	0.000156723	0.00011999	0.000276647	0.000103223	0.000355044	0.000123578	0.000149807	0.000119246	0.000187924	0.000103696	0.000122894	0.000110373	0.000157521	0.000121563	0.000113808	0.000121643	0.00010833	0.000132752	0.000213372	0.000115295	0.000132344	0.000110093	0.000135364	0.000159491	0.000202977	0.000167639	0.00016529	0.000166449	0.000170624	0.000172078
3207	Agmatine	0.9062	1.33647e-05	1.05193e-05	4.29811e-06	7.87704e-06	7.86619e-06	1.1864e-05	9.29822e-06	1.06742e-05	1.29976e-05	9.66493e-06	1.01219e-05	1.35854e-05	1.08096e-05	1.1309e-05	1.92727e-05	1.73174e-05	2.40596e-05	1.68105e-05	9.662e-06	1.45162e-05	1.69397e-05	2.47803e-05	9.51163e-06	1.83622e-05	9.93606e-06	1.99691e-05	2.16215e-05	1.73635e-05	1.0744e-05	1.50569e-05	1.36463e-05	1.50741e-05	1.70782e-05	8.37806e-06	1.33296e-05	1.21847e-05	9.60656e-06	1.5465e-05	1.39253e-05	1.27616e-05	1.34398e-05	1.28972e-05
3251	2-Furoylglycine	0.9882	0.000136592	0.000125782	0.000143531	0.000139729	0.000142143	0.000147504	0.000139213	0.000101553	0.000124844	0.000129768	0.000106807	0.000115287	9.88816e-05	0.000112857	0.000130875	0.000124786	0.000165727	0.000137728	7.40738e-05	0.00010497	0.000123026	0.000390504	0.00020179	0.00041422	0.000301364	0.000441255	0.000387324	0.000356076	8.96568e-05	0.000257634	0.000186996	0.000266825	0.000229133	0.000527037	0.000259547	0.000619735	0.000595761	0.000605245	0.000603446	0.000609493	0.00060855	0.000607038
3326	Mevalonic acid	0.9921	0.000173411	1.46464e-05	3.19832e-05	1.53188e-05	2.73514e-05	2.71932e-05	4.83174e-05	0.000159239	2.92117e-05	3.05029e-05	2.95522e-05	3.03894e-05	4.72981e-05	5.43656e-05	2.94334e-05	4.39111e-05	0.000195967	3.59055e-05	4.27033e-05	1.94041e-05	6.12207e-05	4.26151e-05	1.15096e-05	1.60191e-05	0.000198434	4.1627e-05	3.20741e-05	5.70464e-05	1.84608e-05	2.05019e-05	1.23639e-05	0.00015347	3.66671e-05	0.000169318	6.84636e-05	2.68951e-05	2.83545e-05	2.78817e-05	2.78419e-05	2.95419e-05	2.04517e-05	2.68278e-05
3506	Acetyl-DL-Leucine	0.9982	0.0020172	0.00160848	0.00248968	0.0015522	0.00228556	0.00277466	0.00212129	0.00213651	0.00241418	0.0017543	0.00230604	0.00289247	0.0008089	0.00205207	0.00230413	0.0028674	0.00183925	0.00290671	0.00104466	0.00178174	0.00212398	0.000706456	0.00164003	0.00138488	0.0019999	0.00114688	0.000632952	0.00125185	0.00225122	0.00175762	0.002328	0.00203225	0.00229848	0.00107903	0.00195777	0.00190661	0.0019055	0.00235395	0.00192953	0.00194045	0.00194509	0.00199685
3536	Isocitrate	0.7939	0.000183763	0.000133246	0.000137612	0.000157273	0.000241821	0.000314522	0.000194706	0.000226131	0.000493848	0.000440882	0.00038633	0.000428576	0.000304765	0.000380089	0.000178107	0.000213477	0.000407862	0.000287	0.000437537	0.00010731	0.000271882	0.000145272	5.55126e-05	0.000139707	7.51053e-05	0.000183956	0.000157849	0.000126234	8.22708e-05	9.44948e-05	0.000145585	0.00010013	0.000129625	0.000109875	0.00011033	0.000191533	0.000197939	0.000182101	0.000199249	0.000199102	0.000194025	0.000193991
3541	cis-Aconitate	0.9771	0.0198667	0.0210368	0.0182641	0.0179794	0.0178106	0.0181081	0.0188443	0.0209797	0.0193519	0.0193361	0.0172214	0.0160706	0.020104	0.0188439	0.0181515	0.0205634	0.0157515	0.0177789	0.0197995	0.0210031	0.0188413	0.0201839	0.0185091	0.0166844	0.0211392	0.0180153	0.0219988	0.0194218	0.0202464	0.0184724	0.0184265	0.0208626	0.0170302	0.0203826	0.0192368	0.0185567	0.0180173	0.0181657	0.0182468	0.0185588	0.0184003	0.0183243
3546	Shikimate	0.7506	7.16981e-05	6.68537e-05	7.29858e-05	5.95497e-05	5.50119e-05	7.43408e-05	6.674e-05	6.66747e-05	6.17854e-05	6.21422e-05	5.35751e-05	5.8115e-05	6.88817e-05	6.18624e-05	6.3616e-05	5.5594e-05	0.000113094	5.89419e-05	6.70551e-05	7.39209e-05	7.2037e-05	9.19887e-05	4.71276e-05	7.25125e-05	6.70127e-05	6.54839e-05	5.56561e-05	6.66303e-05	5.1201e-05	6.45597e-05	7.38869e-05	5.63991e-05	5.98466e-05	8.17151e-05	6.46014e-05	6.50565e-05	6.65375e-05	6.38599e-05	7.34617e-05	6.25203e-05	6.79891e-05	6.65709e-05
3559	Dihydrouracil	0.9992	0.000105775	0.000221666	0.000125717	0.000209913	0.000129264	5.60229e-05	0.000141393	0.000399917	0.000148573	0.000463627	0.000143641	9.87207e-05	0.000146857	0.000233556	0.000396084	0.00038688	9.30598e-05	9.91971e-05	0.000503012	0.000271471	0.000291618	0.000295858	6.51273e-05	8.77605e-05	6.8266e-05	0.000157446	0.000128908	0.000133894	0.000137307	9.63466e-05	7.07636e-05	0.000156535	9.43931e-05	0.000447056	0.000167067	0.000106232	0.000118474	7.83151e-05	0.000109705	0.000118925	0.000134066	0.000110953
3616	N-Acetyl-L-aspartic acid	0.9224	0.00131702	0.00135049	0.00187337	0.0019995	0.00166896	0.00174693	0.00165938	0.00132413	0.00164363	0.00167333	0.00154115	0.00180879	0.00122862	0.00153661	0.00187233	0.00144739	0.00299638	0.00179959	0.00192098	0.0012928	0.00188825	0.000973504	0.00110654	0.00213411	0.000922799	0.00126718	0.00120174	0.00126765	0.0014069	0.00201375	0.0021693	0.00161652	0.00315493	0.0010245	0.00189765	0.00174678	0.00163155	0.00163012	0.00167801	0.0016589	0.00165618	0.00166692
3676	L-Ascorbic acid	0.9552	0.00170212	0.00181272	0.00175904	0.00161397	0.00172342	0.00171854	0.00172164	0.00181021	0.00165994	0.00184327	0.00159493	0.00161427	0.0018827	0.00173422	0.00150166	0.00170737	0.00135983	0.00145767	0.00186786	0.00165544	0.00159164	0.00178728	0.00196802	0.00166385	0.00193265	0.00185059	0.0016178	0.00180336	0.00206345	0.00167386	0.00195987	0.00198354	0.00193423	0.00189078	0.00191762	0.00165052	0.00156293	0.00156559	0.00159753	0.00159053	0.00159251	0.00159327
3677	Maleic acid	0.9975	0.00189469	0.00195892	0.00130226	0.0022963	0.00174111	0.00172673	0.00182	0.000750223	0.000973942	0.000941049	0.000723748	0.000673159	0.000732428	0.000799091	0.00240058	0.00172721	0.00381348	0.00206028	0.00135614	0.000888139	0.00204097	0.00107828	0.000920582	0.00279546	0.00118617	0.000787993	0.00132909	0.00134959	0.00170888	0.00286356	0.00244594	0.00207492	0.00312114	0.000884442	0.00218315	0.00202137	0.00191189	0.00194703	0.00196273	0.00196703	0.00195118	0.0019602
3685	N-carbamoyl-L-aspartate	0.9344	3.51046e-05	3.54623e-05	6.26633e-05	5.22761e-05	4.48109e-05	7.02138e-05	5.00885e-05	4.20892e-05	4.80806e-05	4.28163e-05	4.59976e-05	4.80477e-05	3.66079e-05	4.39399e-05	5.94646e-05	4.79981e-05	9.52905e-05	6.94476e-05	5.32162e-05	3.92355e-05	6.07754e-05	2.82464e-05	3.59304e-05	4.96472e-05	2.55144e-05	3.14473e-05	3.5182e-05	3.43279e-05	3.17985e-05	5.32873e-05	9.85877e-05	3.96909e-05	9.30915e-05	2.98681e-05	5.77207e-05	4.68545e-05	4.23635e-05	4.2522e-05	4.33754e-05	4.3101e-05	4.31987e-05	4.35692e-05
3692	2-Isopropylmalic acid	0.9226	0.00010134	9.60118e-05	0.000261291	0.000176782	0.000195889	0.000240439	0.000178626	0.000318376	0.000172332	0.00019684	0.00017697	0.000264511	0.000147983	0.000212835	0.00018522	0.000117121	0.000307838	0.000212479	0.000415118	0.000297853	0.000255938	0.000216071	0.00044044	0.000321784	0.000141261	0.000279484	0.000408267	0.000301218	0.000152456	0.000184466	0.000311773	0.000230615	0.000322541	0.000629915	0.000305295	0.00034689	0.00033675	0.000323693	0.000359848	0.000326308	0.000325657	0.000336524
3709	Isocaproic acid	0.9948	4.79862e-05	5.24049e-05	9.69641e-05	8.16359e-05	6.57141e-05	8.44032e-05	7.15181e-05	4.56284e-05	7.02683e-05	5.4356e-05	6.44908e-05	8.77886e-05	2.99034e-05	5.87393e-05	6.48138e-05	5.05795e-05	0.000106594	5.74995e-05	7.60164e-05	5.00793e-05	6.7597e-05	4.45974e-05	3.29075e-05	8.03943e-05	4.35329e-05	5.75744e-05	4.52426e-05	5.07082e-05	3.07675e-05	4.84971e-05	8.26535e-05	3.82371e-05	8.77711e-05	3.39588e-05	5.36475e-05	6.22637e-05	6.03045e-05	6.0244e-05	6.1454e-05	6.03418e-05	6.04644e-05	6.08454e-05
3815	2-Dehydro-3-deoxy-D-gluconate	0.9382	0.000227963	0.000236627	0.000312424	0.000404452	0.000332382	0.000254499	0.000294724	0.000158749	0.000216922	0.000242591	0.000241653	0.000316898	0.000192903	0.000228286	0.000205518	0.00018185	0.0002816	0.000321405	0.000373669	0.000132949	0.000249499	0.000111858	0.000311873	0.000464523	0.000423996	0.00017128	0.000109017	0.000265425	0.00027187	0.000264068	0.000678099	0.000309291	0.000547821	0.000283492	0.00039244	0.000355659	0.000343848	0.000341599	0.000412929	0.000345793	0.000347126	0.000357826
3856	L-Gulonic gamma-lactone	0.8728	2.52791e-05	3.91597e-05	2.839e-05	2.91094e-05	3.05084e-05	3.40031e-05	3.1075e-05	5.22919e-05	3.88642e-05	6.20072e-05	5.13067e-05	3.96259e-05	5.50276e-05	4.98539e-05	3.31479e-05	3.5477e-05	4.06876e-05	2.93648e-05	3.65683e-05	3.76385e-05	3.54807e-05	3.20765e-05	3.95209e-05	2.5693e-05	3.11164e-05	3.71652e-05	3.60986e-05	3.36118e-05	3.24401e-05	4.8484e-05	4.02818e-05	3.8635e-05	4.0258e-05	3.99339e-05	4.00055e-05	2.77246e-05	2.9261e-05	2.8467e-05	2.8723e-05	3.92601e-05	2.8962e-05	3.03996e-05
3930	myo-Inositol	0.7488	3.31606e-06	5.04073e-05	7.06856e-05	5.56356e-05	5.21303e-05	5.88367e-05	4.85019e-05	4.04839e-05	4.54111e-05	6.14029e-05	4.7131e-05	5.09e-05	4.04356e-05	4.76274e-05	5.89935e-05	6.15434e-05	4.05987e-05	4.94928e-05	8.11234e-05	4.90112e-05	5.67938e-05	3.45903e-05	6.48262e-05	6.32629e-05	6.23876e-05	4.66334e-05	4.29288e-05	5.24382e-05	7.59427e-05	5.88643e-05	9.17573e-05	6.9768e-05	9.48325e-05	5.66187e-05	7.46306e-05	6.6638e-05	6.68635e-05	6.60515e-05	6.66342e-05	7.35443e-05	6.22722e-05	6.70006e-05
3934	L-Sorbose	0.8578	0.00607778	0.00607675	0.00524726	0.00472308	0.00551025	0.00536017	0.00549921	0.0062609	0.00589175	0.00629354	0.00562499	0.00532329	0.00650585	0.00598339	0.00519721	0.00648283	0.00393137	0.00547545	0.00514121	0.00681754	0.0055076	0.00658809	0.00591337	0.00491445	0.00627095	0.00636925	0.00672592	0.00613034	0.00587166	0.00556812	0.00481286	0.00618902	0.00474422	0.00695377	0.00568994	0.00495453	0.00499108	0.0050137	0.00504388	0.00504918	0.00506132	0.00501895
3974	Acamprosate	0.97	0.00547347	0.00444166	0.0023716	0.00460761	0.00438563	0.00212422	0.0039007	0.00601816	0.00300111	0.00418072	0.0029146	0.00181558	0.00489285	0.00380384	0.00536014	0.00544997	0.00706879	0.00593443	0.00476645	0.00490575	0.00558092	0.00275704	0.00775288	0.00470871	0.00340819	0.00363785	0.00322115	0.00424764	0.00750287	0.00819046	0.00638767	0.00546733	0.00276229	0.00494031	0.00587516	0.00472677	0.00461445	0.00470102	0.00467382	0.00475087	0.00468793	0.00469248
3981	Nicotinuric acid	0.9943	0.000791745	0.000773049	0.00069756	0.00061339	0.000714891	0.000708251	0.000716481	0.000796969	0.000764551	0.000812192	0.000719892	0.00069518	0.000771731	0.000760086	0.000668899	0.000844286	0.000522381	0.00073111	0.000667839	0.000864418	0.000716489	0.000795458	0.000747786	0.000635916	0.000794215	0.000789139	0.000826	0.000764752	0.000755058	0.000725695	0.000633636	0.000788351	0.000627517	0.000892017	0.000737046	0.000635909	0.000639068	0.000643167	0.000648775	0.000646379	0.000647933	0.000643538
4052	Nicotinamide	0.8164	8.40027e-06	9.0946e-06	1.27481e-05	9.15915e-06	8.47329e-06	1.08397e-05	9.78584e-06	5.80794e-06	8.15099e-06	7.56549e-06	5.90478e-06	7.21506e-06	5.83479e-06	6.74651e-06	4.95821e-06	5.8529e-06	6.22277e-06	4.87935e-06	6.43206e-06	7.46644e-06	5.96862e-06	6.56747e-06	4.72465e-06	6.92957e-06	5.55244e-06	8.00027e-06	6.28711e-06	6.34359e-06	4.17147e-06	7.41231e-06	7.56492e-06	6.43361e-06	9.6758e-06	8.53212e-06	7.29837e-06	6.10824e-06	6.27246e-06	5.2669e-06	7.34157e-06	5.97056e-06	6.40866e-06	6.22807e-06
4057	D-Threitol	0.9378	0.000363256	0.000373001	0.000563171	0.000604327	0.000463454	0.000406922	0.000462355	0.000352341	0.000687257	0.000566163	0.000883971	0.000856117	0.00065621	0.00066701	0.00059782	0.000606103	0.000962593	0.000830317	0.00131694	0.000324222	0.000772998	0.000335269	0.000405094	0.00126709	0.000428851	0.000431297	0.000382786	0.000541732	0.000939794	0.0010051	0.000832647	0.000587174	0.000429258	0.000342728	0.00068945	0.000631913	0.000605284	0.000617809	0.000612778	0.000627324	0.000610388	0.000617583
4093	4-Pyridoxic acid	0.8977	0.00467809	0.00495574	0.00399263	0.0040745	0.00419891	0.00392073	0.00430343	0.00650282	0.00433519	0.00509072	0.00416898	0.00351697	0.00710415	0.0051198	0.00487865	0.00482888	0.00398496	0.00400428	0.00255125	0.00550171	0.00429162	0.00655055	0.0052649	0.00448999	0.00480811	0.0066084	0.005486	0.00553466	0.00399492	0.00430368	0.00272206	0.00441852	0.00347319	0.00518847	0.00401681	0.0040314	0.00415145	0.00415204	0.00424434	0.00423198	0.00417342	0.0041641
4320	Indoleacrylic acid	0.9879	1.18227e-05	1.57434e-05	2.67663e-05	2.53126e-05	1.8773e-05	1.81767e-05	1.94324e-05	6.47547e-05	8.60511e-05	0.000150802	9.68925e-05	2.12583e-05	0.000158108	9.63111e-05	0.000135251	3.41046e-05	0.000116241	3.46152e-05	2.5711e-05	5.65061e-05	6.70715e-05	7.02717e-06	2.67427e-05	1.83039e-05	2.08362e-05	1.28214e-05	9.26856e-06	1.58333e-05	6.26256e-05	2.67391e-05	2.57685e-05	7.40777e-05	3.27899e-05	0.000161715	6.39527e-05	4.00816e-05	3.80128e-05	3.64557e-05	3.85539e-05	3.80243e-05	3.79193e-05	3.81746e-05
4372	4-Methoxyphenylacetic acid	0.8837	0.00137642	0.00112171	0.00130625	0.00105916	0.000878405	0.00143915	0.00119685	0.00111027	0.00105582	0.00143049	0.000957904	0.00125977	0.00117488	0.00116486	0.00123213	0.00106789	0.000851555	0.0012525	0.00102983	0.00119	0.00110398	0.00129607	0.00119142	0.00125159	0.00136791	0.00126478	0.00132567	0.00128291	0.00134974	0.00129013	0.00142271	0.00111398	0.00103121	0.00109873	0.00121775	0.00119666	0.00134909	0.00125606	0.00124846	0.00127682	0.0012332	0.00126005
4387	alpha-N-Acetyl-L-glutamine	0.7695	0.00463427	0.00682418	0.00480566	0.00656123	0.00506324	0.00427171	0.00536005	0.00453052	0.00475597	0.00511028	0.00468575	0.00418203	0.00571526	0.00482997	0.00499735	0.00456512	0.00375052	0.00390113	0.00684576	0.00558925	0.00494152	0.00443209	0.00523455	0.00443464	0.00377763	0.00505062	0.0044346	0.00456069	0.00466913	0.00408417	0.00433629	0.00493906	0.00441304	0.00491703	0.00455979	0.00475203	0.00490589	0.0048139	0.00496622	0.00495403	0.00496602	0.00489301
4395	Azelaic acid	0.99	0.000518771	0.000463871	0.000486289	0.000517433	0.000504605	0.000503685	0.000499109	0.000203959	0.000431486	0.000276143	0.00045083	0.000597014	0.000199583	0.000359836	0.000361217	0.000326553	0.000568973	0.0003724	0.000248165	0.000275324	0.000358772	0.000574698	0.00031437	0.000440012	0.000403214	0.000635352	0.000655309	0.000503826	0.000184723	0.000474656	0.000309888	0.000344161	0.000562342	0.000397205	0.000378829	0.000398886	0.000381341	0.000377909	0.000386062	0.000391088	0.000384074	0.00038656
4400	N6-Acetyl-L-lysine	0.9379	1.89159e-05	2.10729e-05	2.40253e-05	2.72426e-05	2.26681e-05	2.27201e-05	2.27742e-05	1.24425e-05	1.79583e-05	1.74172e-05	3.84556e-05	2.03908e-05	1.39881e-05	2.01088e-05	2.69446e-05	1.89428e-05	3.32388e-05	1.86172e-05	1.86723e-05	2.59131e-05	2.37215e-05	1.0032e-05	1.89891e-05	2.33006e-05	2.02327e-05	1.18784e-05	1.14083e-05	1.59735e-05	2.23334e-05	1.60266e-05	2.24707e-05	1.88608e-05	2.31423e-05	2.55444e-05	2.13964e-05	2.09117e-05	1.89326e-05	1.84137e-05	1.92094e-05	1.86833e-05	1.85005e-05	1.91085e-05
4426	Kynurenic acid	1	3.65512e-05	4.28379e-05	5.1032e-05	4.2108e-05	4.11056e-05	4.85001e-05	4.36891e-05	1.896e-05	4.91105e-05	3.87121e-05	5.11153e-05	6.73564e-05	3.56829e-05	4.34895e-05	5.47767e-05	3.41201e-05	8.84255e-05	4.88582e-05	1.4428e-05	3.66004e-05	4.62015e-05	3.42532e-05	1.81737e-05	4.28229e-05	5.87489e-06	6.61511e-05	2.92259e-05	3.27503e-05	3.23582e-05	4.74684e-05	5.78037e-05	5.81198e-05	0.000115665	5.14926e-05	6.04846e-05	4.02733e-05	4.15996e-05	3.77237e-05	4.30429e-05	4.14622e-05	4.16391e-05	4.09568e-05
4435	N-Acetyl-L-glutamate	0.8985	0.000865353	0.000886116	0.0012153	0.00115108	0.000989296	0.00106934	0.00102941	0.000766867	0.000821042	0.000702103	0.000835638	0.00101072	0.000632121	0.000794748	0.00127139	0.000810181	0.00290828	0.000998533	0.000920119	0.000774706	0.00128053	0.000570653	0.000767539	0.000882879	0.000817125	0.000655209	0.000577281	0.000711781	0.000778933	0.00078558	0.00108637	0.00096926	0.00130065	0.000727226	0.000941337	0.000898725	0.000812389	0.000831849	0.000822661	0.000904566	0.000803503	0.000845616
4459	Xanthine	0.9627	0.00215096	0.00252709	0.00289669	0.00216552	0.00281086	0.000550159	0.00218355	0.002025	0.000457193	0.0024267	0.0026457	0.00265155	0.00189842	0.00201743	0.00191332	0.00281205	0.00235003	0.00278325	0.00200412	0.00223848	0.00235021	0.00160879	0.00196728	0.00177167	0.00189631	0.00174647	0.00185017	0.00180678	0.00164608	0.00148545	0.00152054	0.00201543	0.00187365	0.00278103	0.00188703	0.00201686	0.00207903	0.00207129	0.0020928	0.00211972	0.00208843	0.00207802
4493	Glutaconic acid	0.9632	4.99673e-05	4.54189e-05	3.94858e-05	3.9792e-05	4.49344e-05	4.78288e-05	4.45712e-05	4.91925e-05	5.35967e-05	5.09434e-05	5.59311e-05	5.89488e-05	5.65715e-05	5.41973e-05	5.34125e-05	4.97205e-05	6.23669e-05	4.85096e-05	3.80605e-05	5.50629e-05	5.11888e-05	7.87873e-05	5.81543e-05	6.77771e-05	6.11062e-05	8.31059e-05	7.26244e-05	7.02592e-05	4.41522e-05	6.31287e-05	3.20832e-05	6.62011e-05	5.47364e-05	8.04255e-05	5.67879e-05	8.87539e-05	9.04916e-05	9.29157e-05	8.92988e-05	9.32501e-05	9.31834e-05	9.13156e-05
4584	Citrate	0.9796	0.00752796	0.00678918	0.00945276	0.00881388	0.00799574	0.0107349	0.00855241	0.00860106	0.00830859	0.00856396	0.00827036	0.00872789	0.00617482	0.00810778	0.0087858	0.00850773	0.0109439	0.0123054	0.00787688	0.00624111	0.00911013	0.0127799	0.00987941	0.0086225	0.0051743	0.00584252	0.00751658	0.00830254	0.0079281	0.010673	0.0110225	0.0094051	0.0115446	0.00526418	0.00930626	0.00968112	0.00757001	0.00812552	0.00800485	0.00818693	0.00803038	0.00826647
4641	Phenylacetylglycine	1	0.00546114	0.00651229	0.00283862	0.00468149	0.00498635	0.00490171	0.00489693	0.00338265	0.00553022	0.00451529	0.00572258	0.00571585	0.00511898	0.0049976	0.00945826	0.00449927	0.008303	0.00356816	0.00293216	0.00515167	0.00565209	0.00493354	0.00384347	0.00236085	0.00336034	0.00542582	0.00471295	0.00410616	0.00334594	0.00362554	0.00259181	0.00600016	0.00603309	0.00504651	0.00444051	0.00659979	0.00674942	0.00668294	0.00683229	0.00688071	0.00677723	0.00675373
4682	D-galacturonic acid	0.9248	0.0014068	0.00147121	0.0022572	0.00184248	0.00223244	0.00208171	0.00188197	0.00140588	0.00260081	0.00314371	0.00226056	0.00279128	0.001849	0.00234187	0.00243974	0.00205104	0.00338747	0.00242708	0.00219207	0.00165548	0.00235881	0.00135575	0.00227998	0.00288378	0.00247875	0.00229395	0.00192051	0.00220212	0.0020075	0.00253772	0.00437659	0.00233271	0.00351056	0.00208854	0.00280894	0.00243134	0.00238242	0.00233115	0.0024219	0.00229055	0.00239669	0.00237568
4700	2'-Deoxy-D-ribose	0.7912	2.16762e-05	2.05483e-05	2.19593e-05	1.60558e-05	2.25702e-05	2.33469e-05	2.10261e-05	2.38882e-05	2.56123e-05	2.80059e-05	2.4083e-05	2.67622e-05	3.08559e-05	2.65346e-05	2.32798e-05	2.58923e-05	2.47989e-05	2.13002e-05	4.51505e-05	3.0148e-05	2.84283e-05	2.96285e-05	2.87782e-05	5.14337e-05	3.79428e-05	4.5947e-05	3.28051e-05	3.77559e-05	2.6372e-05	4.33006e-05	1.17932e-05	3.28578e-05	4.00613e-05	4.87736e-05	3.38597e-05	8.91157e-05	7.7197e-05	7.8574e-05	7.80528e-05	8.11456e-05	7.8705e-05	8.0465e-05
4797	Galactonic acid	0.9768	1.82549e-05	2.11009e-05	1.49141e-05	1.10963e-05	1.2687e-05	1.29627e-05	1.51693e-05	2.38022e-05	1.72441e-05	1.76615e-05	2.10842e-05	1.13411e-05	1.92917e-05	1.84041e-05	9.72727e-06	1.45615e-05	1.1144e-05	1.21504e-05	1.18806e-05	1.27268e-05	1.20318e-05	2.27961e-05	2.84092e-05	1.5267e-05	3.91129e-05	1.9664e-05	2.73457e-05	2.54325e-05	1.69433e-05	1.63569e-05	6.89048e-06	1.99754e-05	1.42187e-05	3.36847e-05	1.80116e-05	1.48838e-05	1.89595e-05	1.47601e-05	1.45803e-05	1.55589e-05	1.50141e-05	1.56261e-05
4801	Homoveratric acid	0.9179	1.25807e-05	1.17317e-05	1.71184e-05	1.46159e-05	1.38455e-05	1.59044e-05	1.42994e-05	1.31795e-05	1.49302e-05	1.25745e-05	1.35158e-05	1.83779e-05	1.53197e-05	1.46496e-05	1.67817e-05	1.63485e-05	1.6931e-05	1.42556e-05	1.42106e-05	1.88771e-05	1.62341e-05	3.02695e-05	1.14883e-05	6.07923e-05	2.63764e-05	4.01621e-05	3.01235e-05	3.3202e-05	1.29372e-05	2.41438e-05	2.0806e-05	0.000115498	0.000342239	2.13938e-05	8.9503e-05	4.22213e-05	3.33605e-05	3.47748e-05	3.71175e-05	3.22183e-05	3.39689e-05	3.56102e-05
4926	4-Hydroxybenzoate	0.9998	1.9265e-05	1.82689e-05	2.95509e-05	2.1677e-05	1.96255e-05	2.83382e-05	2.27876e-05	2.35865e-05	3.19236e-05	2.09893e-05	3.72759e-05	4.18341e-05	1.81551e-05	2.89608e-05	3.01466e-05	2.29052e-05	5.14101e-05	2.60696e-05	2.18748e-05	2.12136e-05	2.89367e-05	6.1479e-05	2.3699e-05	5.5364e-05	3.85655e-05	7.34283e-05	4.71387e-05	4.99457e-05	2.22558e-05	3.57522e-05	3.79095e-05	5.08066e-05	8.09242e-05	7.57676e-05	5.05693e-05	6.35867e-05	5.75345e-05	5.97511e-05	5.80823e-05	6.08767e-05	5.84451e-05	5.97127e-05
4930	Urocanic acid	0.9929	2.00336e-05	2.37592e-05	9.33908e-05	7.16772e-05	5.84702e-05	5.43597e-05	5.36151e-05	1.26522e-05	3.16454e-05	3.3937e-05	3.74665e-05	2.97275e-05	2.41747e-05	2.82672e-05	4.00666e-05	3.59095e-05	6.47437e-05	8.71245e-05	9.6312e-05	2.62447e-05	5.84002e-05	2.17768e-05	4.9369e-05	0.00013572	6.97095e-05	3.48571e-05	3.73447e-05	5.81296e-05	3.78907e-05	7.06904e-05	0.000171096	5.03128e-05	0.000186309	5.25453e-05	9.48074e-05	5.84706e-05	4.62967e-05	5.93465e-05	5.97519e-05	5.94322e-05	5.92426e-05	5.70901e-05
4991	6-Hydroxynicotinic acid 羟基烟酸	0.7138	5.81659e-05	5.29094e-05	5.51251e-05	4.49146e-05	5.99142e-05	5.28013e-05	5.39717e-05	6.85701e-05	5.11711e-05	8.23753e-05	7.54066e-05	5.5613e-05	9.61597e-05	7.15493e-05	7.68243e-05	7.39855e-05	8.63761e-05	6.37624e-05	5.76436e-05	6.96365e-05	7.13714e-05	6.49339e-05	5.22008e-05	2.1205e-06	4.79146e-05	6.53058e-05	5.06773e-05	4.71922e-05	6.9234e-05	4.99267e-05	4.25448e-05	6.88214e-05	5.59082e-05	8.57603e-05	6.20325e-05	5.60844e-05	5.64945e-05	5.63285e-05	5.72428e-05	5.70544e-05	5.73018e-05	5.6751e-05
5053	L-homocysteic acid	0.7841	0.000172532	7.0829e-05	7.64063e-05	6.54742e-05	0.000152484	7.21688e-05	0.000101649	0.000111674	0.000105667	8.56152e-05	0.000100188	0.000113926	6.18474e-05	9.64864e-05	9.91782e-05	0.000150469	7.72765e-05	0.000149246	8.6923e-05	0.000139059	0.000117025	0.000110301	0.000184073	0.000248947	9.16163e-05	0.000152893	9.24292e-05	0.00014671	0.000105458	9.20865e-05	7.58466e-05	0.000163372	0.000144958	0.000115118	0.00011614	9.894e-05	9.5454e-05	0.00010088	9.73052e-05	9.82196e-05	9.81551e-05	9.8159e-05
5098	Dodecanoic acid	0.9999	2.604e-06	5.19829e-07	1.95302e-06	2.34249e-06	1.52465e-06	1.26874e-06	1.70212e-06	5.41558e-07	9.07469e-07	8.49473e-07	2.34371e-06	1.34099e-06	6.26073e-07	1.10155e-06	7.76084e-07	3.90047e-07	8.32817e-07	1.40337e-06	9.9987e-07	1.48186e-06	9.80675e-07	7.6857e-07	3.30285e-07	1.58552e-06	7.14919e-07	1.16964e-06	6.55418e-07	8.70726e-07	1.24483e-06	7.47448e-07	2.42904e-06	1.58915e-06	1.0875e-06	1.93034e-06	1.50472e-06	2.82622e-06	2.59628e-06	2.91486e-06	2.32676e-06	2.74001e-06	2.3817e-06	2.63097e-06
5230	Sebacic acid	0.7854	5.02587e-05	4.64591e-05	4.08779e-05	5.07499e-05	5.37631e-05	5.03548e-05	4.87439e-05	4.2077e-05	3.85266e-05	1.83673e-05	4.22841e-05	4.81801e-05	3.29211e-05	3.70594e-05	5.89039e-05	3.94916e-05	5.26724e-05	3.80719e-05	4.3446e-05	5.72045e-05	4.82984e-05	5.63778e-05	3.67913e-05	4.53781e-05	5.23907e-05	7.58804e-05	3.22809e-05	4.98499e-05	5.4146e-05	4.32168e-05	1.97044e-05	6.66541e-05	0.000116206	4.59881e-05	5.76526e-05	5.8945e-05	5.22712e-05	5.30841e-05	5.27762e-05	5.28067e-05	5.28541e-05	5.37895e-05
5329	1-Methylxanthine	0.9262	0.00171366	0.0017379	0.00164509	0.00118437	0.00149089	0.00148768	0.00154327	0.00149815	0.0012224	0.0014948	0.00113067	0.00102374	0.0014997	0.00131158	0.0013245	0.00176746	0.00128582	0.00143995	0.00122616	0.0015187	0.0014271	0.00200481	0.00116214	0.00138078	0.00183281	0.00195307	0.0018332	0.00169447	0.00139531	0.00135615	0.00109903	0.00149535	0.00101745	0.00173648	0.00134996	0.0015179	0.00144341	0.00147025	0.00157538	0.00147806	0.00148154	0.00149442
5378	Caprylic acid	0.8955	0.000175486	0.000131109	0.000162054	0.000103483	0.000136586	0.000121234	0.000138325	4.65179e-05	8.33503e-05	6.91529e-05	9.63299e-05	0.000102957	7.24645e-05	7.8462e-05	0.000100081	8.75625e-05	0.000114023	0.000126522	0.000189447	5.34638e-05	0.00011185	0.000130687	7.79635e-05	9.84596e-05	0.000133886	0.000122743	9.13142e-05	0.000109175	6.81235e-05	7.47088e-05	0.000108799	9.75349e-05	9.78611e-05	0.000156267	0.000100549	0.000123345	0.000122936	0.00011912	0.000126313	0.000123482	0.000123764	0.00012316
5424	L-Tryptophan	0.932	0.000191199	0.000160554	0.000238821	0.000171611	0.000192977	0.000242338	0.000199583	0.00018151	0.000183875	0.000192427	0.000171126	0.000176491	0.000150413	0.000175974	0.00017208	0.000193163	0.000199881	0.000200591	0.000178592	0.000171944	0.000186042	0.000171435	0.000135139	0.000219941	0.000239245	0.000205398	0.000187464	0.000193104	0.000153437	0.000164033	0.000166454	0.000144829	0.000146977	0.000147637	0.000153895	0.000183419	0.000179847	0.000178699	0.000182243	0.000181994	0.000181765	0.000181328
5456	Homocitrate	0.8029	0.000995281	0.00114334	0.00234272	0.00248796	0.00186951	0.00224698	0.00184763	0.000809285	0.00140064	0.00111371	0.000981448	0.000817625	0.000742494	0.000977533	0.00123808	0.00118916	0.00193626	0.00184214	0.00195657	0.00105206	0.00153571	0.000963088	0.000789737	0.00181327	0.000941933	0.000847324	0.000982011	0.00105623	0.000780774	0.00146554	0.00208675	0.000892279	0.0019929	0.000878855	0.00134952	0.00171037	0.00124524	0.0012485	0.00154596	0.00115045	0.00133377	0.00137238
5471	5-Methoxyindoleacetate	0.9448	0.000152711	0.000144962	0.000240123	0.00022447	0.000243698	0.000222185	0.000204691	0.000144078	0.000179321	0.000202644	0.000152049	0.000205211	9.16261e-05	0.000162488	0.000165163	0.000197838	7.60226e-05	0.000187464	0.00017774	0.000134485	0.000156452	0.000114191	0.000186842	0.000221478	0.000154105	0.000172471	0.000118232	0.00016122	0.000189536	0.000181335	8.17201e-05	0.000169441	0.000172682	0.000136412	0.000155188	0.000169994	0.000154989	0.000178743	0.000156721	0.000158753	0.000157723	0.00016282
5687	D-Lyxose	0.9964	1.68093e-05	1.5682e-05	3.96385e-05	3.03259e-05	2.92122e-05	3.36896e-05	2.75596e-05	2.86509e-05	2.26567e-05	1.95766e-05	2.18233e-05	4.36561e-05	1.45284e-05	2.51487e-05	2.59047e-05	2.08637e-05	3.26083e-05	2.96155e-05	5.04285e-05	3.17809e-05	3.18669e-05	2.9289e-05	3.51136e-05	0.000160793	4.21499e-05	6.03294e-05	3.08333e-05	5.97514e-05	2.54425e-05	8.96118e-05	6.14108e-05	4.6003e-05	0.000104709	5.60142e-05	6.38652e-05	0.000207646	0.000177771	0.000182788	0.00018442	0.000179441	0.000181476	0.00018559
5701	3-Hydroxycapric acid	0.9989	1.75942e-05	1.40954e-05	1.54292e-05	1.12369e-05	1.5881e-05	2.17625e-05	1.59999e-05	2.0073e-05	2.88572e-05	5.37385e-05	2.07184e-05	2.52654e-05	2.80852e-05	2.94563e-05	1.57203e-05	1.22885e-05	1.19208e-05	1.32974e-05	1.38394e-05	1.17753e-05	1.31403e-05	1.71494e-05	3.79972e-05	2.39777e-05	2.06863e-05	2.03759e-05	2.93163e-05	2.49171e-05	1.76194e-05	3.04817e-05	2.51114e-05	1.92311e-05	2.87634e-05	3.00816e-05	2.52148e-05	1.67373e-05	1.79167e-05	1.67817e-05	1.75074e-05	1.67372e-05	1.78377e-05	1.7253e-05
5816	Ribulose 5-phosphate	0.8035	3.91041e-05	3.94144e-05	6.12992e-05	6.50794e-05	5.03893e-05	6.09843e-05	5.27118e-05	4.04283e-05	5.59887e-05	5.46596e-05	5.76265e-05	5.99669e-05	3.66559e-05	5.08877e-05	5.47202e-05	4.12955e-05	7.18985e-05	4.56985e-05	9.12847e-05	4.94967e-05	5.90657e-05	3.28867e-05	4.62222e-05	6.66149e-05	4.47045e-05	3.50612e-05	4.3645e-05	4.48557e-05	5.08426e-05	5.06724e-05	0.000115459	4.96527e-05	9.56157e-05	4.28168e-05	6.75098e-05	5.39055e-05	5.42228e-05	5.34455e-05	5.56052e-05	5.41802e-05	5.42935e-05	5.42755e-05
5879	Indoxyl sulfate	0.7884	0.0124761	0.0125285	0.0091836	0.00937583	0.0106977	0.010312	0.0107623	0.0106567	0.0119636	0.0102065	0.0125516	0.0118076	0.0143818	0.0119279	0.0144439	0.0122559	0.0154187	0.00954969	0.0101505	0.014963	0.0127969	0.0107889	0.0130811	0.00906892	0.0098992	0.00966113	0.0113734	0.0106454	0.00995762	0.00948429	0.00930176	0.0131288	0.012871	0.00938806	0.0106886	0.0116191	0.0116723	0.0117566	0.0117987	0.0119317	0.0119373	0.011786
5883	L-Cysteinesulfinic acid	0.7309	0.000252578	0.000270103	0.00061692	0.00063001	0.000471718	0.000545139	0.000464411	0.00019889	0.000236614	0.000219166	0.00023848	0.00034742	0.000152441	0.000232169	0.000333233	0.000258521	0.000640349	0.000389526	0.000489513	0.000212586	0.000387288	0.000173373	0.000220317	0.00075163	0.000249266	0.000299878	0.000241684	0.000322691	0.000205637	0.000430286	0.00072203	0.000307449	0.000874769	0.000273632	0.000468967	0.000373004	0.000349009	0.000304667	0.000361566	0.00034252	0.00034306	0.000345638
6035	sn-Glycerol 3-phosphoethanolamine	0.8951	8.61169e-06	9.91725e-06	1.55048e-05	1.26271e-05	1.11774e-05	1.12514e-05	1.15149e-05	8.06835e-06	1.16016e-05	8.10416e-06	8.62864e-06	9.07679e-06	7.71535e-06	8.86582e-06	1.11798e-05	7.68496e-06	1.67711e-05	8.898e-06	1.05069e-05	9.83497e-06	1.08126e-05	7.12757e-06	9.334e-06	1.38124e-05	1.03112e-05	1.44824e-05	7.04674e-06	1.03524e-05	1.20309e-05	1.32575e-05	1.49265e-05	1.00865e-05	2.5126e-05	9.29093e-06	1.41197e-05	1.48034e-05	1.05876e-05	1.05775e-05	1.15499e-05	1.13269e-05	1.07982e-05	1.16072e-05
6139	N-.alpha.-Acetyl-L-arginine	0.9635	0.000125678	9.07129e-05	4.55147e-05	4.96077e-05	8.25745e-05	3.84162e-05	7.2084e-05	3.90715e-05	3.62311e-05	3.80883e-05	3.11392e-05	2.71618e-05	3.35952e-05	3.42145e-05	3.18438e-05	3.41552e-05	2.4839e-05	3.28589e-05	4.58975e-05	3.64076e-05	3.43337e-05	2.98674e-05	3.87177e-05	4.88819e-05	0.000238509	3.05715e-05	3.09674e-05	6.95858e-05	6.10373e-05	2.97805e-05	3.7091e-05	5.25804e-05	3.86649e-05	4.68995e-05	4.43423e-05	3.94859e-05	4.15404e-05	4.23085e-05	4.17458e-05	4.36926e-05	4.302e-05	4.19655e-05
6237	D-Mannose	0.9571	0.000380149	0.000324175	0.000324684	0.000220664	0.000293124	0.000303126	0.000307654	0.000563943	0.000307611	0.000441959	0.000298283	0.000285161	0.000324872	0.000370305	0.000252128	0.000530552	0.000144753	0.00025701	0.000201185	0.00079866	0.000364048	0.000258263	0.00028909	0.000212304	0.000270061	0.000826522	0.000811004	0.000444541	0.000422851	0.00030343	0.000230142	0.000378004	0.000246574	0.000291644	0.000312107	0.000266624	0.000272703	0.000258167	0.000276554	0.000272371	0.000268611	0.000269172
6281	Pelargonic acid	0.8423	2.24308e-05	7.37386e-06	5.9953e-06	8.13639e-06	6.9406e-06	2.12754e-05	1.20254e-05	4.3065e-06	8.37061e-06	9.2337e-06	6.71349e-06	2.31313e-05	5.69653e-06	9.57536e-06	9.60314e-06	7.24357e-06	7.63901e-06	1.9819e-05	1.9743e-05	7.34291e-06	1.18984e-05	1.05687e-05	8.19283e-06	1.04851e-05	1.69227e-05	1.27136e-05	1.10219e-05	1.16508e-05	7.83939e-06	1.36014e-05	1.74344e-05	1.33252e-05	2.28069e-05	1.25637e-05	1.45952e-05	2.36817e-05	1.89737e-05	1.96436e-05	1.97184e-05	1.99537e-05	1.93537e-05	2.02208e-05
6337	5-L-Glutamyl-L-alanine	0.8199	2.1895e-05	1.96604e-05	2.94676e-05	2.29252e-05	2.71468e-05	3.50237e-05	2.60198e-05	1.84058e-05	2.2141e-05	2.37921e-05	0.000228324	2.22247e-05	0.000212226	8.78523e-05	0.00015387	0.000159547	4.06027e-05	0.000158999	0.000231234	1.89368e-05	0.000127198	0.000105663	6.23399e-05	0.000150455	1.6523e-05	9.48963e-05	0.000119534	9.15686e-05	0.000235717	0.000242481	2.51522e-05	0.000173277	2.5461e-05	0.00011636	0.000136408	2.42098e-05	2.39658e-05	2.13463e-05	2.43028e-05	2.44645e-05	2.30199e-05	2.35515e-05
6341	Pantothenate	0.816	0.00799846	0.00889867	0.0069705	0.00837125	0.00810955	0.007274	0.00793707	0.00854132	0.0079351	0.00828312	0.00762553	0.00752436	0.00768485	0.00793238	0.00647676	0.00783455	0.00217399	0.00717933	0.00872513	0.00722649	0.00660271	0.00821406	0.00786296	0.00756049	0.00781431	0.0074803	0.00910753	0.00800661	0.00792975	0.00692379	0.00659842	0.00745578	0.00649036	0.00644372	0.00697364	0.007124	0.00699494	0.00702525	0.00712998	0.00718356	0.00712469	0.00709707
6369	3,4-Dihydroxyhydrocinnamic acid	0.831	0.000147548	0.000148589	0.000268884	0.00020969	0.000178769	0.000204978	0.000193076	8.87525e-05	8.75151e-05	9.10573e-05	9.79772e-05	9.68404e-05	9.93681e-05	9.35851e-05	0.000175888	0.00016181	4.97991e-05	0.000215248	0.00017701	0.00011303	0.000148798	0.000135659	8.89856e-05	0.000242878	0.000121194	0.000154269	0.000190082	0.000155511	0.000120354	0.000123808	0.000188042	0.000136723	0.000244569	0.000137973	0.000158578	0.000148859	0.000150321	0.000149359	0.000153236	0.000161493	0.000152035	0.000152551
6449	N-Acetylmannosamine	0.7958	6.9248e-06	1.04028e-05	1.26616e-05	5.05829e-06	5.02716e-06	2.01039e-05	1.00297e-05	7.55775e-06	9.50783e-06	5.31561e-06	5.97637e-06	3.80327e-06	4.00694e-06	6.02796e-06	1.02467e-05	8.86889e-06	5.14979e-06	5.29976e-06	5.38022e-06	5.2259e-06	6.69521e-06	8.03019e-06	4.62916e-06	7.89374e-06	5.38553e-06	2.97403e-06	4.89032e-06	5.63383e-06	1.05588e-05	1.80982e-05	8.8318e-06	1.06984e-05	1.3635e-05	5.64354e-06	1.12443e-05	1.17361e-05	1.19495e-05	7.68045e-06	1.47129e-05	1.24118e-05	1.31195e-05	1.19351e-05
6520	Cytosine	0.8472	5.85151e-05	3.07838e-05	8.21542e-05	2.86506e-05	4.59082e-05	5.80557e-05	5.06779e-05	2.58416e-05	1.93125e-05	2.03512e-05	3.67123e-05	2.04235e-05	6.38465e-05	3.10813e-05	3.05362e-05	1.58585e-05	5.21046e-05	2.58967e-05	3.08395e-05	1.90521e-05	2.90479e-05	1.91544e-05	1.64087e-05	3.16478e-05	4.60229e-05	2.71151e-05	3.36599e-05	2.90015e-05	5.65397e-05	2.77214e-05	1.78876e-05	5.83812e-05	6.74289e-05	6.92551e-05	4.95357e-05	3.31981e-05	2.53984e-05	3.93392e-05	3.10345e-05	3.46377e-05	3.37576e-05	3.28943e-05
6578	Tiopronin	0.9402	0.000116781	0.000130631	3.63755e-05	7.89165e-05	6.99056e-05	3.90687e-05	7.86131e-05	0.000320435	5.0413e-05	1.68892e-05	4.26395e-05	3.19137e-05	0.000111987	9.57128e-05	6.03341e-05	7.39354e-05	0.000168481	5.11054e-05	5.33224e-05	0.000100253	8.45718e-05	7.81824e-05	0.000150576	4.16085e-05	5.1083e-05	7.27032e-05	7.29103e-05	7.78438e-05	9.20185e-05	7.61512e-05	2.37862e-05	6.83064e-05	2.44942e-05	0.000117652	6.7068e-05	5.11904e-05	5.94516e-05	5.75898e-05	5.74995e-05	5.96146e-05	5.80012e-05	5.72245e-05
6658	4-Hydroxycinnamic acid	0.9388	5.93953e-05	3.04164e-05	3.06638e-05	1.76439e-05	4.56706e-05	4.0833e-05	3.74372e-05	2.65726e-05	2.54463e-05	3.42899e-05	2.50387e-05	2.55751e-05	3.67481e-05	2.89451e-05	2.41292e-05	2.0017e-05	1.97665e-05	1.52484e-05	2.22255e-05	3.54254e-05	2.2802e-05	3.16946e-05	1.35164e-05	3.92159e-05	3.52078e-05	3.52507e-05	2.5686e-05	3.00952e-05	4.38365e-05	2.34949e-05	8.76005e-06	4.99493e-05	4.2544e-05	7.90747e-05	4.12766e-05	2.63085e-05	2.69057e-05	2.63987e-05	2.64432e-05	2.65704e-05	2.66421e-05	2.65448e-05
6738	Stavudine	0.9882	7.88404e-06	7.14492e-06	1.71098e-05	8.83306e-06	9.7849e-06	7.15129e-06	9.65134e-06	7.33342e-06	8.79932e-06	1.38211e-05	6.83305e-06	4.33301e-06	1.01234e-05	8.54054e-06	8.67566e-06	5.21034e-06	4.51549e-05	9.99626e-06	9.16357e-06	1.12513e-05	1.49087e-05	7.9001e-06	6.39132e-06	5.28121e-06	7.42907e-06	1.12339e-05	1.70501e-05	9.21428e-06	5.96773e-06	6.35251e-06	5.96923e-06	8.37186e-06	8.46043e-06	1.53497e-05	8.41191e-06	8.86525e-06	8.84707e-06	7.68895e-06	8.95924e-06	8.65623e-06	8.68034e-06	8.61618e-06
6808	Creatinine	0.8628	0.000117315	9.5498e-05	0.000101146	6.54419e-05	8.06789e-05	0.000101065	9.35241e-05	6.15691e-05	0.000159897	0.000116519	0.000148981	0.00016202	0.000115353	0.00012739	0.000139853	0.000122973	0.00030655	0.000105881	0.000210215	0.000121298	0.000167795	0.000230712	7.46807e-05	0.000179323	9.35758e-05	0.000249133	0.000196134	0.000170593	0.000143224	0.000142734	0.000149249	0.000219852	0.000327998	0.000224541	0.000201266	0.000138487	0.000143391	0.000143057	0.000145245	0.000151378	0.000145534	0.000144515
6870	Deoxycytidine	0.9631	2.21748e-05	2.09137e-05	4.91217e-05	3.40937e-05	4.12502e-05	6.37588e-05	3.85521e-05	2.36018e-05	4.12817e-05	2.94816e-05	4.28643e-05	7.75989e-05	3.37137e-05	4.14237e-05	4.69642e-05	4.30698e-05	7.39227e-05	4.38912e-05	4.0857e-05	3.54911e-05	4.7366e-05	1.44669e-05	2.0352e-05	2.99721e-05	1.85113e-05	2.63937e-05	2.17807e-05	2.19128e-05	2.09534e-05	1.80249e-05	5.58308e-05	2.49277e-05	4.287e-05	2.20302e-05	3.07729e-05	3.23342e-05	2.53658e-05	3.55398e-05	2.94317e-05	2.9411e-05	2.94842e-05	3.02611e-05
6961	Traumatic Acid	0.9953	1.64529e-05	1.03124e-05	2.46686e-05	8.98121e-06	1.63445e-05	2.5104e-05	1.69773e-05	1.08603e-05	2.76153e-05	5.8412e-05	2.10193e-05	4.09704e-05	2.89235e-05	3.13002e-05	2.26651e-05	2.16905e-05	5.68423e-05	9.20794e-06	2.01052e-05	2.61442e-05	2.61092e-05	2.05227e-05	1.80694e-05	1.31833e-05	3.34173e-05	1.62317e-05	1.71006e-05	1.97542e-05	1.28245e-05	3.86661e-05	2.5548e-05	1.43225e-05	5.62772e-05	1.69537e-05	2.7432e-05	3.79644e-05	2.48091e-05	3.46907e-05	3.43409e-05	3.52675e-05	3.25829e-05	3.32759e-05
7209	Fumarate	0.9402	3.95359e-06	3.97102e-06	6.76233e-06	4.12767e-06	4.81658e-06	5.3804e-06	4.83526e-06	4.64038e-06	7.66589e-06	8.20389e-06	7.43749e-06	7.52187e-06	6.64734e-06	7.01948e-06	8.05081e-06	5.49941e-06	3.31992e-05	6.16937e-06	7.75184e-06	5.48922e-06	1.10266e-05	4.63629e-06	3.96386e-06	6.12273e-06	7.77655e-06	5.82244e-06	7.32478e-06	5.94111e-06	4.30865e-06	8.2211e-06	1.55121e-05	4.34567e-06	6.71646e-06	5.07406e-06	7.363e-06	6.62653e-06	5.84657e-06	5.8381e-06	5.91711e-06	5.87741e-06	5.91208e-06	6.00297e-06
7239	Levulinic acid	0.7855	0.000104666	0.000101411	0.000140093	0.000127406	0.000117358	0.000133165	0.000120683	0.000102656	0.000131847	0.000113855	0.000132095	0.000151518	7.78946e-05	0.000118311	0.000145555	0.0001092	0.000380318	0.000114207	0.000125435	0.00011553	0.000165041	9.37423e-05	6.72055e-05	0.000128376	9.27837e-05	0.000135311	8.5122e-05	0.000100423	0.000108297	0.000117467	7.23596e-05	0.000100491	0.000148003	6.36895e-05	0.000101718	0.000114129	0.000103899	0.000104377	0.00010762	0.000105759	0.000106004	0.000106965
7241	Suberylglycine	0.7151	5.02862e-05	5.25853e-05	8.35334e-05	8.26123e-05	6.71093e-05	7.91273e-05	6.9209e-05	6.17981e-05	8.1969e-05	9.42538e-05	8.18928e-05	8.38867e-05	7.20312e-05	7.93053e-05	8.9822e-05	7.52037e-05	0.000163092	9.90345e-05	0.000165704	6.63507e-05	0.000109868	5.77149e-05	8.78174e-05	0.000134035	7.67549e-05	8.12534e-05	6.91586e-05	8.44557e-05	8.50983e-05	0.00010805	0.000202231	8.65236e-05	0.000138792	6.74742e-05	0.000114695	9.25918e-05	9.62099e-05	9.46717e-05	9.23139e-05	9.65732e-05	9.12144e-05	9.39292e-05
7493	DL-Vanillylmandelic acid	0.7185	1.67148e-05	1.95025e-05	9.49662e-06	1.06912e-05	1.32251e-05	2.00142e-05	1.49407e-05	1.90427e-05	2.07989e-05	3.47071e-05	2.26334e-05	1.41928e-05	2.46894e-05	2.26774e-05	1.55395e-05	1.06145e-05	9.09979e-06	1.21762e-05	5.83822e-06	1.60003e-05	1.15448e-05	1.4816e-05	1.35408e-05	7.73145e-06	3.26203e-05	1.9298e-05	2.002e-05	1.80044e-05	2.94268e-06	1.05355e-05	3.75985e-06	8.60135e-06	4.30545e-06	1.47757e-05	7.48676e-06	1.14255e-05	9.74892e-06	4.25935e-06	9.4639e-06	9.95778e-06	7.82483e-06	8.78004e-06
7584	Biopterin	0.9588	5.09974e-05	4.7904e-05	0.000118424	8.93001e-05	7.99224e-05	9.44566e-05	8.01675e-05	3.0328e-05	5.92928e-05	5.92809e-05	5.415e-05	6.24118e-05	2.7879e-05	4.88904e-05	5.29393e-05	5.24406e-05	4.93508e-05	7.33601e-05	9.6617e-05	3.53082e-05	6.00027e-05	3.27108e-05	3.72393e-05	9.9142e-05	0.000103541	5.72602e-05	3.56857e-05	6.09298e-05	0.000131674	5.58971e-05	0.000172491	8.06264e-05	5.49985e-05	3.51062e-05	8.84654e-05	0.000102606	9.87829e-05	9.92215e-05	0.000101262	9.93463e-05	0.000100892	0.000100352
7856	D-glucosamine 6-phosphate	0.8892	4.85248e-05	5.10712e-05	2.55905e-05	3.91827e-05	3.78103e-05	3.41732e-05	3.93921e-05	5.25747e-05	4.24444e-05	5.84061e-05	4.64871e-05	3.7317e-05	6.45604e-05	5.02983e-05	4.499e-05	5.81788e-05	3.85571e-05	3.97896e-05	6.82835e-05	4.86418e-05	4.97401e-05	5.19565e-05	3.82158e-05	5.26762e-05	3.27023e-05	5.25599e-05	5.67786e-05	4.74815e-05	5.10948e-05	5.34499e-05	4.24164e-05	4.72194e-05	3.64786e-05	5.03337e-05	4.68321e-05	4.0751e-05	4.20164e-05	4.1848e-05	4.15735e-05	4.25275e-05	4.10703e-05	4.16311e-05
7865	Acetylcarnitine	0.9326	5.68392e-05	5.10286e-05	4.33526e-05	3.67823e-05	4.58643e-05	5.3806e-05	4.79455e-05	5.27217e-05	4.19194e-05	4.62662e-05	3.93837e-05	3.34552e-05	4.50758e-05	4.3137e-05	3.47248e-05	3.87284e-05	2.71897e-05	2.86885e-05	2.57821e-05	4.7863e-05	3.38294e-05	4.83172e-05	4.85737e-05	2.05483e-05	4.72134e-05	8.1014e-05	4.6485e-05	4.86919e-05	3.27618e-05	3.54508e-05	2.95318e-05	3.73449e-05	2.54069e-05	4.3861e-05	3.40596e-05	4.3481e-05	4.10109e-05	4.03414e-05	4.11255e-05	4.18594e-05	4.09964e-05	4.14691e-05
7945	Thymidine	0.7993	2.29341e-05	2.2961e-05	0.000126828	2.12707e-05	2.38791e-05	3.16446e-05	4.15862e-05	1.98928e-05	2.08105e-05	2.21821e-05	2.17832e-05	2.08262e-05	2.18335e-05	2.12214e-05	4.38065e-05	2.70982e-05	1.33337e-05	1.87528e-05	4.0734e-05	3.66059e-05	3.00552e-05	1.87987e-05	1.12047e-05	3.05827e-05	1.82945e-05	2.29263e-05	3.62928e-05	2.30166e-05	6.7632e-05	1.78746e-05	0.000230686	4.05448e-05	2.17389e-05	8.41759e-05	7.71088e-05	5.24757e-05	5.4268e-05	5.35147e-05	5.52946e-05	5.43008e-05	5.44308e-05	5.40474e-05
8076	Pseudouridine	0.8485	6.43045e-05	0.000266792	6.02997e-05	5.69514e-05	6.2919e-05	0.00035419	0.000144243	5.69827e-05	6.10881e-05	5.93981e-05	5.45377e-05	0.000218114	0.000128349	9.64116e-05	0.000342745	5.36938e-05	7.3706e-05	0.000239749	8.17938e-05	5.25305e-05	0.000140703	0.000169713	4.98915e-05	0.000413141	5.25715e-05	0.000162843	4.84316e-05	0.000149432	0.000314282	7.83064e-05	6.97372e-05	0.000317593	0.000234309	4.46428e-05	0.000176479	0.000224598	0.000237236	0.000242988	0.000215465	0.000230247	0.000239545	0.00023168
8633	Thymine	0.9993	6.45081e-05	9.82228e-05	9.22559e-05	0.000183684	7.81612e-05	8.18404e-05	9.97787e-05	6.23002e-05	0.000105004	0.000123166	0.000107359	9.22131e-05	8.50567e-05	9.585e-05	0.00024209	9.07626e-05	0.000595947	9.08185e-05	0.00027677	6.92155e-05	0.000227601	4.47109e-05	4.03104e-05	0.000156325	3.83311e-05	3.18498e-05	4.3276e-05	5.91339e-05	0.000161829	0.000138682	2.8106e-05	0.000139549	0.000109155	0.000150675	0.000121333	0.000171113	0.000187378	0.000171423	0.000192444	0.000173739	0.000176144	0.000178707
8807	3-Hydroxydodecanoic acid	0.7867	8.68644e-06	8.61685e-06	5.37833e-06	5.32991e-06	4.05891e-06	4.82672e-06	6.14953e-06	8.83217e-06	1.01505e-05	3.47222e-06	9.39431e-06	2.68894e-06	6.70454e-06	6.87378e-06	4.58552e-06	4.05429e-06	3.53746e-06	5.27556e-06	4.88723e-06	9.74777e-06	5.34797e-06	3.83882e-06	4.01103e-06	4.39868e-07	7.36073e-06	5.36168e-06	3.61077e-06	4.10381e-06	3.0589e-06	3.4683e-06	4.00336e-06	6.52639e-06	4.87143e-06	2.29971e-06	4.03802e-06	5.61812e-06	6.04865e-06	5.30828e-06	5.72878e-06	6.26815e-06	5.40654e-06	5.72975e-06
9130	L-Pipecolic acid	0.9997	0.000213621	0.000204426	0.000339129	0.000237113	0.000222143	0.000267661	0.000247349	0.000189785	0.000238643	0.000205439	0.000222554	0.000232667	0.000153778	0.000207144	0.000250571	0.000195919	0.000319061	0.000201913	0.000229458	0.000207041	0.000233994	0.000172383	0.000155677	0.00019359	0.000170039	0.000227006	0.000167981	0.000181113	0.000177723	0.000284583	0.000201053	0.000259978	0.000475628	0.000154587	0.000258925	0.000217599	0.000225107	0.000219303	0.000225571	0.000226748	0.000224595	0.000223154
9249	Allocystathionine	0.7996	0.000459699	0.000192462	0.000426863	0.000590797	0.000217721	0.000253422	0.000356827	0.000145217	0.000345086	0.000199911	0.000168562	0.00017695	0.000160292	0.000199336	0.000326727	0.000177683	0.000444504	0.000174993	0.000463787	0.000456242	0.000340656	0.000159689	0.000438538	0.000161109	0.000480552	0.000315171	0.000341693	0.000316125	0.000390252	0.000167643	0.000364617	0.000558643	0.000465544	0.000463207	0.000401651	0.000195167	0.000204843	0.000185704	0.000202418	0.000200297	0.000200819	0.000198208
9342	D-Mannose-6-phosphate	0.9365	6.39903e-05	5.569e-05	5.31961e-05	3.97022e-05	4.38709e-05	3.91729e-05	4.92704e-05	0.000122721	7.20197e-05	0.000125972	5.29624e-05	5.78767e-05	7.61235e-05	8.46126e-05	4.37367e-05	4.97525e-05	7.26969e-05	6.19192e-05	5.06441e-05	5.01075e-05	5.48095e-05	3.77995e-05	3.40996e-05	4.93698e-05	2.89595e-05	4.0011e-05	4.02694e-05	3.84181e-05	3.51966e-05	3.47852e-05	2.91943e-05	3.06525e-05	1.81692e-05	3.13085e-05	2.98844e-05	3.86201e-05	3.56921e-05	3.7443e-05	3.777e-05	3.70168e-05	3.7451e-05	3.73322e-05
9447	Hydroxyproline	0.7766	0.000142829	0.000109121	0.000221639	0.000145398	0.000158165	0.000167941	0.000157516	0.000102622	0.000121394	0.000120375	0.000113726	0.000121896	5.99269e-05	0.000106657	0.000120139	8.04255e-05	0.000197147	9.91288e-05	0.000259012	7.57218e-05	0.000138596	7.01405e-05	9.92969e-05	0.000266914	0.000188704	0.000117114	6.73371e-05	0.000134918	0.000128322	0.000236325	0.000234075	0.000152776	0.000328607	0.000140481	0.000203431	0.000119628	0.00011536	0.000118361	0.000116341	0.00012021	0.000109514	0.000116569
9451	Propionylglycine	0.9988	2.05665e-05	2.06512e-05	7.48228e-05	4.04159e-05	2.42065e-05	4.93317e-05	3.83324e-05	2.0359e-05	3.89086e-05	1.49357e-05	3.19464e-05	3.63541e-05	2.86336e-05	2.85229e-05	2.62586e-05	2.62003e-05	3.5117e-05	2.4321e-05	1.97246e-05	1.59287e-05	2.45917e-05	2.39885e-05	3.2927e-05	3.59424e-05	7.68875e-06	2.43883e-05	2.00392e-05	2.41623e-05	1.82053e-05	2.77357e-05	2.85386e-05	1.80252e-05	7.3493e-05	4.28771e-05	3.48125e-05	2.80627e-05	3.06835e-05	2.80991e-05	2.90782e-05	2.92605e-05	2.78751e-05	2.88432e-05
9555	3-Methoxy-4-Hydroxyphenylglycol Sulfate	0.9712	0.00220542	0.00229522	0.00252694	0.00203438	0.00198397	0.00199915	0.00217418	0.00225082	0.00254723	0.00243302	0.00252442	0.00241048	0.00274658	0.00248542	0.00256902	0.00220231	0.00250765	0.00189875	0.00343493	0.0025543	0.00252782	0.00387887	0.00282197	0.00382928	0.00388326	0.00382515	0.0039508	0.00369822	0.00310105	0.00359041	0.00325626	0.00353497	0.0032634	0.00386571	0.0034353	0.00353838	0.00364073	0.00359797	0.0036536	0.00371222	0.00369082	0.00363895
9561	Pyridoxal 5'-phosphate	0.7892	0.000814238	0.00114185	0.000567556	0.00118444	0.000950736	0.000835893	0.000915786	0.00207474	0.000485454	0.000579254	0.000844736	0.000439463	0.00177888	0.00103375	0.00244317	0.00132068	0.000585315	0.000717319	0.000832835	0.0029993	0.0014831	0.000227385	0.000693295	0.00015824	0.000513028	0.000155727	0.000348694	0.000349395	0.00460757	0.000230242	0.00330056	0.00289841	0.000395887	0.00189467	0.00222122	0.0022045	0.00221936	0.0022081	0.00224876	0.00226296	0.00224176	0.00223091
9577	L-Asparagine	0.7799	1.62568e-05	2.5598e-05	2.59056e-05	2.81738e-05	3.49171e-05	2.84223e-05	2.65456e-05	1.46808e-05	2.86039e-05	3.75652e-05	7.68413e-06	2.64436e-05	1.71538e-05	2.20219e-05	1.67935e-05	1.64004e-05	1.97359e-05	2.18949e-05	3.13409e-05	8.35871e-06	1.90874e-05	7.59999e-06	2.39912e-05	1.69193e-05	2.40797e-05	2.3943e-05	2.19102e-05	1.97406e-05	1.90762e-05	2.25767e-05	2.73992e-05	1.83917e-05	1.62287e-05	1.94845e-05	2.05262e-05	2.1053e-05	2.57984e-05	2.45126e-05	2.6298e-05	2.55939e-05	2.79029e-05	2.51931e-05
9592	(+)-Abscisic acid	0.885	2.84394e-05	1.11427e-05	4.64014e-05	1.86443e-05	3.54679e-05	3.52445e-05	2.92234e-05	2.40447e-05	6.55942e-05	3.3248e-05	4.6371e-05	3.44317e-05	5.36958e-05	4.28976e-05	1.40467e-05	3.25745e-05	5.77419e-05	3.72373e-05	4.1024e-06	3.75353e-05	3.05397e-05	4.94535e-05	2.28042e-05	4.92135e-05	3.32061e-05	9.07201e-05	9.38112e-05	5.65348e-05	1.87984e-05	6.38318e-05	3.10407e-05	1.45649e-05	8.70463e-05	6.77693e-05	4.71752e-05	0.000172086	0.000175862	0.000173641	0.000181493	0.000150945	0.000170684	0.000170785
9663	6-Hydroxymelatonin	0.9086	9.46713e-05	0.000104498	6.00835e-05	8.77209e-06	9.07176e-06	1.50065e-05	4.86839e-05	0.000105649	6.34325e-05	6.7469e-05	5.51862e-05	3.47839e-05	8.54806e-05	6.86669e-05	7.95719e-06	6.17641e-05	1.13196e-05	6.16589e-05	0.000115964	6.14053e-05	5.33449e-05	9.74752e-05	9.58008e-05	6.57143e-05	7.50925e-05	8.48678e-05	8.91576e-05	8.46847e-05	6.61537e-05	9.83179e-05	5.25268e-05	6.266e-05	5.0144e-05	9.54433e-05	7.08743e-05	2.59753e-05	2.48455e-05	2.46142e-05	2.72035e-05	2.48088e-05	2.50112e-05	2.54097e-05
9846	D-Ribose 5-phosphate	0.7765	1.2259e-05	1.63638e-05	9.71751e-06	3.57043e-06	4.97241e-06	7.35243e-06	9.03926e-06	2.00462e-05	1.17807e-05	1.71774e-05	1.13407e-05	4.93511e-06	1.42242e-05	1.32507e-05	7.77876e-06	1.59297e-05	2.87226e-06	9.63069e-06	4.35477e-06	1.11892e-05	8.62588e-06	2.18561e-05	2.28157e-05	6.03982e-06	8.39836e-06	1.46366e-05	1.28567e-05	1.44339e-05	1.12698e-05	5.80311e-06	4.58939e-06	7.51816e-06	3.97071e-06	9.36661e-06	7.0863e-06	6.08024e-06	7.13029e-06	4.48169e-06	5.09039e-06	6.78961e-06	6.76808e-06	6.05672e-06
9883	Adenosine	0.9994	4.30381e-05	2.74822e-05	7.0875e-05	2.94775e-05	3.93742e-05	6.40831e-05	4.57217e-05	2.64199e-05	3.61072e-05	3.06501e-05	3.82104e-05	4.51478e-05	1.43827e-05	3.18197e-05	4.03601e-05	4.72109e-05	0.000165452	4.89326e-05	3.81959e-05	5.14483e-05	6.52666e-05	2.08329e-05	2.46402e-05	5.27796e-05	1.60515e-05	2.29316e-05	3.05692e-05	2.79675e-05	2.14034e-05	2.79707e-05	5.07408e-05	1.99227e-05	3.5932e-05	2.10228e-05	2.94987e-05	3.18728e-05	3.32584e-05	3.20132e-05	3.23254e-05	3.43779e-05	3.2872e-05	3.27866e-05
10049	Adenine	0.7704	0.000152694	0.000125543	0.000207811	0.000185042	0.000195587	0.000243164	0.000184973	0.000209315	0.000347164	0.00032444	0.000320667	0.000407914	0.000195863	0.000300894	0.000405356	0.000240185	0.00126903	0.000301562	0.000319851	0.000254444	0.000465071	0.00014568	0.000140493	0.000428372	0.000115827	0.00020918	0.000175483	0.000202506	0.000234608	0.000355971	0.000495859	0.000286115	0.00100037	0.00018383	0.000426126	0.00023546	0.000217149	0.000211072	0.000223856	0.000215051	0.000215493	0.00021968
10205	5,2'-O-dimethyluridine	0.8909	3.07811e-05	3.16764e-05	3.94519e-05	2.94308e-05	3.48242e-05	4.13591e-05	3.45873e-05	2.71092e-05	3.0928e-05	3.55036e-05	3.16657e-05	3.03267e-05	2.85725e-05	3.06843e-05	2.19829e-05	2.75194e-05	4.22541e-05	2.95486e-05	9.70477e-06	2.29009e-05	2.56518e-05	4.72786e-05	2.19391e-05	3.07771e-05	4.25471e-05	5.08685e-05	4.57711e-05	3.98636e-05	1.06371e-05	4.04163e-05	2.37426e-05	2.7236e-05	2.88273e-05	4.92272e-05	3.00144e-05	5.85816e-05	5.64945e-05	5.69288e-05	5.7219e-05	5.81721e-05	5.77165e-05	5.75187e-05
10338	2-Deoxyribose 5-phosphate	0.7571	0.000111348	9.74924e-05	7.8112e-05	0.000109934	0.000104697	7.26628e-05	9.57078e-05	2.47102e-05	4.76291e-05	1.96792e-05	5.28434e-05	6.37869e-05	3.27403e-05	4.02315e-05	4.17476e-05	5.59634e-05	2.60209e-05	5.76788e-05	3.04847e-05	4.49762e-05	4.28119e-05	3.90431e-05	9.42555e-05	4.54641e-05	0.000141427	3.94118e-05	4.47773e-05	6.73965e-05	5.49748e-05	9.19654e-05	9.52668e-05	6.9449e-05	0.000118711	6.46518e-05	8.25032e-05	0.000113983	0.000114412	0.000114112	0.000115908	0.000116638	0.000113945	0.000114833
10561	6-Phospho-D-gluconate	0.816	0.000461221	0.000539334	0.000437827	0.000460204	0.000452813	0.000445629	0.000466171	0.000410975	0.000468131	0.000455453	0.00052161	0.000502189	0.000752819	0.000518529	0.000303498	0.000404092	0.000202378	0.000360554	0.000603811	0.000385576	0.000376651	0.000372106	0.000284962	0.000331627	0.000477017	0.000371391	0.000352144	0.000364875	0.000292652	0.000238361	0.000277059	0.000244169	0.000181694	0.00030646	0.000256732	0.000390766	0.000380136	0.000376201	0.000385164	0.000383666	0.00038459	0.000383421
10730	2'-O-methylcytidine	0.8316	3.11243e-05	3.82348e-05	1.77445e-05	3.89451e-05	2.56961e-05	1.46284e-05	2.77289e-05	2.77823e-05	1.79372e-05	2.16105e-05	1.96578e-05	1.98178e-05	2.77573e-05	2.24272e-05	3.05973e-05	3.44751e-05	2.65672e-05	3.84787e-05	0.000132256	3.04723e-05	4.88078e-05	2.84867e-05	4.60003e-05	5.5164e-05	8.02593e-05	4.11905e-05	2.63461e-05	4.62412e-05	4.81537e-05	6.5871e-05	3.6908e-05	3.25179e-05	2.92685e-05	2.99836e-05	4.04504e-05	3.24719e-05	3.22897e-05	3.86796e-05	3.26518e-05	3.20009e-05	3.28925e-05	3.34977e-05
10858	Linoleic acid	0.9664	3.02684e-06	4.82095e-06	2.11679e-06	2.99307e-06	2.29154e-06	1.73093e-06	2.83002e-06	1.35803e-06	5.90801e-07	9.87675e-07	1.03808e-06	1.44016e-06	1.29426e-05	3.05956e-06	1.8358e-06	9.53153e-07	1.67293e-06	1.98629e-06	2.75961e-06	2.92649e-06	2.02238e-06	9.89704e-07	2.49105e-06	5.79126e-06	3.49468e-05	3.11341e-06	3.70768e-06	8.50666e-06	0.000184569	4.67478e-06	0.000266716	6.48337e-05	1.81701e-05	0.000154102	0.000115511	2.85597e-05	2.9683e-05	2.92457e-05	2.93075e-05	2.97856e-05	2.95698e-05	2.93585e-05
10905	N4-acetyl-2'-O-methylcytidine	0.7539	1.77483e-05	1.67346e-05	1.27551e-05	1.5545e-05	1.48327e-05	1.24965e-05	1.50187e-05	1.73468e-05	1.31237e-05	1.36664e-05	1.27037e-05	1.22108e-05	9.24999e-06	1.30502e-05	1.75377e-05	1.57373e-05	2.05102e-05	1.6372e-05	1.82745e-05	1.12983e-05	1.66217e-05	1.29574e-05	1.30179e-05	1.65454e-05	1.16045e-05	1.63472e-05	1.43243e-05	1.41328e-05	1.77041e-05	1.96588e-05	1.4661e-05	1.65453e-05	1.76892e-05	1.6177e-05	1.70726e-05	2.56048e-05	3.0833e-05	2.62933e-05	2.69554e-05	2.54692e-05	2.75805e-05	2.71227e-05
10998	Oleic acid	0.9957	4.46043e-06	3.55034e-06	1.96927e-06	3.51277e-06	2.55768e-06	1.77492e-06	2.9709e-06	3.18019e-06	1.33183e-06	2.56346e-06	1.73348e-06	2.29413e-06	7.19008e-06	3.04886e-06	3.17666e-06	1.59304e-06	2.88082e-06	2.3589e-06	2.45638e-06	4.18172e-06	2.77459e-06	1.67489e-06	2.39737e-06	3.78417e-06	1.22804e-05	2.6139e-06	3.09983e-06	4.30842e-06	6.70891e-05	4.82112e-06	9.56289e-05	3.33756e-05	1.69479e-05	0.000117463	5.58877e-05	1.71232e-05	1.75129e-05	1.74112e-05	1.69555e-05	1.7859e-05	1.71946e-05	1.73427e-05
11105	5-Hydroxymethyluracil	0.8339	1.34759e-05	1.27532e-05	9.24043e-06	1.15544e-05	1.19199e-05	9.0215e-06	1.13276e-05	1.55258e-05	1.07189e-05	1.24752e-05	6.80369e-06	8.4085e-06	9.72691e-06	1.06098e-05	1.36177e-05	1.04258e-05	1.77985e-05	9.86682e-06	1.60461e-05	1.44075e-05	1.36937e-05	1.17027e-05	1.24625e-05	9.03475e-06	2.10716e-05	1.41746e-05	9.20495e-06	1.29418e-05	1.46059e-05	1.11218e-05	8.90676e-06	7.96321e-06	7.35443e-06	6.7199e-06	9.44532e-06	1.16945e-05	1.07298e-05	1.18158e-05	9.968e-06	1.20054e-05	9.86579e-06	1.10132e-05
11107	Xanthosine	0.9921	3.56772e-05	2.85864e-05	4.49308e-05	3.43685e-05	3.69484e-05	4.24418e-05	3.71588e-05	5.37729e-05	4.40368e-05	3.89095e-05	5.14208e-05	5.22695e-05	3.80352e-05	4.64075e-05	3.99766e-05	3.82555e-05	4.66357e-05	3.30854e-05	6.72902e-05	4.62358e-05	4.52465e-05	5.56506e-05	5.34962e-05	5.57983e-05	4.26505e-05	5.22432e-05	6.09312e-05	5.34617e-05	5.19749e-05	4.89025e-05	8.81685e-05	5.67869e-05	7.36181e-05	4.67113e-05	6.1027e-05	4.91766e-05	4.80436e-05	4.79812e-05	4.90296e-05	4.83736e-05	4.87929e-05	4.85663e-05
11191	N4-Acetylcytidine	0.926	0.000274176	0.000266979	0.000116019	0.000365155	0.000323201	0.000346595	0.000282021	9.96098e-05	0.000232315	0.000193988	0.000204218	0.000254947	0.000108552	0.000182272	0.00123004	0.000204095	0.00170743	0.000230059	0.000248103	0.000183603	0.000633888	0.000180103	0.000144428	0.000128365	9.57808e-05	0.000264616	0.000165486	0.00016313	0.000190012	0.000329751	0.000419695	0.000351119	0.000675546	0.000324671	0.000381799	0.000577714	0.00055765	0.000549931	0.000562197	0.000565382	0.000558821	0.000561949
11609	Isobutyrylglycine	0.9946	9.30692e-05	9.25541e-05	0.000159032	0.000144679	0.000113018	0.000112051	0.000119067	9.18805e-05	0.000124164	0.000125232	0.000111073	0.00013265	6.09481e-05	0.000107658	0.000100156	0.000101562	9.24043e-05	0.000131929	0.000124872	9.00772e-05	0.000106833	6.37303e-05	8.40097e-05	0.000159439	0.000117234	0.000104098	4.1449e-05	9.49933e-05	8.82213e-05	9.62652e-05	0.000117618	8.75696e-05	0.000121257	9.10128e-05	0.000100324	9.72717e-05	9.23123e-05	9.02265e-05	9.75041e-05	9.18601e-05	9.20717e-05	9.35411e-05
12530	N-Acetyl-D-Glucosamine 6-Phosphate	0.976	2.82214e-05	4.36642e-05	1.3389e-05	4.86822e-05	2.83012e-05	3.2165e-05	3.24038e-05	1.71964e-05	2.84625e-05	1.30954e-05	4.62707e-05	5.06466e-05	2.5561e-05	3.02054e-05	5.98769e-05	4.45516e-05	2.09269e-05	4.02978e-05	5.38387e-05	4.42009e-05	4.39488e-05	6.14342e-05	3.53954e-05	5.2579e-05	4.82032e-05	6.40988e-05	4.85752e-05	5.17143e-05	2.3106e-05	2.03572e-05	2.4296e-05	5.23517e-05	4.7596e-05	9.55748e-05	4.38803e-05	5.65924e-05	6.29166e-05	5.6997e-05	5.86337e-05	5.90088e-05	5.8488e-05	5.87727e-05
12699	Oxypurinol	0.663	7.47594e-06	5.63626e-06	2.31834e-05	1.99563e-05	1.22942e-05	2.84269e-05	1.61622e-05	4.70972e-05	1.76517e-05	5.74024e-05	1.39589e-05	2.4258e-05	3.29908e-05	3.22265e-05	1.10254e-05	6.88322e-06	3.36152e-05	1.20063e-05	2.06686e-05	4.62527e-05	2.17419e-05	4.35106e-05	8.24758e-06	3.90811e-05	4.84632e-05	1.39558e-05	1.26919e-05	2.76584e-05	4.9542e-05	1.7625e-05	3.65531e-05	1.49894e-05	2.68909e-05	1.54182e-05	2.68365e-05	1.63015e-05	1.68657e-05	1.65922e-05	1.76828e-05	1.40821e-05	1.68622e-05	1.63978e-05
12705	N-Acetylaspartylglutamate (NAAG)	0.9538	9.5914e-06	1.03326e-05	1.53231e-05	1.29334e-05	1.04439e-05	1.17108e-05	1.17225e-05	9.16944e-06	8.65308e-06	9.08173e-06	7.82007e-06	9.58963e-06	5.54275e-06	8.30945e-06	8.71943e-06	7.98754e-06	1.08665e-05	8.11003e-06	1.42221e-05	7.99942e-06	9.65085e-06	7.10818e-06	8.69898e-06	1.12399e-05	1.00004e-05	5.83579e-06	7.37338e-06	8.3761e-06	1.09271e-05	8.15012e-06	1.33784e-05	9.66344e-06	1.08509e-05	7.72632e-06	1.0116e-05	1.03496e-05	1.11855e-05	1.14973e-05	1.10187e-05	1.13735e-05	1.15393e-05	1.11607e-05
12862	Inosine	0.9904	2.92838e-05	4.41687e-05	5.68062e-05	3.81179e-05	3.10186e-05	6.63667e-05	4.42937e-05	4.21583e-05	4.0065e-05	3.35835e-05	3.74864e-05	4.36212e-05	2.89984e-05	3.76521e-05	5.57999e-05	5.42173e-05	3.11358e-05	4.49753e-05	3.00426e-05	3.01818e-05	4.10588e-05	6.06555e-05	2.00367e-05	3.19584e-05	7.50918e-05	5.26943e-05	3.97827e-05	4.67032e-05	3.93708e-05	2.58109e-05	4.97874e-05	4.2117e-05	4.41678e-05	1.06222e-05	3.53127e-05	3.14231e-05	4.66788e-05	2.96438e-05	4.33635e-05	3.75914e-05	3.9005e-05	3.79509e-05
13027	Deoxyuridine monophosphate (dUMP)	0.7521	6.19221e-05	8.65881e-05	5.39733e-05	8.79889e-05	4.59017e-05	4.28094e-05	6.31972e-05	3.68211e-05	4.4912e-05	3.76023e-05	4.57668e-05	4.44462e-05	3.71368e-05	4.11142e-05	6.77693e-05	6.13709e-05	9.34305e-05	5.50737e-05	2.83225e-05	5.8605e-05	6.0762e-05	4.49183e-05	2.86025e-05	4.57551e-05	5.22713e-05	4.45063e-05	4.22713e-05	4.30541e-05	3.16431e-05	4.10062e-05	2.59036e-05	4.37717e-05	3.81886e-05	5.70794e-05	3.95988e-05	8.44297e-05	7.94514e-05	8.51838e-05	7.97089e-05	8.33383e-05	8.23265e-05	8.24064e-05
13030	3,4-Dihydroxybenzoate 锛圥rotocatechuic acid锛墋labid{L0432	0.8583	6.0875e-06	7.46038e-06	6.78451e-06	2.96828e-06	5.17601e-06	4.10237e-06	5.42984e-06	7.67378e-06	4.54379e-06	5.3119e-06	4.75213e-06	4.30199e-06	1.28854e-05	6.57816e-06	4.19697e-06	6.1101e-06	3.80855e-06	3.5617e-06	1.12885e-05	7.08654e-06	6.00873e-06	6.86283e-06	9.05517e-06	7.20567e-06	7.00634e-06	8.70328e-06	7.29832e-06	7.6886e-06	6.95291e-06	7.65438e-06	4.75493e-06	7.2693e-06	8.17859e-06	8.5765e-06	7.2311e-06	7.78882e-06	6.98816e-06	7.73058e-06	6.64854e-06	7.10727e-06	7.12958e-06	7.23216e-06
13133	N-Acetylneuraminic acid	0.9911	0.000285032	0.000277801	0.000532772	0.000469266	0.000401884	0.000376554	0.000390552	0.000205034	0.000350536	0.000344682	0.000338929	0.000375433	0.000221151	0.000305961	0.000441391	0.00028919	0.000435012	0.000329864	0.000683423	0.000352548	0.000421905	0.000154935	0.000336044	0.000539856	0.000380045	0.000204547	0.000239291	0.00030912	0.000384469	0.000490905	0.000775095	0.000419309	0.000731901	0.000339208	0.000523481	0.000465479	0.000442207	0.00045059	0.000445665	0.00045748	0.000451537	0.00045216
13284	N2,N2-Dimethylguanosine	0.9925	0.000457819	0.000555356	2.31639e-05	0.000798792	0.000410557	4.76943e-05	0.00038223	0.000475896	0.000213041	0.000334594	0.000190208	9.04489e-05	0.000303654	0.000267974	0.000285348	0.000361228	6.37949e-05	0.000461919	0.000472981	0.000345124	0.000331733	0.000164327	0.000413692	0.000308734	0.00016618	0.000256185	0.000213365	0.000253747	0.000337294	0.000443803	0.000305078	0.000244957	5.93e-05	0.000250818	0.000273542	0.00026595	0.00026553	0.000267654	0.000272037	0.000268926	0.000271256	0.000268559
13764	3-methylcytidine	0.9996	5.96947e-06	8.59835e-06	1.40264e-05	9.11412e-06	1.08537e-05	1.15201e-05	1.00137e-05	5.93041e-06	4.889e-06	1.05476e-05	7.05228e-06	8.65174e-06	5.89028e-06	7.16022e-06	8.9518e-06	6.43565e-06	2.62339e-05	5.85421e-06	2.31729e-05	7.39603e-06	1.30074e-05	6.02619e-06	8.93346e-06	1.95756e-05	9.93082e-06	1.01966e-05	4.89118e-06	9.92565e-06	1.16407e-05	1.11858e-05	1.74381e-05	5.9228e-06	1.16884e-05	1.17361e-05	1.1602e-05	9.61961e-06	8.38519e-06	1.0696e-05	8.81289e-06	9.32699e-06	8.94179e-06	9.29707e-06
13847	3-Methyluridine	1	0.000223923	0.000242714	0.000399276	0.000335823	0.000280969	0.000342209	0.000304152	5.08682e-05	0.000138276	0.000108681	0.000139397	0.000164606	0.000107291	0.000118187	0.000121578	0.000161708	0.000281507	0.000219127	0.000214093	9.04621e-05	0.000181412	5.5786e-05	4.73972e-05	0.000161021	9.69744e-05	7.51297e-05	0.00010141	8.96198e-05	0.000138489	0.000114492	0.000271085	0.000146781	0.000291075	7.12652e-05	0.000172198	0.00016012	0.000170248	0.000171187	0.000172684	0.000173556	0.00017419	0.000170331
13990	Fructose 1-phosphate	0.9738	3.69433e-05	3.63924e-05	3.57805e-05	2.87163e-05	3.93409e-05	4.24487e-05	3.66037e-05	6.56239e-05	3.89451e-05	5.03307e-05	2.96734e-05	2.82165e-05	4.15369e-06	3.61572e-05	2.55797e-05	3.64556e-05	4.7946e-06	3.84962e-05	3.14468e-05	3.31217e-05	2.83158e-05	8.3647e-06	8.2282e-06	2.82973e-05	4.10215e-05	3.99942e-05	3.91566e-05	2.75104e-05	4.14887e-05	1.12359e-05	9.02674e-06	1.8832e-05	1.91894e-05	4.51719e-05	2.41574e-05	0.000111088	0.000113611	0.000113471	0.000113356	0.000115241	0.000116092	0.00011381
14704	Adenosine 3',5'-cyclic phosphate (cAMP)	0.9626	6.81611e-06	1.11599e-05	1.45648e-05	1.46238e-05	1.06006e-05	1.04667e-05	1.1372e-05	7.16495e-06	8.39843e-06	5.4224e-06	9.41733e-06	1.06631e-05	1.87443e-06	7.15677e-06	6.22328e-06	6.63215e-06	5.70142e-06	7.84683e-06	1.97745e-05	3.2649e-06	8.24051e-06	6.67254e-06	2.72812e-06	7.42787e-06	3.49358e-06	5.05781e-06	2.76406e-06	4.69066e-06	3.71142e-06	3.14614e-06	1.52536e-05	3.43066e-06	8.70547e-06	5.54605e-06	6.63222e-06	5.19417e-06	6.57687e-06	5.77052e-06	6.14476e-06	5.60451e-06	5.58501e-06	5.81264e-06
15298	beta-Nicotinamide D-ribonucleotide	0.8836	0.000218376	0.000199331	0.000188112	0.000170166	0.000194776	0.000263075	0.00020564	0.000211892	0.000245585	0.000246389	0.000192859	0.000169251	0.000209884	0.000212643	0.000180196	0.000154604	0.000243921	0.000142847	9.16744e-05	0.000236049	0.000174882	0.000155689	0.000107636	6.13947e-05	0.000284373	0.000180182	0.00020722	0.000166082	7.65693e-05	0.000112873	0.000111997	7.59471e-05	3.4931e-05	0.000104278	8.60992e-05	0.000112199	0.000119667	0.000118247	0.000119363	0.000119754	0.000120429	0.000118276
15379	S-Nitroso-L-glutathione	0.9685	0.000203348	0.000186863	0.000198006	0.000201926	0.000184811	0.000176807	0.00019196	0.000152993	0.000163203	0.000144247	0.000142494	0.000164299	8.2916e-05	0.000141692	0.000165478	0.000177944	0.000227833	0.000183087	0.000206633	0.000153725	0.000185783	8.98098e-05	0.000142056	0.000137769	9.77653e-05	8.81213e-05	0.000101127	0.000109442	0.000155184	0.000105699	0.000240706	0.000125656	0.000132363	9.51927e-05	0.000142467	0.000162295	0.000154929	0.000152696	0.000154038	0.000154806	0.000155115	0.000155646
15793	Trehalose	0.9364	6.30551e-05	7.61986e-05	4.25704e-05	5.77038e-05	6.44206e-05	4.99061e-05	5.89758e-05	0.000132639	0.000178219	0.000246478	0.000112525	0.000117986	3.96519e-05	0.000137917	0.000104024	0.000118535	0.000133342	7.57681e-05	7.47554e-05	3.56591e-05	9.03472e-05	6.97805e-05	3.56124e-05	2.88594e-05	5.54809e-05	5.44286e-05	3.40809e-05	4.63738e-05	6.8636e-05	6.15055e-05	3.21475e-05	5.20888e-05	2.90989e-05	9.29148e-05	5.60653e-05	5.23508e-05	4.8635e-05	5.1876e-05	5.43739e-05	5.40805e-05	5.61151e-05	5.29052e-05
15794	D-Maltose	0.78	6.26466e-05	6.78665e-05	7.71334e-05	7.13235e-05	6.05538e-05	6.55612e-05	6.75142e-05	4.89115e-05	4.08568e-05	3.61008e-05	4.11285e-05	4.29179e-05	3.78217e-05	4.12895e-05	3.8816e-05	3.42965e-05	2.39245e-05	3.11793e-05	5.60682e-05	3.20585e-05	3.60572e-05	4.90016e-05	0.000192776	3.90531e-05	0.00030645	4.72163e-05	5.38865e-05	0.000114731	0.000706206	4.79787e-05	0.000255722	0.000296674	4.37676e-05	7.30393e-05	0.000237231	8.91819e-05	9.12053e-05	9.07072e-05	9.31166e-05	9.07153e-05	9.26688e-05	9.12658e-05
16086	Kaempferol	0.9898	3.9613e-05	4.0242e-05	2.49224e-05	2.87116e-05	3.40974e-05	3.10745e-05	3.31102e-05	2.73896e-05	3.51987e-05	2.36468e-05	4.06864e-05	4.11933e-05	5.00215e-05	3.6356e-05	5.6479e-05	3.89954e-05	8.53618e-05	2.99377e-05	3.30294e-05	5.32936e-05	4.95162e-05	2.3581e-05	3.84603e-05	2.95986e-05	2.24588e-05	1.73924e-05	2.95193e-05	2.68351e-05	2.41429e-05	2.80732e-05	2.81044e-05	4.05121e-05	5.16794e-05	1.8778e-05	3.18817e-05	3.80395e-05	3.89042e-05	3.8718e-05	3.90258e-05	3.9672e-05	3.78351e-05	3.86991e-05
16961	1-methylguanosine	0.999	1.03934e-05	1.50568e-05	1.19224e-05	1.20803e-05	1.7362e-05	1.76856e-05	1.40834e-05	1.25288e-05	1.43335e-05	1.78538e-05	9.25597e-06	1.09958e-05	1.05908e-05	1.25931e-05	1.26672e-05	9.73623e-06	1.27097e-05	1.77409e-05	2.14155e-05	1.56829e-05	1.49921e-05	8.3992e-06	1.13511e-05	1.44153e-05	1.32792e-05	1.3738e-05	6.37069e-06	1.12589e-05	7.55657e-06	1.51178e-05	2.70235e-05	1.43032e-05	2.41694e-05	9.30656e-06	1.62462e-05	1.5719e-05	1.50733e-05	1.5132e-05	1.71364e-05	1.53191e-05	1.34049e-05	1.52974e-05
17208	D-Allose	0.8947	0.000123959	0.000108554	0.000116203	0.000120809	0.000124207	0.000118866	0.000118766	9.36789e-05	0.000107517	0.000107432	9.85623e-05	0.000106011	7.99753e-05	9.88626e-05	0.000107363	0.000115857	0.000124515	0.000121174	0.000100966	0.000104145	0.000112337	7.58561e-05	8.12813e-05	0.000124648	8.71316e-05	8.65071e-05	8.8821e-05	9.07075e-05	9.08398e-05	0.000112676	0.000115643	0.00010158	0.000135981	0.000108519	0.000110873	8.78149e-05	8.85609e-05	8.75037e-05	8.86927e-05	8.94051e-05	8.78876e-05	8.83108e-05
17481	3-Methyluric acid	0.7192	3.74699e-05	0.000196617	2.04648e-05	2.06892e-05	2.96927e-05	3.79294e-05	5.71438e-05	7.26004e-05	5.38669e-05	0.000169843	0.000132041	8.0811e-05	9.76336e-05	0.000101133	6.4806e-05	0.00010287	0.000203096	0.000126423	0.000137851	0.000116944	0.000125332	5.96044e-05	1.65657e-05	0.00012237	4.04717e-05	8.94107e-05	4.85304e-05	6.28254e-05	8.73323e-05	2.05216e-05	0.000209195	0.000102608	0.000178926	7.75674e-05	0.000112692	0.000109267	0.000102446	8.99387e-05	9.768e-05	0.000105191	8.47459e-05	9.82114e-05
18231	Berberine	1	1.24764e-05	1.49835e-05	1.51323e-05	1.98716e-05	1.4823e-05	1.28879e-05	1.50291e-05	9.50067e-06	1.32563e-05	1.57931e-05	2.22583e-05	1.20643e-05	9.71894e-06	1.37653e-05	1.0896e-05	1.62685e-05	1.1977e-05	1.86642e-05	1.49717e-05	1.35458e-05	1.43872e-05	8.34174e-06	1.29608e-05	1.38906e-05	3.47581e-06	1.10598e-05	1.4557e-05	1.07143e-05	7.57393e-06	9.84434e-06	9.33152e-06	1.27977e-05	1.5018e-05	1.44616e-05	1.15045e-05	1.74217e-05	1.53592e-05	1.26881e-05	1.46856e-05	1.6668e-05	1.44498e-05	1.52121e-05
18384	Riboflavin (Vitamin B2)	0.8062	2.12466e-05	2.08894e-05	2.5328e-05	3.01483e-05	2.26214e-05	2.4353e-05	2.40978e-05	3.2876e-05	5.65999e-05	4.79521e-05	6.11559e-05	6.29634e-05	2.64235e-05	4.79951e-05	6.17303e-05	3.97101e-05	9.42485e-05	4.9371e-05	8.51431e-05	4.30996e-05	6.22171e-05	4.60079e-05	1.89744e-05	9.33555e-05	4.44914e-05	5.24485e-05	5.60943e-05	5.18953e-05	3.44623e-05	3.77081e-05	6.38276e-05	4.57744e-05	8.47333e-05	2.5352e-05	4.8643e-05	6.15589e-05	6.13154e-05	5.84682e-05	6.21738e-05	6.17315e-05	6.14814e-05	6.11215e-05
18775	Rosmarinic Acid	0.9477	1.50317e-05	1.75122e-05	1.34229e-05	7.32643e-06	8.97181e-06	1.20197e-05	1.23808e-05	2.07333e-05	1.54926e-05	1.48942e-05	1.64909e-05	1.24102e-05	1.61499e-05	1.60285e-05	1.95337e-05	2.51546e-05	1.93819e-05	1.42089e-05	1.61963e-05	2.77017e-05	2.03628e-05	1.74111e-05	1.64355e-05	3.15197e-05	2.08616e-05	1.53647e-05	1.64169e-05	1.96683e-05	1.58778e-05	1.68889e-05	1.81127e-05	2.05112e-05	3.38352e-05	1.3445e-05	1.97785e-05	1.73072e-05	1.47632e-05	1.64973e-05	1.60549e-05	1.83871e-05	1.64816e-05	1.65819e-05
19495	Deoxycholic acid	0.9644	1.29819e-07	4.05893e-08	3.63387e-07	1.02536e-06	3.18736e-08	1.12614e-07	2.83941e-07	2.00383e-06	3.79723e-08	4.06697e-08	1.99887e-06	1.33423e-07	7.88888e-06	2.01727e-06	3.11312e-06	6.18276e-07	3.44091e-06	2.82393e-07	2.01916e-07	6.34628e-06	2.33382e-06	5.52469e-08	2.74304e-06	1.21323e-07	4.20647e-08	4.95218e-08	2.23281e-07	5.39079e-07	5.31059e-07	1.19134e-07	1.01991e-07	8.32009e-06	1.06536e-06	3.21003e-05	7.03966e-06	5.59662e-06	5.72433e-06	5.76326e-06	3.38335e-06	5.87032e-06	5.5828e-06	5.32011e-06
20138	Isomaltose	0.8911	2.74227e-05	2.77478e-05	5.10427e-05	5.11409e-05	3.93168e-05	4.8178e-05	4.08082e-05	2.16914e-05	4.17449e-05	3.10421e-05	3.92247e-05	4.22393e-05	2.20296e-05	3.29953e-05	3.56104e-05	3.14159e-05	2.5909e-05	4.42272e-05	3.78692e-05	1.88661e-05	3.23163e-05	1.18329e-05	2.28201e-05	3.65464e-05	2.61189e-05	1.86538e-05	1.72055e-05	2.21963e-05	4.88468e-05	3.1619e-05	4.0903e-05	3.22568e-05	1.82465e-05	1.4191e-05	3.10105e-05	4.03811e-05	3.65851e-05	3.70996e-05	3.77145e-05	3.60999e-05	3.78288e-05	3.76182e-05
20299	hydrocortisone 21-acetate	0.7328	2.86938e-06	3.15528e-06	2.34577e-06	1.93572e-06	2.64639e-06	2.35762e-06	2.55169e-06	7.08205e-07	4.64202e-06	7.30623e-06	2.37253e-06	2.98024e-06	3.7947e-06	3.63399e-06	3.39673e-06	2.05921e-06	5.7236e-06	1.5641e-06	2.45078e-06	3.37734e-06	3.09529e-06	4.63492e-06	1.93466e-06	9.1939e-06	1.51228e-06	1.57134e-06	7.77534e-06	4.43707e-06	2.12839e-06	3.74094e-06	2.86588e-06	2.35745e-06	4.49875e-06	2.36972e-06	2.99352e-06	4.08139e-06	3.5439e-06	3.93175e-06	4.56573e-06	3.87479e-06	3.91092e-06	3.98475e-06
20345	N-Acetyl-D-lactosamine	0.713	8.27217e-06	8.22016e-06	1.0472e-05	1.33572e-05	1.14334e-05	9.02021e-06	1.01292e-05	6.33455e-06	6.06015e-06	1.00331e-05	9.25399e-06	8.9373e-06	8.16572e-07	6.90595e-06	1.12428e-05	8.74815e-06	1.22742e-05	9.23351e-06	1.12488e-05	4.12665e-06	9.47902e-06	3.99213e-06	7.28965e-06	1.03659e-05	1.05462e-05	5.53774e-06	2.11418e-06	6.64097e-06	1.19396e-05	8.98581e-06	1.25402e-05	1.36085e-05	8.36659e-06	9.8212e-06	1.0877e-05	1.30057e-05	1.00398e-05	1.21846e-05	9.83077e-06	1.59063e-05	1.14734e-05	1.20734e-05
20583	Cholic acid	0.9991	3.73736e-08	4.69233e-06	2.93358e-08	1.31064e-05	2.38148e-06	1.05751e-07	3.39211e-06	9.31844e-06	2.36924e-06	4.06697e-08	3.07891e-05	5.10928e-06	0.00010547	2.55161e-05	5.85818e-05	8.68261e-06	0.000186362	5.41344e-06	2.34749e-05	2.43071e-05	5.11369e-05	2.36505e-05	2.7491e-05	4.53434e-05	3.10552e-06	2.45716e-05	0.000110641	3.91338e-05	2.19374e-05	3.35429e-08	6.45785e-06	1.06051e-05	3.58015e-05	8.80192e-06	1.39395e-05	4.10137e-05	3.9716e-05	4.04898e-05	3.94099e-05	4.11197e-05	4.05177e-05	4.03778e-05
22167	Apigenin 7-glucoside	0.9314	7.20909e-06	8.6002e-06	8.20596e-06	1.36169e-05	8.64173e-06	7.22654e-06	8.91674e-06	4.4152e-06	3.95894e-05	6.34361e-06	5.09313e-05	0.000100706	8.97053e-06	3.51593e-05	7.66598e-06	8.08142e-06	1.32206e-05	1.12599e-05	8.42029e-06	4.67246e-06	8.88678e-06	3.94186e-06	3.65306e-06	1.04094e-05	5.07265e-06	5.16153e-06	4.68499e-06	5.48724e-06	5.1396e-06	4.37066e-06	2.80328e-05	6.92765e-06	1.46072e-05	3.06063e-06	1.03564e-05	1.66693e-05	1.70156e-05	1.58297e-05	1.72497e-05	1.72188e-05	1.63889e-05	1.67287e-05
23170	1,3,5(10)-Estratrien-3,17.beta.-diol 17-glucosiduronate	0.8811	2.80077e-05	2.94854e-05	5.55822e-05	3.33675e-05	2.80085e-05	2.86058e-05	3.38429e-05	1.08605e-05	2.70094e-05	1.00996e-05	4.91324e-05	2.80144e-05	2.75713e-05	2.54479e-05	5.04518e-05	2.71959e-05	8.9693e-05	4.80004e-05	0.000111498	4.19056e-05	6.14575e-05	5.29687e-05	4.0781e-05	6.95151e-05	6.38321e-05	3.16239e-05	8.8297e-05	5.78363e-05	1.51133e-05	1.50248e-05	3.27228e-05	2.78399e-05	6.64046e-05	2.24157e-05	2.99202e-05	0.000121162	9.93174e-05	9.90873e-05	9.98071e-05	0.000108312	9.98571e-05	0.00010459
24966	Estrone-3-glucuronide	0.7379	1.08627e-05	2.39583e-05	4.60419e-05	6.08227e-05	3.55424e-05	5.29868e-05	3.83691e-05	2.01853e-05	4.74569e-05	5.61789e-05	3.72715e-05	4.74496e-05	1.66838e-05	3.75377e-05	2.82832e-05	1.87243e-05	1.33106e-05	2.09959e-05	4.39485e-05	3.61286e-05	2.68985e-05	1.16505e-05	2.66361e-05	1.80821e-05	2.21502e-05	1.98446e-05	1.1229e-05	1.82654e-05	1.99455e-05	2.32029e-05	9.05196e-05	2.43035e-05	5.49245e-05	2.50135e-05	3.96516e-05	2.68475e-05	2.77791e-05	2.52693e-05	2.79742e-05	2.68386e-05	2.61079e-05	2.68028e-05
28499	Raffinose	0.9358	2.25325e-05	2.24203e-05	6.20591e-05	3.54898e-05	3.37916e-05	4.63215e-05	3.71025e-05	2.27574e-05	2.98077e-05	2.32697e-05	2.78055e-05	3.822e-05	1.61433e-05	2.63339e-05	1.62915e-05	2.52907e-05	2.10608e-05	3.43807e-05	1.65682e-05	1.57994e-05	2.15652e-05	1.61177e-05	4.06507e-05	7.88481e-06	6.66991e-05	2.40053e-05	1.48713e-05	2.83715e-05	6.87413e-05	1.00681e-05	7.12288e-05	3.45603e-05	1.54895e-05	6.72247e-06	3.44684e-05	3.21381e-05	3.0869e-05	3.19662e-05	3.36571e-05	3.17218e-05	3.27341e-05	3.21811e-05
31254	Stachyose	0.9567	4.55768e-05	4.47327e-05	0.000109451	7.28861e-05	6.66611e-05	8.23167e-05	7.02708e-05	4.28844e-05	7.11996e-05	6.13483e-05	6.45408e-05	8.67665e-05	3.64781e-05	6.05363e-05	4.0164e-05	5.83548e-05	5.19284e-05	8.10614e-05	5.32616e-05	3.76862e-05	5.37427e-05	4.17061e-05	8.3503e-05	2.45601e-05	0.000113938	6.96308e-05	3.32498e-05	6.1098e-05	0.000154643	2.59538e-05	0.000144726	8.13375e-05	3.69728e-05	2.36875e-05	7.78868e-05	6.88376e-05	6.80761e-05	6.92877e-05	6.98818e-05	6.95015e-05	7.01582e-05	6.92905e-05

## Sheet: Sheet1
id	MS2 name	MS2 score		Mean K		Mean CIA		Mean MTX		Mean QLY		Mean QM		Mean MAN		Mean MM
111	Glycine 甘氨酸	0.9939	K	0.000112802	CIA	8.70393e-05	MTX	0.000104125	QLY	8.48667e-05	QM	9.98368e-05	MAN	8.39578e-05	MM	9.71279e-05
690	Barbituric acid	0.9451	K	0.00024364	CIA	0.000217449	MTX	0.000221506	QLY	0.000314526	QM	0.000258288	MAN	0.000244227	MM	0.000179462
707	Pyrocatechol	0.9732	K	0.00135216	CIA	0.00139135	MTX	0.00133803	QLY	0.00142669	QM	0.0012479	MAN	0.00118926	MM	0.00120404
732	Histamine 组胺	0.9266	K	1.29291e-05	CIA	6.64097e-06	MTX	7.65367e-06	QLY	5.74964e-06	QM	6.46621e-06	MAN	1.00993e-05	MM	1.16872e-05
757	Uracil	0.9962	K	0.00149289	CIA	0.000992471	MTX	0.00117259	QLY	0.00117505	QM	0.00147524	MAN	0.00106494	MM	0.0012739
916	Alpha-ketoisovaleric acid 酮异戊酸	0.7071	K	0.000136084	CIA	0.000208637	MTX	9.01347e-05	QLY	0.000149316	QM	9.49729e-05	MAN	5.14982e-05	MM	5.9003e-05
995	Succinate	0.9638	K	0.000298625	CIA	0.000216857	MTX	0.00024113	QLY	0.000217944	QM	0.000272635	MAN	0.000203179	MM	0.000254448
1007	3-Hydroxyisovaleric acid	0.7624	K	0.000138753	CIA	0.000141809	MTX	0.000191907	QLY	0.000140705	QM	0.000198139	MAN	0.000243042	MM	0.000358099
1179	Isovaleric acid	0.8028	K	4.53207e-05	CIA	0.000552073	MTX	0.000659362	QLY	0.00129371	QM	0.000761812	MAN	0.000248817	MM	0.000119946
1208	Taurine	0.9976	K	0.00777168	CIA	0.00883941	MTX	0.00958627	QLY	0.0106068	QM	0.00842926	MAN	0.0076359	MM	0.00653645
1374	L-Pyroglutamic acid	0.9216	K	6.87164e-05	CIA	5.68994e-05	MTX	6.435e-05	QLY	5.50324e-05	QM	5.71143e-05	MAN	5.2042e-05	MM	5.58472e-05
1400	Citraconic acid	0.7676	K	0.00552153	CIA	0.00566524	MTX	0.00575988	QLY	0.0074829	QM	0.00718724	MAN	0.00610582	MM	0.00623462
1445	N-Acetyl-L-alanine	0.9998	K	8.53055e-05	CIA	9.73517e-05	MTX	7.8938e-05	QLY	5.22311e-05	QM	9.59989e-05	MAN	8.6724e-05	MM	6.33464e-05
1450	Creatine	0.7108	K	8.8645e-06	CIA	6.58797e-06	MTX	8.85494e-06	QLY	2.34862e-05	QM	9.9288e-05	MAN	0.000125868	MM	0.000190661
1456	L-Isoleucine	0.9975	K	7.33616e-06	CIA	6.42954e-06	MTX	8.86008e-06	QLY	4.70307e-06	QM	5.42588e-06	MAN	4.83333e-06	MM	6.12037e-06
1483	Glutaric acid	0.6806	K	0.000431327	CIA	0.000295895	MTX	0.000522411	QLY	0.00031064	QM	0.000333148	MAN	0.000204419	MM	0.000295962
1488	Ethylmalonic acid	0.7839	K	6.34215e-05	CIA	2.90189e-05	MTX	5.75081e-05	QLY	3.29261e-05	QM	6.10326e-05	MAN	3.05156e-05	MM	9.24863e-05
1570	L-Malic acid	0.9443	K	0.00688391	CIA	0.00826419	MTX	0.00996202	QLY	0.00523798	QM	0.0079214	MAN	0.00687781	MM	0.0105141
1580	2,3-Dihydroxy-3-methylbutyric acid	0.8064	K	0.000420959	CIA	0.000370796	MTX	0.000564006	QLY	0.000351969	QM	0.00030854	MAN	0.00120633	MM	0.00109733
1639	Propylene glycol	0.7857	K	0.000349676	CIA	0.000352656	MTX	0.000346312	QLY	0.000339144	QM	0.000356142	MAN	0.000161659	MM	0.00010761
1670	Anthranilic acid (Vitamin L1)	0.9726	K	1.77565e-05	CIA	1.81679e-05	MTX	1.80547e-05	QLY	2.06701e-05	QM	1.82574e-05	MAN	1.07901e-05	MM	1.18109e-05
1979	3-Butynoic acid	1	K	2.94689e-05	CIA	2.16469e-05	MTX	2.84792e-05	QLY	2.36651e-05	QM	3.16783e-05	MAN	4.34235e-05	MM	4.41291e-05
1981	Pyruvaldehyde	0.9885	K	5.28153e-05	CIA	4.85678e-05	MTX	5.13025e-05	QLY	4.06653e-05	QM	5.24819e-05	MAN	9.15342e-05	MM	0.000112006
2043	4-Guanidinobutyric acid	0.8036	K	0.000147652	CIA	0.000111066	MTX	0.000123664	QLY	5.14419e-05	QM	7.48763e-05	MAN	8.34776e-05	MM	7.82081e-05
2088	Adipic acid	0.9477	K	8.35314e-06	CIA	0.000110352	MTX	3.1988e-05	QLY	5.73986e-05	QM	3.4354e-05	MAN	1.97849e-05	MM	1.8812e-05
2092	D-Quinovose	0.7164	K	0.000112659	CIA	6.83208e-05	MTX	8.24801e-05	QLY	7.12439e-05	QM	7.72868e-05	MAN	6.99902e-05	MM	6.27682e-05
2123	L-Glutamate	0.9687	K	0.00189559	CIA	0.00205073	MTX	0.00228028	QLY	0.00170984	QM	0.00191663	MAN	0.00146493	MM	0.00140765
2172	(S)-2-Hydroxyglutarate	0.8756	K	0.00383623	CIA	0.00352236	MTX	0.0042885	QLY	0.00281571	QM	0.00361126	MAN	0.00276958	MM	0.00282298
2193	Hydroxyacetone	0.9991	K	0.000105037	CIA	3.52811e-05	MTX	7.36022e-05	QLY	0.000235539	QM	0.000157855	MAN	0.000875222	MM	0.000876657
2250	Glyceraldehyde	0.8477	K	6.79538e-05	CIA	5.75489e-05	MTX	9.22866e-05	QLY	0.000103919	QM	0.000109537	MAN	0.000221914	MM	0.000180054
2318	p-Hydroxyphenylacetic acid	0.9808	K	0.00012489	CIA	0.000120733	MTX	0.000138832	QLY	0.000123163	QM	0.000117961	MAN	0.000100164	MM	0.000108271
2323	N1-Methyl-2-pyridone-5-carboxamide	0.9899	K	8.0295e-06	CIA	9.77605e-06	MTX	8.8235e-06	QLY	1.26179e-05	QM	8.69865e-06	MAN	7.5995e-06	MM	9.08269e-06
2327	Xylitol	0.8608	K	0.000870038	CIA	0.000726483	MTX	0.000802688	QLY	0.000799837	QM	0.000873253	MAN	0.00102048	MM	0.00107012
2382	Glycerol 3-phosphate	0.9973	K	8.23978e-05	CIA	3.74092e-05	MTX	6.45603e-05	QLY	5.39065e-05	QM	7.71127e-05	MAN	8.36192e-05	MM	9.0083e-05
2387	Gentisic acid	0.9715	K	0.00113608	CIA	0.00130643	MTX	0.00123386	QLY	0.00152087	QM	0.00130016	MAN	0.00117058	MM	0.00141645
2395	2,3-Dihydroxybenzoic acid	0.8927	K	9.20531e-05	CIA	0.00020033	MTX	0.000106318	QLY	0.000170447	QM	0.000142744	MAN	0.000170069	MM	0.000152306
2616	Allantoin	0.7062	K	0.0120414	CIA	0.0153779	MTX	0.0130293	QLY	0.0159955	QM	0.0132976	MAN	0.0153617	MM	0.0139639
2682	Isovalerylglycine	0.9996	K	0.00339463	CIA	0.00324913	MTX	0.00410237	QLY	0.00455047	QM	0.00456733	MAN	0.00306369	MM	0.00336641
2726	2-Oxoadipic acid	0.9682	K	0.000568189	CIA	0.000577517	MTX	0.000477631	QLY	0.000207441	QM	0.000346631	MAN	0.000476601	MM	0.000358441
2745	3,3-Dimethylglutaric acid	0.7832	K	7.40613e-05	CIA	3.29659e-05	MTX	5.31848e-05	QLY	3.91046e-05	QM	4.45424e-05	MAN	5.42989e-05	MM	3.77641e-05
2748	Pimelic acid	0.8607	K	1.03813e-05	CIA	7.71476e-06	MTX	1.25546e-05	QLY	8.61255e-06	QM	1.36068e-05	MAN	7.37746e-05	MM	5.10331e-05
2800	Indole-3-carboxylic acid	1	K	0.00139218	CIA	0.00151459	MTX	0.00114954	QLY	0.00112239	QM	0.00127716	MAN	0.000679303	MM	0.000304841
2865	3-Hydorxy-3-methylglutaric acid	0.8152	K	8.15125e-05	CIA	6.57371e-05	MTX	8.09711e-05	QLY	6.56527e-05	QM	9.2935e-05	MAN	9.64018e-05	MM	9.92598e-05
2866	Theobromine	0.8758	K	7.92032e-05	CIA	4.93881e-05	MTX	6.03331e-05	QLY	7.33969e-05	QM	0.000100494	MAN	7.38588e-05	MM	0.000116143
2985	tras-2-Hydroxycinnamic acid	0.9664	K	5.23112e-05	CIA	4.68248e-05	MTX	4.72437e-05	QLY	8.76972e-05	QM	9.09735e-05	MAN	4.81646e-05	MM	3.20312e-05
2994	L-Iditol	0.7243	K	3.00645e-05	CIA	2.00836e-05	MTX	2.09364e-05	QLY	2.30702e-05	QM	2.76112e-05	MAN	3.29435e-05	MM	2.73986e-05
3072	Dihydrothymine	0.9999	K	0.00068457	CIA	0.000519402	MTX	0.000738808	QLY	0.000538168	QM	0.000743526	MAN	0.000536942	MM	0.000605717
3078	1,2-Benzenedicarboxylic acid	0.9976	K	0.000133517	CIA	0.000126138	MTX	0.000162412	QLY	0.000131567	QM	7.29758e-05	MAN	0.000106648	MM	0.000103719
3093	DL-3-Phenyllactic acid	0.9373	K	0.00240312	CIA	0.00236976	MTX	0.00474122	QLY	0.00191106	QM	0.00268715	MAN	0.00442486	MM	0.0061484
3099	3-(3-Hydroxyphenyl)propanoic acid	0.9627	K	1.53942e-05	CIA	1.2748e-05	MTX	1.15286e-05	QLY	1.29051e-05	QM	1.16035e-05	MAN	4.33267e-05	MM	5.47956e-05
3136	Quinolinate	0.9869	K	0.000355036	CIA	0.000178132	MTX	0.000202769	QLY	0.00021272	QM	0.000270977	MAN	0.000114953	MM	0.00016202
3181	Phenylpropiolic acid	0.9997	K	2.77861e-05	CIA	2.63671e-05	MTX	1.50212e-05	QLY	3.09369e-05	QM	2.29412e-05	MAN	4.93715e-05	MM	2.95097e-05
3189	3-Hydroxymandelic acid	0.9746	K	0.000164928	CIA	0.00011999	MTX	0.000187924	QLY	0.000121643	QM	0.000135364	MAN	0.000140316	MM	0.000203955
3207	Agmatine	0.9062	K	9.29822e-06	CIA	1.1309e-05	MTX	1.69397e-05	QLY	1.73635e-05	QM	1.33296e-05	MAN	1.69915e-05	MM	1.62321e-05
3251	2-Furoylglycine	0.9882	K	0.000139213	CIA	0.000112857	MTX	0.000123026	QLY	0.000356076	QM	0.000259547	MAN	0.00171528	MM	0.0014449
3326	Mevalonic acid	0.9921	K	4.83174e-05	CIA	5.43656e-05	MTX	6.12207e-05	QLY	5.70464e-05	QM	6.84636e-05	MAN	9.48395e-05	MM	7.92926e-05
3506	Acetyl-DL-Leucine	0.9982	K	0.00212129	CIA	0.00205207	MTX	0.00212398	QLY	0.00125185	QM	0.00195777	MAN	0.00116617	MM	0.000705317
3536	Isocitrate	0.7939	K	0.000194706	CIA	0.000380089	MTX	0.000271882	QLY	0.000126234	QM	0.00011033	MAN	0.000663213	MM	0.000237752
3541	cis-Aconitate	0.9771	K	0.0188443	CIA	0.0188439	MTX	0.0188413	QLY	0.0194218	QM	0.0192368	MAN	0.0165453	MM	0.0181813
3546	Shikimate	0.7506	K	6.674e-05	CIA	6.18624e-05	MTX	7.2037e-05	QLY	6.66303e-05	QM	6.46014e-05	MAN	8.14807e-05	MM	7.90697e-05
3559	Dihydrouracil	0.9992	K	0.000141393	CIA	0.000233556	MTX	0.000291618	QLY	0.000133894	QM	0.000167067	MAN	0.000233334	MM	0.000158613
3616	N-Acetyl-L-aspartic acid	0.9224	K	0.00165938	CIA	0.00153661	MTX	0.00188825	QLY	0.00126765	QM	0.00189765	MAN	0.00135975	MM	0.0014685
3676	L-Ascorbic acid	0.9552	K	0.00172164	CIA	0.00173422	MTX	0.00159164	QLY	0.00180336	QM	0.00191762	MAN	0.00168361	MM	0.00154435
3677	Maleic acid	0.9975	K	0.00182	CIA	0.000799091	MTX	0.00204097	QLY	0.00134959	QM	0.00218315	MAN	0.00139657	MM	0.00221244
3685	N-carbamoyl-L-aspartate	0.9344	K	5.00885e-05	CIA	4.39399e-05	MTX	6.07754e-05	QLY	3.43279e-05	QM	5.77207e-05	MAN	3.61683e-05	MM	2.76949e-05
3692	2-Isopropylmalic acid	0.9226	K	0.000178626	CIA	0.000212835	MTX	0.000255938	QLY	0.000301218	QM	0.000305295	MAN	0.0006548	MM	0.000619976
3709	Isocaproic acid	0.9948	K	7.15181e-05	CIA	5.87393e-05	MTX	6.7597e-05	QLY	5.07082e-05	QM	5.36475e-05	MAN	6.31214e-05	MM	6.72689e-05
3815	2-Dehydro-3-deoxy-D-gluconate	0.9382	K	0.000294724	CIA	0.000228286	MTX	0.000249499	QLY	0.000265425	QM	0.00039244	MAN	0.000404313	MM	0.00041879
3856	L-Gulonic gamma-lactone	0.8728	K	3.1075e-05	CIA	4.98539e-05	MTX	3.54807e-05	QLY	3.36118e-05	QM	4.00055e-05	MAN	1.977e-05	MM	2.57126e-05
3930	myo-Inositol	0.7488	K	4.85019e-05	CIA	4.76274e-05	MTX	5.67938e-05	QLY	5.24382e-05	QM	7.46306e-05	MAN	7.77713e-05	MM	9.68631e-05
3934	L-Sorbose	0.8578	K	0.00549921	CIA	0.00598339	MTX	0.0055076	QLY	0.00613034	QM	0.00568994	MAN	0.00345255	MM	0.00247784
3974	Acamprosate	0.97	K	0.0039007	CIA	0.00380384	MTX	0.00558092	QLY	0.00424764	QM	0.00587516	MAN	0.00443085	MM	0.00464627
3981	Nicotinuric acid	0.9943	K	0.000716481	CIA	0.000760086	MTX	0.000716489	QLY	0.000764752	QM	0.000737046	MAN	0.000393344	MM	0.00027017
4052	Nicotinamide	0.8164	K	9.78584e-06	CIA	6.74651e-06	MTX	5.96862e-06	QLY	6.34359e-06	QM	7.29837e-06	MAN	4.62595e-06	MM	8.06852e-06
4057	D-Threitol	0.9378	K	0.000462355	CIA	0.00066701	MTX	0.000772998	QLY	0.000541732	QM	0.00068945	MAN	0.000533604	MM	0.000480603
4093	4-Pyridoxic acid	0.8977	K	0.00430343	CIA	0.0051198	MTX	0.00429162	QLY	0.00553466	QM	0.00401681	MAN	0.0032172	MM	0.0048676
4320	Indoleacrylic acid	0.9879	K	1.94324e-05	CIA	9.63111e-05	MTX	6.70715e-05	QLY	1.58333e-05	QM	6.39527e-05	MAN	2.59082e-05	MM	2.80087e-05
4372	4-Methoxyphenylacetic acid	0.8837	K	0.00119685	CIA	0.00116486	MTX	0.00110398	QLY	0.00128291	QM	0.00121775	MAN	0.00136908	MM	0.00159932
4387	alpha-N-Acetyl-L-glutamine	0.7695	K	0.00536005	CIA	0.00482997	MTX	0.00494152	QLY	0.00456069	QM	0.00455979	MAN	0.00453745	MM	0.0049723
4395	Azelaic acid	0.99	K	0.000499109	CIA	0.000359836	MTX	0.000358772	QLY	0.000503826	QM	0.000378829	MAN	0.000231689	MM	0.000295378
4400	N6-Acetyl-L-lysine	0.9379	K	2.27742e-05	CIA	2.01088e-05	MTX	2.37215e-05	QLY	1.59735e-05	QM	2.13964e-05	MAN	1.31928e-05	MM	1.46114e-05
4426	Kynurenic acid	1	K	4.36891e-05	CIA	4.34895e-05	MTX	4.62015e-05	QLY	3.27503e-05	QM	6.04846e-05	MAN	2.70361e-05	MM	3.75924e-05
4435	N-Acetyl-L-glutamate	0.8985	K	0.00102941	CIA	0.000794748	MTX	0.00128053	QLY	0.000711781	QM	0.000941337	MAN	0.000539659	MM	0.00054539
4459	Xanthine	0.9627	K	0.00218355	CIA	0.00201743	MTX	0.00235021	QLY	0.00180678	QM	0.00188703	MAN	0.00151354	MM	0.00144937
4493	Glutaconic acid	0.9632	K	4.45712e-05	CIA	5.41973e-05	MTX	5.11888e-05	QLY	7.02592e-05	QM	5.67879e-05	MAN	0.000151595	MM	0.000170913
4584	Citrate	0.9796	K	0.00855241	CIA	0.00810778	MTX	0.00911013	QLY	0.00830254	QM	0.00930626	MAN	0.00661649	MM	0.00648232
4641	Phenylacetylglycine	1	K	0.00489693	CIA	0.0049976	MTX	0.00565209	QLY	0.00410616	QM	0.00444051	MAN	0.00766497	MM	0.00648807
4682	D-galacturonic acid	0.9248	K	0.00188197	CIA	0.00234187	MTX	0.00235881	QLY	0.00220212	QM	0.00280894	MAN	0.00240809	MM	0.00242508
4700	2'-Deoxy-D-ribose	0.7912	K	2.10261e-05	CIA	2.65346e-05	MTX	2.84283e-05	QLY	3.77559e-05	QM	3.38597e-05	MAN	0.000180643	MM	0.00024678
4797	Galactonic acid	0.9768	K	1.51693e-05	CIA	1.84041e-05	MTX	1.20318e-05	QLY	2.54325e-05	QM	1.80116e-05	MAN	1.83333e-05	MM	1.79389e-05
4801	Homoveratric acid	0.9179	K	1.42994e-05	CIA	1.46496e-05	MTX	1.62341e-05	QLY	3.3202e-05	QM	8.9503e-05	MAN	1.94065e-05	MM	1.91628e-05
4926	4-Hydroxybenzoate	0.9998	K	2.27876e-05	CIA	2.89608e-05	MTX	2.89367e-05	QLY	4.99457e-05	QM	5.05693e-05	MAN	0.000110572	MM	0.000143453
4930	Urocanic acid	0.9929	K	5.36151e-05	CIA	2.82672e-05	MTX	5.84002e-05	QLY	5.81296e-05	QM	9.48074e-05	MAN	4.56637e-05	MM	5.31363e-05
4991	6-Hydroxynicotinic acid 羟基烟酸	0.7138	K	5.39717e-05	CIA	7.15493e-05	MTX	7.13714e-05	QLY	4.71922e-05	QM	6.20325e-05	MAN	4.95855e-05	MM	5.39584e-05
5053	L-homocysteic acid	0.7841	K	0.000101649	CIA	9.64864e-05	MTX	0.000117025	QLY	0.00014671	QM	0.00011614	MAN	0.000137764	MM	0.000172366
5098	Dodecanoic acid	0.9999	K	1.70212e-06	CIA	1.10155e-06	MTX	9.80675e-07	QLY	8.70726e-07	QM	1.50472e-06	MAN	9.37609e-07	MM	1.22019e-06
5230	Sebacic acid	0.7854	K	4.87439e-05	CIA	3.70594e-05	MTX	4.82984e-05	QLY	4.98499e-05	QM	5.76526e-05	MAN	5.77068e-05	MM	5.22968e-05
5329	1-Methylxanthine	0.9262	K	0.00154327	CIA	0.00131158	MTX	0.0014271	QLY	0.00169447	QM	0.00134996	MAN	0.00201673	MM	0.00235785
5378	Caprylic acid	0.8955	K	0.000138325	CIA	7.8462e-05	MTX	0.00011185	QLY	0.000109175	QM	0.000100549	MAN	7.24084e-05	MM	0.000116927
5424	L-Tryptophan	0.932	K	0.000199583	CIA	0.000175974	MTX	0.000186042	QLY	0.000193104	QM	0.000153895	MAN	0.000217676	MM	0.000181812
5456	Homocitrate	0.8029	K	0.00184763	CIA	0.000977533	MTX	0.00153571	QLY	0.00105623	QM	0.00134952	MAN	0.00176603	MM	0.00200116
5471	5-Methoxyindoleacetate	0.9448	K	0.000204691	CIA	0.000162488	MTX	0.000156452	QLY	0.00016122	QM	0.000155188	MAN	0.000119017	MM	0.000152524
5687	D-Lyxose	0.9964	K	2.75596e-05	CIA	2.51487e-05	MTX	3.18669e-05	QLY	5.97514e-05	QM	6.38652e-05	MAN	0.000433112	MM	0.0006305
5701	3-Hydroxycapric acid	0.9989	K	1.59999e-05	CIA	2.94563e-05	MTX	1.31403e-05	QLY	2.49171e-05	QM	2.52148e-05	MAN	1.24791e-05	MM	9.66237e-06
5816	Ribulose 5-phosphate	0.8035	K	5.27118e-05	CIA	5.08877e-05	MTX	5.90657e-05	QLY	4.48557e-05	QM	6.75098e-05	MAN	5.42223e-05	MM	5.28737e-05
5879	Indoxyl sulfate	0.7884	K	0.0107623	CIA	0.0119279	MTX	0.0127969	QLY	0.0106454	QM	0.0106886	MAN	0.0127288	MM	0.0104931
5883	L-Cysteinesulfinic acid	0.7309	K	0.000464411	CIA	0.000232169	MTX	0.000387288	QLY	0.000322691	QM	0.000468967	MAN	0.000294532	MM	0.00027794
6035	sn-Glycerol 3-phosphoethanolamine	0.8951	K	1.15149e-05	CIA	8.86582e-06	MTX	1.08126e-05	QLY	1.03524e-05	QM	1.41197e-05	MAN	1.79089e-05	MM	1.0972e-05
6139	N-.alpha.-Acetyl-L-arginine	0.9635	K	7.2084e-05	CIA	3.42145e-05	MTX	3.43337e-05	QLY	6.95858e-05	QM	4.43423e-05	MAN	3.47675e-05	MM	3.30861e-05
6237	D-Mannose	0.9571	K	0.000307654	CIA	0.000370305	MTX	0.000364048	QLY	0.000444541	QM	0.000312107	MAN	0.000295787	MM	0.000255219
6281	Pelargonic acid	0.8423	K	1.20254e-05	CIA	9.57536e-06	MTX	1.18984e-05	QLY	1.16508e-05	QM	1.45952e-05	MAN	2.6491e-05	MM	3.99913e-05
6337	5-L-Glutamyl-L-alanine	0.8199	K	2.60198e-05	CIA	8.78523e-05	MTX	0.000127198	QLY	9.15686e-05	QM	0.000136408	MAN	6.37492e-05	MM	4.65517e-05
6341	Pantothenate	0.816	K	0.00793707	CIA	0.00793238	MTX	0.00660271	QLY	0.00800661	QM	0.00697364	MAN	0.0071226	MM	0.00619091
6369	3,4-Dihydroxyhydrocinnamic acid	0.831	K	0.000193076	CIA	9.35851e-05	MTX	0.000148798	QLY	0.000155511	QM	0.000158578	MAN	0.000161568	MM	0.000129645
6449	N-Acetylmannosamine	0.7958	K	1.00297e-05	CIA	6.02796e-06	MTX	6.69521e-06	QLY	5.63383e-06	QM	1.12443e-05	MAN	1.57128e-05	MM	1.43115e-05
6520	Cytosine	0.8472	K	5.06779e-05	CIA	3.10813e-05	MTX	2.90479e-05	QLY	2.90015e-05	QM	4.95357e-05	MAN	3.04379e-05	MM	2.54445e-05
6578	Tiopronin	0.9402	K	7.86131e-05	CIA	9.57128e-05	MTX	8.45718e-05	QLY	7.78438e-05	QM	6.7068e-05	MAN	4.69004e-05	MM	4.48333e-05
6658	4-Hydroxycinnamic acid	0.9388	K	3.74372e-05	CIA	2.89451e-05	MTX	2.2802e-05	QLY	3.00952e-05	QM	4.12766e-05	MAN	1.25231e-05	MM	9.96081e-06
6738	Stavudine	0.9882	K	9.65134e-06	CIA	8.54054e-06	MTX	1.49087e-05	QLY	9.21428e-06	QM	8.41191e-06	MAN	1.08049e-05	MM	7.48978e-06
6808	Creatinine	0.8628	K	9.35241e-05	CIA	0.00012739	MTX	0.000167795	QLY	0.000170593	QM	0.000201266	MAN	0.000110019	MM	0.000104586
6870	Deoxycytidine	0.9631	K	3.85521e-05	CIA	4.14237e-05	MTX	4.7366e-05	QLY	2.19128e-05	QM	3.07729e-05	MAN	3.20487e-05	MM	3.72237e-05
6961	Traumatic Acid	0.9953	K	1.69773e-05	CIA	3.13002e-05	MTX	2.61092e-05	QLY	1.97542e-05	QM	2.7432e-05	MAN	2.63801e-05	MM	4.03197e-05
7209	Fumarate	0.9402	K	4.83526e-06	CIA	7.01948e-06	MTX	1.10266e-05	QLY	5.94111e-06	QM	7.363e-06	MAN	7.50118e-06	MM	7.84135e-06
7239	Levulinic acid	0.7855	K	0.000120683	CIA	0.000118311	MTX	0.000165041	QLY	0.000100423	QM	0.000101718	MAN	8.03948e-05	MM	8.12655e-05
7241	Suberylglycine	0.7151	K	6.9209e-05	CIA	7.93053e-05	MTX	0.000109868	QLY	8.44557e-05	QM	0.000114695	MAN	7.64581e-05	MM	8.98388e-05
7493	DL-Vanillylmandelic acid	0.7185	K	1.49407e-05	CIA	2.26774e-05	MTX	1.15448e-05	QLY	1.80044e-05	QM	7.48676e-06	MAN	1.06964e-05	MM	9.50711e-06
7584	Biopterin	0.9588	K	8.01675e-05	CIA	4.88904e-05	MTX	6.00027e-05	QLY	6.09298e-05	QM	8.84654e-05	MAN	5.43848e-05	MM	7.24665e-05
7856	D-glucosamine 6-phosphate	0.8892	K	3.93921e-05	CIA	5.02983e-05	MTX	4.97401e-05	QLY	4.74815e-05	QM	4.68321e-05	MAN	4.78912e-05	MM	2.92066e-05
7865	Acetylcarnitine 乙酰肉硷	0.9326	K	4.79455e-05	CIA	4.3137e-05	MTX	3.38294e-05	QLY	4.86919e-05	QM	3.40596e-05	MAN	2.34142e-05	MM	2.65199e-05
7945	Thymidine	0.7993	K	4.15862e-05	CIA	2.12214e-05	MTX	3.00552e-05	QLY	2.30166e-05	QM	7.71088e-05	MAN	8.10327e-05	MM	9.76371e-05
8076	Pseudouridine	0.8485	K	0.000144243	CIA	9.64116e-05	MTX	0.000140703	QLY	0.000149432	QM	0.000176479	MAN	9.50206e-05	MM	0.000116626
8633	Thymine	0.9993	K	9.97787e-05	CIA	9.585e-05	MTX	0.000227601	QLY	5.91339e-05	QM	0.000121333	MAN	0.000262718	MM	0.000166577
8807	3-Hydroxydodecanoic acid	0.7867	K	6.14953e-06	CIA	6.87378e-06	MTX	5.34797e-06	QLY	4.10381e-06	QM	4.03802e-06	MAN	7.17783e-06	MM	8.50948e-06
9130	L-Pipecolic acid	0.9997	K	0.000247349	CIA	0.000207144	MTX	0.000233994	QLY	0.000181113	QM	0.000258925	MAN	0.000138692	MM	0.000156572
9249	Allocystathionine	0.7996	K	0.000356827	CIA	0.000199336	MTX	0.000340656	QLY	0.000316125	QM	0.000401651	MAN	0.000371913	MM	0.000284288
9342	D-Mannose-6-phosphate	0.9365	K	4.92704e-05	CIA	8.46126e-05	MTX	5.48095e-05	QLY	3.84181e-05	QM	2.98844e-05	MAN	3.18899e-05	MM	2.71827e-05
9447	Hydroxyproline	0.7766	K	0.000157516	CIA	0.000106657	MTX	0.000138596	QLY	0.000134918	QM	0.000203431	MAN	2.96908e-05	MM	4.31663e-05
9451	Propionylglycine	0.9988	K	3.83324e-05	CIA	2.85229e-05	MTX	2.45917e-05	QLY	2.41623e-05	QM	3.48125e-05	MAN	2.41236e-05	MM	4.28087e-05
9555	3-Methoxy-4-Hydroxyphenylglycol Sulfate	0.9712	K	0.00217418	CIA	0.00248542	MTX	0.00252782	QLY	0.00369822	QM	0.0034353	MAN	0.00530704	MM	0.00578863
9561	Pyridoxal 5'-phosphate	0.7892	K	0.000915786	CIA	0.00103375	MTX	0.0014831	QLY	0.000349395	QM	0.00222122	MAN	0.00277523	MM	0.00305772
9577	L-Asparagine	0.7799	K	2.65456e-05	CIA	2.20219e-05	MTX	1.90874e-05	QLY	1.97406e-05	QM	2.05262e-05	MAN	2.03991e-05	MM	2.23386e-05
9592	(+)-Abscisic acid	0.885	K	2.92234e-05	CIA	4.28976e-05	MTX	3.05397e-05	QLY	5.65348e-05	QM	4.71752e-05	MAN	0.000507201	MM	0.000519625
9663	6-Hydroxymelatonin	0.9086	K	4.86839e-05	CIA	6.86669e-05	MTX	5.33449e-05	QLY	8.46847e-05	QM	7.08743e-05	MAN	6.28469e-05	MM	7.3453e-05
9846	D-Ribose 5-phosphate	0.7765	K	9.03926e-06	CIA	1.32507e-05	MTX	8.62588e-06	QLY	1.44339e-05	QM	7.0863e-06	MAN	1.26302e-05	MM	6.83999e-06
9883	Adenosine	0.9994	K	4.57217e-05	CIA	3.18197e-05	MTX	6.52666e-05	QLY	2.79675e-05	QM	2.94987e-05	MAN	3.1168e-05	MM	2.00337e-05
10049	Adenine	0.7704	K	0.000184973	CIA	0.000300894	MTX	0.000465071	QLY	0.000202506	QM	0.000426126	MAN	3.12927e-05	MM	1.84042e-05
10205	5,2'-O-dimethyluridine	0.8909	K	3.45873e-05	CIA	3.06843e-05	MTX	2.56518e-05	QLY	3.98636e-05	QM	3.00144e-05	MAN	0.000144406	MM	9.1913e-05
10338	2-Deoxyribose 5-phosphate	0.7571	K	9.57078e-05	CIA	4.02315e-05	MTX	4.28119e-05	QLY	6.73965e-05	QM	8.25032e-05	MAN	0.000280227	MM	0.000136432
10561	6-Phospho-D-gluconate	0.816	K	0.000466171	CIA	0.000518529	MTX	0.000376651	QLY	0.000364875	QM	0.000256732	MAN	0.000382622	MM	0.000481565
10730	2'-O-methylcytidine	0.8316	K	2.77289e-05	CIA	2.24272e-05	MTX	4.88078e-05	QLY	4.62412e-05	QM	4.04504e-05	MAN	3.03102e-05	MM	4.34045e-05
10858	Linoleic acid 亚油酸	0.9664	K	2.83002e-06	CIA	3.05956e-06	MTX	2.02238e-06	QLY	8.50666e-06	QM	0.000115511	MAN	3.46779e-05	MM	9.24196e-06
10905	N4-acetyl-2'-O-methylcytidine	0.7539	K	1.50187e-05	CIA	1.30502e-05	MTX	1.66217e-05	QLY	1.41328e-05	QM	1.70726e-05	MAN	2.84388e-05	MM	5.56364e-05
10998	Oleic acid	0.9957	K	2.9709e-06	CIA	3.04886e-06	MTX	2.77459e-06	QLY	4.30842e-06	QM	5.58877e-05	MAN	3.26291e-05	MM	7.81383e-06
11105	5-Hydroxymethyluracil	0.8339	K	1.13276e-05	CIA	1.06098e-05	MTX	1.36937e-05	QLY	1.29418e-05	QM	9.44532e-06	MAN	1.00037e-05	MM	1.31759e-05
11107	Xanthosine	0.9921	K	3.71588e-05	CIA	4.64075e-05	MTX	4.52465e-05	QLY	5.34617e-05	QM	6.1027e-05	MAN	6.79486e-05	MM	5.76112e-05
11191	N4-Acetylcytidine	0.926	K	0.000282021	CIA	0.000182272	MTX	0.000633888	QLY	0.00016313	QM	0.000381799	MAN	0.000525325	MM	0.000854373
11609	Isobutyrylglycine	0.9946	K	0.000119067	CIA	0.000107658	MTX	0.000106833	QLY	9.49933e-05	QM	0.000100324	MAN	5.42128e-05	MM	5.67824e-05
12530	N-Acetyl-D-Glucosamine 6-Phosphate	0.976	K	3.24038e-05	CIA	3.02054e-05	MTX	4.39488e-05	QLY	5.17143e-05	QM	4.38803e-05	MAN	3.89067e-05	MM	3.55514e-05
12699	Oxypurinol	0.663	K	1.61622e-05	CIA	3.22265e-05	MTX	2.17419e-05	QLY	2.76584e-05	QM	2.68365e-05	MAN	2.19848e-05	MM	2.54567e-05
12705	N-Acetylaspartylglutamate (NAAG)	0.9538	K	1.17225e-05	CIA	8.30945e-06	MTX	9.65085e-06	QLY	8.3761e-06	QM	1.0116e-05	MAN	1.22727e-05	MM	1.42836e-05
12862	Inosine	0.9904	K	4.42937e-05	CIA	3.76521e-05	MTX	4.10588e-05	QLY	4.67032e-05	QM	3.53127e-05	MAN	3.83628e-05	MM	3.69652e-05
13027	Deoxyuridine monophosphate (dUMP)	0.7521	K	6.31972e-05	CIA	4.11142e-05	MTX	6.0762e-05	QLY	4.30541e-05	QM	3.95988e-05	MAN	0.000339791	MM	0.000212561
13030	3,4-Dihydroxybenzoate 锛圥rotocatechuic acid锛墋labid{L0432	0.8583	K	5.42984e-06	CIA	6.57816e-06	MTX	6.00873e-06	QLY	7.6886e-06	QM	7.2311e-06	MAN	1.18726e-05	MM	9.52149e-06
13133	N-Acetylneuraminic acid	0.9911	K	0.000390552	CIA	0.000305961	MTX	0.000421905	QLY	0.00030912	QM	0.000523481	MAN	0.000427769	MM	0.000615734
13284	N2,N2-Dimethylguanosine	0.9925	K	0.00038223	CIA	0.000267974	MTX	0.000331733	QLY	0.000253747	QM	0.000273542	MAN	0.00021445	MM	0.000187248
13764	3-methylcytidine	0.9996	K	1.00137e-05	CIA	7.16022e-06	MTX	1.30074e-05	QLY	9.92565e-06	QM	1.1602e-05	MAN	7.70034e-06	MM	1.13013e-05
13847	3-Methyluridine	1	K	0.000304152	CIA	0.000118187	MTX	0.000181412	QLY	8.96198e-05	QM	0.000172198	MAN	0.000126327	MM	0.000129198
13990	Fructose 1-phosphate	0.9738	K	3.66037e-05	CIA	3.61572e-05	MTX	2.83158e-05	QLY	2.75104e-05	QM	2.41574e-05	MAN	0.000357793	MM	0.000417533
14704	Adenosine 3',5'-cyclic phosphate (cAMP)	0.9626	K	1.1372e-05	CIA	7.15677e-06	MTX	8.24051e-06	QLY	4.69066e-06	QM	6.63222e-06	MAN	2.3228e-06	MM	2.73372e-06
15298	beta-Nicotinamide D-ribonucleotide	0.8836	K	0.00020564	CIA	0.000212643	MTX	0.000174882	QLY	0.000166082	QM	8.60992e-05	MAN	7.0451e-05	MM	6.48495e-05
15379	S-Nitroso-L-glutathione	0.9685	K	0.00019196	CIA	0.000141692	MTX	0.000185783	QLY	0.000109442	QM	0.000142467	MAN	0.000148673	MM	0.000154265
15793	Trehalose	0.9364	K	5.89758e-05	CIA	0.000137917	MTX	9.03472e-05	QLY	4.63738e-05	QM	5.60653e-05	MAN	5.00339e-05	MM	5.29949e-05
15794	D-Maltose	0.78	K	6.75142e-05	CIA	4.12895e-05	MTX	3.60572e-05	QLY	0.000114731	QM	0.000237231	MAN	8.43081e-05	MM	3.93366e-05
16086	Kaempferol	0.9898	K	3.31102e-05	CIA	3.6356e-05	MTX	4.95162e-05	QLY	2.68351e-05	QM	3.18817e-05	MAN	4.26816e-05	MM	3.90287e-05
16961	1-methylguanosine	0.999	K	1.40834e-05	CIA	1.25931e-05	MTX	1.49921e-05	QLY	1.12589e-05	QM	1.62462e-05	MAN	1.48703e-05	MM	1.72862e-05
17208	D-Allose	0.8947	K	0.000118766	CIA	9.88626e-05	MTX	0.000112337	QLY	9.07075e-05	QM	0.000110873	MAN	3.15428e-05	MM	1.78339e-05
17481	3-Methyluric acid	0.7192	K	5.71438e-05	CIA	0.000101133	MTX	0.000125332	QLY	6.28254e-05	QM	0.000112692	MAN	0.000272386	MM	0.00016178
18231	Berberine	1	K	1.50291e-05	CIA	1.37653e-05	MTX	1.43872e-05	QLY	1.07143e-05	QM	1.15045e-05	MAN	1.75898e-05	MM	2.04076e-05
18384	Riboflavin (Vitamin B2)	0.8062	K	2.40978e-05	CIA	4.79951e-05	MTX	6.22171e-05	QLY	5.18953e-05	QM	4.8643e-05	MAN	9.9711e-05	MM	8.61441e-05
18775	Rosmarinic Acid	0.9477	K	1.23808e-05	CIA	1.60285e-05	MTX	2.03628e-05	QLY	1.96683e-05	QM	1.97785e-05	MAN	2.11524e-05	MM	1.41618e-05
19495	Deoxycholic acid 脱氧胆酸	0.9644	K	2.83941e-07	CIA	2.01727e-06	MTX	2.33382e-06	QLY	5.39079e-07	QM	7.03966e-06	MAN	9.35417e-06	MM	2.42982e-05
20138	Isomaltose	0.8911	K	4.08082e-05	CIA	3.29953e-05	MTX	3.23163e-05	QLY	2.21963e-05	QM	3.10105e-05	MAN	2.0051e-05	MM	2.56047e-05
20299	hydrocortisone 21-acetate	0.7328	K	2.55169e-06	CIA	3.63399e-06	MTX	3.09529e-06	QLY	4.43707e-06	QM	2.99352e-06	MAN	6.18335e-06	MM	1.52262e-05
20345	N-Acetyl-D-lactosamine	0.713	K	1.01292e-05	CIA	6.90595e-06	MTX	9.47902e-06	QLY	6.64097e-06	QM	1.0877e-05	MAN	8.17508e-06	MM	9.74096e-06
20583	Cholic acid	0.9991	K	3.39211e-06	CIA	2.55161e-05	MTX	5.11369e-05	QLY	3.91338e-05	QM	1.39395e-05	MAN	3.73251e-05	MM	0.000131863
22167	Apigenin 7-glucoside	0.9314	K	8.91674e-06	CIA	3.51593e-05	MTX	8.88678e-06	QLY	5.48724e-06	QM	1.03564e-05	MAN	2.0823e-05	MM	2.54108e-05
23170	1,3,5(10)-Estratrien-3,17.beta.-diol 17-glucosiduronate	0.8811	K	3.38429e-05	CIA	2.54479e-05	MTX	6.14575e-05	QLY	5.78363e-05	QM	2.99202e-05	MAN	0.000218727	MM	0.00017595
24966	Estrone-3-glucuronide	0.7379	K	3.83691e-05	CIA	3.75377e-05	MTX	2.68985e-05	QLY	1.82654e-05	QM	3.96516e-05	MAN	1.30328e-05	MM	1.19543e-05
28499	Raffinose	0.9358	K	3.71025e-05	CIA	2.63339e-05	MTX	2.15652e-05	QLY	2.83715e-05	QM	3.44684e-05	MAN	4.13366e-05	MM	1.8509e-05
31254	Stachyose	0.9567	K	7.02708e-05	CIA	6.05363e-05	MTX	5.37427e-05	QLY	6.1098e-05	QM	7.78868e-05	MAN	8.88622e-05	MM	3.91039e-05
